# Supplementary material for: Genome-wide transcriptome reveals mechanisms underlying Rlm1-mediated blackleg resistance on canola
Source: Sci Rep. 2021 Feb 23;11:4407. doi: 10.1038/s41598-021-83267-0 (PMC7902848; doi:10.1038/s41598-021-83267-0)
Supplement: Supplementary file 1 — Supplementary Information. [file 41598_2021_83267_MOESM1_ESM.zip]

Archive with 9 entries (9 files):
- Rlm1_supplementary figures_Rev1.pdf
- Supplementary Table S1.docx
- Supplementary Table S2..xlsx
- Supplementary Table S3.xlsx
- Supplementary Table S4.xlsx
- Supplementary Table S5.xlsx
- Supplementary Table S6_revised.xlsx
- Supplementary Table S7.docx
- Title page.docx
