# Supplementary material for: Genome-wide transcriptome reveals mechanisms underlying Rlm1-mediated blackleg resistance on canola
Source: Sci Rep. 2021 Feb 23;11:4407. doi: 10.1038/s41598-021-83267-0 (PMC7902848; doi:10.1038/s41598-021-83267-0)
Supplement: Supplementary file 1 — Supplementary Information. [file 41598_2021_83267_MOESM1_ESM.zip › Supplementary Table S2..xlsx]

## Sheet: COM-local
Supplementary Table S2. Summary of identified DEGs.
Gene ID	Alias	COM-local-RPKM	CK-local-RPKM	Fold change	log2 Fold change	FDR p-value	Label
BnaA01g00050D	GSBRNA2T00121635001	12.7266	106.351	-7.52286	-2.91128	2.89318e-30	DOWN
BnaA01g00170D	GSBRNA2T00121621001	28.3623	146.609	-4.69757	-2.23191	2.39957e-17	DOWN
BnaA01g00190D	GSBRNA2T00121618001	18.1558	7.25108	2.7176	1.44233	0.00122911	UP
BnaA01g00210D	GSBRNA2T00121615001	6.73782	22.2439	-2.97085	-1.57088	0.000193551	DOWN
BnaA01g00280D	GSBRNA2T00121602001	2.90971	15.5975	-4.71916	-2.23853	6.5596e-05	DOWN
BnaA01g00310D	GSBRNA2T00121598001	9.74641	2.47585	4.15166	2.05369	0.001453	UP
BnaA01g00400D	GSBRNA2T00121588001	1.66458	12.7698	-6.56536	-2.71487	1.63071e-05	DOWN
BnaA01g00410D	GSBRNA2T00121586001	40.1943	2.09061	19.8744	4.31284	1.39012e-23	UP
BnaA01g00520D	GSBRNA2T00121572001	58.3852	3.73176	16.6985	4.06165	2.50408e-10	UP
BnaA01g00580D	GSBRNA2T00121565001	12.3861	0.0675341	67.2053	6.0705	4.90923e-10	UP
BnaA01g00610D	GSBRNA2T00121562001	6.20152	43.5484	-6.27491	-2.64959	6.43464e-15	DOWN
BnaA01g00640D	GSBRNA2T00121557001	6.13917	0	50.2286	5.65044	0.000117966	UP
BnaA01g00900D	GSBRNA2T00121523001	41.8552	9.20738	4.94819	2.3069	3.96552e-12	UP
BnaA01g00930D	GSBRNA2T00121519001	8.54108	29.6479	-3.12705	-1.6448	4.20602e-06	DOWN
BnaA01g00980D	GSBRNA2T00121514001	1.97801	10.4065	-4.56269	-2.18988	0.001453	DOWN
BnaA01g01010D	GSBRNA2T00121511001	6.53648	0.994783	6.46771	2.69325	0.00149349	UP
BnaA01g01200D	GSBRNA2T00121489001	6.02447	0	49.3092	5.62379	0.000117966	UP
BnaA01g01220D	GSBRNA2T00121487001	21.7298	2.71009	8.45948	3.08057	1.03108e-07	UP
BnaA01g01420D	GSBRNA2T00121463001	3.66924	15.211	-3.68197	-1.88048	0.000482924	DOWN
BnaA01g01470D	GSBRNA2T00121458001	21.9593	9.59639	2.49318	1.31799	0.000730871	UP
BnaA01g01550D	GSBRNA2T00121449001	72.2184	196.382	-2.47271	-1.3061	2.46725e-13	DOWN
BnaA01g01890D	GSBRNA2T00121411001	7.51703	0	61.2773	5.93728	4.64901e-06	UP
BnaA01g01980D	GSBRNA2T00121402001	17.1766	40.9605	-2.16158	-1.11209	7.03458e-05	DOWN
BnaA01g01990D	GSBRNA2T00121401001	2.70574	11.8275	-3.84757	-1.94395	0.00186162	DOWN
BnaA01g02160D	GSBRNA2T00121383001	26.8331	9.54059	3.06183	1.61439	3.61528e-06	UP
BnaA01g02270D	GSBRNA2T00121371001	21.6615	2.92535	7.81818	2.96683	2.71525e-11	UP
BnaA01g02300D	GSBRNA2T00121368001	26.9344	8.87386	3.30282	1.7237	2.05562e-06	UP
BnaA01g02530D	GSBRNA2T00121342001	90.6749	44.9832	2.2133	1.1462	1.15962e-08	UP
BnaA01g02620D	GSBRNA2T00121331001	3.14152	21.1861	-5.94036	-2.57055	2.91987e-08	DOWN
BnaA01g02650D	GSBRNA2T00121328001	36.9386	6.85522	5.82282	2.54172	6.63732e-15	UP
BnaA01g02670D	GSBRNA2T00121325001	17.5103	6.04555	3.13506	1.64849	0.000262526	UP
BnaA01g02780D	GSBRNA2T00121312001	18.509	6.08761	3.29137	1.71869	9.52186e-05	UP
BnaA01g02880D	GSBRNA2T00121301001	6.5444	23.549	-3.2495	-1.70022	0.000282146	DOWN
BnaA01g02940D	GSBRNA2T00121295001	18.1385	58.9638	-2.94231	-1.55695	4.29255e-10	DOWN
BnaA01g02980D	GSBRNA2T00121290001	33.2044	3.52379	10.0004	3.32199	2.44908e-16	UP
BnaA01g03010D	GSBRNA2T00121287001	19.8054	8.73105	2.4675	1.30305	0.00508052	UP
BnaA01g03020D	GSBRNA2T00121286001	42.9365	1.45162	29.828	4.8986	1.87381e-25	UP
BnaA01g03400D	GSBRNA2T00121243001	16.4823	6.20818	2.87662	1.52438	0.00109736	UP
BnaA01g03470D	GSBRNA2T00121235001	34.0704	2.87864	12.4371	3.63658	7.29032e-13	UP
BnaA01g03790D	GSBRNA2T00121200001	27.3171	12.2695	2.43106	1.28158	0.0002396	UP
BnaA01g03820D	GSBRNA2T00121196001	4.007	0.0978118	19.3332	4.27301	0.0051995	UP
BnaA01g03860D	GSBRNA2T00121192001	76.8724	206.195	-2.45022	-1.29291	8.42457e-05	DOWN
BnaA01g04000D	GSBRNA2T00121174001	19.3605	59.6063	-2.78763	-1.47904	3.72396e-08	DOWN
BnaA01g04650D	GSBRNA2T00121095001	1.14225	14.597	-10.5817	-3.4035	4.6135e-08	DOWN
BnaA01g04670D	GSBRNA2T00121093001	0.659161	5.97492	-7.09505	-2.82681	0.00743861	DOWN
BnaA01g04730D	GSBRNA2T00121083001	28.7694	13.1112	2.39936	1.26265	0.000811465	UP
BnaA01g04740D	GSBRNA2T00121082001	119.016	367.115	-2.80947	-1.4903	1.30174e-14	DOWN
BnaA01g04750D	GSBRNA2T00121081001	12.4614	55.0582	-3.99397	-1.99782	8.74508e-14	DOWN
BnaA01g04780D	GSBRNA2T00121076001	4.94885	15.2248	-2.75443	-1.46176	0.0070687	DOWN
BnaA01g04840D	GSBRNA2T00121068001	30.7827	16.1013	2.09012	1.06359	0.00112397	UP
BnaA01g05280D	GSBRNA2T00073946001	32.9931	0.884574	35.6297	5.15501	3.26193e-24	UP
BnaA01g05660D	GSBRNA2T00073995001	31.8308	1.90432	17.2078	4.10499	8.44764e-20	UP
BnaA01g05920D	GSBRNA2T00039993001	16.8578	5.87839	3.10355	1.63392	0.000283951	UP
BnaA01g06300D	GSBRNA2T00039946001	0.879328	8.16016	-7.51964	-2.91066	0.00111416	DOWN
BnaA01g06340D	GSBRNA2T00039941001	18.7729	8.73063	2.34295	1.22833	0.00519645	UP
BnaA01g06490D	GSBRNA2T00039921001	0.964456	16.7605	-14.0268	-3.81011	9.033e-07	DOWN
BnaA01g06540D	GSBRNA2T00039914001	121.886	41.0004	3.24932	1.70014	4.33356e-10	UP
BnaA01g06600D	GSBRNA2T00039907001	1.89359	33.4593	-15.078	-3.91437	9.16715e-13	DOWN
BnaA01g06620D	GSBRNA2T00039904001	4.90979	0	40.3706	5.33523	0.000796967	UP
BnaA01g06750D	GSBRNA2T00039889001	67.1657	13.1235	5.58621	2.48187	1.37721e-10	UP
BnaA01g06820D	GSBRNA2T00039880001	350.1	97.1146	3.95182	1.98252	2.89318e-30	UP
BnaA01g07000D	GSBRNA2T00076834001	22.4366	11.4846	2.13393	1.09351	0.00657639	UP
BnaA01g07090D	GSBRNA2T00076821001	1.65587	45.6379	-23.3925	-4.54797	1.54178e-25	DOWN
BnaA01g07130D	GSBRNA2T00076817001	6.21446	0.747126	7.8791	2.97803	0.00257531	UP
BnaA01g07170D	GSBRNA2T00076813001	15.7156	4.07127	4.13651	2.04841	1.38088e-05	UP
BnaA01g07270D	GSBRNA2T00076800001	30.1909	11.0778	2.97434	1.57257	6.02129e-06	UP
BnaA01g07360D	GSBRNA2T00076791001	22.2935	8.75726	2.77185	1.47085	0.000181706	UP
BnaA01g07540D	GSBRNA2T00091372001	10.6558	1.27881	8.36756	3.06481	7.90757e-06	UP
BnaA01g07860D	GSBRNA2T00058160001	35.2501	12.3603	3.11099	1.63737	4.85846e-08	UP
BnaA01g07970D	GSBRNA2T00058148001	16.3877	0.207328	52.694	5.71957	1.66946e-13	UP
BnaA01g08150D	GSBRNA2T00058125001	6.11732	32.0819	-4.69914	-2.2324	4.83891e-10	DOWN
BnaA01g08380D	GSBRNA2T00058096001	46.3781	11.8917	4.24523	2.08584	2.28482e-13	UP
BnaA01g08390D	GSBRNA2T00058095001	11.4316	3.29899	3.69749	1.88655	0.00349225	UP
BnaA01g08410D	GSBRNA2T00058093001	37.0558	13.9414	2.8993	1.5357	2.20286e-06	UP
BnaA01g08620D	GSBRNA2T00131258001	13.1708	3.3645	4.17283	2.06103	0.000142774	UP
BnaA01g08750D	GSBRNA2T00131278001	0.897713	7.65461	-6.93449	-2.79379	0.00313936	DOWN
BnaA01g08770D	GSBRNA2T00131280001	9.64993	2.30241	4.40342	2.13862	0.001453	UP
BnaA01g08860D	GSBRNA2T00131289001	7.94155	2.03372	4.0836	2.02984	0.00572919	UP
BnaA01g08920D	GSBRNA2T00131297001	11.5084	4.16619	2.97177	1.57132	0.0075196	UP
BnaA01g09160D	GSBRNA2T00131324001	3.14458	11.1352	-3.13743	-1.64959	0.00702496	DOWN
BnaA01g09270D	GSBRNA2T00131336001	12.57	46.5927	-3.35514	-1.74637	2.65164e-06	DOWN
BnaA01g09520D	GSBRNA2T00131364001	22.36	51.7056	-2.09727	-1.06851	7.49143e-05	DOWN
BnaA01g09620D	GSBRNA2T00131374001	12.5306	3.65585	3.66677	1.87451	0.000354356	UP
BnaA01g09640D	GSBRNA2T00131381001	8.65827	30.307	-3.15512	-1.65769	1.93055e-06	DOWN
BnaA01g09740D	GSBRNA2T00131394001	21.4259	4.60078	4.99651	2.32092	1.7899e-07	UP
BnaA01g09780D	GSBRNA2T00131398001	12.726	0.381002	27.2824	4.7699	1.60327e-08	UP
BnaA01g09790D	GSBRNA2T00131399001	8.58419	0.0959372	41.0786	5.36032	6.61781e-07	UP
BnaA01g09890D	GSBRNA2T00131413001	6.43255	69.4955	-9.62274	-3.26645	1.12561e-17	DOWN
BnaA01g09900D	GSBRNA2T00131415001	37.4789	950.654	-23.0426	-4.52623	3.57304e-83	DOWN
BnaA01g10030D	GSBRNA2T00131434001	4.97705	0.233789	15.1188	3.91827	0.000796967	UP
BnaA01g10320D	GSBRNA2T00131471001	4.35371	0.0236108	30.6339	4.93706	0.00280927	UP
BnaA01g10420D	GSBRNA2T00131486001	56.3848	3.51206	17.017	4.0889	3.78632e-36	UP
BnaA01g10520D	GSBRNA2T00131505001	19.9529	55.968	-2.55483	-1.35323	4.52669e-05	DOWN
BnaA01g10550D	GSBRNA2T00131508001	23.5717	57.8352	-2.23351	-1.15931	0.00286389	DOWN
BnaA01g10650D	GSBRNA2T00131519001	11.4809	1.06365	10.6222	3.40901	4.42439e-07	UP
BnaA01g10740D	GSBRNA2T00131533001	0.329421	6.65369	-13.6177	-3.76741	0.000829712	DOWN
BnaA01g11060D	GSBRNA2T00131570001	13.5344	3.39883	4.24529	2.08586	8.96731e-05	UP
BnaA01g11090D	GSBRNA2T00131573001	12.5347	2.67661	4.94452	2.30583	5.1834e-05	UP
BnaA01g11190D	GSBRNA2T00131583001	22.1263	93.3435	-3.8232	-1.93478	8.64995e-10	DOWN
BnaA01g11220D	GSBRNA2T00131588001	4.7718	0.122467	20.7351	4.374	0.00149371	UP
BnaA01g11230D	GSBRNA2T00131589001	14.2592	3.14635	4.81425	2.26731	1.26477e-05	UP
BnaA01g11240D	GSBRNA2T00131590001	11.7301	3.25977	3.82861	1.93682	0.00384701	UP
BnaA01g11400D	GSBRNA2T00131607001	5.06367	17.185	-3.03968	-1.60392	0.0010424	DOWN
BnaA01g11510D	GSBRNA2T00131619001	24.7808	0.11841	107.141	6.74336	9.26587e-21	UP
BnaA01g11630D	GSBRNA2T00131639001	15.8371	6.24044	2.75048	1.45968	0.00156095	UP
BnaA01g11770D	GSBRNA2T00131654001	1.30901	15.649	-10.0161	-3.32426	1.30796e-07	DOWN
BnaA01g11800D	GSBRNA2T00131658001	0.186667	68.1039	-197.473	-7.62551	1.68678e-22	DOWN
BnaA01g11880D	GSBRNA2T00131669001	16.4888	1.62604	10.3585	3.37275	5.06691e-09	UP
BnaA01g12010D	GSBRNA2T00131685001	1.29994	24.7938	-15.9236	-3.9931	9.25379e-14	DOWN
BnaA01g12020D	GSBRNA2T00131686001	2.91554	24.5232	-7.38018	-2.88366	4.64871e-10	DOWN
BnaA01g12060D	GSBRNA2T00131691001	3.88665	18.1943	-4.15682	-2.05548	4.80447e-05	DOWN
BnaA01g12270D	GSBRNA2T00131721001	21.7891	5.02976	4.65949	2.22017	1.70167e-07	UP
BnaA01g12320D	GSBRNA2T00131730001	16.9928	1.46244	11.7609	3.55593	1.06739e-10	UP
BnaA01g12510D	GSBRNA2T00072715001	1.70034	8.78044	-4.44619	-2.15257	0.00576563	DOWN
BnaA01g12540D	GSBRNA2T00072712001	12.0435	78.5993	-5.90542	-2.56204	1.26384e-21	DOWN
BnaA01g12590D	GSBRNA2T00072707001	12.3165	2.40658	5.3732	2.42578	4.79916e-05	UP
BnaA01g12650D	GSBRNA2T00072700001	11.392	1.50322	7.71602	2.94786	1.11477e-05	UP
BnaA01g12890D	GSBRNA2T00072673001	15.03	1.64002	9.37382	3.22864	1.46587e-07	UP
BnaA01g12900D	GSBRNA2T00072672001	205.22	42.9259	5.24962	2.39221	2.35369e-36	UP
BnaA01g12940D	GSBRNA2T00072668001	12.8072	0.232173	38.4906	5.26643	2.53077e-10	UP
BnaA01g12980D	GSBRNA2T00072664001	13.1553	0.261917	36.5799	5.19298	1.30069e-10	UP
BnaA01g13080D	GSBRNA2T00079534001	38.4157	10.5681	3.95577	1.98396	8.01567e-11	UP
BnaA01g13170D	GSBRNA2T00079548001	32.5	16.0852	2.21016	1.14415	0.000275878	UP
BnaA01g13290D	GSBRNA2T00079566001	72.4052	6.82185	11.4418	3.51624	1.30857e-32	UP
BnaA01g13310D	GSBRNA2T00079569001	41.9284	14.5767	3.14255	1.65193	3.39404e-09	UP
BnaA01g13330D	GSBRNA2T00079571001	13.7269	5.83729	2.54747	1.34906	0.00965575	UP
BnaA01g13360D	GSBRNA2T00087846001	20.3044	0.433573	39.3398	5.29792	2.16333e-16	UP
BnaA01g13470D	GSBRNA2T00087831001	80.389	32.4622	2.71286	1.43982	5.21507e-13	UP
BnaA01g13510D	GSBRNA2T00087822001	10.7212	70.4442	-5.92655	-2.56719	3.90731e-18	DOWN
BnaA01g13540D	GSBRNA2T00087819001	116.718	35.9329	3.55201	1.82864	9.81732e-07	UP
BnaA01g13670D	GSBRNA2T00056293001	60.9245	15.6961	4.23626	2.08279	2.44184e-16	UP
BnaA01g13700D	GSBRNA2T00056296001	25.5702	12.1046	2.30739	1.20626	0.000773879	UP
BnaA01g13810D	GSBRNA2T00056309001	133.121	1.02938	125.54	6.97201	3.60957e-87	UP
BnaA01g14050D	GSBRNA2T00056340001	88.8648	26.8409	3.62566	1.85824	3.7978e-21	UP
BnaA01g14060D	GSBRNA2T00056341001	0.210311	9.29813	-25.6263	-4.67955	8.21981e-06	DOWN
BnaA01g14170D	GSBRNA2T00056353001	2.97884	11.5249	-3.41484	-1.77182	0.00688105	DOWN
BnaA01g14180D	GSBRNA2T00056354001	27.42	11.6499	2.56829	1.36081	9.72416e-05	UP
BnaA01g14270D	GSBRNA2T00056363001	25.7039	8.50472	3.28575	1.71622	5.69534e-06	UP
BnaA01g14380D	GSBRNA2T00056374001	18.1286	4.55327	4.27418	2.09565	1.44191e-05	UP
BnaA01g14400D	GSBRNA2T00056376001	3.69834	15.4965	-3.72755	-1.89823	0.00236321	DOWN
BnaA01g14410D	GSBRNA2T00056377001	4.67032	0.574363	7.40717	2.88892	0.00958221	UP
BnaA01g14420D	GSBRNA2T00056378001	17.9094	61.9264	-3.13841	-1.65003	1.22351e-07	DOWN
BnaA01g14450D	GSBRNA2T00056381001	6.97132	21.7047	-2.79957	-1.48521	0.000720742	DOWN
BnaA01g14460D	GSBRNA2T00056382001	8.09376	0.914067	8.59252	3.10308	0.000159177	UP
BnaA01g14520D	GSBRNA2T00149693001	26.9511	4.96938	5.82562	2.54241	7.72774e-11	UP
BnaA01g14690D	GSBRNA2T00149672001	7.13819	0.963944	7.24951	2.85788	0.000856129	UP
BnaA01g14840D	GSBRNA2T00149649001	4.85633	0.363131	10.944	3.45207	0.00546806	UP
BnaA01g14850D	GSBRNA2T00149648001	15.4026	52.8068	-3.10771	-1.63585	4.09912e-10	DOWN
BnaA01g14880D	GSBRNA2T00149645001	28.3145	82.47	-2.64873	-1.4053	3.40914e-10	DOWN
BnaA01g14900D	GSBRNA2T00149642001	91.6456	47.594	2.1138	1.07984	1.39576e-07	UP
BnaA01g14950D	GSBRNA2T00149634001	14.9759	3.90892	4.10159	2.03618	3.52939e-05	UP
BnaA01g15000D	GSBRNA2T00149628001	45.8582	2.66501	18.0352	4.17274	6.5544e-29	UP
BnaA01g15080D	GSBRNA2T00149617001	83.654	17.5255	5.20463	2.37979	1.21364e-20	UP
BnaA01g15100D	GSBRNA2T00149614001	2.57391	11.1484	-3.80501	-1.9279	0.00461284	DOWN
BnaA01g15110D	GSBRNA2T00149613001	8.37988	1.63641	5.27	2.3978	0.00129908	UP
BnaA01g15320D	GSBRNA2T00149590001	0.112968	3.83129	-15.1929	-3.92532	0.00958221	DOWN
BnaA01g15660D	GSBRNA2T00149549001	0.376689	5.1923	-9.6718	-3.27378	0.00958221	DOWN
BnaA01g15950D	GSBRNA2T00149512001	124.971	297.436	-2.16986	-1.1176	0.000311437	DOWN
BnaA01g16260D	GSBRNA2T00149475001	0.588856	11.5272	-14.8825	-3.89555	2.25681e-06	DOWN
BnaA01g16400D	GSBRNA2T00149455001	73.3479	16.4417	4.84089	2.27527	7.3485e-07	UP
BnaA01g16450D	GSBRNA2T00149449001	44.9888	16.3842	2.99917	1.58456	5.99437e-07	UP
BnaA01g16530D	GSBRNA2T00149436001	11.5621	92.4704	-7.20148	-2.84829	2.88954e-19	DOWN
BnaA01g16700D	GSBRNA2T00149410001	1.0292	7.29703	-5.8625	-2.55152	0.0051995	DOWN
BnaA01g17010D	GSBRNA2T00149368001	2.03311	9.84574	-4.20974	-2.07373	0.00361462	DOWN
BnaA01g17050D	GSBRNA2T00149358001	30.6135	10.8103	3.08604	1.62576	6.22245e-07	UP
BnaA01g17540D	GSBRNA2T00051668001	7.73966	0.992892	7.6488	2.93523	0.000280655	UP
BnaA01g17800D	GSBRNA2T00075755001	46.1601	0.249519	131.551	7.03948	1.30726e-35	UP
BnaA01g17940D	GSBRNA2T00075738001	4.63353	55.8283	-10.6627	-3.4145	9.50717e-15	DOWN
BnaA01g18130D	GSBRNA2T00075713001	5.40676	16.3808	-2.71719	-1.44211	0.00448812	DOWN
BnaA01g18160D	GSBRNA2T00075706001	131.451	49.6113	2.90043	1.53627	4.27295e-08	UP
BnaA01g18410D	GSBRNA2T00021273001	7.47444	34.2304	-4.11517	-2.04095	1.1625e-09	DOWN
BnaA01g18450D	GSBRNA2T00021277001	153.57	38.1176	4.37512	2.12932	7.29399e-07	UP
BnaA01g18530D	GSBRNA2T00021285001	12.0295	3.32957	3.85305	1.946	0.000360847	UP
BnaA01g18870D	GSBRNA2T00043644001	7.24149	28.1321	-3.49101	-1.80364	6.00195e-06	DOWN
BnaA01g18880D	GSBRNA2T00043643001	53.8518	24.7834	2.38072	1.2514	1.08609e-07	UP
BnaA01g18890D	GSBRNA2T00043642001	4.06962	21.533	-4.69559	-2.23131	9.23698e-07	DOWN
BnaA01g19110D	GSBRNA2T00043604001	45.3288	11.7716	4.19778	2.06963	7.16044e-08	UP
BnaA01g19280D	GSBRNA2T00054029001	8.48996	21.3395	-2.2696	-1.18244	0.0049112	DOWN
BnaA01g19400D	GSBRNA2T00054043001	9.69547	38.6999	-3.59846	-1.84738	3.96617e-09	DOWN
BnaA01g19450D	GSBRNA2T00054048001	12.4164	3.68195	3.60884	1.85153	0.000553215	UP
BnaA01g19750D	GSBRNA2T00054097001	54.196	241.782	-4.06284	-2.02249	9.59052e-32	DOWN
BnaA01g19880D	GSBRNA2T00138427001	6.33689	0.258103	17.9703	4.16754	6.19129e-05	UP
BnaA01g20040D	GSBRNA2T00138449001	6.22851	33.5633	-4.83752	-2.27427	4.6409e-09	DOWN
BnaA01g20340D	GSBRNA2T00138510001	154.387	11.5179	14.5468	3.86263	3.15616e-75	UP
BnaA01g20350D	GSBRNA2T00138512001	15.276	2.84138	5.67985	2.50585	2.19666e-06	UP
BnaA01g20460D	GSBRNA2T00138534001	12.4107	49.6357	-3.61366	-1.85346	1.05592e-11	DOWN
BnaA01g20710D	GSBRNA2T00138563001	44.2536	8.89812	5.40811	2.43512	4.82996e-14	UP
BnaA01g20790D	GSBRNA2T00138575001	92.8596	16.4031	6.1835	2.62842	2.2118e-28	UP
BnaA01g20800D	GSBRNA2T00138576001	17.9395	8.32563	2.34516	1.22969	0.00546543	UP
BnaA01g20890D	GSBRNA2T00138591001	18.0357	3.70837	5.19007	2.37575	4.30914e-07	UP
BnaA01g20950D	GSBRNA2T00138601001	15.2241	4.16131	3.92418	1.97239	5.50625e-05	UP
BnaA01g21380D	GSBRNA2T00076748001	23.9487	98.4795	-3.72733	-1.89814	3.56219e-16	DOWN
BnaA01g21750D	GSBRNA2T00080374001	9.31383	22.0533	-2.13887	-1.09685	0.00958221	DOWN
BnaA01g22050D	GSBRNA2T00026799001	23.2977	10.3217	2.45963	1.29844	0.000903119	UP
BnaA01g22310D	GSBRNA2T00026836001	98.5639	17.0447	6.31075	2.65781	1.87199e-35	UP
BnaA01g22670D	GSBRNA2T00087676001	88.3174	695.047	-7.16829	-2.84163	7.46638e-76	DOWN
BnaA01g22680D	GSBRNA2T00087677001	8.40693	1.16128	7.22155	2.85231	0.000385198	UP
BnaA01g22750D	GSBRNA2T00092243001	12.7446	0.197684	42.2515	5.40093	2.53077e-10	UP
BnaA01g23160D	GSBRNA2T00083401001	33.1156	149.892	-4.12136	-2.04312	1.91418e-07	DOWN
BnaA01g23480D	GSBRNA2T00002579001	11.7685	53.2294	-4.06066	-2.02171	2.61616e-07	DOWN
BnaA01g23770D	GSBRNA2T00002624001	10.922	2.30133	4.97867	2.31576	0.000213265	UP
BnaA01g23940D	GSBRNA2T00058558001	14.2482	2.26483	6.57583	2.71717	2.42895e-06	UP
BnaA01g24160D	GSBRNA2T00058531001	24.2489	55.3368	-2.07172	-1.05083	1.53113e-05	DOWN
BnaA01g24190D	GSBRNA2T00058525001	6.35704	18.846	-2.66308	-1.4131	0.00265847	DOWN
BnaA01g24250D	GSBRNA2T00058519001	47.1511	191.635	-3.70378	-1.889	1.95401e-14	DOWN
BnaA01g24430D	GSBRNA2T00056223001	9.97118	1.95336	5.30755	2.40805	0.000319891	UP
BnaA01g24530D	GSBRNA2T00056248001	13.0755	5.08213	2.77946	1.47481	0.00448136	UP
BnaA01g24690D	GSBRNA2T00056270001	21.8448	58.4622	-2.42923	-1.2805	5.74406e-08	DOWN
BnaA01g24850D	GSBRNA2T00068017001	8.90427	1.79639	5.13207	2.35954	0.000469648	UP
BnaA01g24870D	GSBRNA2T00068014001	36.6627	18.7322	2.14409	1.10037	0.000255978	UP
BnaA01g24920D	GSBRNA2T00068003001	7.8917	0.562943	12.5855	3.65369	2.67891e-05	UP
BnaA01g24930D	GSBRNA2T00068002001	10.8771	1.40411	7.84512	2.9718	4.47449e-06	UP
BnaA01g25190D	GSBRNA2T00063821001	0.445673	7.97412	-12.9398	-3.69374	9.03447e-05	DOWN
BnaA01g25400D	GSBRNA2T00063846001	19.1928	207.142	-9.79349	-3.29182	2.0149e-19	DOWN
BnaA01g25510D	GSBRNA2T00063861001	14.7718	1.14898	12.7295	3.67011	7.21311e-09	UP
BnaA01g25880D	GSBRNA2T00074419001	2.91201	20.6499	-6.2237	-2.63777	1.09226e-07	DOWN
BnaA01g26000D	GSBRNA2T00074407001	15.3183	3.27365	4.97593	2.31497	2.82469e-06	UP
BnaA01g26300D	GSBRNA2T00005604001	12.4103	45.677	-3.31071	-1.72714	0.000202336	DOWN
BnaA01g26430D	GSBRNA2T00005582001	30.7117	2.34276	13.6651	3.77242	8.75459e-18	UP
BnaA01g26500D	GSBRNA2T00005574001	19.3875	43.6659	-2.04504	-1.03213	0.000307876	DOWN
BnaA01g26690D	GSBRNA2T00005552001	22.2527	10.7951	2.24966	1.16971	0.0036852	UP
BnaA01g26720D	GSBRNA2T00005544001	2.9551	27.62	-8.18864	-3.03362	5.81978e-11	DOWN
BnaA01g27190D	GSBRNA2T00057616001	55.8484	0.388631	117.071	6.87124	8.30318e-42	UP
BnaA01g27570D	GSBRNA2T00057562001	0.680366	6.04823	-6.99093	-2.80549	0.00743861	DOWN
BnaA01g28200D	GSBRNA2T00010053001	7.58588	50.7582	-6.01109	-2.58763	3.21181e-16	DOWN
BnaA01g28330D	GSBRNA2T00010036001	52.5166	7.09492	7.99899	2.99982	4.91174e-23	UP
BnaA01g28500D	GSBRNA2T00010018001	2.5734	12.9725	-4.4235	-2.14519	0.000550639	DOWN
BnaA01g28830D	GSBRNA2T00009975001	2.07568	11.7808	-4.92851	-2.30115	0.000213265	DOWN
BnaA01g28840D	GSBRNA2T00009974001	21.9185	0.364014	48.3465	5.59534	1.98954e-18	UP
BnaA01g28930D	GSBRNA2T00009965001	52.2605	0.428117	102.067	6.67337	1.70254e-31	UP
BnaA01g29140D	GSBRNA2T00009937001	32.9044	6.83961	5.19761	2.37785	1.7526e-11	UP
BnaA01g29230D	GSBRNA2T00009927001	2.30471	11.5391	-4.37055	-2.12781	0.00130181	DOWN
BnaA01g29410D	GSBRNA2T00067280001	30.1333	149.749	-4.534	-2.18078	6.42626e-16	DOWN
BnaA01g29420D	GSBRNA2T00067279001	21.8334	116.177	-4.82867	-2.27163	4.76907e-27	DOWN
BnaA01g29470D	GSBRNA2T00067268001	11.2933	3.0886	3.88998	1.95976	0.00226367	UP
BnaA01g29850D	GSBRNA2T00076420001	5.2815	22.4102	-3.79686	-1.92481	8.28102e-06	DOWN
BnaA01g29870D	GSBRNA2T00076422001	10.1668	2.36214	4.52542	2.17805	0.000899903	UP
BnaA01g30030D	GSBRNA2T00076440001	12.2558	0.534999	20.2452	4.33951	8.19863e-09	UP
BnaA01g30040D	GSBRNA2T00076441001	26.2465	1.89718	14.2457	3.83245	4.23143e-16	UP
BnaA01g30060D	GSBRNA2T00076443001	21.7047	8.25003	2.85833	1.51517	0.000163006	UP
BnaA01g30080D	GSBRNA2T00076445001	8.78388	41.3882	-4.24308	-2.08511	2.93473e-11	DOWN
BnaA01g30200D	GSBRNA2T00076460001	6.63535	38.7387	-5.22531	-2.38552	4.66992e-12	DOWN
BnaA01g30210D	GSBRNA2T00076461001	32.05	7.44069	4.66905	2.22313	2.50319e-10	UP
BnaA01g30220D	GSBRNA2T00076462001	4.88351	0	40.16	5.32769	0.000796967	UP
BnaA01g30320D	GSBRNA2T00076479001	21.9364	72.5449	-3.00634	-1.58801	3.07256e-06	DOWN
BnaA01g30490D	GSBRNA2T00096953001	26.5861	2.35115	11.7905	3.55955	5.75442e-15	UP
BnaA01g30500D	GSBRNA2T00096952001	48.7243	25.8053	2.0682	1.04837	6.08422e-05	UP
BnaA01g30530D	GSBRNA2T00096949001	14.8657	2.11565	7.31301	2.87046	1.05155e-07	UP
BnaA01g30920D	GSBRNA2T00060303001	3.49024	23.0964	-5.8559	-2.54989	1.90152e-07	DOWN
BnaA01g31080D	GSBRNA2T00060285001	1.64799	10.7785	-5.60298	-2.4862	0.000348011	DOWN
BnaA01g31170D	GSBRNA2T00060276001	34.1329	15.2152	2.45196	1.29393	1.66435e-05	UP
BnaA01g31210D	GSBRNA2T00060271001	8.1588	1.05671	7.62574	2.93088	0.000159177	UP
BnaA01g31240D	GSBRNA2T00060268001	27.2817	1.06846	24.9907	4.64332	1.37001e-18	UP
BnaA01g31270D	GSBRNA2T00060264001	99.1059	35.8854	3.02074	1.5949	2.2515e-11	UP
BnaA01g31450D	GSBRNA2T00060239001	2.45137	12.4462	-4.44514	-2.15223	0.000320545	DOWN
BnaA01g31470D	GSBRNA2T00060236001	4.35251	26.0825	-5.3335	-2.41508	5.98451e-09	DOWN
BnaA01g31480D	GSBRNA2T00060235001	5.41539	35.9297	-5.94985	-2.57285	1.69921e-10	DOWN
BnaA01g31570D	GSBRNA2T00072923001	18.2982	62.6595	-3.11748	-1.64038	1.52704e-07	DOWN
BnaA01g31620D	GSBRNA2T00072918001	7.95047	30.386	-3.42823	-1.77746	6.62871e-05	DOWN
BnaA01g31820D	GSBRNA2T00072892001	11.158	3.20991	3.70461	1.88932	0.00140453	UP
BnaA01g32030D	GSBRNA2T00072864001	52.2951	17.9101	3.19216	1.67453	3.92615e-11	UP
BnaA01g32220D	GSBRNA2T00072841001	98.4923	3.75471	27.8745	4.80088	2.00119e-55	UP
BnaA01g32320D	GSBRNA2T00024977001	55.8982	27.9057	2.19653	1.13523	1.66185e-06	UP
BnaA01g32350D	GSBRNA2T00057475001	14.3655	77.4818	-4.90764	-2.29503	2.13954e-13	DOWN
BnaA01g32660D	GSBRNA2T00057513001	23.5642	12.3588	2.0838	1.05921	0.00607491	UP
BnaA01g33010D	GSBRNA2T00057249001	74.9261	20.079	4.08126	2.02901	3.72711e-20	UP
BnaA01g33420D	GSBRNA2T00015291001	1.03354	17.945	-14.2153	-3.82938	6.78463e-10	DOWN
BnaA01g33590D	GSBRNA2T00015313001	2.76233	14.1116	-4.49231	-2.16746	0.000134925	DOWN
BnaA01g33660D	GSBRNA2T00015321001	109.01	10.5497	11.2169	3.4876	3.05668e-52	UP
BnaA01g33800D	GSBRNA2T00015336001	27.3878	11.8924	2.51352	1.32971	0.000226969	UP
BnaA01g34060D	GSBRNA2T00015366001	24.9374	7.87176	3.438	1.78157	3.68572e-06	UP
BnaA01g34090D	GSBRNA2T00015369001	12.7685	2.74338	4.91906	2.29838	5.1834e-05	UP
BnaA01g34310D	GSBRNA2T00015410001	6.80631	0.558473	10.9514	3.45304	0.000300346	UP
BnaA01g34330D	GSBRNA2T00015414001	0.371809	5.34429	-10.0455	-3.32848	0.00546806	DOWN
BnaA01g34490D	GSBRNA2T00042405001	4.00291	15.1401	-3.36849	-1.7521	0.00107267	DOWN
BnaA01g34610D	GSBRNA2T00039720001	100.052	5.83082	18.4916	4.2088	1.48401e-30	UP
BnaA01g34620D	GSBRNA2T00039722001	11.4682	2.33985	5.15471	2.36589	0.000658337	UP
BnaA01g34710D	GSBRNA2T00069156001	12.2149	130.047	-9.60794	-3.26423	2.70913e-16	DOWN
BnaA01g34720D	GSBRNA2T00083440001	55.8123	14.5092	4.19472	2.06858	1.05013e-13	UP
BnaA01g34770D	GSBRNA2T00030127001	0.0982965	5.77335	-24.117	-4.59198	0.000423207	DOWN
BnaA01g34970D	GSBRNA2T00068443001	5.27153	28.7417	-4.84377	-2.27613	2.01483e-07	DOWN
BnaA01g35190D	GSBRNA2T00017221001	1.84126	12.4012	-5.78629	-2.53264	0.00119548	DOWN
BnaA01g35330D	GSBRNA2T00044201001	2.34461	14.5533	-5.41258	-2.43632	3.04092e-05	DOWN
BnaA01g35850D	GSBRNA2T00045763001	9.82963	27.8967	-2.57111	-1.36239	0.00276162	DOWN
BnaA01g35860D	GSBRNA2T00060643001	19.38	6.91444	3.0378	1.60303	0.000187316	UP
BnaA01g36010D	GSBRNA2T00020083001	25.6736	8.85177	3.1513	1.65595	5.63469e-06	UP
BnaA01g36230D	GSBRNA2T00006751001	11.7048	1.02802	11.1582	3.48003	2.40911e-07	UP
BnaA01g36280D	GSBRNA2T00016519001	50.3274	4.11629	13.0225	3.70294	6.58382e-26	UP
BnaA01g36640D	GSBRNA2T00037787001	40.5435	11.6864	3.77451	1.91629	2.15732e-09	UP
BnaA01g36810D	GSBRNA2T00029553001	4.81896	33.0482	-6.13064	-2.61604	2.1585e-10	DOWN
BnaA01g37030D	GSBRNA2T00077095001	16.2494	4.7723	3.66564	1.87406	6.37408e-05	UP
BnaA01g37150D	GSBRNA2T00004093001	2.65636	14.5383	-4.80121	-2.2634	9.37399e-05	DOWN
BnaA01g37160D	GSBRNA2T00004095001	35.4779	3.00165	12.4662	3.63995	4.28884e-20	UP
BnaA01g37170D	GSBRNA2T00004096001	26.9361	3.15211	9.04046	3.1764	1.88148e-13	UP
BnaA01g37210D	GSBRNA2T00004100001	4.03405	23.956	-5.28085	-2.40077	1.03243e-06	DOWN
BnaA01g37220D	GSBRNA2T00004102001	12.2116	2.89646	4.46915	2.16	8.48613e-05	UP
BnaA02g00100D	GSBRNA2T00143566001	19.5998	68.2516	-3.16315	-1.66136	3.38656e-10	DOWN
BnaA02g00120D	GSBRNA2T00143562001	18.4576	6.23903	3.20362	1.6797	0.000141171	UP
BnaA02g00380D	GSBRNA2T00143534001	0.158832	4.58607	-15.1577	-3.92198	0.00280927	DOWN
BnaA02g00480D	GSBRNA2T00143522001	11.9526	2.12	5.88045	2.55593	1.42553e-05	UP
BnaA02g00540D	GSBRNA2T00143515001	85.0822	229.625	-2.45562	-1.29609	2.29545e-21	DOWN
BnaA02g00670D	GSBRNA2T00143498001	1.84411	60.3233	-27.7221	-4.79296	1.39623e-14	DOWN
BnaA02g00740D	GSBRNA2T00143491001	9.28788	29.3813	-2.85714	-1.51457	4.50689e-05	DOWN
BnaA02g01220D	GSBRNA2T00143430001	4.83387	0.584024	7.55724	2.91786	0.00546806	UP
BnaA02g01410D	GSBRNA2T00143409001	8.2588	2.30713	3.76942	1.91434	0.0088273	UP
BnaA02g01510D	GSBRNA2T00143397001	53.2851	15.1451	3.83493	1.9392	9.37038e-13	UP
BnaA02g01560D	GSBRNA2T00143391001	51.1937	0.241345	148.972	7.2189	8.01634e-37	UP
BnaA02g01620D	GSBRNA2T00143383001	30.298	11.5053	2.87227	1.52219	2.47436e-06	UP
BnaA02g01680D	GSBRNA2T00143377001	58.8757	28.6573	2.25272	1.17167	8.94881e-08	UP
BnaA02g01870D	GSBRNA2T00143355001	9.44374	40.4803	-3.86629	-1.95095	1.32192e-10	DOWN
BnaA02g01970D	GSBRNA2T00143343001	16.6925	5.9429	3.04035	1.60424	0.000822781	UP
BnaA02g02290D	GSBRNA2T00143304001	6.16358	28.5923	-4.17604	-2.06213	4.28656e-06	DOWN
BnaA02g02310D	GSBRNA2T00143302001	9.70587	0	78.829	6.30066	9.27263e-08	UP
BnaA02g02410D	GSBRNA2T00143292001	10.7513	39.4434	-3.31127	-1.72739	1.71923e-08	DOWN
BnaA02g02710D	GSBRNA2T00143255001	25.5868	5.09181	5.40395	2.43401	1.168e-09	UP
BnaA02g02830D	GSBRNA2T00143241001	4.73107	31.9899	-6.00336	-2.58577	4.76225e-09	DOWN
BnaA02g02840D	GSBRNA2T00143240001	10.6085	59.5264	-5.05959	-2.33902	9.04636e-18	DOWN
BnaA02g02910D	GSBRNA2T00143233001	0.655289	21.9831	-25.4092	-4.66728	2.45578e-06	DOWN
BnaA02g02940D	GSBRNA2T00143227001	0.349244	12.1029	-23.4893	-4.55393	9.65338e-08	DOWN
BnaA02g03050D	GSBRNA2T00143215001	23.2956	11.5695	2.19722	1.13568	0.00396485	UP
BnaA02g03210D	GSBRNA2T00143196001	12.2916	0.402063	25.3104	4.66166	8.19863e-09	UP
BnaA02g03400D	GSBRNA2T00143171001	6.66772	26.3553	-3.55083	-1.82816	8.77253e-06	DOWN
BnaA02g03410D	GSBRNA2T00143170001	20.2723	10.3078	2.14652	1.102	0.0072671	UP
BnaA02g03980D	GSBRNA2T00010281001	14.0384	3.63943	4.12152	2.04318	5.61506e-05	UP
BnaA02g04190D	GSBRNA2T00081070001	7.92114	0.459254	14.8282	3.89027	2.67891e-05	UP
BnaA02g04550D	GSBRNA2T00081109001	37.4944	0.0381363	236.212	7.88394	1.86119e-28	UP
BnaA02g04630D	GSBRNA2T00081118001	23.378	10.2586	2.4846	1.31301	0.000469648	UP
BnaA02g04670D	GSBRNA2T00081393001	33.1709	6.46775	5.53901	2.46963	9.11077e-13	UP
BnaA02g04750D	GSBRNA2T00081384001	7.02425	85.5358	-10.7446	-3.42555	1.45656e-09	DOWN
BnaA02g04780D	GSBRNA2T00081380001	167.846	38.217	4.77187	2.25455	3.20394e-05	UP
BnaA02g05040D	GSBRNA2T00081347001	31.4147	126.656	-3.63451	-1.86176	1.06089e-08	DOWN
BnaA02g05170D	GSBRNA2T00001302001	251.869	2.34806	111.677	6.80318	3.1387e-93	UP
BnaA02g05220D	GSBRNA2T00001312001	135.51	25.11	5.90321	2.5615	8.65174e-54	UP
BnaA02g05230D	GSBRNA2T00001314001	49.095	23.2547	2.31157	1.20887	8.47264e-05	UP
BnaA02g05340D	GSBRNA2T00001327001	5.64861	24.4837	-3.87376	-1.95373	3.64031e-06	DOWN
BnaA02g05410D	GSBRNA2T00001337001	19.9117	5.74109	3.74639	1.9055	9.62227e-06	UP
BnaA02g05450D	GSBRNA2T00001343001	1.51635	9.84569	-5.53207	-2.46782	0.00207495	DOWN
BnaA02g05510D	GSBRNA2T00001353001	75.797	20.6947	4.00702	2.00253	6.5644e-09	UP
BnaA02g05520D	GSBRNA2T00001354001	22.4869	5.55364	4.39499	2.13586	6.98876e-05	UP
BnaA02g05560D	GSBRNA2T00001358001	24.3307	0.724397	31.1984	4.9634	6.13637e-19	UP
BnaA02g05610D	GSBRNA2T00001363001	2.49866	25.5804	-8.9044	-3.15452	4.85561e-11	DOWN
BnaA02g05730D	GSBRNA2T00001377001	12.1572	0.379679	26.111	4.70659	3.64755e-08	UP
BnaA02g06090D	GSBRNA2T00001417001	3.64647	0	30.2403	4.9184	0.00958221	UP
BnaA02g06200D	GSBRNA2T00001437001	0.973939	7.5645	-6.3788	-2.67329	0.00313936	DOWN
BnaA02g06690D	GSBRNA2T00001497001	37.2016	10.5282	3.84622	1.94344	9.46169e-10	UP
BnaA02g06780D	GSBRNA2T00001506001	82.2594	2.50927	34.2196	5.09675	2.69141e-52	UP
BnaA02g06790D	GSBRNA2T00048022001	86.1512	4.43178	20.7543	4.37534	4.85989e-44	UP
BnaA02g06910D	GSBRNA2T00029765001	12.0549	1.46375	8.36134	3.06373	7.96084e-07	UP
BnaA02g06950D	GSBRNA2T00010722001	10.992	1.08186	10.0228	3.32521	8.06614e-07	UP
BnaA02g07110D	GSBRNA2T00052689001	1.29909	158.578	-99.1407	-6.6314	3.45783e-07	DOWN
BnaA02g07120D	GSBRNA2T00052690001	0.183396	47.3979	-137.849	-7.10694	4.09001e-09	DOWN
BnaA02g07140D	GSBRNA2T00052692001	18.5655	3.35006	5.89022	2.55832	1.57159e-08	UP
BnaA02g07470D	GSBRNA2T00052728001	0.394361	6.64648	-11.8917	-3.57189	0.000974596	DOWN
BnaA02g07730D	GSBRNA2T00052761001	10.7809	34.5623	-2.89614	-1.53413	1.13258e-06	DOWN
BnaA02g07760D	GSBRNA2T00052764001	25.2617	13.3922	2.06225	1.04422	0.00449489	UP
BnaA02g07840D	GSBRNA2T00052772001	3.10967	27.7761	-7.85452	-2.97352	3.89885e-12	DOWN
BnaA02g07960D	GSBRNA2T00052786001	0.140583	3.89845	-13.8419	-3.79097	0.00958221	DOWN
BnaA02g08020D	GSBRNA2T00052794001	4.39878	15.1576	-3.07247	-1.6194	0.00300922	DOWN
BnaA02g08090D	GSBRNA2T00052803001	1.01341	8.64373	-7.02044	-2.81156	0.000659347	DOWN
BnaA02g08160D	GSBRNA2T00088553001	29.7221	71.3022	-2.18003	-1.12435	3.06516e-07	DOWN
BnaA02g08170D	GSBRNA2T00088552001	7.98018	27.3532	-3.08701	-1.62621	9.88406e-06	DOWN
BnaA02g08400D	GSBRNA2T00012897001	107.809	17.2139	6.83725	2.77342	7.16364e-28	UP
BnaA02g08430D	GSBRNA2T00012903001	5.25563	0.487827	9.46232	3.24219	0.00311512	UP
BnaA02g09030D	GSBRNA2T00012995001	110.71	3.57252	32.8449	5.0376	1.56207e-55	UP
BnaA02g09370D	GSBRNA2T00013032001	0.0537857	4.35208	-22.7812	-4.50977	0.00928103	DOWN
BnaA02g09450D	GSBRNA2T00041393001	7.66362	0.319699	18.7392	4.22799	4.93745e-05	UP
BnaA02g09460D	GSBRNA2T00041394001	45.5964	394.396	-7.90501	-2.98277	4.14453e-22	DOWN
BnaA02g09580D	GSBRNA2T00041411001	27.0149	3.44729	8.3219	3.05691	1.81724e-13	UP
BnaA02g09640D	GSBRNA2T00041420001	4.8246	0.153139	18.7434	4.22831	0.00149371	UP
BnaA02g10190D	GSBRNA2T00041490001	38.532	7.22623	5.7829	2.53179	5.77666e-13	UP
BnaA02g10220D	GSBRNA2T00041496001	46.5154	20.4565	2.49084	1.31663	5.9027e-07	UP
BnaA02g10410D	GSBRNA2T00036832001	4.36356	18.8449	-3.85032	-1.94498	3.80208e-05	DOWN
BnaA02g10760D	GSBRNA2T00036872001	20.2234	9.80292	2.24965	1.1697	0.00459535	UP
BnaA02g11080D	GSBRNA2T00036911001	7.20133	26.6462	-3.32765	-1.7345	4.98451e-06	DOWN
BnaA02g11150D	GSBRNA2T00036920001	8.46557	0	68.8833	6.10608	1.26427e-06	UP
BnaA02g11840D	GSBRNA2T00090917001	4.92623	15.1973	-2.76207	-1.46575	0.00674915	DOWN
BnaA02g11890D	GSBRNA2T00090922001	19.9892	4.60046	4.66582	2.22213	2.2215e-07	UP
BnaA02g12010D	GSBRNA2T00090935001	3.68052	17.7954	-4.28821	-2.10038	2.46273e-05	DOWN
BnaA02g12050D	GSBRNA2T00090939001	40.111	16.0165	2.74022	1.45429	4.54294e-07	UP
BnaA02g12160D	GSBRNA2T00090956001	9.10399	1.04787	8.55925	3.09748	2.80442e-05	UP
BnaA02g12360D	GSBRNA2T00090988001	23.4879	0.803329	27.5949	4.78633	2.2797e-18	UP
BnaA02g12410D	GSBRNA2T00090994001	38.0162	2.78605	14.3422	3.8422	9.45469e-22	UP
BnaA02g12540D	GSBRNA2T00070077001	66.9315	4.02771	17.6866	4.14458	3.88153e-34	UP
BnaA02g12620D	GSBRNA2T00070090001	15.4288	5.47076	3.04537	1.60662	0.0018126	UP
BnaA02g12790D	GSBRNA2T00070112001	32.5567	6.713	5.24406	2.39068	1.20749e-11	UP
BnaA02g13000D	GSBRNA2T00070139001	17.3455	8.0248	2.35318	1.23461	0.00693083	UP
BnaA02g13100D	GSBRNA2T00070155001	9.76078	37.8461	-3.49314	-1.80452	1.97866e-08	DOWN
BnaA02g13300D	GSBRNA2T00070182001	1.4509	26.5197	-15.3719	-3.94222	1.56823e-12	DOWN
BnaA02g13320D	GSBRNA2T00070185001	52.3377	209.178	-3.65402	-1.86948	2.16005e-08	DOWN
BnaA02g13460D	GSBRNA2T00070203001	166.738	22.5133	8.08856	3.01588	5.71125e-43	UP
BnaA02g13840D	GSBRNA2T00081052001	46.778	7.4451	6.79735	2.76497	1.57049e-19	UP
BnaA02g13850D	GSBRNA2T00081051001	5.15991	0	42.5092	5.4097	0.00179929	UP
BnaA02g13920D	GSBRNA2T00081038001	21.7787	59.8338	-2.49281	-1.31777	0.00188344	DOWN
BnaA02g14540D	GSBRNA2T00079519001	2.19314	21.7001	-8.57264	-3.09974	4.6752e-09	DOWN
BnaA02g14900D	GSBRNA2T00116576001	38.7129	6.03678	6.91506	2.78974	1.28889e-16	UP
BnaA02g15140D	GSBRNA2T00116537001	5.78078	48.1086	-7.43124	-2.8936	2.39244e-18	DOWN
BnaA02g15250D	GSBRNA2T00116518001	1.79762	12.0002	-5.74188	-2.52152	0.000112848	DOWN
BnaA02g15710D	GSBRNA2T00116452001	3.1601	14.6941	-4.10983	-2.03908	0.00015012	DOWN
BnaA02g15760D	GSBRNA2T00116447001	6.71414	25.0666	-3.3531	-1.7455	9.99143e-06	DOWN
BnaA02g15820D	GSBRNA2T00116439001	43.7091	174.178	-3.62978	-1.85988	5.96703e-08	DOWN
BnaA02g15830D	GSBRNA2T00116437001	1.68225	10.3911	-5.30175	-2.40647	0.000528206	DOWN
BnaA02g15990D	GSBRNA2T00116411001	69.4575	21.3702	3.50823	1.81074	9.23049e-05	UP
BnaA02g16020D	GSBRNA2T00093927001	75.9608	3.21683	24.8361	4.63437	1.26919e-23	UP
BnaA02g16030D	GSBRNA2T00093928001	5.04143	0.0240133	35.2498	5.13954	0.000796967	UP
BnaA02g16070D	GSBRNA2T00093937001	26.622	4.91063	5.81938	2.54087	2.76785e-10	UP
BnaA02g16590D	GSBRNA2T00088012001	9.02018	32.9835	-3.29529	-1.72041	2.65004e-07	DOWN
BnaA02g16970D	GSBRNA2T00083146001	3.22642	14.8207	-4.06357	-2.02275	0.000400112	DOWN
BnaA02g17090D	GSBRNA2T00083132001	53.7591	9.33593	6.24465	2.64262	2.98578e-18	UP
BnaA02g17230D	GSBRNA2T00067169001	10.5761	108.599	-9.22915	-3.2062	3.9783e-30	DOWN
BnaA02g17240D	GSBRNA2T00067171001	1.31841	8.34331	-5.34722	-2.41879	0.00347532	DOWN
BnaA02g17480D	GSBRNA2T00067204001	19.4156	129.351	-6.03261	-2.59278	6.11526e-36	DOWN
BnaA02g17720D	GSBRNA2T00082945001	0.106789	4.65523	-18.8371	-4.23551	0.00280927	DOWN
BnaA02g18180D	GSBRNA2T00083082001	37.1549	1.71774	22.0856	4.46503	4.09281e-24	UP
BnaA02g18530D	GSBRNA2T00065766001	12.1395	3.12036	4.13763	2.04881	0.000360847	UP
BnaA02g18700D	GSBRNA2T00036507001	4.37049	21.5594	-4.38996	-2.13421	8.5975e-06	DOWN
BnaA02g18870D	GSBRNA2T00036533001	29.003	0.384069	61.4703	5.94182	3.18185e-22	UP
BnaA02g19210D	GSBRNA2T00093753001	5.36938	21.1394	-3.52243	-1.81657	2.65614e-05	DOWN
BnaA02g19640D	GSBRNA2T00064241001	13.6032	5.4701	2.69103	1.42816	0.00536015	UP
BnaA02g19730D	GSBRNA2T00064231001	38.2818	8.22186	5.02466	2.32903	1.87165e-06	UP
BnaA02g19950D	GSBRNA2T00064205001	2.64632	12.8777	-4.2693	-2.094	0.000859483	DOWN
BnaA02g19970D	GSBRNA2T00064202001	49.0641	4.36229	12.0342	3.58907	2.27682e-16	UP
BnaA02g20170D	GSBRNA2T00017865001	3.8333	21.9513	-5.07884	-2.3445	1.14794e-07	DOWN
BnaA02g20200D	GSBRNA2T00017868001	55.6039	25.9214	2.34569	1.23001	0.000191064	UP
BnaA02g20230D	GSBRNA2T00017871001	1.1211	8.34489	-6.19528	-2.63117	0.00111416	DOWN
BnaA02g20270D	GSBRNA2T00104242001	8.35755	22.4269	-2.41962	-1.27478	0.0036595	DOWN
BnaA02g20640D	GSBRNA2T00104311001	853.561	36.9983	25.2541	4.65845	1.35596e-97	UP
BnaA02g20750D	GSBRNA2T00104326001	5.10105	32.1706	-5.6446	-2.49687	4.93536e-10	DOWN
BnaA02g20950D	GSBRNA2T00104358001	20.241	51.5686	-2.311	-1.20852	2.59949e-06	DOWN
BnaA02g21060D	GSBRNA2T00104378001	24.676	3.84551	6.84444	2.77493	2.44419e-11	UP
BnaA02g21140D	GSBRNA2T00104393001	66.1935	2.85465	24.3028	4.60305	4.61419e-36	UP
BnaA02g21150D	GSBRNA2T00104394001	20.1017	0.549222	32.3756	5.01683	3.61865e-13	UP
BnaA02g21180D	GSBRNA2T00104399001	26.3217	2.5612	10.7606	3.42769	1.20237e-13	UP
BnaA02g21660D	GSBRNA2T00029364001	7.67861	1.94858	4.11175	2.03975	0.00912189	UP
BnaA02g21890D	GSBRNA2T00029319001	26.4965	9.69297	2.97736	1.57403	7.92172e-06	UP
BnaA02g22320D	GSBRNA2T00084792001	3.09144	17.5691	-5.00963	-2.3247	5.82876e-06	DOWN
BnaA02g22340D	GSBRNA2T00084798001	23.9769	1.678	14.5907	3.86697	1.9451e-14	UP
BnaA02g22480D	GSBRNA2T00084825001	18.3995	3.5344	5.54333	2.47075	2.14167e-07	UP
BnaA02g22490D	GSBRNA2T00084826001	0.257084	6.26894	-15.2678	-3.93242	0.00174502	DOWN
BnaA02g22550D	GSBRNA2T00084832001	1.21845	10.1656	-6.97965	-2.80315	0.000280336	DOWN
BnaA02g22690D	GSBRNA2T00084857001	7.94105	1.83177	4.50148	2.1704	0.00783823	UP
BnaA02g22810D	GSBRNA2T00084872001	1.12584	12.7096	-9.34783	-3.22463	2.63252e-06	DOWN
BnaA02g23050D	GSBRNA2T00113945001	25.0652	11.2507	2.43233	1.28234	0.000551253	UP
BnaA02g23330D	GSBRNA2T00114025001	6.23485	0.390611	13.2451	3.72739	0.000543619	UP
BnaA02g23460D	GSBRNA2T00072498001	14.3157	51.0607	-3.2392	-1.69564	2.72987e-07	DOWN
BnaA02g23500D	GSBRNA2T00072506001	1.80469	19.0526	-9.05195	-3.17823	3.21675e-09	DOWN
BnaA02g23650D	GSBRNA2T00035187001	24.1829	3.94649	6.54088	2.70949	9.65529e-11	UP
BnaA02g23870D	GSBRNA2T00035145001	40.1498	7.14901	6.07531	2.60296	5.53278e-14	UP
BnaA02g24020D	GSBRNA2T00035126001	34.1727	16.8795	2.21435	1.14688	0.000133633	UP
BnaA02g24310D	GSBRNA2T00091710001	19.8036	90.4607	-4.14069	-2.04987	6.85012e-22	DOWN
BnaA02g24410D	GSBRNA2T00079349001	7.60709	1.37079	5.63948	2.49556	0.00265281	UP
BnaA02g24470D	GSBRNA2T00079355001	3.89699	0.118369	17.3038	4.11302	0.0051995	UP
BnaA02g24580D	GSBRNA2T00079369001	5.7272	0	46.9254	5.5523	0.000224101	UP
BnaA02g24690D	GSBRNA2T00063399001	7.56844	21.0115	-2.50144	-1.32276	0.00475874	DOWN
BnaA02g25020D	GSBRNA2T00041689001	4.60791	34.709	-6.7033	-2.74487	4.13404e-13	DOWN
BnaA02g25110D	GSBRNA2T00041679001	122.608	27.2229	4.9069	2.29481	3.2644e-15	UP
BnaA02g25150D	GSBRNA2T00041671001	29.7552	0.88704	32.0653	5.00294	1.00118e-21	UP
BnaA02g25550D	GSBRNA2T00041617001	44.0942	1.3073	33.7462	5.07665	1.26428e-18	UP
BnaA02g25570D	GSBRNA2T00041615001	2.54594	10.4155	-3.59289	-1.84514	0.00965571	DOWN
BnaA02g25600D	GSBRNA2T00041612001	15.2814	39.8331	-2.3611	-1.23946	6.5596e-05	DOWN
BnaA02g25740D	GSBRNA2T00030938001	18.5558	7.86397	2.56657	1.35984	0.0020945	UP
BnaA02g25910D	GSBRNA2T00030911001	1.36668	10.6593	-6.58712	-2.71965	9.72416e-05	DOWN
BnaA02g26000D	GSBRNA2T00030898001	24.1284	69.5863	-2.61368	-1.38608	8.1577e-06	DOWN
BnaA02g26140D	GSBRNA2T00030878001	50.679	0.539875	82.5004	6.36633	8.50448e-32	UP
BnaA02g26270D	GSBRNA2T00030860001	11.4058	3.00193	4.03685	2.01323	0.000892203	UP
BnaA02g26460D	GSBRNA2T00030831001	61.9755	33.4043	2.04945	1.03524	0.00503516	UP
BnaA02g26600D	GSBRNA2T00030810001	14.3146	2.27708	6.57308	2.71657	1.23531e-06	UP
BnaA02g26610D	GSBRNA2T00030807001	65.4484	9.512	7.47096	2.90129	1.69707e-25	UP
BnaA02g26760D	GSBRNA2T00030785001	3.81242	0.0600269	21.9549	4.45647	0.00958221	UP
BnaA02g26890D	GSBRNA2T00069569001	11.634	3.7067	3.36191	1.74928	0.00285858	UP
BnaA02g26910D	GSBRNA2T00069571001	4.74353	18.1122	-3.42549	-1.77631	0.00145507	DOWN
BnaA02g26940D	GSBRNA2T00069575001	2.2413	9.73866	-3.79811	-1.92528	0.00833726	DOWN
BnaA02g26980D	GSBRNA2T00069581001	23.7193	8.47627	3.04318	1.60558	2.61214e-05	UP
BnaA02g27000D	GSBRNA2T00069584001	31.4514	9.43649	3.62248	1.85698	2.40911e-07	UP
BnaA02g27160D	GSBRNA2T00069605001	5.98619	25.2772	-3.78496	-1.92028	1.83286e-06	DOWN
BnaA02g27270D	GSBRNA2T00093581001	11.7726	30.408	-2.33777	-1.22513	0.000980456	DOWN
BnaA02g27280D	GSBRNA2T00093584001	53.1779	0.797009	62.7167	5.97078	2.63617e-40	UP
BnaA02g27290D	GSBRNA2T00093585001	40.3715	2.66038	15.9217	3.99292	3.8516e-22	UP
BnaA02g27300D	GSBRNA2T00093587001	7.75362	0.543843	12.7157	3.66853	4.93745e-05	UP
BnaA02g27340D	GSBRNA2T00093592001	2.39542	19.7976	-7.19262	-2.84652	2.82319e-08	DOWN
BnaA02g27350D	GSBRNA2T00093594001	0.117207	5.78166	-22.2627	-4.47656	0.000423207	DOWN
BnaA02g27480D	GSBRNA2T00084099001	20.6394	6.29084	3.55007	1.82785	9.56147e-06	UP
BnaA02g27550D	GSBRNA2T00084107001	41.5666	2.94883	14.8552	3.89289	1.88319e-22	UP
BnaA02g27670D	GSBRNA2T00072247001	27.8911	5.87137	5.11916	2.35591	1.18668e-09	UP
BnaA02g27750D	GSBRNA2T00072256001	11.2416	3.76578	3.2006	1.67834	0.00448562	UP
BnaA02g27830D	GSBRNA2T00072271001	80.5379	9.026	9.67194	3.27381	2.08986e-33	UP
BnaA02g27850D	GSBRNA2T00072275001	3.10923	15.2649	-4.33341	-2.1155	0.000109402	DOWN
BnaA02g27870D	GSBRNA2T00072278001	39.6212	16.471	2.63021	1.39518	8.58151e-07	UP
BnaA02g27880D	GSBRNA2T00072280001	1.92226	12.7917	-5.7473	-2.52288	4.73489e-05	DOWN
BnaA02g27890D	GSBRNA2T00072281001	7.18026	22.8098	-2.85646	-1.51423	0.000780975	DOWN
BnaA02g27980D	GSBRNA2T00072297001	26.4298	261.725	-9.02493	-3.17392	2.12647e-31	DOWN
BnaA02g28080D	GSBRNA2T00092189001	18.8616	1.31995	14.3207	3.84003	2.66075e-12	UP
BnaA02g28130D	GSBRNA2T00092183001	24.0725	163.309	-6.15282	-2.62125	4.49081e-12	DOWN
BnaA02g28160D	GSBRNA2T00092180001	16.5094	3.96529	4.45601	2.15575	3.27668e-06	UP
BnaA02g28200D	GSBRNA2T00092174001	18.3747	3.36319	5.80105	2.53631	6.6252e-07	UP
BnaA02g28770D	GSBRNA2T00056140001	28.5277	9.29019	3.34001	1.73985	5.75036e-07	UP
BnaA02g28870D	GSBRNA2T00056128001	0.477018	12.1463	-18.5752	-4.21531	5.39144e-08	DOWN
BnaA02g28940D	GSBRNA2T00056120001	19.7126	7.1751	2.98266	1.5766	0.000217053	UP
BnaA02g29010D	GSBRNA2T00093773001	99.3654	1567.32	-14.4608	-3.85407	1.50838e-55	DOWN
BnaA02g29210D	GSBRNA2T00086953001	5.2449	0.0711022	28.3496	4.82526	0.000423207	UP
BnaA02g29300D	GSBRNA2T00086963001	44.1521	14.8341	3.24599	1.69866	8.30162e-10	UP
BnaA02g29390D	GSBRNA2T00086974001	3.14112	12.9667	-3.64815	-1.86717	0.00147476	DOWN
BnaA02g29530D	GSBRNA2T00080111001	1.3348	9.09902	-5.75832	-2.52565	0.00129908	DOWN
BnaA02g29580D	GSBRNA2T00080104001	0.800674	6.42177	-6.44944	-2.68917	0.00438722	DOWN
BnaA02g29770D	GSBRNA2T00080076001	80.8316	2.04385	40.8052	5.35068	1.14858e-49	UP
BnaA02g29910D	GSBRNA2T00080055001	15.9864	6.76917	2.56463	1.35875	0.0051995	UP
BnaA02g29990D	GSBRNA2T00091634001	336.315	26.6751	13.8038	3.78699	3.82682e-11	UP
BnaA02g30070D	GSBRNA2T00091648001	6.9239	0.606229	10.4216	3.3815	0.000165245	UP
BnaA02g30100D	GSBRNA2T00091655001	35.7637	14.6864	2.64962	1.40578	0.000121054	UP
BnaA02g30130D	GSBRNA2T00091658001	8.07484	0.135052	33.1164	5.04948	2.42711e-06	UP
BnaA02g30190D	GSBRNA2T00091664001	1.67707	15.2629	-7.77332	-2.95853	1.74579e-06	DOWN
BnaA02g30780D	GSBRNA2T00055417001	9.843	63.2752	-5.78926	-2.53338	2.50665e-20	DOWN
BnaA02g31000D	GSBRNA2T00055389001	6.72804	26.5745	-3.54592	-1.82616	4.61209e-06	DOWN
BnaA02g31140D	GSBRNA2T00120524001	18.1256	0.290448	46.916	5.55201	5.99624e-15	UP
BnaA02g31150D	GSBRNA2T00120523001	11.844	1.14841	10.2321	3.35504	7.96084e-07	UP
BnaA02g31290D	GSBRNA2T00120507001	18.0054	0.590949	27.3688	4.77446	1.47477e-13	UP
BnaA02g31430D	GSBRNA2T00120493001	15.4672	0.415929	30.9867	4.95358	2.60731e-11	UP
BnaA02g31540D	GSBRNA2T00120478001	3.98349	0.159722	15.2128	3.92722	0.0051995	UP
BnaA02g31730D	GSBRNA2T00120459001	11.4967	0.262322	31.9787	4.99904	3.51684e-09	UP
BnaA02g31820D	GSBRNA2T00120447001	34.6377	5.8613	6.36939	2.67116	3.64466e-14	UP
BnaA02g31900D	GSBRNA2T00120429001	0.249973	8.32952	-20.5618	-4.36189	4.93745e-05	DOWN
BnaA02g32060D	GSBRNA2T00120406001	8.8544	2.78419	3.37793	1.75614	0.00833726	UP
BnaA02g32100D	GSBRNA2T00120402001	4.4025	29.1971	-5.88021	-2.55587	8.10455e-08	DOWN
BnaA02g32150D	GSBRNA2T00120396001	10.4137	1.83488	5.87305	2.55411	0.000193566	UP
BnaA02g32190D	GSBRNA2T00120391001	8.01586	29.4421	-3.30653	-1.72532	1.19818e-06	DOWN
BnaA02g32320D	GSBRNA2T00120371001	42.4401	5.82401	7.84122	2.97108	8.03704e-18	UP
BnaA02g32450D	GSBRNA2T00120354001	0	3.82127	-28.8828	-4.85214	0.00958221	DOWN
BnaA02g32460D	GSBRNA2T00120353001	31.1221	2.57413	12.6657	3.66285	6.58417e-18	UP
BnaA02g32880D	GSBRNA2T00086440001	15.0906	34.6302	-2.07721	-1.05465	0.00141417	DOWN
BnaA02g33190D	GSBRNA2T00046032001	6.02468	35.2118	-5.23058	-2.38697	1.49603e-11	DOWN
BnaA02g33270D	GSBRNA2T00046042001	276.061	42.8458	7.07754	2.82325	2.96597e-39	UP
BnaA02g33280D	GSBRNA2T00046043001	14.0905	6.10925	2.50105	1.32253	0.00873132	UP
BnaA02g33370D	GSBRNA2T00046055001	8.0939	159.9	-17.6456	-4.14123	1.76208e-28	DOWN
BnaA02g33880D	GSBRNA2T00047544001	6.57345	0.374166	14.3991	3.84791	0.000300346	UP
BnaA02g33910D	GSBRNA2T00047541001	99.1804	33.3971	3.25374	1.7021	1.59211e-06	UP
BnaA02g33980D	GSBRNA2T00047531001	9.1306	1.42692	6.50346	2.70121	0.000469648	UP
BnaA02g34000D	GSBRNA2T00047527001	19.6036	6.56064	3.23538	1.69394	5.6998e-05	UP
BnaA02g34030D	GSBRNA2T00047523001	1.52567	14.4626	-8.04785	-3.0086	3.77986e-06	DOWN
BnaA02g34110D	GSBRNA2T00047511001	17.8225	3.72121	5.11641	2.35513	3.81499e-07	UP
BnaA02g34120D	GSBRNA2T00047508001	132.333	46.2676	3.07326	1.61977	0.00181006	UP
BnaA02g34140D	GSBRNA2T00047504001	12.834	2.17813	6.15115	2.62086	4.88449e-06	UP
BnaA02g34370D	GSBRNA2T00047471001	7.23213	0.947345	7.45603	2.89841	0.000514665	UP
BnaA02g34380D	GSBRNA2T00047470001	3.32294	18.158	-4.82334	-2.27003	2.12993e-05	DOWN
BnaA02g34400D	GSBRNA2T00047468001	6.04009	0.685557	8.23582	3.04191	0.00438722	UP
BnaA02g34420D	GSBRNA2T00047466001	100.765	366.831	-3.31285	-1.72807	2.83448e-45	DOWN
BnaA02g34440D	GSBRNA2T00047462001	89.5684	1.09813	79.9047	6.32021	1.61748e-53	UP
BnaA02g34460D	GSBRNA2T00047460001	8.80549	0.287218	23.1339	4.53194	1.11582e-05	UP
BnaA02g34690D	GSBRNA2T00004994001	0.696008	7.78052	-8.77838	-3.13395	0.000492935	DOWN
BnaA02g34700D	GSBRNA2T00004996001	0.173381	5.0721	-15.9016	-3.9911	0.00958221	DOWN
BnaA02g34760D	GSBRNA2T00016389001	72.1808	340.279	-4.29969	-2.10423	1.82439e-27	DOWN
BnaA02g34970D	GSBRNA2T00033854001	5.1907	0.0922026	25.4806	4.67133	0.000423207	UP
BnaA02g34980D	GSBRNA2T00033856001	100.612	20.6937	5.30614	2.40766	6.97699e-26	UP
BnaA02g35010D	GSBRNA2T00033860001	56.0506	5.97434	10.0999	3.33627	3.62413e-23	UP
BnaA02g35040D	GSBRNA2T00094000001	10.7788	28.5178	-2.39095	-1.25758	0.000314337	DOWN
BnaA02g35050D	GSBRNA2T00023122001	20.7695	9.56789	2.36619	1.24256	0.00235279	UP
BnaA02g35120D	GSBRNA2T00023131001	20.0642	6.87866	3.16331	1.66143	8.16173e-05	UP
BnaA02g35440D	GSBRNA2T00043973001	72.3601	17.7531	4.44601	2.15251	4.30352e-11	UP
BnaA02g35550D	GSBRNA2T00052078001	4.73081	15.6503	-2.9596	-1.5654	0.00300054	DOWN
BnaA02g35670D	GSBRNA2T00014235001	7.3346	21.3046	-2.61537	-1.38701	0.00104416	DOWN
BnaA02g35760D	GSBRNA2T00017809001	13.077	0.084547	65.4716	6.0328	1.30069e-10	UP
BnaA02g35880D	GSBRNA2T00042766001	16.9453	6.14158	2.98717	1.57878	0.000603381	UP
BnaA02g35970D	GSBRNA2T00036368001	279.704	1.47246	191.263	7.57942	1.29507e-114	UP
BnaA02g35980D	GSBRNA2T00036369001	7.47571	0	60.9463	5.92947	8.83938e-06	UP
BnaA02g36150D	GSBRNA2T00020092001	1.05954	9.70259	-7.56106	-2.91859	0.000144504	DOWN
BnaA02g36500D	GSBRNA2T00016770001	1.72916	8.82346	-4.3981	-2.13688	0.00572919	DOWN
BnaA02g36510D	GSBRNA2T00016772001	6.3169	0	51.6542	5.69081	6.19129e-05	UP
BnaA02g37020D	GSBRNA2T00027985001	0.454451	31.0224	-48.7443	-5.60716	1.79789e-17	DOWN
BnaA02g37030D	GSBRNA2T00027986001	18.7273	0.16654	68.2426	6.0926	1.57191e-15	UP
BnaA03g00100D	GSBRNA2T00049186001	6.44054	41.4938	-5.7823	-2.53164	4.05113e-11	DOWN
BnaA03g00220D	GSBRNA2T00049203001	7.96792	21.8183	-2.467	-1.30276	0.00255009	DOWN
BnaA03g00250D	GSBRNA2T00049207001	21.6865	0.394611	45.0857	5.4946	6.79048e-18	UP
BnaA03g00260D	GSBRNA2T00049208001	628.425	95.0719	7.27101	2.86216	7.82631e-20	UP
BnaA03g00310D	GSBRNA2T00049213001	9.87516	3.04573	3.4528	1.78776	0.00509272	UP
BnaA03g00350D	GSBRNA2T00049217001	15.6632	3.71998	4.49831	2.16938	5.04651e-06	UP
BnaA03g00370D	GSBRNA2T00049219001	18.019	1.80677	10.2577	3.35863	1.15989e-10	UP
BnaA03g00380D	GSBRNA2T00049220001	54.5038	156.776	-2.61814	-1.38854	6.59953e-07	DOWN
BnaA03g00460D	GSBRNA2T00049228001	7.70384	23.7252	-2.77362	-1.47177	0.000181619	DOWN
BnaA03g00550D	GSBRNA2T00049238001	14.3267	0.944578	14.6829	3.87607	1.86643e-09	UP
BnaA03g00570D	GSBRNA2T00049240001	45.6427	6.91548	7.13768	2.83546	1.58459e-14	UP
BnaA03g00640D	GSBRNA2T00049249001	1.94881	10.4528	-4.64752	-2.21646	0.00181131	DOWN
BnaA03g00720D	GSBRNA2T00049257001	21.7036	10.2985	2.2987	1.20082	0.00272358	UP
BnaA03g00750D	GSBRNA2T00049261001	2.15261	11.0326	-4.44817	-2.15321	0.00438705	DOWN
BnaA03g00800D	GSBRNA2T00049267001	36.9206	145.333	-3.57478	-1.83785	3.00077e-17	DOWN
BnaA03g00820D	GSBRNA2T00049269001	54.0413	22.9436	2.5792	1.36692	7.32606e-09	UP
BnaA03g00840D	GSBRNA2T00049273001	34.4943	4.88447	7.57785	2.92179	8.46476e-16	UP
BnaA03g00870D	GSBRNA2T00049277001	4.77527	15.4484	-2.89432	-1.53322	0.00330423	DOWN
BnaA03g00930D	GSBRNA2T00049285001	4.43255	25.8343	-5.18665	-2.3748	7.17369e-09	DOWN
BnaA03g01180D	GSBRNA2T00049315001	1.25753	12.8777	-8.56594	-3.09861	6.36348e-06	DOWN
BnaA03g01250D	GSBRNA2T00049322001	77.5849	41.0047	2.07279	1.05157	1.65913e-06	UP
BnaA03g01300D	GSBRNA2T00049331001	0.74573	6.67579	-7.12211	-2.8323	0.00257531	DOWN
BnaA03g01420D	GSBRNA2T00049344001	80.867	27.3906	3.23242	1.69261	4.94529e-17	UP
BnaA03g01450D	GSBRNA2T00049351001	37.3886	11.9627	3.41719	1.77281	5.72876e-07	UP
BnaA03g01480D	GSBRNA2T00049355001	48.6299	12.8983	4.10841	2.03858	2.51932e-12	UP
BnaA03g01490D	GSBRNA2T00049356001	6.14301	0.696229	8.26611	3.04721	0.00438722	UP
BnaA03g01540D	GSBRNA2T00049362001	25.033	13.0566	2.09531	1.06716	0.00386334	UP
BnaA03g01570D	GSBRNA2T00049365001	48.9824	386.804	-7.15553	-2.83906	4.93985e-36	DOWN
BnaA03g01650D	GSBRNA2T00049375001	59.1333	15.1467	4.17245	2.06089	0.0037213	UP
BnaA03g01690D	GSBRNA2T00049379001	77.0273	6.88011	12.0824	3.59483	6.3209e-39	UP
BnaA03g01760D	GSBRNA2T00049386001	23.958	7.86272	3.30814	1.72602	7.09503e-06	UP
BnaA03g01790D	GSBRNA2T00049389001	124.352	0.265276	340.382	8.41101	2.97675e-74	UP
BnaA03g02010D	GSBRNA2T00129637001	29.7264	14.8769	2.18535	1.12787	0.000650767	UP
BnaA03g02040D	GSBRNA2T00129641001	87.4473	11.7036	8.12371	3.02214	3.13372e-23	UP
BnaA03g02250D	GSBRNA2T00129668001	27.2084	6.23956	4.70812	2.23515	1.57905e-08	UP
BnaA03g02320D	GSBRNA2T00129675001	16.5088	67.8065	-3.71314	-1.89264	2.44252e-11	DOWN
BnaA03g02450D	GSBRNA2T00129690001	73.2851	11.9747	6.66159	2.73587	2.34506e-27	UP
BnaA03g02470D	GSBRNA2T00129692001	2.03486	14.4678	-6.16589	-2.62431	3.7566e-05	DOWN
BnaA03g02500D	GSBRNA2T00129695001	9.23066	38.2411	-3.73223	-1.90004	6.46401e-09	DOWN
BnaA03g02620D	GSBRNA2T00129714001	96.0526	45.2571	2.32821	1.21922	5.03037e-13	UP
BnaA03g02640D	GSBRNA2T00129716001	121.221	52.2232	2.53332	1.34103	1.89104e-05	UP
BnaA03g02650D	GSBRNA2T00129718001	48.3421	221.56	-4.16529	-2.05842	3.6449e-29	DOWN
BnaA03g02850D	GSBRNA2T00129744001	9.46808	2.37285	4.20021	2.07046	0.00229814	UP
BnaA03g02890D	GSBRNA2T00129749001	34.6588	8.37652	4.48528	2.1652	2.99989e-08	UP
BnaA03g03400D	GSBRNA2T00129814001	196.014	84.6128	2.53992	1.34478	0.000277855	UP
BnaA03g03440D	GSBRNA2T00129818001	52.5293	24.897	2.30817	1.20675	4.18888e-06	UP
BnaA03g03450D	GSBRNA2T00129820001	53.4386	21.8014	2.68317	1.42394	1.85536e-08	UP
BnaA03g03530D	GSBRNA2T00129828001	262.601	22.5835	12.7354	3.67077	5.26438e-68	UP
BnaA03g03760D	GSBRNA2T00129853001	0.445927	7.05614	-11.4705	-3.51985	0.000300346	DOWN
BnaA03g04160D	GSBRNA2T00129904001	24.8047	0.161365	91.8078	6.52054	9.26587e-21	UP
BnaA03g04190D	GSBRNA2T00129907001	20.0933	6.63149	3.28284	1.71494	4.25153e-05	UP
BnaA03g04230D	GSBRNA2T00129911001	0.12485	6.09519	-22.6841	-4.50361	0.000320922	DOWN
BnaA03g04250D	GSBRNA2T00129915001	29.625	0.717054	38.2787	5.25847	3.97143e-25	UP
BnaA03g04280D	GSBRNA2T00129918001	71.9104	0.624679	103.989	6.70029	9.99704e-52	UP
BnaA03g04290D	GSBRNA2T00129919001	45.3569	4.85849	10.0084	3.32314	5.62382e-22	UP
BnaA03g04300D	GSBRNA2T00129920001	11.5341	1.05229	10.7728	3.42933	2.40911e-07	UP
BnaA03g04310D	GSBRNA2T00129921001	154.112	7.86943	21.1981	4.40586	4.05005e-50	UP
BnaA03g04320D	GSBRNA2T00129922001	41.4459	8.99179	5.00808	2.32426	9.84555e-14	UP
BnaA03g04330D	GSBRNA2T00129923001	53.2941	22.9413	2.54442	1.34734	1.3258e-08	UP
BnaA03g04340D	GSBRNA2T00129924001	32.6622	12.6898	2.81091	1.49104	1.54474e-06	UP
BnaA03g04370D	GSBRNA2T00129927001	162.924	65.7067	2.72264	1.445	1.43274e-24	UP
BnaA03g04440D	GSBRNA2T00129934001	53.9475	262.64	-4.46147	-2.15752	2.09815e-14	DOWN
BnaA03g04470D	GSBRNA2T00129939001	185.777	6.53962	30.4806	4.92982	1.2768e-41	UP
BnaA03g04510D	GSBRNA2T00129943001	30.385	16.1061	2.06449	1.04579	0.00144083	UP
BnaA03g04520D	GSBRNA2T00129944001	55.273	16.0859	3.75342	1.9082	2.32679e-13	UP
BnaA03g04680D	GSBRNA2T00129962001	23.3267	8.87482	2.86112	1.51658	6.09419e-05	UP
BnaA03g04690D	GSBRNA2T00129963001	18.8459	65.6472	-3.16318	-1.66137	4.68905e-11	DOWN
BnaA03g04720D	GSBRNA2T00129969001	0.54916	13.2236	-18.0645	-4.17508	3.50339e-07	DOWN
BnaA03g04810D	GSBRNA2T00129979001	18.8329	5.47705	3.71152	1.89201	1.21141e-05	UP
BnaA03g05290D	GSBRNA2T00130031001	24.8471	7.65151	3.52284	1.81674	0.000101845	UP
BnaA03g05330D	GSBRNA2T00130035001	12.3487	5.10901	2.61298	1.38569	0.00937329	UP
BnaA03g05430D	GSBRNA2T00130048001	19.3332	2.16463	9.29048	3.21575	6.25193e-11	UP
BnaA03g05570D	GSBRNA2T00130063001	9.27288	1.51568	6.24884	2.64359	0.000280336	UP
BnaA03g05580D	GSBRNA2T00130064001	41.3153	1.04854	38.4034	5.26316	9.56843e-26	UP
BnaA03g05850D	GSBRNA2T00130098001	12.6493	4.10687	3.30782	1.72588	0.00173215	UP
BnaA03g06030D	GSBRNA2T00130118001	2.68938	15.9815	-5.21164	-2.38174	1.30749e-05	DOWN
BnaA03g06290D	GSBRNA2T00130145001	11.0867	3.75225	3.1679	1.66353	0.00632066	UP
BnaA03g06670D	GSBRNA2T00130193001	12.019	56.0783	-4.20903	-2.07349	5.57915e-13	DOWN
BnaA03g06680D	GSBRNA2T00130194001	68.717	36.7304	2.05253	1.0374	1.91992e-06	UP
BnaA03g06760D	GSBRNA2T00130203001	4.92946	23.0152	-4.16902	-2.05971	0.000269121	DOWN
BnaA03g07050D	GSBRNA2T00002993001	7.02996	0.681546	9.60512	3.2638	0.000856129	UP
BnaA03g07090D	GSBRNA2T00002989001	19.944	3.86694	5.50817	2.46157	2.22393e-08	UP
BnaA03g07140D	GSBRNA2T00149033001	8.31725	1.7957	4.80006	2.26305	0.00361496	UP
BnaA03g07200D	GSBRNA2T00149026001	19.3214	46.316	-2.17696	-1.12231	0.00165396	DOWN
BnaA03g07800D	GSBRNA2T00148956001	16.1879	6.51761	2.69504	1.43031	0.00211784	UP
BnaA03g07830D	GSBRNA2T00148947001	12.3224	0.689029	16.5588	4.04953	8.19863e-09	UP
BnaA03g07990D	GSBRNA2T00148928001	48.9657	118.796	-2.18465	-1.1274	0.00639582	DOWN
BnaA03g08000D	GSBRNA2T00148927001	21.0051	6.24284	3.64079	1.86425	6.19219e-06	UP
BnaA03g08080D	GSBRNA2T00148919001	1.93631	9.08658	-4.07099	-2.02538	0.00958363	DOWN
BnaA03g08110D	GSBRNA2T00148916001	45.2544	5.04481	9.62925	3.26742	4.08823e-22	UP
BnaA03g08150D	GSBRNA2T00148909001	18.6367	4.12083	4.84236	2.27571	1.69862e-07	UP
BnaA03g08250D	GSBRNA2T00148898001	25.1948	8.55096	3.20406	1.6799	3.94978e-06	UP
BnaA03g08260D	GSBRNA2T00148897001	5.14537	0.0328705	34.0845	5.09105	0.000796967	UP
BnaA03g08440D	GSBRNA2T00148869001	16.6718	0	135.247	7.07945	4.54312e-08	UP
BnaA03g08510D	GSBRNA2T00148862001	20.7325	3.06713	7.14169	2.83626	1.36016e-08	UP
BnaA03g08800D	GSBRNA2T00148826001	25.9176	11.0756	2.55186	1.35155	0.000114828	UP
BnaA03g08920D	GSBRNA2T00148813001	113.417	51.7461	2.40389	1.26537	2.34706e-12	UP
BnaA03g09170D	GSBRNA2T00148784001	10.3579	2.28431	4.75765	2.25025	0.000560671	UP
BnaA03g09200D	GSBRNA2T00148781001	10.3547	1.55921	6.78926	2.76326	5.6997e-05	UP
BnaA03g09250D	GSBRNA2T00148776001	197.447	98.0098	2.21869	1.14971	9.99557e-08	UP
BnaA03g09330D	GSBRNA2T00148766001	11.5267	2.24085	5.38468	2.42886	8.2322e-05	UP
BnaA03g09340D	GSBRNA2T00148764001	9.35286	2.59399	3.81336	1.93106	0.00657914	UP
BnaA03g09400D	GSBRNA2T00148757001	73.9019	36.3487	2.23023	1.15719	0.000242902	UP
BnaA03g09430D	GSBRNA2T00148754001	43.4607	4.12177	11.2537	3.49233	5.32668e-22	UP
BnaA03g09450D	GSBRNA2T00148752001	9.93089	0.908342	10.5697	3.40186	5.42232e-06	UP
BnaA03g09460D	GSBRNA2T00148751001	7.11369	0.400085	14.8096	3.88846	0.000165245	UP
BnaA03g09530D	GSBRNA2T00148744001	0.268254	53.8355	-122.708	-6.93909	1.04268e-05	DOWN
BnaA03g09560D	GSBRNA2T00148741001	35.0096	14.4435	2.64774	1.40476	2.62421e-06	UP
BnaA03g09830D	GSBRNA2T00148709001	51.1678	21.3665	2.62196	1.39065	1.74477e-08	UP
BnaA03g09850D	GSBRNA2T00148707001	9.78669	31.4176	-2.89863	-1.53537	0.000116143	DOWN
BnaA03g09920D	GSBRNA2T00148700001	21.4503	9.05191	2.57891	1.36676	0.000796967	UP
BnaA03g10440D	GSBRNA2T00148640001	9.5121	23.1045	-2.19517	-1.13433	0.0041596	DOWN
BnaA03g10450D	GSBRNA2T00148639001	31.3716	6.46911	5.2401	2.38959	9.15045e-12	UP
BnaA03g10470D	GSBRNA2T00148637001	18.1531	4.70578	4.14772	2.05232	1.05489e-05	UP
BnaA03g10690D	GSBRNA2T00148613001	20.2303	5.06962	4.29713	2.10337	1.00896e-06	UP
BnaA03g10790D	GSBRNA2T00062641001	156.56	47.736	3.59063	1.84424	1.98127e-16	UP
BnaA03g11100D	GSBRNA2T00062607001	89.6293	31.2541	3.1408	1.65113	2.45694e-14	UP
BnaA03g11110D	GSBRNA2T00062606001	134.299	37.7876	3.89452	1.96145	2.68347e-21	UP
BnaA03g11140D	GSBRNA2T00062603001	71.5134	19.8006	3.9475	1.98094	8.91701e-15	UP
BnaA03g11150D	GSBRNA2T00062602001	85.3181	20.475	4.5538	2.18707	7.85089e-18	UP
BnaA03g11170D	GSBRNA2T00062599001	5.28348	18.9566	-3.21104	-1.68304	0.000407679	DOWN
BnaA03g11180D	GSBRNA2T00062598001	15.9089	2.69608	6.21939	2.63677	3.06516e-07	UP
BnaA03g11190D	GSBRNA2T00062597001	37.9836	12.2115	3.39096	1.76169	2.25594e-09	UP
BnaA03g11320D	GSBRNA2T00062578001	50.6742	1.53416	33.4228	5.06276	7.91442e-36	UP
BnaA03g11410D	GSBRNA2T00062568001	312.411	14.9424	22.9012	4.51735	1.1436e-37	UP
BnaA03g11590D	GSBRNA2T00062544001	14.8789	1.5611	9.70968	3.27942	2.25448e-08	UP
BnaA03g11650D	GSBRNA2T00075839001	101.211	24.6336	4.47463	2.16177	2.13203e-17	UP
BnaA03g11690D	GSBRNA2T00075847001	11.9435	0.401097	24.6448	4.62321	1.5392e-08	UP
BnaA03g11710D	GSBRNA2T00075849001	4.04602	36.249	-7.93907	-2.98897	8.29632e-14	DOWN
BnaA03g11850D	GSBRNA2T00075865001	14.4271	2.74689	5.54515	2.47123	4.17924e-06	UP
BnaA03g11970D	GSBRNA2T00075883001	9.27398	1.96163	4.92155	2.29911	0.000859032	UP
BnaA03g11980D	GSBRNA2T00075884001	58.2409	13.1613	4.84663	2.27698	1.57898e-07	UP
BnaA03g12010D	GSBRNA2T00075887001	7.3482	0.389902	15.5848	3.96207	9.03447e-05	UP
BnaA03g12250D	GSBRNA2T00086695001	28.2585	11.93	2.58493	1.37013	7.17805e-05	UP
BnaA03g12520D	GSBRNA2T00017889001	60.7859	8.5648	7.68236	2.94155	7.96683e-23	UP
BnaA03g12860D	GSBRNA2T00066740001	6.95249	0.967456	7.04173	2.81593	0.000856129	UP
BnaA03g13070D	GSBRNA2T00066714001	37.8448	17.7459	2.33342	1.22245	2.55517e-05	UP
BnaA03g13140D	GSBRNA2T00066706001	0.665119	85.4446	-97.2374	-6.60344	6.86193e-12	DOWN
BnaA03g13290D	GSBRNA2T00066689001	7.38387	23.6076	-2.87999	-1.52606	0.000310665	DOWN
BnaA03g13330D	GSBRNA2T00066684001	233.626	127.184	2.01075	1.00773	0.000160943	UP
BnaA03g13600D	GSBRNA2T00142191001	8.80695	1.14203	7.67394	2.93997	0.000224424	UP
BnaA03g13730D	GSBRNA2T00142174001	23.1669	0.832397	26.4259	4.72388	9.92865e-17	UP
BnaA03g13740D	GSBRNA2T00142173001	16.2385	0.593723	24.6077	4.62104	3.76381e-12	UP
BnaA03g13830D	GSBRNA2T00142163001	13.4304	5.35193	2.71396	1.4404	0.00619639	UP
BnaA03g14030D	GSBRNA2T00142139001	1.33795	12.6196	-7.9387	-2.9889	1.03547e-05	DOWN
BnaA03g14140D	GSBRNA2T00142121001	155.414	38.1764	4.47622	2.16228	4.50037e-17	UP
BnaA03g14210D	GSBRNA2T00142110001	118.374	9.13647	14.045	3.81198	5.35388e-68	UP
BnaA03g14300D	GSBRNA2T00142097001	8.21865	1.49634	5.6135	2.4889	0.00129908	UP
BnaA03g14420D	GSBRNA2T00142082001	8.60232	1.25856	6.87202	2.78073	0.000224424	UP
BnaA03g14520D	GSBRNA2T00142071001	15.7347	2.00535	8.13475	3.0241	1.14456e-07	UP
BnaA03g14720D	GSBRNA2T00142049001	9.6072	24.2604	-2.28785	-1.19399	0.00576739	DOWN
BnaA03g14760D	GSBRNA2T00142045001	106.395	29.4815	3.93856	1.97767	4.08169e-17	UP
BnaA03g15140D	GSBRNA2T00141999001	23.3367	12.1593	2.09762	1.06875	0.00439653	UP
BnaA03g15250D	GSBRNA2T00141986001	35.0836	146.52	-3.79156	-1.92279	1.0685e-21	DOWN
BnaA03g15270D	GSBRNA2T00141984001	5.53493	0.414272	11.2815	3.49589	0.00174502	UP
BnaA03g15290D	GSBRNA2T00141982001	57.053	17.5647	3.5513	1.82835	6.85177e-12	UP
BnaA03g15610D	GSBRNA2T00141946001	76.0769	369.131	-4.41498	-2.14241	2.24554e-06	DOWN
BnaA03g15760D	GSBRNA2T00141930001	29.2158	4.26211	7.32788	2.8734	1.07942e-13	UP
BnaA03g15830D	GSBRNA2T00141918001	82.154	569.982	-6.33737	-2.66388	2.52458e-42	DOWN
BnaA03g16020D	GSBRNA2T00141899001	47.8586	1.24056	38.2811	5.25856	7.09958e-37	UP
BnaA03g16160D	GSBRNA2T00141881001	1.51923	17.1644	-9.58433	-3.26068	5.19289e-08	DOWN
BnaA03g16310D	GSBRNA2T00141860001	6.55739	27.181	-3.72428	-1.89696	7.56018e-07	DOWN
BnaA03g16340D	GSBRNA2T00141856001	21.777	59.6693	-2.48455	-1.31298	2.33776e-08	DOWN
BnaA03g16430D	GSBRNA2T00141846001	9.4334	1.44977	6.61949	2.72672	0.000280336	UP
BnaA03g16450D	GSBRNA2T00141844001	24.2599	7.01398	3.74864	1.90637	5.5717e-07	UP
BnaA03g16470D	GSBRNA2T00141840001	1.22274	8.68447	-5.95974	-2.57525	0.00288768	DOWN
BnaA03g16790D	GSBRNA2T00141801001	2.90986	11.5435	-3.50252	-1.80839	0.0046856	DOWN
BnaA03g16990D	GSBRNA2T00086079001	35.1118	12.6077	3.03856	1.60339	2.68799e-07	UP
BnaA03g17000D	GSBRNA2T00086080001	11.8618	2.20568	5.62278	2.49128	4.73489e-05	UP
BnaA03g17100D	GSBRNA2T00086093001	24.0249	3.07385	8.26737	3.04743	3.33144e-12	UP
BnaA03g17290D	GSBRNA2T00124916001	3.16224	16.763	-4.67845	-2.22603	9.52675e-06	DOWN
BnaA03g17390D	GSBRNA2T00124903001	28.7491	5.82859	5.31625	2.41041	1.51099e-09	UP
BnaA03g17400D	GSBRNA2T00124902001	42.4323	2.09833	20.9624	4.38973	7.39818e-24	UP
BnaA03g17490D	GSBRNA2T00124889001	4.26612	14.8144	-3.09837	-1.63151	0.00293236	DOWN
BnaA03g17750D	GSBRNA2T00124857001	30.6439	5.05656	6.51095	2.70287	1.439e-12	UP
BnaA03g17820D	GSBRNA2T00124850001	49.656	8.57332	6.27074	2.64863	4.58796e-14	UP
BnaA03g17830D	GSBRNA2T00124849001	1.83727	9.4519	-4.4473	-2.15293	0.00563827	DOWN
BnaA03g17960D	GSBRNA2T00124832001	47.4747	14.5351	3.57873	1.83945	6.9699e-08	UP
BnaA03g18060D	GSBRNA2T00124820001	25.0887	11.2769	2.42812	1.27984	0.000470097	UP
BnaA03g18100D	GSBRNA2T00124816001	5.38944	0.4444	10.422	3.38156	0.00311512	UP
BnaA03g18480D	GSBRNA2T00124774001	63.8388	8.66711	7.98114	2.99659	4.25408e-26	UP
BnaA03g18540D	GSBRNA2T00124767001	0.180011	6.96057	-21.1953	-4.40567	0.000300346	DOWN
BnaA03g18600D	GSBRNA2T00124760001	16.6685	0.852457	18.6508	4.22117	2.36585e-11	UP
BnaA03g18640D	GSBRNA2T00124756001	10.5938	4.00681	2.84259	1.50721	0.00939865	UP
BnaA03g18680D	GSBRNA2T00124751001	6.98398	1.21329	5.78533	2.5324	0.00313936	UP
BnaA03g18710D	GSBRNA2T00124746001	336.292	1704.86	-4.65209	-2.21788	6.66367e-19	DOWN
BnaA03g18910D	GSBRNA2T00124719001	28.9774	12.8599	2.45713	1.29698	0.000679618	UP
BnaA03g19090D	GSBRNA2T00124698001	1.04511	10.3341	-8.14403	-3.02574	5.25471e-05	DOWN
BnaA03g19450D	GSBRNA2T00058405001	83.7623	13.5589	6.72463	2.74945	3.40064e-27	UP
BnaA03g19960D	GSBRNA2T00139105001	15.1337	0.215513	47.5618	5.57173	2.39764e-12	UP
BnaA03g19970D	GSBRNA2T00139104001	2.44762	15.4337	-5.50749	-2.46139	5.89756e-06	DOWN
BnaA03g20050D	GSBRNA2T00139093001	11.9178	2.1129	5.882	2.55631	1.42553e-05	UP
BnaA03g20190D	GSBRNA2T00139071001	2.72789	23.3968	-7.50038	-2.90696	8.30162e-10	DOWN
BnaA03g20290D	GSBRNA2T00139059001	9.12034	2.27576	4.21083	2.07411	0.00361462	UP
BnaA03g20300D	GSBRNA2T00139058001	61.9115	1.75222	36.1149	5.17452	2.90568e-41	UP
BnaA03g20310D	GSBRNA2T00139054001	323.232	5.0398	68.7453	6.10319	3.65407e-100	UP
BnaA03g20340D	GSBRNA2T00139050001	5.73974	1.00647	5.63596	2.49466	0.00743861	UP
BnaA03g20510D	GSBRNA2T00139033001	9.40754	1.37325	6.93611	2.79413	7.4861e-05	UP
BnaA03g20690D	GSBRNA2T00139014001	13.7057	0.232385	41.1416	5.36253	3.42918e-11	UP
BnaA03g20770D	GSBRNA2T00139004001	34.3276	5.26056	7.01695	2.81084	4.68045e-15	UP
BnaA03g20840D	GSBRNA2T00138996001	0.785798	8.66766	-8.79943	-3.13741	0.000159177	DOWN
BnaA03g20930D	GSBRNA2T00138986001	13.2139	1.55678	8.65548	3.11361	5.47055e-07	UP
BnaA03g20980D	GSBRNA2T00138979001	42.7691	12.4127	3.75846	1.91014	2.38716e-11	UP
BnaA03g21080D	GSBRNA2T00138967001	3.64043	13.5518	-3.30869	-1.72626	0.0023341	DOWN
BnaA03g21100D	GSBRNA2T00138964001	4.08177	84.2021	-18.0577	-4.17454	4.29527e-05	DOWN
BnaA03g21140D	GSBRNA2T00138959001	388.15	3.25828	125.687	6.97369	7.01551e-195	UP
BnaA03g21150D	GSBRNA2T00138958001	8.25567	1.30556	6.38408	2.67448	0.000385198	UP
BnaA03g21260D	GSBRNA2T00138946001	30.4151	4.48949	7.24959	2.8579	7.53284e-14	UP
BnaA03g21460D	GSBRNA2T00138923001	14.6355	6.39972	2.48093	1.31088	0.00892172	UP
BnaA03g21620D	GSBRNA2T00138906001	38.1874	8.95617	4.63159	2.21151	2.95248e-12	UP
BnaA03g21640D	GSBRNA2T00138904001	341.296	1.79	194.968	7.60709	5.0195e-112	UP
BnaA03g21770D	GSBRNA2T00138891001	30.5171	110.482	-3.2784	-1.71299	6.05511e-15	DOWN
BnaA03g21800D	GSBRNA2T00138888001	20.1211	7.38525	2.95815	1.56469	0.000140588	UP
BnaA03g21920D	GSBRNA2T00138872001	9.66418	0.353902	21.9408	4.45554	4.4793e-06	UP
BnaA03g21970D	GSBRNA2T00138867001	355.692	183.791	2.13097	1.09151	2.64419e-09	UP
BnaA03g22000D	GSBRNA2T00138862001	2.0931	10.4281	-4.33466	-2.11592	0.00156116	DOWN
BnaA03g22020D	GSBRNA2T00138860001	2.07754	16.604	-6.90435	-2.78751	1.40742e-06	DOWN
BnaA03g22330D	GSBRNA2T00138824001	39.1315	18.334	2.33479	1.22329	1.50587e-05	UP
BnaA03g22350D	GSBRNA2T00138822001	65.8784	21.8554	3.26752	1.7082	0.000875866	UP
BnaA03g22420D	GSBRNA2T00138815001	11.2699	0.684797	15.2368	3.92949	5.39144e-08	UP
BnaA03g22470D	GSBRNA2T00138810001	13.5821	5.78687	2.54273	1.34638	0.00719389	UP
BnaA03g22720D	GSBRNA2T00138782001	10.8983	0.194058	36.5859	5.19322	6.77336e-09	UP
BnaA03g22740D	GSBRNA2T00138780001	76.6147	32.4678	2.57658	1.36546	3.83607e-06	UP
BnaA03g22780D	GSBRNA2T00138775001	29.9384	92.1175	-2.79459	-1.48263	4.35225e-14	DOWN
BnaA03g22820D	GSBRNA2T00138771001	4.3097	0.110035	19.7231	4.30182	0.00280927	UP
BnaA03g22970D	GSBRNA2T00138750001	10.1509	40.0015	-3.55414	-1.8295	1.87032e-08	DOWN
BnaA03g23010D	GSBRNA2T00138746001	138.679	56.8995	2.64886	1.40537	2.15291e-07	UP
BnaA03g23140D	GSBRNA2T00138730001	0.116756	3.94359	-15.3779	-3.94278	0.00958221	DOWN
BnaA03g23260D	GSBRNA2T00138712001	3.56488	13.2465	-3.29997	-1.72245	0.00343603	DOWN
BnaA03g23620D	GSBRNA2T00138670001	13.5174	4.71221	3.09163	1.62837	0.00104806	UP
BnaA03g23730D	GSBRNA2T00151363001	2.01959	20.7865	-8.86826	-3.14865	1.83689e-09	DOWN
BnaA03g24050D	GSBRNA2T00151408001	36.8478	12.2179	3.28615	1.7164	1.39713e-08	UP
BnaA03g24070D	GSBRNA2T00151410001	5.47724	15.8672	-2.59865	-1.37776	0.00597301	DOWN
BnaA03g24080D	GSBRNA2T00151413001	9.98698	1.84645	5.60236	2.48604	0.000319891	UP
BnaA03g24090D	GSBRNA2T00151416001	61.1666	239.894	-3.56444	-1.83368	6.67315e-18	DOWN
BnaA03g24240D	GSBRNA2T00151436001	23.0044	4.39876	5.60424	2.48652	3.92119e-09	UP
BnaA03g24330D	GSBRNA2T00151445001	9.97951	31.4368	-2.84402	-1.50793	9.06696e-06	DOWN
BnaA03g24340D	GSBRNA2T00151447001	14.531	1.51406	9.75476	3.28611	7.21311e-09	UP
BnaA03g24350D	GSBRNA2T00151448001	17.2009	101.931	-5.37084	-2.42515	7.82622e-21	DOWN
BnaA03g24390D	GSBRNA2T00151453001	3.98053	0	32.9193	5.04086	0.0051995	UP
BnaA03g24410D	GSBRNA2T00151456001	9.19939	0.513566	15.7494	3.97723	2.29259e-06	UP
BnaA03g24510D	GSBRNA2T00151468001	5.23572	0	42.9841	5.42573	0.000423207	UP
BnaA03g24520D	GSBRNA2T00151469001	0.681736	8.29457	-9.51382	-3.25002	0.000280655	DOWN
BnaA03g24580D	GSBRNA2T00151475001	273.264	37.6465	7.88421	2.97897	6.47767e-24	UP
BnaA03g24720D	GSBRNA2T00151496001	24.9693	60.5942	-2.19437	-1.13381	3.2121e-05	DOWN
BnaA03g24780D	GSBRNA2T00151504001	4.0379	0.210747	13.153	3.71731	0.0051995	UP
BnaA03g24920D	GSBRNA2T00151521001	30.7072	93.3834	-2.76473	-1.46714	7.60554e-13	DOWN
BnaA03g25060D	GSBRNA2T00151536001	9.98622	35.9462	-3.24498	-1.69821	4.11874e-07	DOWN
BnaA03g25300D	GSBRNA2T00151565001	1.52645	13.4606	-7.4968	-2.90627	8.78335e-06	DOWN
BnaA03g25360D	GSBRNA2T00151571001	1.07079	7.62563	-5.90862	-2.56282	0.00313936	DOWN
BnaA03g25540D	GSBRNA2T00151596001	21.2908	76.3178	-3.25761	-1.70382	3.62724e-09	DOWN
BnaA03g25580D	GSBRNA2T00151601001	6.83691	36.6148	-4.78178	-2.25755	3.73556e-08	DOWN
BnaA03g25640D	GSBRNA2T00151607001	6.2454	0.0625454	35.0737	5.13232	6.19129e-05	UP
BnaA03g25710D	GSBRNA2T00151620001	16.4339	74.6343	-4.11041	-2.03928	1.74987e-14	DOWN
BnaA03g26040D	GSBRNA2T00151660001	2.00337	12.5517	-5.4279	-2.44039	0.000115568	DOWN
BnaA03g26130D	GSBRNA2T00151673001	95.8378	6.01666	17.1321	4.09863	1.60792e-56	UP
BnaA03g26140D	GSBRNA2T00151674001	166.315	3.57583	49.2484	5.622	2.55493e-92	UP
BnaA03g26220D	GSBRNA2T00151685001	797.539	57.457	15.0744	3.91403	2.98675e-50	UP
BnaA03g26230D	GSBRNA2T00151686001	22.2376	5.34123	4.48604	2.16544	2.56664e-07	UP
BnaA03g26490D	GSBRNA2T00112220001	37.4767	2.54886	15.3541	3.94056	9.08734e-18	UP
BnaA03g26510D	GSBRNA2T00112218001	234.058	27.4807	9.25399	3.21008	9.45679e-19	UP
BnaA03g26530D	GSBRNA2T00112216001	202.09	33.3625	6.62118	2.72709	7.03809e-40	UP
BnaA03g26540D	GSBRNA2T00112215001	5.42384	16.1858	-2.67745	-1.42086	0.00425495	DOWN
BnaA03g26870D	GSBRNA2T00112165001	5.13507	17.4577	-3.04405	-1.60599	0.000918487	DOWN
BnaA03g26950D	GSBRNA2T00112156001	76.5133	15.2301	5.4778	2.4536	6.66092e-25	UP
BnaA03g27030D	GSBRNA2T00112147001	42.0385	2.52033	17.4292	4.12344	1.68676e-26	UP
BnaA03g27190D	GSBRNA2T00112124001	1.42706	9.61184	-5.71465	-2.51466	0.000603889	DOWN
BnaA03g27210D	GSBRNA2T00112121001	5.84997	17.9672	-2.75653	-1.46285	0.00252315	DOWN
BnaA03g27250D	GSBRNA2T00112116001	9.13225	0.830593	10.5133	3.39414	2.80442e-05	UP
BnaA03g27370D	GSBRNA2T00112103001	12.6055	1.72274	7.5224	2.91119	1.21917e-06	UP
BnaA03g27420D	GSBRNA2T00112098001	0.7311	7.52514	-8.14697	-3.02626	0.000856129	DOWN
BnaA03g27500D	GSBRNA2T00112090001	19.154	47.0249	-2.21662	-1.14836	0.000411672	DOWN
BnaA03g27520D	GSBRNA2T00112088001	100.062	28.3202	3.842	1.94186	7.40318e-08	UP
BnaA03g27530D	GSBRNA2T00112087001	34.2115	13.1314	2.84472	1.50829	8.18251e-07	UP
BnaA03g27750D	GSBRNA2T00112059001	12.4989	4.95234	2.72585	1.44671	0.006476	UP
BnaA03g27770D	GSBRNA2T00112057001	2.12155	10.0225	-4.11574	-2.04115	0.00295717	DOWN
BnaA03g27800D	GSBRNA2T00112054001	28.4633	0.90406	30.1773	4.91539	4.85067e-22	UP
BnaA03g27950D	GSBRNA2T00112035001	19.7346	9.0006	2.38913	1.25649	0.00308988	UP
BnaA03g28120D	GSBRNA2T00112016001	10.5242	1.02705	10.053	3.32955	1.46536e-06	UP
BnaA03g28150D	GSBRNA2T00112013001	8.63588	0.31671	21.2174	4.40717	7.88057e-06	UP
BnaA03g28520D	GSBRNA2T00111961001	9.23717	0	75.0711	6.23019	1.78826e-07	UP
BnaA03g28770D	GSBRNA2T00111932001	1008.26	13.5652	81.3158	6.34546	4.04607e-133	UP
BnaA03g28780D	GSBRNA2T00111931001	16.2808	2.04526	8.26964	3.04782	4.5525e-08	UP
BnaA03g28820D	GSBRNA2T00111927001	8.76785	2.39851	3.85419	1.94643	0.00563827	UP
BnaA03g29310D	GSBRNA2T00111872001	21.857	7.82756	3.03255	1.60053	5.59357e-05	UP
BnaA03g29430D	GSBRNA2T00111859001	14.7868	0.0947905	70.684	6.14331	4.65672e-12	UP
BnaA03g29440D	GSBRNA2T00111858001	5.64808	0.339175	13.3216	3.73569	0.00174502	UP
BnaA03g29470D	GSBRNA2T00111855001	13.9226	0.915534	14.6662	3.87442	3.44293e-09	UP
BnaA03g29520D	GSBRNA2T00111849001	7.69991	1.34146	5.81596	2.54002	0.00111416	UP
BnaA03g29910D	GSBRNA2T00111802001	7.43623	1.46668	5.18114	2.37327	0.00562111	UP
BnaA03g29970D	GSBRNA2T00111796001	3.1456	12.0742	-3.39874	-1.765	0.00271975	DOWN
BnaA03g29990D	GSBRNA2T00111794001	167.303	11.1166	16.3286	4.02933	5.27947e-51	UP
BnaA03g30060D	GSBRNA2T00111785001	8.64796	23.2054	-2.42131	-1.27579	0.00165044	DOWN
BnaA03g30140D	GSBRNA2T00111775001	9.33148	1.26279	7.42367	2.89213	7.4861e-05	UP
BnaA03g30440D	GSBRNA2T00111737001	5.47436	47.7244	-7.78201	-2.96014	2.63528e-16	DOWN
BnaA03g30510D	GSBRNA2T00111730001	59.6372	21.8534	2.98739	1.57889	5.81596e-12	UP
BnaA03g30520D	GSBRNA2T00111728001	4.84991	0.403436	10.1148	3.3384	0.00546806	UP
BnaA03g30850D	GSBRNA2T00111693001	22.3096	11.5125	2.11553	1.08102	0.00841031	UP
BnaA03g31400D	GSBRNA2T00111627001	66.6552	1.55014	43.5013	5.44299	2.09087e-26	UP
BnaA03g31500D	GSBRNA2T00111616001	6.20143	0.0817997	31.7671	4.98946	6.19129e-05	UP
BnaA03g31580D	GSBRNA2T00111607001	22.6359	10.9988	2.24662	1.16775	0.00226658	UP
BnaA03g31840D	GSBRNA2T00111571001	15.8841	0	128.439	7.00494	1.23376e-12	UP
BnaA03g31890D	GSBRNA2T00111565001	10.66	37.1414	-3.14892	-1.65486	2.94571e-07	DOWN
BnaA03g31960D	GSBRNA2T00111556001	26.5026	11.0991	2.59593	1.37625	0.000525863	UP
BnaA03g32230D	GSBRNA2T00111523001	14.1077	55.1669	-3.53622	-1.82221	1.42937e-12	DOWN
BnaA03g32320D	GSBRNA2T00111511001	84.3726	33.5772	2.74246	1.45547	3.24964e-05	UP
BnaA03g32340D	GSBRNA2T00111508001	17.0911	0.647918	24.1023	4.5911	1.02683e-12	UP
BnaA03g32420D	GSBRNA2T00111498001	28.119	11.8061	2.59752	1.37713	5.99059e-05	UP
BnaA03g32620D	GSBRNA2T00137726001	7.84258	54.9018	-6.29362	-2.65389	1.10295e-17	DOWN
BnaA03g32640D	GSBRNA2T00137724001	19.6382	3.76954	5.55405	2.47354	1.40798e-07	UP
BnaA03g32650D	GSBRNA2T00137723001	21.4593	5.71368	4.0444	2.01592	5.11104e-06	UP
BnaA03g32660D	GSBRNA2T00137722001	15.5766	5.06299	3.30726	1.72564	0.00129191	UP
BnaA03g32690D	GSBRNA2T00137719001	22.012	6.82706	3.4926	1.8043	8.27723e-06	UP
BnaA03g32770D	GSBRNA2T00137706001	35.8552	6.16206	6.27801	2.65031	4.99712e-15	UP
BnaA03g32960D	GSBRNA2T00137675001	46.2232	0.994175	44.9899	5.49153	3.62448e-33	UP
BnaA03g33170D	GSBRNA2T00137649001	13.9334	3.48891	4.26075	2.09111	5.61506e-05	UP
BnaA03g33370D	GSBRNA2T00137626001	6.31452	43.4931	-6.18895	-2.62969	3.19537e-12	DOWN
BnaA03g33380D	GSBRNA2T00137625001	5.07855	26.5619	-4.66917	-2.22317	1.98188e-08	DOWN
BnaA03g33660D	GSBRNA2T00137593001	9.98623	2.01392	5.16577	2.36898	0.000319891	UP
BnaA03g34130D	GSBRNA2T00137533001	3.95882	0.119091	17.5204	4.13096	0.0051995	UP
BnaA03g34270D	GSBRNA2T00137516001	14.0112	2.18082	6.7025	2.7447	8.83938e-06	UP
BnaA03g34320D	GSBRNA2T00137511001	5.97901	17.4917	-2.62957	-1.39483	0.00367136	DOWN
BnaA03g34520D	GSBRNA2T00137490001	44.495	9.56644	5.04968	2.33619	7.12946e-15	UP
BnaA03g34700D	GSBRNA2T00137471001	18.5453	0	149.712	7.22604	1.57191e-15	UP
BnaA03g34940D	GSBRNA2T00137444001	2.31599	16.5054	-6.20649	-2.63378	9.04109e-06	DOWN
BnaA03g35010D	GSBRNA2T00137436001	24.041	4.1634	6.17707	2.62692	1.95072e-10	UP
BnaA03g35060D	GSBRNA2T00137429001	3.31156	15.0465	-4.02241	-2.00806	0.00043259	DOWN
BnaA03g35140D	GSBRNA2T00137416001	10.9225	32.8435	-2.71944	-1.44331	3.63649e-05	DOWN
BnaA03g35260D	GSBRNA2T00137402001	0.759989	5.97138	-6.28297	-2.65145	0.00762629	DOWN
BnaA03g35310D	GSBRNA2T00137396001	50.054	22.5603	2.43127	1.28171	2.43151e-05	UP
BnaA03g35770D	GSBRNA2T00137346001	43.492	17.4373	2.70462	1.43542	0.000279716	UP
BnaA03g36010D	GSBRNA2T00137315001	24.9493	133.947	-4.88529	-2.28844	4.11547e-09	DOWN
BnaA03g36080D	GSBRNA2T00137306001	23.5316	4.12348	6.10073	2.60898	3.58376e-10	UP
BnaA03g36440D	GSBRNA2T00154777001	12.5147	29.642	-2.14606	-1.10169	0.00153068	DOWN
BnaA03g36620D	GSBRNA2T00154805001	11.2091	2.27058	5.17333	2.37109	0.000129701	UP
BnaA03g36860D	GSBRNA2T00154839001	14.3823	73.3517	-4.61241	-2.20552	1.45867e-15	DOWN
BnaA03g37090D	GSBRNA2T00154871001	3.77563	0.0363717	24.7164	4.6274	0.00958221	UP
BnaA03g37120D	GSBRNA2T00154875001	5.0307	28.3173	-4.99821	-2.32141	7.20536e-07	DOWN
BnaA03g37150D	GSBRNA2T00154879001	6.46492	0.277349	17.4754	4.12725	6.19129e-05	UP
BnaA03g37200D	GSBRNA2T00154884001	25.3656	8.41662	3.27672	1.71225	3.90765e-06	UP
BnaA03g37550D	GSBRNA2T00154927001	66.2681	19.6561	3.67375	1.87725	1.11836e-10	UP
BnaA03g37660D	GSBRNA2T00154943001	30.1133	12.443	2.64159	1.40141	1.99956e-05	UP
BnaA03g37730D	GSBRNA2T00154956001	29.0535	4.18435	7.41418	2.89029	3.53173e-11	UP
BnaA03g37740D	GSBRNA2T00154957001	36.0992	18.7107	2.11349	1.07963	0.000368409	UP
BnaA03g37790D	GSBRNA2T00154963001	9.03067	0.343268	20.9474	4.3887	4.25184e-06	UP
BnaA03g37860D	GSBRNA2T00154971001	3.50088	17.6934	-4.46194	-2.15767	3.87611e-05	DOWN
BnaA03g37870D	GSBRNA2T00154972001	11.0256	26.8358	-2.2018	-1.13868	0.00227567	DOWN
BnaA03g37990D	GSBRNA2T00154986001	18.102	245.036	-12.3305	-3.62416	1.61742e-38	DOWN
BnaA03g38050D	GSBRNA2T00154994001	40.9338	523.384	-11.5717	-3.53253	6.62967e-97	DOWN
BnaA03g38060D	GSBRNA2T00154995001	0.499129	35.1925	-51.606	-5.68947	4.66308e-11	DOWN
BnaA03g38080D	GSBRNA2T00154997001	42.0451	122.595	-2.6455	-1.40354	1.55053e-14	DOWN
BnaA03g38090D	GSBRNA2T00154998001	21.9807	8.83282	2.70786	1.43715	0.000206436	UP
BnaA03g38190D	GSBRNA2T00155008001	58.9787	29.8632	2.16497	1.11435	6.30488e-07	UP
BnaA03g38250D	GSBRNA2T00155014001	18.5981	7.47655	2.70301	1.43457	0.00115475	UP
BnaA03g38320D	GSBRNA2T00155023001	17.3245	5.029	3.71199	1.89219	2.14548e-05	UP
BnaA03g38340D	GSBRNA2T00155026001	70.8754	399.556	-5.13258	-2.35968	7.76707e-52	DOWN
BnaA03g38380D	GSBRNA2T00155030001	22.8966	0.174285	81.262	6.34451	2.66836e-19	UP
BnaA03g38440D	GSBRNA2T00155039001	207.264	1.61082	130.627	7.02931	2.08812e-77	UP
BnaA03g38480D	GSBRNA2T00155045001	11.9498	0.902043	12.7702	3.67471	1.32416e-07	UP
BnaA03g38630D	GSBRNA2T00155060001	1536.35	70.0523	24.227	4.59854	1.11802e-44	UP
BnaA03g38670D	GSBRNA2T00155065001	24.7889	3.09827	8.46565	3.08162	3.21181e-12	UP
BnaA03g38750D	GSBRNA2T00155074001	0.146132	5.07842	-17.5227	-4.13115	0.00149371	DOWN
BnaA03g38770D	GSBRNA2T00155079001	2.56381	61.9355	-21.0106	-4.39304	2.67374e-25	DOWN
BnaA03g38800D	GSBRNA2T00155084001	1.90099	13.2206	-5.99878	-2.58467	4.52535e-05	DOWN
BnaA03g38920D	GSBRNA2T00113708001	1.86975	15.9202	-7.3274	-2.8733	1.88084e-06	DOWN
BnaA03g39060D	GSBRNA2T00113687001	1.26256	10.4463	-6.93974	-2.79488	0.000212109	DOWN
BnaA03g39100D	GSBRNA2T00113680001	23.9654	10.7729	2.42588	1.27851	0.000696674	UP
BnaA03g39380D	GSBRNA2T00113647001	19.0048	1.10241	16.9614	4.08419	2.84614e-13	UP
BnaA03g39390D	GSBRNA2T00113646001	20.5831	0.537388	33.7425	5.07649	8.11069e-16	UP
BnaA03g39520D	GSBRNA2T00113630001	9.59234	0.44124	18.466	4.2068	1.23475e-06	UP
BnaA03g39590D	GSBRNA2T00113623001	12.1945	47.6442	-3.53276	-1.8208	1.168e-09	DOWN
BnaA03g39650D	GSBRNA2T00113613001	10.1184	58.9452	-5.25967	-2.39497	6.06981e-12	DOWN
BnaA03g39760D	GSBRNA2T00113602001	3.17682	18.8656	-5.2371	-2.38877	2.74004e-06	DOWN
BnaA03g39800D	GSBRNA2T00113597001	18.5648	0.396588	38.4908	5.26644	2.11294e-15	UP
BnaA03g39910D	GSBRNA2T00113581001	38.181	12.8158	3.24867	1.69985	2.02872e-08	UP
BnaA03g40020D	GSBRNA2T00113567001	149.716	30.5471	5.33945	2.41669	8.18786e-25	UP
BnaA03g40090D	GSBRNA2T00113559001	0.0327485	6.00135	-35.4737	-5.14868	0.000224101	DOWN
BnaA03g40370D	GSBRNA2T00113525001	3.18845	13.1725	-3.65226	-1.86879	0.00284327	DOWN
BnaA03g40380D	GSBRNA2T00113524001	5.4183	21.0743	-3.48194	-1.79989	4.18135e-05	DOWN
BnaA03g40590D	GSBRNA2T00113494001	7.10276	23.3226	-2.95514	-1.56322	0.000115789	DOWN
BnaA03g40830D	GSBRNA2T00113460001	24.5006	5.59227	4.72552	2.24047	1.58054e-08	UP
BnaA03g40840D	GSBRNA2T00113459001	10.766	0.28919	28.0793	4.81143	1.30627e-08	UP
BnaA03g40910D	GSBRNA2T00151358001	3.09317	13.1513	-3.75911	-1.91039	0.000791245	DOWN
BnaA03g40930D	GSBRNA2T00151356001	11.4603	0.955588	11.6522	3.54253	4.42439e-07	UP
BnaA03g40940D	GSBRNA2T00151354001	75.4323	4.59182	17.487	4.12821	7.75911e-22	UP
BnaA03g41220D	GSBRNA2T00151313001	59.3715	11.9461	5.4159	2.4372	3.47937e-20	UP
BnaA03g41710D	GSBRNA2T00151251001	1.53701	9.80538	-5.44609	-2.44522	0.0018246	DOWN
BnaA03g41780D	GSBRNA2T00151242001	12.0807	2.84939	4.49081	2.16697	0.000202268	UP
BnaA03g41900D	GSBRNA2T00151228001	0.0611338	11.1258	-55.1474	-5.78522	2.49874e-08	DOWN
BnaA03g41960D	GSBRNA2T00151221001	67.5299	31.7864	2.33458	1.22316	2.11714e-05	UP
BnaA03g41970D	GSBRNA2T00151219001	54.6796	3.02261	19.0659	4.25292	7.83447e-35	UP
BnaA03g42010D	GSBRNA2T00151215001	70.8371	9.45744	8.12388	3.02217	2.83001e-24	UP
BnaA03g42310D	GSBRNA2T00151182001	3.96298	20.7454	-4.64382	-2.21531	2.74672e-06	DOWN
BnaA03g42540D	GSBRNA2T00151154001	12.4536	61.6937	-4.4686	-2.15982	4.19988e-14	DOWN
BnaA03g42630D	GSBRNA2T00151144001	5.00671	22.1659	-3.95569	-1.98393	3.02684e-06	DOWN
BnaA03g42810D	GSBRNA2T00151122001	54.3373	3.73274	15.4655	3.95098	3.29559e-32	UP
BnaA03g42940D	GSBRNA2T00151104001	57.8391	177.575	-2.78828	-1.47938	5.12241e-09	DOWN
BnaA03g42990D	GSBRNA2T00151098001	11.5196	1.22056	9.42588	3.23663	1.41725e-06	UP
BnaA03g43280D	GSBRNA2T00151064001	16.521	4.22981	4.18905	2.06662	8.68855e-06	UP
BnaA03g43610D	GSBRNA2T00151027001	14.3901	5.5289	2.81541	1.49335	0.00290053	UP
BnaA03g43640D	GSBRNA2T00151023001	12.8474	0.401909	26.4509	4.72524	2.32152e-09	UP
BnaA03g43720D	GSBRNA2T00151011001	4.50319	0.113403	20.3069	4.3439	0.00149371	UP
BnaA03g44190D	GSBRNA2T00106681001	21.2096	7.64358	3.0134	1.59139	7.75603e-05	UP
BnaA03g44280D	GSBRNA2T00106694001	14.035	2.74053	5.4077	2.43502	6.97132e-06	UP
BnaA03g44340D	GSBRNA2T00106701001	12.6165	0.0735831	66.477	6.05478	2.53077e-10	UP
BnaA03g44400D	GSBRNA2T00106708001	4.91883	15.7872	-2.87457	-1.52335	0.00367227	DOWN
BnaA03g44480D	GSBRNA2T00106716001	0.853423	7.35322	-6.96818	-2.80078	0.0051995	DOWN
BnaA03g44530D	GSBRNA2T00106724001	18.4188	45.7003	-2.258	-1.17504	0.00402426	DOWN
BnaA03g44570D	GSBRNA2T00106728001	21.0651	7.1314	3.20083	1.67844	0.000712773	UP
BnaA03g44600D	GSBRNA2T00106731001	240.864	3.05607	83.0642	6.37616	2.30168e-125	UP
BnaA03g44740D	GSBRNA2T00106752001	2.7411	11.9236	-3.82865	-1.93684	0.00191083	DOWN
BnaA03g45460D	GSBRNA2T00106839001	27.0235	0.41554	54.0205	5.75544	4.86233e-21	UP
BnaA03g45680D	GSBRNA2T00106867001	18.7068	0.670797	25.6175	4.67906	4.06658e-14	UP
BnaA03g45820D	GSBRNA2T00048837001	30.0543	1.93518	15.9916	3.99924	1.85497e-18	UP
BnaA03g46050D	GSBRNA2T00048871001	19.6799	4.45076	4.74183	2.24544	4.854e-07	UP
BnaA03g46120D	GSBRNA2T00048884001	18.9679	1.94239	10.0902	3.33488	1.91154e-11	UP
BnaA03g46130D	GSBRNA2T00048887001	63.4934	22.8688	3.04632	1.60707	1.25726e-10	UP
BnaA03g46140D	GSBRNA2T00048888001	21.316	5.89042	3.90932	1.96692	1.70746e-06	UP
BnaA03g46200D	GSBRNA2T00048898001	8.56796	0.841834	9.75897	3.28673	5.01938e-05	UP
BnaA03g46340D	GSBRNA2T00048913001	12.7492	42.619	-3.02027	-1.59468	4.89107e-08	DOWN
BnaA03g46460D	GSBRNA2T00048932001	18.1061	1.65647	11.1735	3.48201	5.16474e-10	UP
BnaA03g46490D	GSBRNA2T00048935001	6.46227	1.00092	6.36118	2.6693	0.00257531	UP
BnaA03g46900D	GSBRNA2T00048984001	0.983138	7.22682	-6.04852	-2.59658	0.0051995	DOWN
BnaA03g47010D	GSBRNA2T00048999001	16.2704	4.96601	3.53072	1.81996	0.000119106	UP
BnaA03g47070D	GSBRNA2T00049006001	32.3439	11.8902	2.9669	1.56895	5.3656e-07	UP
BnaA03g47580D	GSBRNA2T00096122001	19.4784	5.50019	3.82076	1.93386	8.23506e-06	UP
BnaA03g47830D	GSBRNA2T00075303001	62.2887	17.8588	3.81336	1.93106	3.99567e-14	UP
BnaA03g48570D	GSBRNA2T00044271001	223.837	49.7237	4.92773	2.30092	6.32446e-13	UP
BnaA03g48750D	GSBRNA2T00044294001	2.80723	19.2937	-6.03253	-2.59276	2.95345e-07	DOWN
BnaA03g48820D	GSBRNA2T00044305001	9.90239	38.5924	-3.51417	-1.81318	6.47975e-09	DOWN
BnaA03g49130D	GSBRNA2T00044344001	20.2883	81.4742	-3.63929	-1.86366	8.64532e-18	DOWN
BnaA03g49150D	GSBRNA2T00044351001	2.42702	10.1217	-3.65777	-1.87096	0.00576063	DOWN
BnaA03g49290D	GSBRNA2T00044369001	18.1805	7.75933	2.54749	1.34908	0.00267102	UP
BnaA03g49440D	GSBRNA2T00044848001	10.6961	28.2882	-2.38927	-1.25657	0.000589874	DOWN
BnaA03g49610D	GSBRNA2T00044816001	14.7145	38.3417	-2.35945	-1.23845	3.32643e-05	DOWN
BnaA03g50050D	GSBRNA2T00067401001	31.3783	13.0952	2.6159	1.38731	1.92179e-05	UP
BnaA03g50180D	GSBRNA2T00067423001	0.389769	6.69625	-12.0768	-3.59416	0.000732581	DOWN
BnaA03g50200D	GSBRNA2T00067426001	10.8419	3.33302	3.4731	1.79622	0.00311279	UP
BnaA03g50710D	GSBRNA2T00092930001	15.5968	5.87975	2.87162	1.52187	0.000852614	UP
BnaA03g50760D	GSBRNA2T00092676001	1.48276	10.5909	-6.04711	-2.59625	0.000561309	DOWN
BnaA03g50850D	GSBRNA2T00092687001	2.0324	18.7877	-7.97732	-2.9959	4.15128e-08	DOWN
BnaA03g50880D	GSBRNA2T00092690001	44.3938	14.9342	3.24615	1.69873	6.87885e-10	UP
BnaA03g50940D	GSBRNA2T00092696001	68.4457	19.7127	3.79411	1.92376	2.15529e-15	UP
BnaA03g50990D	GSBRNA2T00092701001	34.7298	0.333047	81.4966	6.34867	3.81948e-27	UP
BnaA03g51100D	GSBRNA2T00077657001	10.4176	0.724382	13.4493	3.74946	2.65164e-06	UP
BnaA03g51530D	GSBRNA2T00077726001	35.7563	18.2321	2.14635	1.10188	0.000212109	UP
BnaA03g51970D	GSBRNA2T00077781001	0.0895268	7.67505	-33.182	-5.05233	8.83938e-06	DOWN
BnaA03g52550D	GSBRNA2T00083273001	19.8554	1.46082	13.747	3.78105	1.69267e-10	UP
BnaA03g52590D	GSBRNA2T00083269001	0	5.61616	-41.9793	-5.3916	0.000423207	DOWN
BnaA03g52990D	GSBRNA2T00081788001	1.78767	11.9337	-5.73742	-2.5204	0.000111912	DOWN
BnaA03g53010D	GSBRNA2T00081792001	64.4698	19.3224	3.6495	1.8677	9.28928e-15	UP
BnaA03g53100D	GSBRNA2T00071521001	1.73046	28.2742	-13.9263	-3.79974	1.11424e-14	DOWN
BnaA03g53110D	GSBRNA2T00071520001	0.822206	8.06748	-7.88421	-2.97897	0.000492935	DOWN
BnaA03g53180D	GSBRNA2T00071509001	127.758	601.747	-4.29951	-2.10417	1.52391e-32	DOWN
BnaA03g53440D	GSBRNA2T00071469001	11.3881	3.16367	3.83299	1.93847	0.000902108	UP
BnaA03g53450D	GSBRNA2T00071468001	19.0048	4.40238	4.62776	2.21031	9.6191e-07	UP
BnaA03g53510D	GSBRNA2T00075225001	12.547	29.7596	-2.14593	-1.1016	0.00260077	DOWN
BnaA03g53700D	GSBRNA2T00075255001	15.4717	0.746047	19.4089	4.27865	2.60731e-11	UP
BnaA03g53750D	GSBRNA2T00075260001	40.3563	2.42441	17.3649	4.1181	3.56857e-25	UP
BnaA03g53940D	GSBRNA2T00043262001	396.431	22.0087	19.7311	4.3024	1.43179e-83	UP
BnaA03g53980D	GSBRNA2T00043266001	11.5005	52.3413	-4.10881	-2.03872	8.97038e-14	DOWN
BnaA03g54160D	GSBRNA2T00043295001	14.0507	1.43401	9.9157	3.30972	2.35651e-08	UP
BnaA03g54420D	GSBRNA2T00050132001	14.4032	5.2179	2.98132	1.57595	0.00193267	UP
BnaA03g54490D	GSBRNA2T00050119001	7.4214	23.6292	-2.86646	-1.51927	0.000130751	DOWN
BnaA03g54590D	GSBRNA2T00051635001	1.33037	21.1879	-13.3859	-3.74264	1.43414e-09	DOWN
BnaA03g54790D	GSBRNA2T00017014001	8.56495	1.96053	4.55266	2.18671	0.00226658	UP
BnaA03g54880D	GSBRNA2T00017024001	2729.35	6256.87	-2.06934	-1.04917	0.000163628	DOWN
BnaA03g54910D	GSBRNA2T00017028001	26.0178	8.35182	3.38395	1.75871	2.06562e-06	UP
BnaA03g54940D	GSBRNA2T00016413001	15.302	6.35767	2.61034	1.38424	0.00382516	UP
BnaA03g55000D	GSBRNA2T00016420001	33.251	147.53	-4.01672	-2.00602	1.52954e-17	DOWN
BnaA03g55100D	GSBRNA2T00004954001	9.82219	1.64788	6.12423	2.61453	0.000165245	UP
BnaA03g55150D	GSBRNA2T00004961001	46.0258	20.6549	2.44435	1.28945	4.55735e-05	UP
BnaA03g55220D	GSBRNA2T00004968001	0.369638	7.0501	-13.2295	-3.72569	0.000300346	DOWN
BnaA03g55310D	GSBRNA2T00063635001	15.1531	5.96809	2.75025	1.45956	0.0039932	UP
BnaA03g55320D	GSBRNA2T00017317001	506.13	103.218	5.35867	2.42188	2.59211e-18	UP
BnaA03g55400D	GSBRNA2T00017325001	9.72747	0.0744681	51.1882	5.67774	9.27263e-08	UP
BnaA03g55610D	GSBRNA2T00025291001	3.56691	32.9964	-8.31786	-3.05621	1.05842e-06	DOWN
BnaA03g55670D	GSBRNA2T00051026001	5.83913	30.3233	-4.60287	-2.20254	0.00186552	DOWN
BnaA03g55720D	GSBRNA2T00028360001	22.8774	86.9141	-3.44237	-1.7834	1.04645e-13	DOWN
BnaA03g55780D	GSBRNA2T00028367001	4.14137	15.579	-3.35295	-1.74543	0.000832405	DOWN
BnaA03g55820D	GSBRNA2T00062896001	0.105671	5.25331	-21.2909	-4.41217	0.000796967	DOWN
BnaA03g55840D	GSBRNA2T00062899001	3.67139	0	30.44	4.9279	0.00958221	UP
BnaA03g55860D	GSBRNA2T00019720001	0.708666	8.27989	-9.26886	-3.21239	0.00187674	DOWN
BnaA03g55910D	GSBRNA2T00019727001	3.34724	13.602	-3.60225	-1.8489	0.00143213	DOWN
BnaA03g55970D	GSBRNA2T00019736001	0.538557	45.572	-62.4574	-5.9648	1.1785e-23	DOWN
BnaA03g56220D	GSBRNA2T00017759001	3.87822	28.2916	-6.45945	-2.69141	7.31102e-11	DOWN
BnaA03g56280D	GSBRNA2T00048215001	3.91724	19.3434	-4.38661	-2.13311	7.08108e-06	DOWN
BnaA03g56430D	GSBRNA2T00048186001	31.3589	0.0961197	148.389	7.21324	1.40104e-26	UP
BnaA03g56650D	GSBRNA2T00023690001	0.490654	27.925	-40.6447	-5.345	6.56842e-06	DOWN
BnaA03g56710D	GSBRNA2T00030713001	15.1384	37.1251	-2.2232	-1.15264	0.000125374	DOWN
BnaA03g56740D	GSBRNA2T00030716001	0.306886	27.1154	-56.4672	-5.81934	7.52918e-06	DOWN
BnaA03g56760D	GSBRNA2T00093992001	14.6942	6.19688	2.57118	1.36243	0.00632959	UP
BnaA03g56960D	GSBRNA2T00011655001	10.3033	36.8083	-3.22355	-1.68865	7.0949e-08	DOWN
BnaA03g56970D	GSBRNA2T00011656001	19.0897	0.0993283	89.3312	6.48109	8.06787e-16	UP
BnaA03g57160D	GSBRNA2T00035806001	11.7489	40.256	-3.09548	-1.63016	8.35714e-08	DOWN
BnaA03g57280D	GSBRNA2T00053324001	20.0449	47.8803	-2.16664	-1.11546	0.000128448	DOWN
BnaA03g57320D	GSBRNA2T00007141001	36.701	15.6579	2.56151	1.35699	8.20464e-06	UP
BnaA03g57390D	GSBRNA2T00023470001	3.15106	13.2364	-3.71585	-1.89369	0.000790328	DOWN
BnaA03g57530D	GSBRNA2T00023637001	13.292	32.2271	-2.19579	-1.13474	0.000603381	DOWN
BnaA03g57570D	GSBRNA2T00060639001	249.106	7.77556	34.7375	5.11842	4.3746e-55	UP
BnaA03g57920D	GSBRNA2T00052376001	23.5124	7.66351	3.3297	1.73539	5.71791e-06	UP
BnaA03g58220D	GSBRNA2T00011883001	28.434	1.74908	16.6373	4.05635	2.55103e-17	UP
BnaA03g58240D	GSBRNA2T00017143001	7.91776	0.131867	32.8667	5.03855	2.42711e-06	UP
BnaA03g58610D	GSBRNA2T00041109001	190.076	8.89332	23.0575	4.52716	1.13387e-65	UP
BnaA03g58720D	GSBRNA2T00034581001	8.00497	0.787415	9.66415	3.27264	0.000159177	UP
BnaA03g58730D	GSBRNA2T00073484001	17.0165	2.87079	6.26281	2.64681	6.22257e-08	UP
BnaA03g58950D	GSBRNA2T00004051001	15.9238	6.65917	2.59507	1.37578	0.00333919	UP
BnaA03g59020D	GSBRNA2T00097775001	4.52711	15.0951	-2.9811	-1.57585	0.00382796	DOWN
BnaA03g59360D	GSBRNA2T00118551001	6.34469	0	51.8766	5.69701	6.19129e-05	UP
BnaA03g59800D	GSBRNA2T00028621001	38.0988	122.415	-2.92055	-1.54624	1.47944e-08	DOWN
BnaA03g60000D	GSBRNA2T00035030001	12.6054	1.1723	10.6847	3.41747	2.45986e-07	UP
BnaA03g60230D	GSBRNA2T00035089001	3.6086	26.2977	-6.44815	-2.68888	9.48115e-10	DOWN
BnaA03g60260D	GSBRNA2T00035094001	6.3867	1.20682	5.32476	2.41272	0.00862001	UP
BnaA04g00220D	GSBRNA2T00149318001	45.3169	24.4976	2.02722	1.01951	8.48613e-05	UP
BnaA04g00250D	GSBRNA2T00149314001	2.96345	29.6327	-8.77137	-3.1328	7.73239e-13	DOWN
BnaA04g00440D	GSBRNA2T00149289001	13.7152	0.83245	15.6879	3.97158	6.33951e-09	UP
BnaA04g00450D	GSBRNA2T00149288001	7.30827	70.5033	-8.57458	-3.10007	1.66368e-13	DOWN
BnaA04g00510D	GSBRNA2T00149280001	0.412488	14.59	-24.9648	-4.64182	1.69669e-09	DOWN
BnaA04g00600D	GSBRNA2T00149267001	49.4684	8.66137	6.18361	2.62845	2.50033e-13	UP
BnaA04g00660D	GSBRNA2T00149261001	63.3282	373.157	-5.372	-2.42546	1.78612e-25	DOWN
BnaA04g00680D	GSBRNA2T00149258001	9.23187	25.1925	-2.46337	-1.30064	0.000899409	DOWN
BnaA04g00700D	GSBRNA2T00149254001	34.4345	9.0599	4.13129	2.04659	1.38822e-10	UP
BnaA04g00840D	GSBRNA2T00149235001	4.61753	0	38.027	5.24895	0.00149371	UP
BnaA04g00950D	GSBRNA2T00149224001	30.9172	1.46954	21.2403	4.40873	5.19889e-20	UP
BnaA04g01330D	GSBRNA2T00149177001	9.22929	2.22758	4.34726	2.12011	0.00229814	UP
BnaA04g01360D	GSBRNA2T00149173001	25.8186	0.148291	99.9191	6.64269	1.24726e-21	UP
BnaA04g01640D	GSBRNA2T00149137001	6.19031	1.10428	5.5907	2.48303	0.00862001	UP
BnaA04g02370D	GSBRNA2T00149050001	10.8748	1.65403	6.74904	2.75468	1.922e-05	UP
BnaA04g02560D	GSBRNA2T00126205001	33.6193	1.09872	29.9975	4.90677	5.68217e-21	UP
BnaA04g02720D	GSBRNA2T00126228001	25.5373	0.962337	25.6553	4.68118	4.44932e-17	UP
BnaA04g02730D	GSBRNA2T00126230001	59.7317	3.2331	19.4722	4.28334	1.47286e-21	UP
BnaA04g02800D	GSBRNA2T00126240001	13.3395	31.8094	-2.16258	-1.11275	0.00254255	DOWN
BnaA04g02970D	GSBRNA2T00126261001	1.30297	21.6733	-14.1537	-3.82311	8.2874e-07	DOWN
BnaA04g03070D	GSBRNA2T00126274001	10.5843	0.898518	11.3623	3.50618	2.15293e-06	UP
BnaA04g03160D	GSBRNA2T00126288001	45.0613	110.851	-2.2327	-1.15879	3.8759e-09	DOWN
BnaA04g03320D	GSBRNA2T00126311001	36.1835	0.0140677	264.048	8.04466	5.86882e-31	UP
BnaA04g03360D	GSBRNA2T00126316001	3.66133	17.4184	-4.22162	-2.0778	7.48892e-05	DOWN
BnaA04g03390D	GSBRNA2T00126320001	16.5154	3.97834	4.44354	2.15171	3.27668e-06	UP
BnaA04g03550D	GSBRNA2T00126359001	6.08878	0	49.8249	5.63879	0.000117966	UP
BnaA04g03610D	GSBRNA2T00126366001	24.2467	1.02099	23.1285	4.5316	1.05132e-17	UP
BnaA04g03690D	GSBRNA2T00126375001	3.33142	13.2373	-3.52201	-1.8164	0.00202107	DOWN
BnaA04g04360D	GSBRNA2T00126472001	52.1633	1.06194	47.9198	5.58255	4.99109e-38	UP
BnaA04g04450D	GSBRNA2T00126485001	0.196216	9.48082	-27.2701	-4.76925	7.88057e-06	DOWN
BnaA04g04590D	GSBRNA2T00126500001	16.4231	7.16137	2.4917	1.31713	0.00417704	UP
BnaA04g04620D	GSBRNA2T00126503001	19.8107	9.32314	2.31672	1.21209	0.0051995	UP
BnaA04g04850D	GSBRNA2T00126542001	103.516	14.3802	7.83886	2.97064	2.67563e-22	UP
BnaA04g05120D	GSBRNA2T00126584001	49.6321	7.87484	6.82537	2.77091	2.69978e-20	UP
BnaA04g05410D	GSBRNA2T00021762001	5.10449	0.446813	9.84248	3.29902	0.00546806	UP
BnaA04g05420D	GSBRNA2T00021761001	44.5777	5.22823	9.14897	3.19361	4.85482e-22	UP
BnaA04g05430D	GSBRNA2T00021759001	8.97727	1.48715	6.15852	2.62258	0.000469648	UP
BnaA04g05470D	GSBRNA2T00021754001	84.3718	5.32596	17.0026	4.08769	4.81848e-41	UP
BnaA04g05780D	GSBRNA2T00021716001	3.57373	15.7226	-3.90573	-1.96559	0.000401071	DOWN
BnaA04g05790D	GSBRNA2T00021715001	17.6518	53.9779	-2.78168	-1.47596	3.55585e-07	DOWN
BnaA04g05850D	GSBRNA2T00021708001	67.9614	32.4446	2.29479	1.19836	4.13613e-08	UP
BnaA04g05950D	GSBRNA2T00021694001	19.5604	6.95465	3.0504	1.609	0.00011181	UP
BnaA04g05960D	GSBRNA2T00021693001	12.9482	70.6533	-4.93363	-2.30265	4.1424e-16	DOWN
BnaA04g05980D	GSBRNA2T00021689001	22.8718	6.34307	3.8974	1.96251	1.23986e-06	UP
BnaA04g06090D	GSBRNA2T00111323001	16.0026	3.59458	4.74949	2.24777	3.08564e-06	UP
BnaA04g06100D	GSBRNA2T00111322001	2.53478	13.9746	-4.82831	-2.27152	8.85925e-05	DOWN
BnaA04g06220D	GSBRNA2T00111305001	20.7237	9.4759	2.38379	1.25326	0.00199702	UP
BnaA04g06290D	GSBRNA2T00111293001	3.18432	16.2568	-4.5076	-2.17236	6.21018e-05	DOWN
BnaA04g06300D	GSBRNA2T00111291001	1.1326	7.40618	-5.45925	-2.4487	0.00313936	DOWN
BnaA04g06340D	GSBRNA2T00111282001	18.5419	99.5265	-5.03164	-2.33103	0.00178965	DOWN
BnaA04g06350D	GSBRNA2T00111281001	77.547	384.331	-4.6839	-2.22771	0.00275915	DOWN
BnaA04g06420D	GSBRNA2T00111266001	167.655	59.4462	3.09375	1.62936	1.3812e-21	UP
BnaA04g06510D	GSBRNA2T00111256001	2.13958	10.1084	-4.11527	-2.04099	0.00301749	DOWN
BnaA04g06520D	GSBRNA2T00111253001	22.9591	0.203801	74.4273	6.21776	2.66836e-19	UP
BnaA04g06570D	GSBRNA2T00111241001	5.18151	36.5545	-6.28857	-2.65273	1.91474e-13	DOWN
BnaA04g06630D	GSBRNA2T00111231001	3.77362	41.6764	-9.67633	-3.27446	1.03226e-08	DOWN
BnaA04g06980D	GSBRNA2T00111182001	361.372	51.6047	7.68913	2.94282	9.51782e-108	UP
BnaA04g06990D	GSBRNA2T00111179001	42.8127	20.4534	2.29377	1.19772	2.13669e-05	UP
BnaA04g07230D	GSBRNA2T00068476001	6.07653	18.1031	-2.6764	-1.42029	0.00256459	DOWN
BnaA04g07250D	GSBRNA2T00068474001	68.5479	370.574	-4.91558	-2.29736	3.53596e-37	DOWN
BnaA04g07450D	GSBRNA2T00114639001	22.688	117.044	-4.67945	-2.22634	2.05277e-18	DOWN
BnaA04g07480D	GSBRNA2T00114633001	21.2077	10.4098	2.22321	1.15264	0.00454404	UP
BnaA04g07520D	GSBRNA2T00114627001	48.2144	6.92443	7.51559	2.90989	2.08511e-17	UP
BnaA04g07760D	GSBRNA2T00114576001	12.3811	41.6181	-3.03975	-1.60395	1.66263e-06	DOWN
BnaA04g07850D	GSBRNA2T00114564001	10.4061	0	84.4442	6.39993	2.49874e-08	UP
BnaA04g07970D	GSBRNA2T00114549001	28.5441	8.04476	3.85253	1.94581	3.62603e-08	UP
BnaA04g08090D	GSBRNA2T00114530001	74.7134	32.1362	2.54929	1.35009	3.70011e-11	UP
BnaA04g08110D	GSBRNA2T00114527001	6.47421	63.2959	-8.78217	-3.13458	1.82371e-21	DOWN
BnaA04g08530D	GSBRNA2T00114452001	7.3025	0.237113	21.8148	4.44723	8.83938e-06	UP
BnaA04g08570D	GSBRNA2T00114447001	230.022	655.139	-2.60874	-1.38335	0.00119638	DOWN
BnaA04g08640D	GSBRNA2T00114439001	240.468	711.489	-2.7068	-1.43659	0.000242669	DOWN
BnaA04g08860D	GSBRNA2T00114400001	9.67427	3.11323	3.31317	1.72821	0.00769417	UP
BnaA04g08970D	GSBRNA2T00114381001	18.5145	7.44312	2.69711	1.43141	0.00177868	UP
BnaA04g08980D	GSBRNA2T00114380001	7.36391	1.5289	4.93993	2.30449	0.00562111	UP
BnaA04g09140D	GSBRNA2T00114357001	66.4843	19.5943	3.70995	1.8914	1.63629e-16	UP
BnaA04g09150D	GSBRNA2T00114356001	13.1495	3.39526	4.12985	2.04609	0.000225289	UP
BnaA04g09400D	GSBRNA2T00114318001	4.0803	0.237238	12.3465	3.62604	0.0051995	UP
BnaA04g09410D	GSBRNA2T00114317001	2.34117	11.7095	-4.37024	-2.12771	0.00124525	DOWN
BnaA04g09500D	GSBRNA2T00114305001	116.579	39.6246	3.22018	1.68714	3.2671e-08	UP
BnaA04g09900D	GSBRNA2T00080533001	3.26507	12.8485	-3.48384	-1.80068	0.00257564	DOWN
BnaA04g10240D	GSBRNA2T00080479001	53.1741	25.0736	2.32682	1.21836	1.98923e-06	UP
BnaA04g10260D	GSBRNA2T00075089001	24.3634	6.92666	3.81458	1.93152	1.6667e-06	UP
BnaA04g10600D	GSBRNA2T00007627001	17.4006	0.828663	19.9435	4.31785	6.74506e-12	UP
BnaA04g10630D	GSBRNA2T00007618001	7.62029	1.19233	6.40259	2.67866	0.00111416	UP
BnaA04g10840D	GSBRNA2T00092084001	6.16664	0.469475	11.3993	3.51087	0.000543619	UP
BnaA04g11170D	GSBRNA2T00068522001	76.3998	17.4015	4.70756	2.23498	5.63774e-06	UP
BnaA04g11840D	GSBRNA2T00090298001	5.3926	0.359759	12.2046	3.60935	0.00311512	UP
BnaA04g11900D	GSBRNA2T00090290001	10.2285	26.2939	-2.32452	-1.21693	0.00368945	DOWN
BnaA04g11960D	GSBRNA2T00090282001	8.18597	1.07017	7.56542	2.91942	0.000385198	UP
BnaA04g12130D	GSBRNA2T00090258001	27.9776	206.371	-6.72737	-2.75004	1.06428e-13	DOWN
BnaA04g12330D	GSBRNA2T00090236001	14.7936	6.18158	2.59523	1.37586	0.00603588	UP
BnaA04g12500D	GSBRNA2T00090217001	18.845	9.17117	2.2398	1.16337	0.00546806	UP
BnaA04g12720D	GSBRNA2T00032843001	3.89214	31.6933	-7.24362	-2.85671	3.9556e-09	DOWN
BnaA04g12790D	GSBRNA2T00032852001	8.78116	1.81553	5.01163	2.32528	0.00409188	UP
BnaA04g12890D	GSBRNA2T00032865001	0.337507	15.4233	-30.6333	-4.93703	1.81272e-10	DOWN
BnaA04g12920D	GSBRNA2T00032869001	11.6276	1.29997	8.98766	3.16795	1.41725e-06	UP
BnaA04g13420D	GSBRNA2T00066957001	18.4195	2.20148	8.7146	3.12343	3.61891e-10	UP
BnaA04g13530D	GSBRNA2T00066974001	20.8423	0	168.129	7.39343	2.87106e-17	UP
BnaA04g13570D	GSBRNA2T00066984001	32.1501	9.20876	3.7955	1.92429	8.92564e-09	UP
BnaA04g13660D	GSBRNA2T00066998001	8.43934	21.914	-2.34421	-1.2291	0.00289645	DOWN
BnaA04g13760D	GSBRNA2T00067008001	8.56617	0.0732335	45.4199	5.50525	6.61781e-07	UP
BnaA04g13830D	GSBRNA2T00068244001	2.30298	26.5584	-10.008	-3.32308	4.17693e-12	DOWN
BnaA04g13860D	GSBRNA2T00068249001	4.4306	14.1707	-2.85856	-1.51529	0.00590403	DOWN
BnaA04g13890D	GSBRNA2T00068252001	99.2435	29.7759	3.64494	1.86589	2.87672e-06	UP
BnaA04g14060D	GSBRNA2T00068276001	29.6114	14.174	2.2846	1.19194	0.000322897	UP
BnaA04g14130D	GSBRNA2T00068290001	85.9886	30.5624	3.08294	1.62431	4.69967e-18	UP
BnaA04g14220D	GSBRNA2T00083306001	13.1479	34.4383	-2.36756	-1.2434	0.000355939	DOWN
BnaA04g14490D	GSBRNA2T00082305001	5.24548	17.0376	-2.91085	-1.54144	0.00237007	DOWN
BnaA04g14570D	GSBRNA2T00082316001	10.8541	3.81931	3.0496	1.60862	0.00632066	UP
BnaA04g14640D	GSBRNA2T00082326001	30.674	120.732	-3.56825	-1.83522	2.97317e-23	DOWN
BnaA04g14730D	GSBRNA2T00058351001	18.1173	6.30111	3.11386	1.63871	0.000173558	UP
BnaA04g14740D	GSBRNA2T00058350001	10.6651	3.78115	3.02625	1.59753	0.00939865	UP
BnaA04g15350D	GSBRNA2T00058278001	31.6374	4.67217	7.25332	2.85864	1.12849e-13	UP
BnaA04g15380D	GSBRNA2T00058275001	3.1184	19.4375	-5.49551	-2.45825	5.04606e-07	DOWN
BnaA04g15780D	GSBRNA2T00045286001	5.56904	19.1411	-3.08039	-1.62311	0.000473904	DOWN
BnaA04g15790D	GSBRNA2T00045284001	58.7759	11.1749	5.69648	2.51007	4.97096e-10	UP
BnaA04g16400D	GSBRNA2T00045208001	24.2855	5.21633	5.01028	2.32489	4.24343e-09	UP
BnaA04g16490D	GSBRNA2T00010601001	5.43795	0.55659	8.81313	3.13966	0.00311512	UP
BnaA04g16610D	GSBRNA2T00050363001	6.14828	0	50.3018	5.65254	0.000117966	UP
BnaA04g16690D	GSBRNA2T00050374001	30.8244	84.589	-2.49193	-1.31726	9.42769e-12	DOWN
BnaA04g16920D	GSBRNA2T00050403001	18.3195	2.44062	7.86346	2.97516	1.73744e-09	UP
BnaA04g17120D	GSBRNA2T00050433001	215.255	1.86572	118.182	6.88486	2.01858e-114	UP
BnaA04g17230D	GSBRNA2T00043484001	14.0837	47.6374	-3.06037	-1.61371	1.79033e-09	DOWN
BnaA04g17360D	GSBRNA2T00043468001	3.39294	15.3496	-4.00396	-2.00143	0.000408673	DOWN
BnaA04g17560D	GSBRNA2T00043435001	113.391	8.34745	14.7146	3.87917	2.38569e-54	UP
BnaA04g17580D	GSBRNA2T00043433001	2.63909	12.9371	-4.3289	-2.114	0.00239548	DOWN
BnaA04g17660D	GSBRNA2T00043424001	36.8103	221.527	-5.47142	-2.45192	6.68794e-32	DOWN
BnaA04g17910D	GSBRNA2T00043389001	82.9529	10.2497	8.7956	3.13678	6.27137e-29	UP
BnaA04g17960D	GSBRNA2T00043383001	1.03788	22.6655	-17.8211	-4.15552	2.97308e-12	DOWN
BnaA04g18040D	GSBRNA2T00006337001	49.0552	18.4679	2.90861	1.54033	1.64018e-08	UP
BnaA04g18330D	GSBRNA2T00006369001	20.0995	87.1099	-3.92593	-1.97303	5.50987e-22	DOWN
BnaA04g18440D	GSBRNA2T00006382001	2.45643	18.6732	-6.63489	-2.73007	1.07394e-07	DOWN
BnaA04g18560D	GSBRNA2T00006396001	5.72636	0.64578	8.21393	3.03807	0.00743861	UP
BnaA04g18850D	GSBRNA2T00006429001	21.0623	10.2902	2.23264	1.15875	0.00380417	UP
BnaA04g18930D	GSBRNA2T00006439001	0.277118	4.90527	-11.4186	-3.51331	0.00958221	DOWN
BnaA04g18980D	GSBRNA2T00006446001	1.76957	38.3124	-18.4717	-4.20724	7.20636e-22	DOWN
BnaA04g19020D	GSBRNA2T00006450001	24.655	9.21361	2.91213	1.54208	2.23322e-05	UP
BnaA04g19470D	GSBRNA2T00064621001	1.71805	13.3399	-6.65267	-2.73393	1.3892e-05	DOWN
BnaA04g19530D	GSBRNA2T00064615001	7.15699	0.665656	9.96917	3.31747	0.000165245	UP
BnaA04g19600D	GSBRNA2T00064608001	40.0034	8.83847	4.90921	2.29549	6.80613e-13	UP
BnaA04g19750D	GSBRNA2T00064585001	28.3389	63.4747	-2.03612	-1.02583	1.51775e-05	DOWN
BnaA04g20010D	GSBRNA2T00064558001	39.2926	12.9999	3.29721	1.72124	2.53421e-09	UP
BnaA04g20040D	GSBRNA2T00077040001	39.8542	12.5787	3.45379	1.78818	6.66705e-10	UP
BnaA04g20090D	GSBRNA2T00077034001	0.693796	6.60716	-7.49759	-2.90643	0.00438722	DOWN
BnaA04g20150D	GSBRNA2T00077027001	316.546	4150.51	-11.9886	-3.58359	2.96771e-45	DOWN
BnaA04g20160D	GSBRNA2T00077025001	25.1923	104.471	-3.75993	-1.91071	8.65371e-25	DOWN
BnaA04g20190D	GSBRNA2T00077022001	28.4782	11.6939	2.65767	1.41016	8.93387e-05	UP
BnaA04g20720D	GSBRNA2T00069663001	15.6039	5.07798	3.31383	1.7285	0.000217053	UP
BnaA04g20860D	GSBRNA2T00069644001	0.773765	10.2081	-10.4716	-3.38841	3.12281e-05	DOWN
BnaA04g21040D	GSBRNA2T00069619001	32.4625	0.088437	158.832	7.31136	2.96028e-27	UP
BnaA04g21200D	GSBRNA2T00005469001	5.28601	16.7479	-2.84194	-1.50688	0.00223485	DOWN
BnaA04g21230D	GSBRNA2T00005466001	39.0361	14.1968	3.02083	1.59494	0.00315906	UP
BnaA04g21540D	GSBRNA2T00005429001	1.29319	10.9235	-7.09802	-2.82742	9.84542e-05	DOWN
BnaA04g21700D	GSBRNA2T00005411001	49.6104	15.4787	3.4446	1.78434	0.000888046	UP
BnaA04g21740D	GSBRNA2T00005404001	152.926	6.0397	27.2452	4.76793	1.14798e-93	UP
BnaA04g21870D	GSBRNA2T00005389001	6.81809	58.8773	-7.73955	-2.95225	2.04766e-21	DOWN
BnaA04g21880D	GSBRNA2T00005388001	31.0236	0.206869	99.7545	6.64031	2.35139e-20	UP
BnaA04g21900D	GSBRNA2T00005386001	12.5345	0.605727	18.7296	4.22725	4.36479e-09	UP
BnaA04g22000D	GSBRNA2T00005375001	9.28457	0	75.4514	6.23748	1.78826e-07	UP
BnaA04g22040D	GSBRNA2T00005371001	26.3231	6.71625	4.23521	2.08243	1.37984e-05	UP
BnaA04g22070D	GSBRNA2T00005367001	0.882053	9.89735	-9.06948	-3.18102	7.4861e-05	DOWN
BnaA04g22080D	GSBRNA2T00005366001	0.13291	14.5972	-52.0439	-5.70166	3.42918e-11	DOWN
BnaA04g22230D	GSBRNA2T00005351001	10.021	0.492378	17.7142	4.14683	6.61781e-07	UP
BnaA04g22280D	GSBRNA2T00005340001	57.6087	1.77725	33.1496	5.05092	4.21844e-39	UP
BnaA04g22400D	GSBRNA2T00123404001	46.2665	2.75467	17.6335	4.14024	1.28475e-28	UP
BnaA04g22430D	GSBRNA2T00123393001	83.804	15.6924	5.82426	2.54208	1.62443e-30	UP
BnaA04g22720D	GSBRNA2T00123360001	30.8462	3.93374	8.36118	3.06371	3.94225e-15	UP
BnaA04g22730D	GSBRNA2T00123359001	10.7201	2.25788	4.97635	2.31509	0.00034636	UP
BnaA04g22820D	GSBRNA2T00123349001	12.3952	3.62158	3.66061	1.87208	0.000553215	UP
BnaA04g23090D	GSBRNA2T00123319001	0.566287	11.591	-15.4458	-3.94914	2.00988e-06	DOWN
BnaA04g23140D	GSBRNA2T00123314001	3.82245	12.7113	-2.96166	-1.56641	0.00735695	DOWN
BnaA04g23150D	GSBRNA2T00123312001	0.498222	8.64308	-12.8256	-3.68095	2.67891e-05	DOWN
BnaA04g23170D	GSBRNA2T00123308001	0.224693	6.58986	-17.519	-4.13085	0.000974596	DOWN
BnaA04g23180D	GSBRNA2T00123305001	2.77888	26.4829	-8.34548	-3.061	1.29836e-11	DOWN
BnaA04g23590D	GSBRNA2T00123260001	19.0475	44.1849	-2.10283	-1.07233	0.000735272	DOWN
BnaA04g23610D	GSBRNA2T00123258001	1.8682	13.7753	-6.3501	-2.66678	2.99681e-05	DOWN
BnaA04g23760D	GSBRNA2T00123240001	7.7889	0	63.4579	5.98773	4.64901e-06	UP
BnaA04g23780D	GSBRNA2T00123238001	20.0383	78.4637	-3.53789	-1.82289	3.23096e-12	DOWN
BnaA04g23880D	GSBRNA2T00123225001	45.1726	2.90767	16.3647	4.03251	2.28948e-26	UP
BnaA04g23900D	GSBRNA2T00123222001	85.4288	13.6955	6.79174	2.76378	1.18663e-31	UP
BnaA04g24230D	GSBRNA2T00123178001	3.00153	12.8858	-3.78543	-1.92046	0.00157962	DOWN
BnaA04g24360D	GSBRNA2T00123164001	4.89648	27.7499	-5.05605	-2.33801	1.75082e-08	DOWN
BnaA04g24630D	GSBRNA2T00088614001	5.39637	31.3981	-5.2001	-2.37854	1.86502e-10	DOWN
BnaA04g24730D	GSBRNA2T00045061001	4.13034	15.7935	-3.40734	-1.76865	0.000460724	DOWN
BnaA04g24770D	GSBRNA2T00045067001	16.6316	5.58703	3.2171	1.68576	0.000242973	UP
BnaA04g24790D	GSBRNA2T00045069001	10.4098	1.33079	7.88769	2.9796	2.11643e-05	UP
BnaA04g24870D	GSBRNA2T00045080001	147.772	29.7679	5.45014	2.44629	4.48251e-16	UP
BnaA04g25020D	GSBRNA2T00045098001	14.9103	3.78882	4.20871	2.07338	3.52939e-05	UP
BnaA04g25030D	GSBRNA2T00045100001	23.1805	6.36087	3.94303	1.97931	3.28137e-07	UP
BnaA04g25210D	GSBRNA2T00045119001	18.4042	0.0946185	87.8961	6.45773	3.0866e-15	UP
BnaA04g25220D	GSBRNA2T00045121001	92.6474	2.41664	39.9501	5.32013	2.068e-58	UP
BnaA04g25340D	GSBRNA2T00045133001	12.2288	2.83682	4.56512	2.19065	8.48613e-05	UP
BnaA04g25390D	GSBRNA2T00045139001	39.2402	96.8631	-2.2444	-1.16633	1.50546e-07	DOWN
BnaA04g25470D	GSBRNA2T00045150001	5.11437	21.4166	-3.74395	-1.90456	1.11972e-05	DOWN
BnaA04g25550D	GSBRNA2T00045158001	14.8761	3.27502	4.83156	2.27249	5.15304e-06	UP
BnaA04g25670D	GSBRNA2T00045171001	26.4125	12.7707	2.26074	1.17679	0.000974596	UP
BnaA04g25750D	GSBRNA2T00045180001	8.50741	0.280331	22.7283	4.50642	6.61781e-07	UP
BnaA04g25790D	GSBRNA2T00045185001	9.41983	0.0937517	45.4803	5.50717	4.8588e-07	UP
BnaA04g25820D	GSBRNA2T00045189001	22.4475	5.22276	4.62834	2.2105	1.91708e-08	UP
BnaA04g26100D	GSBRNA2T00063237001	0	4.20385	-31.6745	-4.98525	0.0051995	DOWN
BnaA04g26270D	GSBRNA2T00063258001	7.20727	25.1874	-3.1414	-1.65141	2.82374e-05	DOWN
BnaA04g26280D	GSBRNA2T00063259001	36.3368	0.609094	53.7497	5.74819	5.05202e-27	UP
BnaA04g26410D	GSBRNA2T00063272001	32.225	3.66508	9.34679	3.22447	4.36391e-11	UP
BnaA04g26430D	GSBRNA2T00063274001	13.1547	0.345306	30.2547	4.91909	1.30069e-10	UP
BnaA04g26460D	GSBRNA2T00063277001	29.2218	89.7605	-2.7902	-1.48037	1.88084e-06	DOWN
BnaA04g26560D	GSBRNA2T00063287001	61.9874	304.098	-4.44258	-2.1514	2.3925e-26	DOWN
BnaA04g26640D	GSBRNA2T00063295001	13.8236	0.552665	22.2247	4.47409	6.53497e-10	UP
BnaA04g26760D	GSBRNA2T00088660001	35.1296	18.352	2.09511	1.06702	0.000388111	UP
BnaA04g26780D	GSBRNA2T00088658001	7.87553	54.66	-6.24528	-2.64277	1.23233e-15	DOWN
BnaA04g26870D	GSBRNA2T00088647001	9.57076	2.48553	4.06276	2.02246	0.001453	UP
BnaA04g26990D	GSBRNA2T00003358001	27.3004	100.797	-3.34884	-1.74366	1.69137e-18	DOWN
BnaA04g27110D	GSBRNA2T00034269001	18.5157	4.55649	4.36618	2.12637	5.13549e-06	UP
BnaA04g27230D	GSBRNA2T00016729001	14.2526	1.36596	10.5122	3.394	1.30717e-08	UP
BnaA04g27530D	GSBRNA2T00010987001	187.609	0.369611	408.481	8.67412	4.8871e-34	UP
BnaA04g27590D	GSBRNA2T00034339001	1.61511	9.55363	-5.06754	-2.34128	0.00186322	DOWN
BnaA04g27940D	GSBRNA2T00007063001	78.6712	0.739717	98.8518	6.6272	2.38569e-54	UP
BnaA04g28590D	GSBRNA2T00003272001	13.5424	0.31998	32.8636	5.03842	3.42918e-11	UP
BnaA04g28600D	GSBRNA2T00003273001	17.6859	3.30876	5.68026	2.50596	7.65706e-08	UP
BnaA04g28640D	GSBRNA2T00003277001	16.2794	1.42497	11.5413	3.52874	3.61777e-10	UP
BnaA04g28670D	GSBRNA2T00025422001	18.2346	7.7009	2.5749	1.36452	0.00149371	UP
BnaA04g28860D	GSBRNA2T00030322001	16.1637	1.43031	11.4243	3.51403	8.73131e-10	UP
BnaA04g29310D	GSBRNA2T00008106001	3.7726	0.216469	12.1154	3.59877	0.00958221	UP
BnaA04g29360D	GSBRNA2T00008113001	10.1632	0.945454	10.4443	3.38464	4.8027e-06	UP
BnaA04g29680D	GSBRNA2T00053353001	75.0182	15.1834	5.38093	2.42785	4.99314e-23	UP
BnaA05g00320D	GSBRNA2T00133030001	0.0570514	6.18382	-31.6441	-4.98386	0.000224101	DOWN
BnaA05g00360D	GSBRNA2T00133025001	18.9433	1.51081	12.7167	3.66865	2.66075e-12	UP
BnaA05g00440D	GSBRNA2T00133014001	22.7606	4.35533	5.59901	2.48517	4.83297e-09	UP
BnaA05g00500D	GSBRNA2T00133007001	47.4628	4.21633	12.0174	3.58706	1.42053e-24	UP
BnaA05g00550D	GSBRNA2T00133000001	25.1772	117.671	-4.23714	-2.08309	1.09173e-22	DOWN
BnaA05g00710D	GSBRNA2T00132980001	9.07987	2.18837	4.34997	2.121	0.00361462	UP
BnaA05g00720D	GSBRNA2T00132979001	5.89567	0.448558	11.2979	3.49798	0.000974596	UP
BnaA05g00840D	GSBRNA2T00132963001	17.9395	0.441074	34.3386	5.10176	5.99624e-15	UP
BnaA05g00940D	GSBRNA2T00132949001	48.1301	205.561	-3.87988	-1.95601	2.27445e-15	DOWN
BnaA05g01050D	GSBRNA2T00132937001	33.0904	134.315	-3.68746	-1.88263	1.51582e-25	DOWN
BnaA05g01060D	GSBRNA2T00132936001	23.5232	109.83	-4.2294	-2.08045	5.8332e-22	DOWN
BnaA05g01130D	GSBRNA2T00132926001	36.0127	0.270242	97.5485	6.60805	2.89047e-22	UP
BnaA05g01240D	GSBRNA2T00132914001	26.4237	7.32226	3.90988	1.96713	9.2971e-08	UP
BnaA05g01380D	GSBRNA2T00132896001	51.4296	8.14036	6.83962	2.77392	2.67305e-21	UP
BnaA05g01410D	GSBRNA2T00132893001	10.4309	1.41321	7.48273	2.90356	1.39257e-05	UP
BnaA05g01480D	GSBRNA2T00132882001	51.7006	9.47555	5.91773	2.56504	8.36703e-18	UP
BnaA05g01590D	GSBRNA2T00132866001	6.46049	17.7503	-2.47274	-1.30611	0.00599522	DOWN
BnaA05g01630D	GSBRNA2T00132861001	22.5105	8.3181	2.94232	1.55695	7.86593e-05	UP
BnaA05g01790D	GSBRNA2T00132842001	7.4828	23.8459	-2.87252	-1.52232	0.000755342	DOWN
BnaA05g02040D	GSBRNA2T00132813001	17.2059	6.83318	2.73109	1.44947	0.00546806	UP
BnaA05g02220D	GSBRNA2T00132790001	8.99474	1.01287	8.71537	3.12356	2.80442e-05	UP
BnaA05g02280D	GSBRNA2T00132784001	8.40294	0.833967	9.66123	3.27221	0.000347461	UP
BnaA05g02290D	GSBRNA2T00132783001	15.9343	6.42552	2.68825	1.42667	0.00247312	UP
BnaA05g02380D	GSBRNA2T00132774001	10.7256	0.331405	25.454	4.66982	1.30627e-08	UP
BnaA05g02820D	GSBRNA2T00132725001	22.3235	2.01958	11.4391	3.51591	2.9893e-13	UP
BnaA05g03090D	GSBRNA2T00132695001	13.3964	50.9325	-3.43602	-1.78074	2.70333e-10	DOWN
BnaA05g03200D	GSBRNA2T00132679001	21.4334	0	172.87	7.43355	7.56628e-18	UP
BnaA05g03260D	GSBRNA2T00132673001	0.879126	6.71438	-6.21063	-2.63474	0.00862001	DOWN
BnaA05g03270D	GSBRNA2T00132671001	18.6074	96.9381	-4.71528	-2.23734	4.41659e-24	DOWN
BnaA05g03390D	GSBRNA2T00132655001	73.5568	30.3355	2.66152	1.41225	2.46097e-06	UP
BnaA05g03420D	GSBRNA2T00132651001	538.722	14.7705	39.8969	5.31821	3.63503e-99	UP
BnaA05g03590D	GSBRNA2T00132627001	8.21447	2.2034	3.91566	1.96926	0.0088273	UP
BnaA05g03720D	GSBRNA2T00132612001	5.91107	0.211367	19.0548	4.25208	0.000172693	UP
BnaA05g03740D	GSBRNA2T00132610001	19.4404	9.50414	2.23035	1.15727	0.0065567	UP
BnaA05g03850D	GSBRNA2T00132599001	0.569282	10.5572	-14.0223	-3.80965	4.8027e-06	DOWN
BnaA05g03860D	GSBRNA2T00132598001	0.224695	13.5233	-35.5674	-5.15248	1.01236e-08	DOWN
BnaA05g03920D	GSBRNA2T00132592001	30.6778	0.805	35.9234	5.16685	2.8163e-22	UP
BnaA05g03960D	GSBRNA2T00132587001	9.81617	2.13799	4.80193	2.26362	0.000528206	UP
BnaA05g03980D	GSBRNA2T00132585001	7.5962	0.0626546	42.4881	5.40899	4.64901e-06	UP
BnaA05g04050D	GSBRNA2T00116609001	23.2746	0	187.839	7.55336	9.83268e-17	UP
BnaA05g04060D	GSBRNA2T00116610001	13.023	2.19891	6.18537	2.62886	2.84946e-06	UP
BnaA05g04070D	GSBRNA2T00116611001	21.3759	6.68898	3.45238	1.78759	0.000131308	UP
BnaA05g04500D	GSBRNA2T00116663001	10.7824	1.79617	6.20031	2.63234	3.32373e-05	UP
BnaA05g04540D	GSBRNA2T00116669001	38.1612	6.70224	6.15131	2.62089	1.12756e-14	UP
BnaA05g04890D	GSBRNA2T00116711001	0.973146	10.228	-8.56084	-3.09775	0.000783552	DOWN
BnaA05g05060D	GSBRNA2T00116730001	4.52703	27.1776	-5.3451	-2.41822	1.03474e-09	DOWN
BnaA05g05100D	GSBRNA2T00116734001	4.84925	0	39.8851	5.31778	0.000796967	UP
BnaA05g05140D	GSBRNA2T00116738001	3.8523	46.0576	-10.5649	-3.4012	7.62853e-22	DOWN
BnaA05g05290D	GSBRNA2T00116756001	3.80827	14.1875	-3.31233	-1.72785	0.00161442	DOWN
BnaA05g05370D	GSBRNA2T00116764001	1.30929	10.672	-6.85907	-2.77801	0.000136758	DOWN
BnaA05g05500D	GSBRNA2T00116778001	7.05358	0.767095	8.72498	3.12515	0.000856129	UP
BnaA05g05530D	GSBRNA2T00116781001	4.56043	0	37.5695	5.23149	0.00149371	UP
BnaA05g05840D	GSBRNA2T00116818001	103.82	624.181	-5.52138	-2.46503	6.01307e-16	DOWN
BnaA05g05860D	GSBRNA2T00116820001	12.5733	1.77339	7.30437	2.86876	1.21917e-06	UP
BnaA05g06490D	GSBRNA2T00116903001	8.10926	23.8434	-2.66556	-1.41444	0.00338892	DOWN
BnaA05g06750D	GSBRNA2T00116932001	0	14.6705	-106.019	-6.72818	2.56902e-05	DOWN
BnaA05g06820D	GSBRNA2T00116941001	55.798	21.1411	2.88511	1.52863	5.74023e-09	UP
BnaA05g07040D	GSBRNA2T00116965001	4.69729	14.6655	-2.79317	-1.48191	0.0052734	DOWN
BnaA05g07060D	GSBRNA2T00116967001	10.8017	0.380973	23.1799	4.5348	1.89824e-07	UP
BnaA05g07070D	GSBRNA2T00116968001	10.3756	0	84.2002	6.39575	2.49874e-08	UP
BnaA05g07230D	GSBRNA2T00116992001	1.34897	13.1465	-8.19974	-3.03558	3.67485e-06	DOWN
BnaA05g07450D	GSBRNA2T00117019001	12.4177	3.95637	3.36387	1.75012	0.00308972	UP
BnaA05g07500D	GSBRNA2T00117024001	13.4067	5.83966	2.48807	1.31503	0.009999	UP
BnaA05g07580D	GSBRNA2T00117036001	45.0584	18.9363	2.60555	1.38159	2.67717e-07	UP
BnaA05g07600D	GSBRNA2T00117039001	18.0859	0.684711	24.3535	4.60606	1.47477e-13	UP
BnaA05g07610D	GSBRNA2T00117041001	75.3639	0.228156	227.193	7.82777	7.13056e-55	UP
BnaA05g07690D	GSBRNA2T00117051001	22.9137	12.4629	2.01042	1.0075	0.00964517	UP
BnaA05g07730D	GSBRNA2T00117055001	104.257	50.7455	2.26808	1.18147	7.74952e-06	UP
BnaA05g07770D	GSBRNA2T00117059001	78.093	9.80588	8.64937	3.1126	7.22975e-37	UP
BnaA05g07970D	GSBRNA2T00117083001	23.5311	66.9524	-2.5831	-1.3691	3.76633e-08	DOWN
BnaA05g08120D	GSBRNA2T00117100001	13.9685	5.52452	2.73671	1.45244	0.00389689	UP
BnaA05g08150D	GSBRNA2T00117103001	10.2025	31.9578	-2.82787	-1.49972	1.307e-05	DOWN
BnaA05g08410D	GSBRNA2T00050326001	1.07275	10.0123	-7.71175	-2.94706	8.56035e-05	DOWN
BnaA05g08430D	GSBRNA2T00050322001	10.0871	2.03604	5.16425	2.36856	0.000319891	UP
BnaA05g08640D	GSBRNA2T00050295001	19.6073	0.239515	57.8406	5.85401	1.28118e-11	UP
BnaA05g08660D	GSBRNA2T00050293001	18.3717	6.44463	3.08874	1.62702	0.000498514	UP
BnaA05g08690D	GSBRNA2T00050290001	3.66043	19.8816	-4.80984	-2.26599	3.17211e-06	DOWN
BnaA05g08710D	GSBRNA2T00050288001	3.34079	24.4254	-6.45165	-2.68967	1.95434e-09	DOWN
BnaA05g09090D	GSBRNA2T00050240001	0.654513	7.05415	-8.39767	-3.06999	0.00149349	DOWN
BnaA05g09180D	GSBRNA2T00095352001	8.37544	40.3116	-4.35052	-2.12119	3.04711e-07	DOWN
BnaA05g09340D	GSBRNA2T00095333001	47.5803	0.133864	193.405	7.59548	1.56063e-34	UP
BnaA05g09400D	GSBRNA2T00095326001	17.1199	161.026	-8.53604	-3.09357	5.05821e-23	DOWN
BnaA05g09410D	GSBRNA2T00095325001	31.4965	287.02	-8.29864	-3.05288	2.02417e-25	DOWN
BnaA05g09570D	GSBRNA2T00095305001	20.7672	8.00706	2.8184	1.49488	0.000246961	UP
BnaA05g09830D	GSBRNA2T00095271001	13.1932	58.1615	-3.99452	-1.99802	2.30262e-07	DOWN
BnaA05g10200D	GSBRNA2T00095230001	34.222	10.7101	3.50121	1.80785	5.99581e-05	UP
BnaA05g10490D	GSBRNA2T00095198001	57.678	30.3273	2.08547	1.06037	6.78772e-06	UP
BnaA05g10700D	GSBRNA2T00089162001	31.3804	7.63326	4.45291	2.15475	1.65689e-09	UP
BnaA05g10910D	GSBRNA2T00074138001	27.3422	61.7497	-2.04955	-1.03531	7.46123e-06	DOWN
BnaA05g10920D	GSBRNA2T00074137001	7.38494	0.776226	9.03656	3.17577	0.000492935	UP
BnaA05g11040D	GSBRNA2T00074123001	19.841	0.735485	25.2228	4.65665	7.08892e-10	UP
BnaA05g11170D	GSBRNA2T00074108001	0.594231	7.344	-9.43283	-3.23769	0.0045496	DOWN
BnaA05g11320D	GSBRNA2T00048649001	77.7033	15.179	5.58915	2.48263	1.20321e-24	UP
BnaA05g11350D	GSBRNA2T00048646001	25.5074	1.34962	18.9479	4.24396	9.9442e-18	UP
BnaA05g11360D	GSBRNA2T00048645001	6.28927	33.1606	-4.72051	-2.23894	9.31501e-10	DOWN
BnaA05g11730D	GSBRNA2T00048583001	31.3507	82.774	-2.4007	-1.26346	2.41019e-08	DOWN
BnaA05g11890D	GSBRNA2T00048562001	114.455	629.425	-4.99118	-2.31938	4.86873e-27	DOWN
BnaA05g11910D	GSBRNA2T00048560001	2.63323	17.2705	-5.73202	-2.51904	8.27723e-06	DOWN
BnaA05g11930D	GSBRNA2T00048557001	23.5603	87.4892	-3.36777	-1.75179	5.15438e-15	DOWN
BnaA05g12210D	GSBRNA2T00048513001	1.01909	8.52239	-6.88895	-2.78428	0.000659347	DOWN
BnaA05g12250D	GSBRNA2T00048505001	42.0236	17.4035	2.6407	1.40092	2.09949e-07	UP
BnaA05g12390D	GSBRNA2T00082086001	7.59314	32.3573	-3.83203	-1.93811	2.43122e-08	DOWN
BnaA05g12410D	GSBRNA2T00082082001	5.50057	38.7441	-6.28748	-2.65248	2.70411e-13	DOWN
BnaA05g12670D	GSBRNA2T00082047001	288.736	25.8432	12.193	3.60798	8.95405e-92	UP
BnaA05g12690D	GSBRNA2T00082043001	5.67391	17.82	-2.81869	-1.49502	0.00271975	DOWN
BnaA05g12790D	GSBRNA2T00066214001	3.16578	14.1831	-3.96027	-1.9856	0.000334607	DOWN
BnaA05g13030D	GSBRNA2T00066247001	10.2284	0.159927	38.3117	5.25971	2.49874e-08	UP
BnaA05g13640D	GSBRNA2T00125583001	29.0037	209.322	-6.56703	-2.71524	1.29482e-27	DOWN
BnaA05g13750D	GSBRNA2T00125570001	17.4107	56.5936	-2.94455	-1.55805	9.37259e-10	DOWN
BnaA05g13800D	GSBRNA2T00125563001	0	7.81161	-57.2403	-5.83896	0.00335549	DOWN
BnaA05g14400D	GSBRNA2T00033281001	21.1222	4.79144	4.73811	2.24431	1.58077e-07	UP
BnaA05g14760D	GSBRNA2T00033337001	12.2038	3.3471	3.88861	1.95925	0.000553215	UP
BnaA05g14820D	GSBRNA2T00094067001	3.04169	14.8874	-4.32006	-2.11105	0.00014649	DOWN
BnaA05g14880D	GSBRNA2T00094061001	0.654815	6.93902	-8.26002	-3.04615	0.00257531	DOWN
BnaA05g14890D	GSBRNA2T00094059001	0.725483	13.0994	-14.1722	-3.82499	1.96373e-07	DOWN
BnaA05g14930D	GSBRNA2T00094054001	1.0884	10.2209	-7.76602	-2.95718	0.000116611	DOWN
BnaA05g15070D	GSBRNA2T00082393001	8.86635	72.7359	-7.36903	-2.88147	2.4212e-25	DOWN
BnaA05g15080D	GSBRNA2T00082394001	20.2966	10.6512	2.08063	1.05702	0.0099599	UP
BnaA05g15140D	GSBRNA2T00082400001	7.73224	0.139224	31.2535	4.96595	4.64901e-06	UP
BnaA05g15180D	GSBRNA2T00082408001	10.803	0.813409	12.635	3.65936	1.46536e-06	UP
BnaA05g15230D	GSBRNA2T00077502001	2.05114	9.40488	-3.99049	-1.99656	0.00567529	DOWN
BnaA05g15250D	GSBRNA2T00077504001	0.878325	6.68253	-6.18674	-2.62918	0.00862001	DOWN
BnaA05g15300D	GSBRNA2T00077511001	21.2799	1.67702	12.9662	3.69669	3.61865e-13	UP
BnaA05g16130D	GSBRNA2T00042912001	6.82626	77.5196	-10.1759	-3.34708	4.55068e-23	DOWN
BnaA05g16430D	GSBRNA2T00058602001	5.89914	19.7641	-2.99097	-1.58061	0.00299497	DOWN
BnaA05g16480D	GSBRNA2T00058593001	10.9861	44.6316	-3.67627	-1.87824	2.058e-07	DOWN
BnaA05g16720D	GSBRNA2T00048470001	0.859737	12.9116	-12.0615	-3.59234	7.96084e-07	DOWN
BnaA05g16830D	GSBRNA2T00048447001	192.752	103.453	2.04373	1.03121	4.61411e-07	UP
BnaA05g17260D	GSBRNA2T00048375001	37.1322	5.6133	7.12242	2.83237	6.86913e-16	UP
BnaA05g18020D	GSBRNA2T00036618001	12.5831	50.5091	-3.64029	-1.86405	1.0874e-09	DOWN
BnaA05g18150D	GSBRNA2T00036599001	15.097	37.6019	-2.24989	-1.16985	0.00768141	DOWN
BnaA05g18280D	GSBRNA2T00040257001	13.5295	2.38703	5.93412	2.56903	4.7272e-05	UP
BnaA05g18290D	GSBRNA2T00040255001	15.9644	6.46924	2.67629	1.42023	0.00308831	UP
BnaA05g18340D	GSBRNA2T00040244001	24.4095	6.07871	4.33683	2.11664	1.01581e-07	UP
BnaA05g18430D	GSBRNA2T00040227001	13.2517	2.0001	6.87833	2.78206	1.66263e-06	UP
BnaA05g18690D	GSBRNA2T00029549001	2.78417	38.4204	-12.0555	-3.59162	8.54603e-20	DOWN
BnaA05g18830D	GSBRNA2T00029531001	32.0812	15.7607	2.22652	1.15479	0.000363942	UP
BnaA05g19210D	GSBRNA2T00029484001	8.93418	1.40363	6.46168	2.69191	0.000130182	UP
BnaA05g19320D	GSBRNA2T00029471001	26.8697	6.6751	4.35693	2.12331	1.03143e-08	UP
BnaA05g19400D	GSBRNA2T00066356001	1.62644	14.0525	-7.37231	-2.88212	6.21784e-06	DOWN
BnaA05g19580D	GSBRNA2T00066326001	19.1599	92.4532	-4.36494	-2.12596	1.1293e-20	DOWN
BnaA05g19600D	GSBRNA2T00066324001	7.07172	1.07247	6.5386	2.70898	0.00313936	UP
BnaA05g19630D	GSBRNA2T00066320001	2.81344	12.7651	-3.99184	-1.99705	0.00323663	DOWN
BnaA05g19650D	GSBRNA2T00066315001	149.523	1.10405	132.491	7.04975	2.04795e-73	UP
BnaA05g19720D	GSBRNA2T00066304001	5.93571	0.898191	6.43348	2.6856	0.00438722	UP
BnaA05g20390D	GSBRNA2T00009304001	1.9362	9.99078	-4.46931	-2.16005	0.00315956	DOWN
BnaA05g20660D	GSBRNA2T00083376001	21.4698	0.848961	24.0683	4.58906	2.20222e-16	UP
BnaA05g20900D	GSBRNA2T00154045001	13.7854	1.41721	9.83542	3.29799	4.26156e-08	UP
BnaA05g20940D	GSBRNA2T00154041001	11.9101	1.54274	7.87348	2.977	3.70582e-06	UP
BnaA05g21110D	GSBRNA2T00154020001	30.7854	4.39245	7.50101	2.90708	8.65391e-14	UP
BnaA05g21130D	GSBRNA2T00154018001	0.0463781	5.11499	-27.9339	-4.80394	0.00149371	DOWN
BnaA05g21180D	GSBRNA2T00154013001	9.33934	1.3552	6.96977	2.80111	7.4861e-05	UP
BnaA05g21460D	GSBRNA2T00153981001	9.2779	1.87872	5.12616	2.35788	0.000859032	UP
BnaA05g21670D	GSBRNA2T00153954001	18.535	84.9445	-4.13868	-2.04917	1.12129e-14	DOWN
BnaA05g22300D	GSBRNA2T00153878001	6.99317	26.5299	-3.41005	-1.76979	3.00171e-06	DOWN
BnaA05g22360D	GSBRNA2T00153872001	16.5314	6.70529	2.6716	1.41771	0.00503863	UP
BnaA05g22420D	GSBRNA2T00153866001	24.8117	11.9372	2.27843	1.18804	0.0073852	UP
BnaA05g22530D	GSBRNA2T00153853001	28.5708	2.42205	12.3434	3.62567	1.21206e-14	UP
BnaA05g22770D	GSBRNA2T00153827001	9.23558	2.40001	4.05453	2.01954	0.00229814	UP
BnaA05g22860D	GSBRNA2T00153817001	16.6586	6.62908	2.72574	1.44665	0.00142163	UP
BnaA05g22960D	GSBRNA2T00153801001	2.22341	10.2367	-4.02114	-2.0076	0.00662759	DOWN
BnaA05g23020D	GSBRNA2T00153794001	15.9295	37.6846	-2.14858	-1.10338	0.00124303	DOWN
BnaA05g23290D	GSBRNA2T00153762001	12.0048	29.3808	-2.21671	-1.14842	0.00176768	DOWN
BnaA05g23420D	GSBRNA2T00104993001	3.7982	0.19295	13.0641	3.70754	0.00958221	UP
BnaA05g23530D	GSBRNA2T00104981001	8.55547	0.66128	11.9489	3.57881	7.88057e-06	UP
BnaA05g23550D	GSBRNA2T00104979001	26.6665	135.732	-4.62077	-2.20813	6.82816e-24	DOWN
BnaA05g23730D	GSBRNA2T00104956001	9.63501	1.12696	8.48535	3.08497	4.29527e-05	UP
BnaA05g23740D	GSBRNA2T00104955001	8.98097	2.41619	3.91923	1.97057	0.00361462	UP
BnaA05g23860D	GSBRNA2T00104941001	12.9339	0.857211	14.4337	3.85137	2.201e-08	UP
BnaA05g23910D	GSBRNA2T00104933001	10.4208	3.5857	3.11304	1.63832	0.00702496	UP
BnaA05g24030D	GSBRNA2T00104913001	7.90305	0.445458	15.1453	3.9208	2.67891e-05	UP
BnaA05g24040D	GSBRNA2T00104912001	3.50022	15.3055	-3.87759	-1.95516	0.00029647	DOWN
BnaA05g24050D	GSBRNA2T00104909001	86.8169	5.13286	18.1427	4.18131	6.21726e-29	UP
BnaA05g24170D	GSBRNA2T00104897001	16.4076	84.5321	-4.65879	-2.21996	6.49608e-23	DOWN
BnaA05g24200D	GSBRNA2T00104894001	59.1793	130.732	-2.00472	-1.0034	0.000190053	DOWN
BnaA05g24230D	GSBRNA2T00104891001	244.742	5.51501	47.7092	5.5762	4.89705e-85	UP
BnaA05g24260D	GSBRNA2T00104888001	10.6817	3.16621	3.59518	1.84606	0.00216222	UP
BnaA05g24520D	GSBRNA2T00104852001	20.8662	8.42862	2.69258	1.42899	0.000311371	UP
BnaA05g24540D	GSBRNA2T00104848001	44.9024	4.51348	10.6352	3.41078	5.74641e-23	UP
BnaA05g24740D	GSBRNA2T00104823001	11.0085	0.0376274	70.0441	6.13019	6.77336e-09	UP
BnaA05g24780D	GSBRNA2T00104818001	19.1544	8.23798	2.53047	1.3394	0.00220839	UP
BnaA05g24900D	GSBRNA2T00104806001	72.9482	5.01412	15.5954	3.96305	1.60656e-41	UP
BnaA05g24970D	GSBRNA2T00104797001	13.4072	37.1981	-2.51086	-1.32818	9.61058e-05	DOWN
BnaA05g25040D	GSBRNA2T00104790001	15.7045	4.92893	3.43354	1.7797	0.000205447	UP
BnaA05g25050D	GSBRNA2T00104789001	24.4877	118.525	-4.40086	-2.13778	2.80143e-13	DOWN
BnaA05g25150D	GSBRNA2T00104777001	18.3979	8.18947	2.44534	1.29004	0.00640196	UP
BnaA05g25220D	GSBRNA2T00104769001	5.09682	0.484648	9.23	3.20633	0.00546806	UP
BnaA05g25240D	GSBRNA2T00104767001	2.08947	11.3615	-4.71182	-2.23629	0.00223837	DOWN
BnaA05g25360D	GSBRNA2T00104754001	44.2613	18.0553	2.67984	1.42215	7.21918e-08	UP
BnaA05g25520D	GSBRNA2T00104737001	17.5471	1.14181	15.186	3.92467	3.5846e-12	UP
BnaA05g25580D	GSBRNA2T00104728001	1.35017	13.6288	-8.49221	-3.08614	2.06612e-06	DOWN
BnaA05g25600D	GSBRNA2T00104726001	12.3906	4.00278	3.32232	1.73219	0.0012445	UP
BnaA05g25660D	GSBRNA2T00104720001	37.0033	260.744	-6.43049	-2.68493	5.6793e-19	DOWN
BnaA05g25700D	GSBRNA2T00104716001	33.3141	83.1197	-2.25946	-1.17598	6.52931e-05	DOWN
BnaA05g25830D	GSBRNA2T00079382001	0.465127	5.72268	-9.03985	-3.1763	0.00311512	DOWN
BnaA05g26030D	GSBRNA2T00079409001	13.4856	3.3148	4.3331	2.1154	5.48039e-05	UP
BnaA05g26040D	GSBRNA2T00079410001	15.4673	4.89627	3.40427	1.76734	0.000280548	UP
BnaA05g26280D	GSBRNA2T00028215001	13.9594	31.227	-2.02273	-1.0163	0.00572791	DOWN
BnaA05g26360D	GSBRNA2T00000154001	40.2921	9.49008	4.62141	2.20833	2.24883e-11	UP
BnaA05g26380D	GSBRNA2T00000156001	23.2825	11.261	2.25811	1.17511	0.00205185	UP
BnaA05g26430D	GSBRNA2T00000161001	44.1905	19.4528	2.4841	1.31272	1.08459e-06	UP
BnaA05g26640D	GSBRNA2T00000188001	37.7224	1.0156	36.1781	5.17705	1.18492e-21	UP
BnaA05g27260D	GSBRNA2T00000261001	7.94909	1.98695	4.1774	2.0626	0.00572919	UP
BnaA05g27280D	GSBRNA2T00000263001	29.1295	5.60047	5.59958	2.48532	3.90195e-11	UP
BnaA05g27390D	GSBRNA2T00000276001	0.328364	30.2678	-61.0512	-5.93195	6.38617e-20	DOWN
BnaA05g27440D	GSBRNA2T00000282001	2.38878	14.5588	-5.32395	-2.4125	0.00011036	DOWN
BnaA05g27700D	GSBRNA2T00000314001	96.2406	0.851359	107.077	6.74251	2.13636e-37	UP
BnaA05g27840D	GSBRNA2T00000330001	14.1136	36.4068	-2.34519	-1.2297	0.00605736	DOWN
BnaA05g27850D	GSBRNA2T00000331001	24.4121	11.2361	2.37075	1.24534	0.000788395	UP
BnaA05g27930D	GSBRNA2T00000340001	42.7191	1.09751	38.1571	5.25388	4.60052e-30	UP
BnaA05g28090D	GSBRNA2T00000362001	0.985241	7.24341	-6.05083	-2.59713	0.00562111	DOWN
BnaA05g28110D	GSBRNA2T00000364001	138.656	49.1176	3.09439	1.62965	1.06782e-27	UP
BnaA05g28120D	GSBRNA2T00000366001	29.7181	0.337366	69.1314	6.11127	5.70253e-25	UP
BnaA05g28250D	GSBRNA2T00000379001	16.3563	6.1165	2.89752	1.53482	0.00124728	UP
BnaA05g28390D	GSBRNA2T00000396001	17.6702	8.13979	2.36314	1.2407	0.0072671	UP
BnaA05g28450D	GSBRNA2T00000403001	26.0362	7.66515	3.68682	1.88238	4.02525e-07	UP
BnaA05g28470D	GSBRNA2T00000405001	0.815896	7.06399	-6.96641	-2.80042	0.00149379	DOWN
BnaA05g28540D	GSBRNA2T00000413001	10.6955	28.2681	-2.38887	-1.25633	0.00050499	DOWN
BnaA05g28710D	GSBRNA2T00014354001	101.006	27.5404	4.01572	2.00566	4.80432e-26	UP
BnaA05g28720D	GSBRNA2T00014355001	10.3873	2.63416	4.16864	2.05958	0.00144872	UP
BnaA05g28920D	GSBRNA2T00080692001	8.68967	2.26708	4.02918	2.01049	0.00563827	UP
BnaA05g28970D	GSBRNA2T00080687001	1.88268	23.2378	-10.587	-3.40423	5.22751e-11	DOWN
BnaA05g29010D	GSBRNA2T00080682001	23.7126	77.1986	-2.92208	-1.547	0.000720742	DOWN
BnaA05g29070D	GSBRNA2T00080676001	11.8742	4.41347	2.89774	1.53493	0.00739691	UP
BnaA05g29180D	GSBRNA2T00080664001	31.0066	13.3545	2.53587	1.34248	2.63285e-05	UP
BnaA05g29190D	GSBRNA2T00080663001	40.8221	0.738658	51.3953	5.68357	2.50374e-31	UP
BnaA05g29310D	GSBRNA2T00080651001	60.9395	13.955	4.7591	2.25069	3.39641e-19	UP
BnaA05g29350D	GSBRNA2T00080647001	31.7809	0.496562	55.3415	5.79029	1.61398e-26	UP
BnaA05g29390D	GSBRNA2T00080643001	183.038	1862.84	-9.3074	-3.21838	8.61761e-47	DOWN
BnaA05g29460D	GSBRNA2T00059566001	39.5763	9.81824	4.37863	2.13048	3.27658e-11	UP
BnaA05g29510D	GSBRNA2T00059561001	15.979	5.62057	3.07429	1.62025	0.000992478	UP
BnaA05g29620D	GSBRNA2T00059548001	26.2354	11.9452	2.39854	1.26216	0.000408903	UP
BnaA05g29960D	GSBRNA2T00059509001	12.2195	4.98438	2.64883	1.40535	0.00937329	UP
BnaA05g30010D	GSBRNA2T00059503001	18.4621	0.979767	18.2853	4.19261	3.70085e-12	UP
BnaA05g30040D	GSBRNA2T00059500001	7.05382	0.151969	27.2957	4.7706	1.69397e-05	UP
BnaA05g30290D	GSBRNA2T00027001001	4.3854	22.2706	-4.52042	-2.17646	6.25722e-07	DOWN
BnaA05g30640D	GSBRNA2T00027042001	26.4638	13.3284	2.17068	1.11815	0.00293062	UP
BnaA05g30820D	GSBRNA2T00027064001	0.0758019	4.71079	-22.0003	-4.45945	0.00280927	DOWN
BnaA05g30860D	GSBRNA2T00027068001	21.6155	2.19596	10.2407	3.35624	9.84905e-13	UP
BnaA05g30920D	GSBRNA2T00027077001	14.2561	1.01432	13.7264	3.77888	1.86643e-09	UP
BnaA05g30950D	GSBRNA2T00027080001	0	9.10314	-67.4232	-6.07517	1.26427e-06	DOWN
BnaA05g31410D	GSBRNA2T00038531001	5.26934	23.6909	-4.01957	-2.00704	2.2595e-06	DOWN
BnaA05g31420D	GSBRNA2T00038532001	3.77822	28.6264	-6.69242	-2.74253	2.8889e-08	DOWN
BnaA05g31630D	GSBRNA2T00038558001	20.1833	3.26828	6.55372	2.71231	1.07572e-09	UP
BnaA05g31700D	GSBRNA2T00038566001	22.0397	6.62817	3.5995	1.8478	3.74101e-06	UP
BnaA05g31720D	GSBRNA2T00038568001	22.0109	2.58761	8.92678	3.15814	5.16412e-11	UP
BnaA05g31730D	GSBRNA2T00038569001	4.75976	17.1497	-3.23609	-1.69425	0.00375487	DOWN
BnaA05g31930D	GSBRNA2T00038590001	21.384	4.20624	5.44228	2.44421	2.98605e-09	UP
BnaA05g31940D	GSBRNA2T00038591001	6.11854	17.0693	-2.51253	-1.32914	0.00969741	DOWN
BnaA05g31990D	GSBRNA2T00038596001	1.53183	10.4998	-5.84292	-2.54669	0.000528206	DOWN
BnaA05g32040D	GSBRNA2T00038601001	0.696073	6.49563	-7.35319	-2.87837	0.00438722	DOWN
BnaA05g32100D	GSBRNA2T00038607001	7.18942	0.804887	8.53343	3.09313	0.000492935	UP
BnaA05g32390D	GSBRNA2T00076122001	1.57629	11.5925	-6.27467	-2.64954	0.000116143	DOWN
BnaA05g32420D	GSBRNA2T00076117001	0.479442	7.06856	-10.8415	-3.4385	0.000417977	DOWN
BnaA05g32660D	GSBRNA2T00076091001	1.80566	22.6306	-10.727	-3.42318	4.80489e-11	DOWN
BnaA05g32970D	GSBRNA2T00092872001	8.6459	0.694482	11.5913	3.53497	5.01938e-05	UP
BnaA05g33100D	GSBRNA2T00092886001	7.63527	2.07825	3.84954	1.94469	0.00912189	UP
BnaA05g33180D	GSBRNA2T00092894001	3.70309	14.7205	-3.53357	-1.82113	0.000785788	DOWN
BnaA05g33200D	GSBRNA2T00092896001	45.2174	7.96711	6.14893	2.62034	3.90731e-18	UP
BnaA05g33290D	GSBRNA2T00003631001	11.7771	0.126766	49.5791	5.63166	1.83689e-09	UP
BnaA05g33380D	GSBRNA2T00003642001	8.79513	2.5174	3.69288	1.88475	0.00563827	UP
BnaA05g33430D	GSBRNA2T00003647001	122.335	30.138	4.44413	2.1519	2.06766e-31	UP
BnaA05g33580D	GSBRNA2T00022306001	54.1123	15.331	3.85584	1.94705	3.33477e-14	UP
BnaA05g33670D	GSBRNA2T00064116001	4.60144	0.0603252	26.3149	4.71781	0.00149371	UP
BnaA05g33730D	GSBRNA2T00064123001	1.55637	9.04952	-4.97112	-2.31357	0.00446238	DOWN
BnaA05g33810D	GSBRNA2T00064132001	31.867	213.293	-6.13536	-2.61715	1.09197e-08	DOWN
BnaA05g33820D	GSBRNA2T00064133001	0.224254	5.3653	-14.348	-3.84278	0.00546806	DOWN
BnaA05g33840D	GSBRNA2T00064137001	28.0245	80.2711	-2.59627	-1.37644	5.41105e-08	DOWN
BnaA05g33880D	GSBRNA2T00064141001	196.951	0.547457	316.774	8.30731	4.34829e-65	UP
BnaA05g34000D	GSBRNA2T00064153001	241.875	7.34051	35.3913	5.14532	2.27729e-46	UP
BnaA05g34150D	GSBRNA2T00064171001	41.991	16.284	2.81955	1.49547	5.19081e-08	UP
BnaA05g34260D	GSBRNA2T00016792001	19.0284	75.9702	-3.62024	-1.85609	5.45627e-14	DOWN
BnaA05g34380D	GSBRNA2T00016976001	13.194	4.01876	3.522	1.8164	0.000340988	UP
BnaA05g34410D	GSBRNA2T00016979001	5.04833	19.6602	-3.4825	-1.80012	7.75175e-05	DOWN
BnaA05g34460D	GSBRNA2T00016985001	0.266317	25.7754	-60.0475	-5.90803	9.90244e-14	DOWN
BnaA05g34540D	GSBRNA2T00011209001	46.0298	7.54494	6.59592	2.72157	6.31229e-14	UP
BnaA05g34850D	GSBRNA2T00046810001	75.6751	2.8039	28.3222	4.82386	1.10336e-42	UP
BnaA05g34980D	GSBRNA2T00038035001	17.4276	4.11171	4.5361	2.18145	1.50762e-05	UP
BnaA05g35030D	GSBRNA2T00007246001	39.3647	0.451964	73.6616	6.20284	2.17636e-30	UP
BnaA05g35460D	GSBRNA2T00020608001	8.11367	21.5973	-2.40041	-1.26328	0.00271536	DOWN
BnaA05g35550D	GSBRNA2T00097322001	21.4725	6.8287	3.40692	1.76847	9.56147e-06	UP
BnaA05g35560D	GSBRNA2T00007470001	53.2924	8.73615	6.6118	2.72504	6.71768e-21	UP
BnaA05g35970D	GSBRNA2T00010329001	90.2053	8.35703	11.697	3.54807	3.9104e-27	UP
BnaA05g36080D	GSBRNA2T00014445001	23.443	11.8874	2.15408	1.10707	0.00426999	UP
BnaA05g36230D	GSBRNA2T00020948001	25.4937	0.115291	111.57	6.80181	2.44111e-21	UP
BnaA05g36370D	GSBRNA2T00060546001	21.6931	1.18843	18.0894	4.17708	1.76523e-15	UP
BnaA05g36620D	GSBRNA2T00003483001	3.22807	15.0894	-4.13088	-2.04645	0.000226617	DOWN
BnaA05g36810D	GSBRNA2T00004034001	1.05696	8.50718	-6.66598	-2.73682	0.00170074	DOWN
BnaA05g36890D	GSBRNA2T00017965001	0.672755	6.91188	-8.04322	-3.00777	0.00346617	DOWN
BnaA05g37040D	GSBRNA2T00025774001	27.8604	5.11912	5.87395	2.55433	1.6655e-05	UP
BnaA05g37090D	GSBRNA2T00043883001	4.06748	14.2976	-3.13331	-1.64769	0.00254177	DOWN
BnaA05g37350D	GSBRNA2T00097703001	4.76665	0.417996	9.68469	3.27571	0.00958221	UP
BnaA05g37380D	GSBRNA2T00097706001	1.40285	9.72708	-5.87588	-2.5548	0.000469648	DOWN
BnaA05g37410D	GSBRNA2T00097709001	8.38216	0.674568	11.5186	3.5259	1.45e-05	UP
BnaA06g00020D	GSBRNA2T00008096001	35.0262	0	281.871	8.13889	8.62809e-30	UP
BnaA06g00040D	GSBRNA2T00008092001	6.55878	66.6007	-9.09344	-3.18483	4.02995e-25	DOWN
BnaA06g00050D	GSBRNA2T00008091001	16.6341	3.76013	4.72615	2.24067	4.88774e-06	UP
BnaA06g00210D	GSBRNA2T00095767001	25.3991	170.532	-6.10881	-2.61089	6.01899e-18	DOWN
BnaA06g00350D	GSBRNA2T00095788001	9.87101	2.87878	3.64243	1.8649	0.00226028	UP
BnaA06g00670D	GSBRNA2T00024609001	0.152792	4.19936	-14.2197	-3.82982	0.0051995	DOWN
BnaA06g00860D	GSBRNA2T00024635001	26.084	12.5918	2.2657	1.17996	0.00107129	UP
BnaA06g00870D	GSBRNA2T00024636001	59.6287	14.5181	4.48069	2.16372	1.38205e-18	UP
BnaA06g00890D	GSBRNA2T00024638001	10.7183	27.917	-2.35403	-1.23513	0.000663982	DOWN
BnaA06g00960D	GSBRNA2T00024645001	32.3049	5.89226	5.90903	2.56292	2.66936e-12	UP
BnaA06g01060D	GSBRNA2T00024657001	24.0819	134.667	-5.07402	-2.34313	7.92004e-25	DOWN
BnaA06g01110D	GSBRNA2T00024664001	0.103653	4.06121	-16.7288	-4.06426	0.00958221	DOWN
BnaA06g01140D	GSBRNA2T00024667001	7.98646	2.14471	3.90659	1.96591	0.00572919	UP
BnaA06g01180D	GSBRNA2T00024673001	0.116442	4.29444	-16.7218	-4.06365	0.0051995	DOWN
BnaA06g01390D	GSBRNA2T00003340001	5.18841	174.85	-29.7559	-4.8951	5.67054e-28	DOWN
BnaA06g01420D	GSBRNA2T00003345001	1.25799	17.3806	-11.5319	-3.52756	5.8598e-09	DOWN
BnaA06g01430D	GSBRNA2T00003346001	1.52004	95.7513	-53.1506	-5.73201	2.22295e-42	DOWN
BnaA06g01540D	GSBRNA2T00008244001	0.825388	12.0486	-11.6833	-3.54637	1.16223e-06	DOWN
BnaA06g01680D	GSBRNA2T00008261001	31.6511	182.807	-5.25097	-2.39258	1.1442e-16	DOWN
BnaA06g01690D	GSBRNA2T00008262001	9.61726	40.7696	-3.82726	-1.93631	1.3056e-08	DOWN
BnaA06g01790D	GSBRNA2T00011478001	24.4924	71.5541	-2.64918	-1.40555	2.61271e-09	DOWN
BnaA06g01810D	GSBRNA2T00011476001	6.7831	0.842792	7.74765	2.95376	0.00149349	UP
BnaA06g01990D	GSBRNA2T00021238001	3.35092	140.595	-36.9988	-5.20941	2.0132e-48	DOWN
BnaA06g02000D	GSBRNA2T00021237001	25.5116	8.26768	3.35215	1.74509	2.00988e-06	UP
BnaA06g02050D	GSBRNA2T00021230001	7.30658	0.1862	25.2645	4.65904	8.83938e-06	UP
BnaA06g02370D	GSBRNA2T00021188001	6.92037	78.8058	-10.2455	-3.35691	1.70891e-15	DOWN
BnaA06g02440D	GSBRNA2T00021181001	427.99	22.8327	20.4696	4.35541	3.45268e-142	UP
BnaA06g02490D	GSBRNA2T00021175001	2.52967	31.2896	-10.7466	-3.42581	3.13965e-13	DOWN
BnaA06g02520D	GSBRNA2T00021172001	2.54083	14.6919	-5.06332	-2.34008	5.29101e-05	DOWN
BnaA06g02880D	GSBRNA2T00021129001	12.1463	39.5963	-2.94674	-1.55912	5.00276e-07	DOWN
BnaA06g02980D	GSBRNA2T00098072001	10.0091	2.92599	3.63581	1.86228	0.00509272	UP
BnaA06g02990D	GSBRNA2T00098074001	13.9944	0.264833	38.6092	5.27087	1.76825e-11	UP
BnaA06g03010D	GSBRNA2T00098076001	6.46897	0.152593	25.0179	4.64489	6.19129e-05	UP
BnaA06g03350D	GSBRNA2T00037673001	1.12078	6.80772	-5.07213	-2.34259	0.00978111	DOWN
BnaA06g03670D	GSBRNA2T00156369001	0.767236	7.45324	-7.74349	-2.95298	0.000856129	DOWN
BnaA06g03820D	GSBRNA2T00156354001	8.18848	0	66.6617	6.05879	1.26427e-06	UP
BnaA06g03860D	GSBRNA2T00156350001	8.22544	0	66.9577	6.06518	1.26427e-06	UP
BnaA06g04110D	GSBRNA2T00156320001	5.78005	0.351212	13.2903	3.7323	0.00174502	UP
BnaA06g04130D	GSBRNA2T00156318001	11.992	27.8134	-2.09822	-1.06917	0.00418181	DOWN
BnaA06g04140D	GSBRNA2T00156317001	3.10524	73.941	-20.6198	-4.36596	1.1753e-15	DOWN
BnaA06g04380D	GSBRNA2T00156290001	80.4935	29.5734	2.98342	1.57697	3.59582e-09	UP
BnaA06g04390D	GSBRNA2T00156289001	13.2613	1.57606	8.58718	3.10219	3.92524e-07	UP
BnaA06g04440D	GSBRNA2T00156284001	80.2262	39.7613	2.21207	1.1454	5.12705e-09	UP
BnaA06g04640D	GSBRNA2T00156264001	0.0807123	5.07026	-23.0671	-4.52776	0.00149371	DOWN
BnaA06g04760D	GSBRNA2T00156252001	16.9081	7.45746	2.46439	1.30123	0.00530592	UP
BnaA06g04820D	GSBRNA2T00156246001	21.9436	180.687	-7.45469	-2.89815	2.18285e-62	DOWN
BnaA06g05000D	GSBRNA2T00156224001	24.9934	5.68525	4.74227	2.24558	7.59423e-08	UP
BnaA06g05020D	GSBRNA2T00156222001	37.4632	3.03347	13.0396	3.70483	9.64161e-19	UP
BnaA06g05090D	GSBRNA2T00156215001	14.2802	6.16251	2.51281	1.3293	0.00682653	UP
BnaA06g05150D	GSBRNA2T00156205001	14.9337	6.49493	2.49653	1.31992	0.00776331	UP
BnaA06g05220D	GSBRNA2T00156197001	10.2209	0.835938	11.6852	3.54661	2.65164e-06	UP
BnaA06g05280D	GSBRNA2T00156190001	160.16	11.46	15.2154	3.92746	2.0235e-37	UP
BnaA06g05290D	GSBRNA2T00156189001	15.6488	3.14411	5.28353	2.4015	3.43385e-06	UP
BnaA06g05310D	GSBRNA2T00156187001	82.9092	196.787	-2.15143	-1.1053	1.69632e-06	DOWN
BnaA06g05360D	GSBRNA2T00156182001	2.83228	52.5074	-16.1622	-4.01456	4.68131e-24	DOWN
BnaA06g05380D	GSBRNA2T00156180001	10.2597	3.47581	3.15874	1.65935	0.00702496	UP
BnaA06g05390D	GSBRNA2T00156179001	21.7406	65.4586	-2.74578	-1.45721	0.000272958	DOWN
BnaA06g05920D	GSBRNA2T00156124001	89.4035	22.7222	4.31264	2.10857	6.09754e-19	UP
BnaA06g05940D	GSBRNA2T00156122001	11.0499	64.4415	-5.264	-2.39616	2.41994e-13	DOWN
BnaA06g06560D	GSBRNA2T00105247001	14.988	3.96035	4.05338	2.01912	3.52939e-05	UP
BnaA06g06960D	GSBRNA2T00105293001	25.1019	56.6037	-2.0672	-1.04768	0.00332756	DOWN
BnaA06g07050D	GSBRNA2T00105303001	1.33201	9.47755	-6.01155	-2.58774	0.00163069	DOWN
BnaA06g07620D	GSBRNA2T00105374001	62.764	0.605862	93.1523	6.54152	2.16559e-42	UP
BnaA06g07790D	GSBRNA2T00105394001	99.0747	296.039	-2.7373	-1.45276	3.95462e-05	DOWN
BnaA06g08310D	GSBRNA2T00105460001	31.3946	2.43766	13.4721	3.7519	5.21235e-16	UP
BnaA06g08330D	GSBRNA2T00105462001	4.74306	0	39.0338	5.28665	0.00149371	UP
BnaA06g08940D	GSBRNA2T00105534001	13.9213	1.53825	9.21387	3.20381	1.25999e-07	UP
BnaA06g08990D	GSBRNA2T00092339001	7.82321	0.699564	10.4403	3.38409	0.000280655	UP
BnaA06g09060D	GSBRNA2T00092332001	1.63113	21.7618	-11.3432	-3.50376	1.28896e-10	DOWN
BnaA06g09070D	GSBRNA2T00092331001	17.277	4.05926	4.55728	2.18817	1.33994e-06	UP
BnaA06g09120D	GSBRNA2T00092326001	28.6748	3.19116	9.51216	3.24977	1.42334e-14	UP
BnaA06g09140D	GSBRNA2T00092324001	16.1366	48.815	-2.74092	-1.45466	4.21102e-08	DOWN
BnaA06g09520D	GSBRNA2T00081725001	12.8136	4.96338	2.78775	1.4791	0.006476	UP
BnaA06g09620D	GSBRNA2T00081737001	5.13099	0.364456	11.517	3.52569	0.00546806	UP
BnaA06g09660D	GSBRNA2T00081741001	8.45227	1.03103	8.07281	3.01307	0.000127774	UP
BnaA06g09790D	GSBRNA2T00062202001	32.6633	0.415546	65.1491	6.02567	2.67448e-24	UP
BnaA06g09880D	GSBRNA2T00062214001	189.691	8.54877	23.9286	4.58066	3.66221e-50	UP
BnaA06g09970D	GSBRNA2T00062224001	2.57129	10.9789	-3.7533	-1.90816	0.00429604	DOWN
BnaA06g10060D	GSBRNA2T00062238001	152.468	8.97625	18.3466	4.19744	1.24529e-16	UP
BnaA06g10140D	GSBRNA2T00062248001	18.3202	5.74471	3.44582	1.78485	6.61585e-05	UP
BnaA06g10170D	GSBRNA2T00062252001	4.48194	0	36.9398	5.20711	0.00280927	UP
BnaA06g10230D	GSBRNA2T00062259001	93.5172	0.318281	226.368	7.82253	5.21014e-57	UP
BnaA06g10320D	GSBRNA2T00062270001	20.907	2.71543	8.1029	3.01844	1.77916e-11	UP
BnaA06g10520D	GSBRNA2T00057907001	48.9236	389.013	-7.25937	-2.85985	8.72221e-23	DOWN
BnaA06g10790D	GSBRNA2T00057939001	0.613078	6.33885	-7.98722	-2.99769	0.00438722	DOWN
BnaA06g11200D	GSBRNA2T00057990001	9.71831	1.03996	9.19032	3.20011	8.65815e-06	UP
BnaA06g11240D	GSBRNA2T00057994001	28.9313	96.3516	-3.02592	-1.59737	3.35779e-15	DOWN
BnaA06g11350D	GSBRNA2T00058009001	6.75107	27.7903	-3.69723	-1.88645	5.83665e-07	DOWN
BnaA06g11370D	GSBRNA2T00058011001	7.14744	1.34984	5.37484	2.42622	0.00313936	UP
BnaA06g11500D	GSBRNA2T00034941001	62.9244	13.0932	5.22915	2.38658	9.58363e-15	UP
BnaA06g11540D	GSBRNA2T00034937001	12.8557	62.8273	-4.41976	-2.14397	2.01877e-16	DOWN
BnaA06g11550D	GSBRNA2T00034936001	12.4084	46.685	-3.40274	-1.7667	1.75919e-10	DOWN
BnaA06g12110D	GSBRNA2T00034872001	11.0195	3.08469	3.80139	1.92653	0.00140453	UP
BnaA06g12300D	GSBRNA2T00034847001	14.4139	5.38822	2.89167	1.53191	0.0018603	UP
BnaA06g12400D	GSBRNA2T00034836001	22.5503	9.22503	2.66123	1.41209	0.00019769	UP
BnaA06g12450D	GSBRNA2T00034830001	28.3124	12.0754	2.55834	1.35521	0.00214073	UP
BnaA06g12480D	GSBRNA2T00034826001	1.8916	19.3374	-8.78984	-3.13584	8.62016e-09	DOWN
BnaA06g12670D	GSBRNA2T00034803001	12.7795	4.90729	2.81073	1.49095	0.00889328	UP
BnaA06g12720D	GSBRNA2T00035668001	16.332	4.68309	3.75054	1.9071	0.00169711	UP
BnaA06g12770D	GSBRNA2T00035656001	0.379826	6.45952	-11.8973	-3.57256	0.000974596	DOWN
BnaA06g12870D	GSBRNA2T00035641001	0.222943	6.00152	-16.0674	-4.00606	0.00174502	DOWN
BnaA06g13050D	GSBRNA2T00035620001	5.92401	0.200229	19.7087	4.30076	0.000117966	UP
BnaA06g13200D	GSBRNA2T00035603001	21.4296	0.283879	56.3531	5.81642	1.78592e-15	UP
BnaA06g13250D	GSBRNA2T00035595001	83.12	8.38591	10.7087	3.42072	7.06761e-28	UP
BnaA06g13270D	GSBRNA2T00035591001	19.7894	2.09436	9.80768	3.29391	3.45841e-11	UP
BnaA06g13350D	GSBRNA2T00035581001	45.2334	0.0246902	308.342	8.26839	1.23438e-28	UP
BnaA06g13380D	GSBRNA2T00035574001	17.3226	3.2845	5.604	2.48646	1.35785e-07	UP
BnaA06g13410D	GSBRNA2T00035570001	7538.29	52.5163	159.364	7.31618	2.5472e-61	UP
BnaA06g13430D	GSBRNA2T00035567001	214.885	18.5965	12.7611	3.67368	1.11687e-16	UP
BnaA06g13460D	GSBRNA2T00035564001	2.41027	16.1809	-5.85206	-2.54895	3.50774e-06	DOWN
BnaA06g13620D	GSBRNA2T00097012001	4.45953	47.0493	-9.36205	-3.22683	4.15611e-21	DOWN
BnaA06g13750D	GSBRNA2T00043018001	62.355	3.99702	16.6061	4.05364	1.73064e-33	UP
BnaA06g13810D	GSBRNA2T00043010001	3.79404	16.9511	-3.96518	-1.98739	7.91138e-05	DOWN
BnaA06g13880D	GSBRNA2T00043002001	5.96769	40.9869	-6.14608	-2.61967	5.16472e-14	DOWN
BnaA06g13890D	GSBRNA2T00043001001	0.647199	6.6378	-7.98652	-2.99757	0.00257531	DOWN
BnaA06g13910D	GSBRNA2T00042999001	32.238	89.238	-2.52003	-1.33344	5.40688e-09	DOWN
BnaA06g13950D	GSBRNA2T00042994001	0.232645	5.2555	-13.7315	-3.77942	0.00546806	DOWN
BnaA06g14000D	GSBRNA2T00042988001	1.4705	9.23258	-5.34474	-2.41812	0.000786556	DOWN
BnaA06g14230D	GSBRNA2T00042952001	30.8774	13.7354	2.45709	1.29695	3.9818e-05	UP
BnaA06g14330D	GSBRNA2T00042941001	16.4085	7.49703	2.38001	1.25097	0.00940913	UP
BnaA06g14360D	GSBRNA2T00042938001	8.06207	0.169586	29.3409	4.87484	2.42711e-06	UP
BnaA06g14470D	GSBRNA2T00043219001	12.0158	36.7086	-2.76081	-1.46509	7.90753e-06	DOWN
BnaA06g14510D	GSBRNA2T00043215001	173.233	8.20112	22.7825	4.50986	2.1248e-59	UP
BnaA06g14660D	GSBRNA2T00043192001	2.6718	14.5994	-4.79563	-2.26172	5.86973e-05	DOWN
BnaA06g14860D	GSBRNA2T00043157001	3.8343	24.4374	-5.64298	-2.49646	3.00823e-08	DOWN
BnaA06g14890D	GSBRNA2T00043153001	2.31727	10.4718	-3.95247	-1.98276	0.00378723	DOWN
BnaA06g14910D	GSBRNA2T00043151001	8.12441	0.293815	21.0402	4.39508	2.67891e-05	UP
BnaA06g14930D	GSBRNA2T00043148001	27.7133	0.5243	46.2502	5.53139	2.86859e-20	UP
BnaA06g15010D	GSBRNA2T00043133001	25.7614	5.59736	4.95696	2.30946	2.92524e-09	UP
BnaA06g15020D	GSBRNA2T00043132001	93.1995	0.294138	238.348	7.89692	1.56414e-51	UP
BnaA06g15030D	GSBRNA2T00043131001	237.577	0.591262	359.619	8.49033	4.54011e-73	UP
BnaA06g15120D	GSBRNA2T00096212001	16.4599	5.07153	3.49915	1.80701	0.000105572	UP
BnaA06g15130D	GSBRNA2T00096213001	10.4488	1.41769	7.47389	2.90186	1.39257e-05	UP
BnaA06g15140D	GSBRNA2T00096214001	49.5604	25.1225	2.16218	1.11249	0.000162234	UP
BnaA06g15170D	GSBRNA2T00096219001	21.7061	7.19222	3.27273	1.7105	2.21081e-05	UP
BnaA06g15210D	GSBRNA2T00096224001	3.11256	16.0619	-4.55807	-2.18842	0.0010355	DOWN
BnaA06g15280D	GSBRNA2T00125501001	37.5571	4.48037	8.95778	3.16314	3.5203e-17	UP
BnaA06g15350D	GSBRNA2T00125493001	27.3173	68.0267	-2.26156	-1.17732	2.40911e-07	DOWN
BnaA06g15450D	GSBRNA2T00125483001	14.0502	6.0236	2.5286	1.33834	0.00882738	UP
BnaA06g15780D	GSBRNA2T00125442001	14.0413	0.535659	23.1421	4.53245	3.4577e-10	UP
BnaA06g15870D	GSBRNA2T00125430001	35.4003	8.45307	4.54059	2.18288	1.88055e-10	UP
BnaA06g16150D	GSBRNA2T00125390001	25.7494	10.0156	2.79831	1.48456	6.53404e-05	UP
BnaA06g16270D	GSBRNA2T00125373001	374.043	29.0288	14.0958	3.8172	2.77156e-97	UP
BnaA06g16420D	GSBRNA2T00125355001	4.31858	17.1756	-3.5471	-1.82664	0.000212228	DOWN
BnaA06g16580D	GSBRNA2T00125328001	5.69833	18.7888	-2.95833	-1.56478	0.00208327	DOWN
BnaA06g16870D	GSBRNA2T00063033001	71.4199	36.263	2.1601	1.1111	4.25434e-08	UP
BnaA06g16930D	GSBRNA2T00063042001	33.2129	1.18097	27.804	4.79722	1.5689e-23	UP
BnaA06g16950D	GSBRNA2T00063045001	75.2902	38.1694	2.16425	1.11387	1.75035e-08	UP
BnaA06g17110D	GSBRNA2T00063067001	11.6398	2.27797	5.35347	2.42047	7.84228e-05	UP
BnaA06g17140D	GSBRNA2T00063071001	135.172	4.10813	35.0195	5.13009	5.06145e-78	UP
BnaA06g17150D	GSBRNA2T00063072001	11.8633	2.84728	4.41451	2.14225	0.000138267	UP
BnaA06g17180D	GSBRNA2T00063075001	30.681	5.48988	6.01667	2.58897	2.66936e-12	UP
BnaA06g17280D	GSBRNA2T00063089001	4.94669	22.9436	-4.14211	-2.05037	1.47327e-06	DOWN
BnaA06g17340D	GSBRNA2T00107173001	56.8162	1.20471	46.64	5.5435	1.40483e-31	UP
BnaA06g17350D	GSBRNA2T00107175001	85.8276	749.947	-7.99418	-2.99895	2.8908e-33	DOWN
BnaA06g17500D	GSBRNA2T00107192001	10.5248	0.419131	21.0441	4.39534	2.15581e-07	UP
BnaA06g17510D	GSBRNA2T00107195001	114.424	12.2135	9.98832	3.32024	3.47735e-05	UP
BnaA06g17600D	GSBRNA2T00107208001	9.16828	30.7675	-3.00884	-1.58921	0.00200003	DOWN
BnaA06g18250D	GSBRNA2T00107292001	9.66156	2.14001	4.72307	2.23973	0.000528206	UP
BnaA06g18630D	GSBRNA2T00107344001	0.194871	5.58095	-16.2809	-4.02511	0.00546806	DOWN
BnaA06g19030D	GSBRNA2T00064907001	65.8405	14.2048	5.05519	2.33777	3.84418e-21	UP
BnaA06g19110D	GSBRNA2T00064897001	40.4611	0.397808	83.4276	6.38245	6.98486e-31	UP
BnaA06g19490D	GSBRNA2T00040575001	7.45561	24.5604	-2.96051	-1.56585	0.000941865	DOWN
BnaA06g19810D	GSBRNA2T00046483001	33.581	6.33152	5.72478	2.51722	5.02908e-13	UP
BnaA06g19860D	GSBRNA2T00046474001	3.92883	33.9165	-7.65409	-2.93623	7.77368e-14	DOWN
BnaA06g19890D	GSBRNA2T00046471001	29.84	0.117916	129.026	7.01152	1.32885e-18	UP
BnaA06g20570D	GSBRNA2T00016322001	35.7085	0.298967	90.3031	6.4967	1.34321e-24	UP
BnaA06g20870D	GSBRNA2T00016380001	4.13778	20.1989	-4.34059	-2.11789	2.88438e-06	DOWN
BnaA06g20920D	GSBRNA2T00109718001	0.17499	4.95399	-15.4578	-3.95026	0.00958221	DOWN
BnaA06g21090D	GSBRNA2T00109745001	21.521	3.60337	6.35694	2.66833	3.79935e-09	UP
BnaA06g21300D	GSBRNA2T00109776001	20.2077	3.36616	6.3781	2.67313	4.12021e-09	UP
BnaA06g21360D	GSBRNA2T00109784001	14.0555	3.98523	3.78022	1.91847	0.000140187	UP
BnaA06g21460D	GSBRNA2T00109795001	12.8379	29.1508	-2.05714	-1.04064	0.00383973	DOWN
BnaA06g21790D	GSBRNA2T00109848001	5.06576	29.8123	-5.24236	-2.39022	5.36389e-06	DOWN
BnaA06g21890D	GSBRNA2T00109867001	28.7421	6.79932	4.57174	2.19274	2.27523e-09	UP
BnaA06g21920D	GSBRNA2T00109871001	18.1217	5.05354	3.86321	1.9498	8.5126e-06	UP
BnaA06g22040D	GSBRNA2T00109883001	11.9704	4.16357	3.09075	1.62795	0.00384297	UP
BnaA06g22090D	GSBRNA2T00109888001	12.244	3.31526	3.93722	1.97718	0.000553215	UP
BnaA06g22160D	GSBRNA2T00109896001	9.69388	27.3171	-2.54583	-1.34814	0.000272606	DOWN
BnaA06g22270D	GSBRNA2T00109910001	28.7305	7.34593	4.23842	2.08353	2.53123e-07	UP
BnaA06g22280D	GSBRNA2T00109912001	8.37223	21.0751	-2.27232	-1.18417	0.00621825	DOWN
BnaA06g22490D	GSBRNA2T00109941001	19.5249	9.79158	2.17553	1.12137	0.00879892	UP
BnaA06g22560D	GSBRNA2T00073115001	112.543	10.7958	11.3156	3.50024	5.13428e-63	UP
BnaA06g22680D	GSBRNA2T00073134001	14.8619	4.59708	3.47879	1.79858	0.000224074	UP
BnaA06g22820D	GSBRNA2T00073155001	11.5707	3.46976	3.56347	1.83328	0.00133132	UP
BnaA06g22840D	GSBRNA2T00073157001	1.04624	7.63582	-6.04036	-2.59463	0.00313936	DOWN
BnaA06g22900D	GSBRNA2T00073164001	18.943	5.53817	3.69354	1.885	0.000142619	UP
BnaA06g23110D	GSBRNA2T00077275001	17.1817	5.091	3.63648	1.86254	5.00904e-05	UP
BnaA06g23120D	GSBRNA2T00077276001	13.2707	3.55751	3.98452	1.99441	0.000142774	UP
BnaA06g23130D	GSBRNA2T00077277001	5.6961	1.00873	5.58292	2.48102	0.00743861	UP
BnaA06g23140D	GSBRNA2T00077278001	11.544	2.32354	5.21149	2.3817	7.84228e-05	UP
BnaA06g23190D	GSBRNA2T00077284001	25.4371	145.598	-5.20087	-2.37875	5.41025e-17	DOWN
BnaA06g23210D	GSBRNA2T00077286001	9.0922	0.05669	52.2816	5.70823	3.42308e-07	UP
BnaA06g23360D	GSBRNA2T00077305001	7.06886	37.9983	-4.81051	-2.26619	6.739e-10	DOWN
BnaA06g23370D	GSBRNA2T00077306001	14.5651	5.46539	2.88151	1.52682	0.00127154	UP
BnaA06g23410D	GSBRNA2T00077310001	12.5577	31.788	-2.29084	-1.19588	0.000370979	DOWN
BnaA06g23420D	GSBRNA2T00077312001	37.1753	11.4223	3.54511	1.82583	1.72066e-09	UP
BnaA06g23430D	GSBRNA2T00077313001	44.2975	4.25597	11.1282	3.47615	1.97944e-18	UP
BnaA06g23600D	GSBRNA2T00000837001	22.9911	3.73409	6.56587	2.71499	2.05771e-08	UP
BnaA06g23710D	GSBRNA2T00000822001	5.09638	0.174008	18.4461	4.20525	0.000796967	UP
BnaA06g23720D	GSBRNA2T00000820001	6.73648	75.3353	-9.95626	-3.3156	1.59691e-15	DOWN
BnaA06g23750D	GSBRNA2T00000817001	21.9642	0.629004	31.676	4.98532	7.01959e-16	UP
BnaA06g23840D	GSBRNA2T00000806001	20.3876	0.642904	28.9437	4.85518	7.5137e-14	UP
BnaA06g23870D	GSBRNA2T00000802001	9.78539	37.0454	-3.4167	-1.77261	1.28804e-08	DOWN
BnaA06g23950D	GSBRNA2T00000793001	4.75507	18.0372	-3.40844	-1.76911	0.00256086	DOWN
BnaA06g23960D	GSBRNA2T00000792001	23.7635	1.83066	13.3416	3.73786	3.82888e-15	UP
BnaA06g24040D	GSBRNA2T00000782001	18.5911	1.73496	10.9872	3.45775	3.47469e-11	UP
BnaA06g24090D	GSBRNA2T00000775001	5.08401	0.171353	18.5608	4.21419	0.000796967	UP
BnaA06g24150D	GSBRNA2T00000767001	9.53383	32.0931	-3.0348	-1.6016	0.000393555	DOWN
BnaA06g24210D	GSBRNA2T00000760001	3.13361	25.2011	-7.09281	-2.82636	1.3442e-09	DOWN
BnaA06g24280D	GSBRNA2T00000741001	7.6532	1.46876	5.32295	2.41223	0.00347532	UP
BnaA06g24300D	GSBRNA2T00000736001	75.8192	31.3643	2.65102	1.40655	1.7335e-11	UP
BnaA06g24380D	GSBRNA2T00000721001	1.04982	11.4082	-8.94452	-3.161	7.90757e-06	DOWN
BnaA06g24500D	GSBRNA2T00000709001	11.5562	0.901608	12.3591	3.6275	2.40911e-07	UP
BnaA06g24600D	GSBRNA2T00000695001	36.8604	3.25087	11.9832	3.58295	8.89906e-17	UP
BnaA06g24650D	GSBRNA2T00000690001	1.96479	19.0396	-8.34874	-3.06156	1.40635e-08	DOWN
BnaA06g24680D	GSBRNA2T00000687001	0.666512	18.4431	-21.263	-4.41027	1.55309e-06	DOWN
BnaA06g24820D	GSBRNA2T00000670001	15.6276	52.2351	-3.02095	-1.595	6.1209e-07	DOWN
BnaA06g24830D	GSBRNA2T00000668001	0.802935	8.21969	-8.19912	-3.03547	0.000348213	DOWN
BnaA06g25000D	GSBRNA2T00000648001	7.20561	25.8564	-3.22527	-1.68942	1.72293e-05	DOWN
BnaA06g25030D	GSBRNA2T00000645001	7.17219	0.701478	9.56325	3.2575	0.000492935	UP
BnaA06g25040D	GSBRNA2T00000644001	10.5	3.42476	3.27813	1.71287	0.00702496	UP
BnaA06g25060D	GSBRNA2T00000642001	15.3416	3.61863	4.52139	2.17677	1.96399e-05	UP
BnaA06g25130D	GSBRNA2T00042177001	110.567	19.295	6.25059	2.64399	8.36977e-39	UP
BnaA06g25210D	GSBRNA2T00042164001	2.40136	13.27	-4.82927	-2.2718	0.000137011	DOWN
BnaA06g25360D	GSBRNA2T00042142001	9.99943	0.298424	25.5492	4.67521	4.82499e-08	UP
BnaA06g25440D	GSBRNA2T00042126001	19.0032	9.26153	2.23615	1.16102	0.00870637	UP
BnaA06g25550D	GSBRNA2T00042107001	12.367	34.46	-2.53034	-1.33933	0.000582848	DOWN
BnaA06g25630D	GSBRNA2T00042094001	17.2292	0.70337	22.6924	4.50414	5.36991e-13	UP
BnaA06g25670D	GSBRNA2T00042090001	27.3418	111.135	-3.68207	-1.88052	1.20589e-14	DOWN
BnaA06g25940D	GSBRNA2T00147404001	16.8439	3.40433	5.26432	2.39625	2.51363e-06	UP
BnaA06g25970D	GSBRNA2T00147408001	11.1073	1.85048	6.21054	2.63472	6.92e-05	UP
BnaA06g26010D	GSBRNA2T00147414001	0.0531219	4.1389	-21.8801	-4.45155	0.0051995	DOWN
BnaA06g26150D	GSBRNA2T00147431001	6.58493	1.30985	5.09617	2.34941	0.0051995	UP
BnaA06g26260D	GSBRNA2T00147445001	34.1321	7.14267	5.1716	2.37061	2.58779e-12	UP
BnaA06g26280D	GSBRNA2T00147447001	13.9021	3.26308	4.5336	2.18066	2.06423e-05	UP
BnaA06g26320D	GSBRNA2T00147451001	9.8633	28.841	-2.64047	-1.40079	0.000101041	DOWN
BnaA06g26390D	GSBRNA2T00147460001	3.97508	34.5102	-7.67278	-2.93975	6.08966e-12	DOWN
BnaA06g26590D	GSBRNA2T00147484001	2.68879	11.75	-3.8454	-1.94313	0.00189409	DOWN
BnaA06g26680D	GSBRNA2T00147500001	9.34156	0.187014	32.1022	5.0046	1.78826e-07	UP
BnaA06g26720D	GSBRNA2T00147504001	0.0374844	7.91802	-45.1913	-5.49797	8.83938e-06	DOWN
BnaA06g26760D	GSBRNA2T00147510001	51.4124	17.9022	3.13734	1.64954	3.54862e-10	UP
BnaA06g27000D	GSBRNA2T00147543001	26.1924	5.06823	5.5544	2.47363	4.13737e-10	UP
BnaA06g27020D	GSBRNA2T00147545001	0.748838	6.21872	-6.61992	-2.72681	0.00792439	DOWN
BnaA06g27330D	GSBRNA2T00147584001	2.088	9.18199	-3.83237	-1.93824	0.00563827	DOWN
BnaA06g27360D	GSBRNA2T00147590001	40.0232	139.161	-3.15771	-1.65888	4.44009e-28	DOWN
BnaA06g27900D	GSBRNA2T00147662001	0.494026	7.91896	-11.8476	-3.56652	9.03447e-05	DOWN
BnaA06g27930D	GSBRNA2T00147666001	3.69275	16.732	-4.0201	-2.00723	0.000106899	DOWN
BnaA06g27970D	GSBRNA2T00147670001	122.555	4.88335	26.8675	4.74779	2.00376e-58	UP
BnaA06g28020D	GSBRNA2T00147677001	25.0391	7.93222	3.42121	1.7745	8.77688e-06	UP
BnaA06g28160D	GSBRNA2T00147700001	0.414361	5.05845	-8.77008	-3.13259	0.00958221	DOWN
BnaA06g28280D	GSBRNA2T00147717001	5.0446	0.61047	7.59964	2.92593	0.00546806	UP
BnaA06g28580D	GSBRNA2T00144197001	23.3532	4.06279	6.14424	2.61923	1.82891e-10	UP
BnaA06g28700D	GSBRNA2T00144211001	31.4564	10.8403	3.13911	1.65036	0.00076384	UP
BnaA06g28850D	GSBRNA2T00144230001	35.6722	11.4346	3.39969	1.76541	5.33442e-08	UP
BnaA06g29270D	GSBRNA2T00144297001	14.6051	45.0161	-2.78717	-1.4788	9.11467e-07	DOWN
BnaA06g29280D	GSBRNA2T00144298001	12.1938	29.5427	-2.19465	-1.13399	0.00176882	DOWN
BnaA06g29500D	GSBRNA2T00144332001	27.5068	14.0201	2.14563	1.1014	0.0017422	UP
BnaA06g29970D	GSBRNA2T00144392001	1.68598	8.47923	-4.33017	-2.11443	0.00703169	DOWN
BnaA06g30050D	GSBRNA2T00144400001	15.9193	1.03802	15.0049	3.90736	8.34813e-11	UP
BnaA06g30160D	GSBRNA2T00144412001	74.4441	19.3401	4.2053	2.07221	1.72703e-18	UP
BnaA06g30250D	GSBRNA2T00144427001	27.3184	13.3258	2.23555	1.16063	0.00156646	UP
BnaA06g30260D	GSBRNA2T00144428001	57.4552	22.3333	2.80946	1.49029	6.11922e-09	UP
BnaA06g30390D	GSBRNA2T00144442001	385.76	38.1989	11.0398	3.46464	5.26963e-18	UP
BnaA06g30490D	GSBRNA2T00144454001	5.65295	0.756567	7.1053	2.8289	0.00743861	UP
BnaA06g30520D	GSBRNA2T00144457001	17.3862	3.51499	5.26928	2.3976	4.17412e-07	UP
BnaA06g30550D	GSBRNA2T00144460001	54.2825	24.1266	2.46579	1.30205	8.51288e-08	UP
BnaA06g30780D	GSBRNA2T00144486001	93.2823	11.2277	9.04025	3.17636	8.72032e-42	UP
BnaA06g30990D	GSBRNA2T00144509001	4.09219	14.4373	-3.14464	-1.6529	0.00246754	DOWN
BnaA06g31070D	GSBRNA2T00144519001	18.3738	5.83564	3.40288	1.76675	5.97811e-05	UP
BnaA06g31160D	GSBRNA2T00144532001	19.1449	0.733881	24.3147	4.60376	2.11224e-14	UP
BnaA06g31440D	GSBRNA2T00144570001	55.9075	7.75559	7.79494	2.96254	5.81879e-24	UP
BnaA06g31500D	GSBRNA2T00144576001	18.2692	6.61896	2.99063	1.58045	0.000250436	UP
BnaA06g31640D	GSBRNA2T00144594001	40.6318	1.72936	24.0038	4.58519	4.83119e-28	UP
BnaA06g31670D	GSBRNA2T00144598001	1.18161	8.3396	-5.90462	-2.56184	0.00347532	DOWN
BnaA06g31910D	GSBRNA2T00078161001	19.2731	219.115	-10.3602	-3.37298	6.60622e-31	DOWN
BnaA06g31960D	GSBRNA2T00078154001	1.70931	13.3246	-6.68445	-2.74081	2.26977e-05	DOWN
BnaA06g32070D	GSBRNA2T00078141001	0.520901	11.8572	-16.9054	-4.07941	8.06614e-07	DOWN
BnaA06g32140D	GSBRNA2T00078134001	92.0949	36.8951	2.7432	1.45586	4.65672e-12	UP
BnaA06g32290D	GSBRNA2T00078119001	7.22174	38.4857	-4.77812	-2.25644	1.55498e-09	DOWN
BnaA06g32510D	GSBRNA2T00078095001	7.78787	1.37797	5.73959	2.52095	0.00111416	UP
BnaA06g32570D	GSBRNA2T00078089001	7.92002	1.92394	4.2896	2.10084	0.00572919	UP
BnaA06g32640D	GSBRNA2T00078080001	16.2215	2.42982	6.99838	2.80702	4.80426e-08	UP
BnaA06g32690D	GSBRNA2T00078074001	5.39393	21.0178	-3.48841	-1.80257	3.60763e-05	DOWN
BnaA06g32740D	GSBRNA2T00078068001	19.1402	76.3561	-3.62446	-1.85777	2.43482e-09	DOWN
BnaA06g32750D	GSBRNA2T00078066001	3.49438	12.0753	-3.07007	-1.61827	0.00830472	DOWN
BnaA06g32820D	GSBRNA2T00078059001	6.4336	24.9964	-3.49013	-1.80328	5.34032e-06	DOWN
BnaA06g32840D	GSBRNA2T00078057001	28.6592	89.4829	-2.8235	-1.49748	5.45765e-05	DOWN
BnaA06g32860D	GSBRNA2T00078053001	25.9385	7.76827	3.62235	1.85693	4.6383e-07	UP
BnaA06g32890D	GSBRNA2T00078049001	9.29919	2.57446	3.81944	1.93336	0.00540748	UP
BnaA06g32980D	GSBRNA2T00078039001	3.36379	11.5587	-3.05082	-1.6092	0.00958221	DOWN
BnaA06g33010D	GSBRNA2T00078036001	2.77159	19.0846	-6.03817	-2.59411	1.78826e-07	DOWN
BnaA06g33030D	GSBRNA2T00078034001	48.2856	1.57057	31.2042	4.96367	5.34044e-26	UP
BnaA06g33050D	GSBRNA2T00078031001	10.4116	0.0431081	64.2719	6.00612	2.49874e-08	UP
BnaA06g33170D	GSBRNA2T00078018001	3.69324	16.6175	-3.99347	-1.99764	9.07121e-05	DOWN
BnaA06g33280D	GSBRNA2T00078004001	64.797	1.71322	38.5596	5.26902	3.26324e-38	UP
BnaA06g33450D	GSBRNA2T00077979001	13.1649	60.8596	-4.1803	-2.06361	5.77655e-16	DOWN
BnaA06g33510D	GSBRNA2T00088752001	7.9692	1.8216	4.54133	2.18312	0.00572919	UP
BnaA06g33610D	GSBRNA2T00088738001	7.53223	46.1059	-5.495	-2.45812	4.93686e-15	DOWN
BnaA06g33690D	GSBRNA2T00081586001	4.14481	13.898	-2.99238	-1.58129	0.00322338	DOWN
BnaA06g33710D	GSBRNA2T00081588001	4.73215	0.0276462	32.4084	5.0183	0.00149371	UP
BnaA06g33900D	GSBRNA2T00081610001	5.76114	0.173455	20.8319	4.38072	0.000224101	UP
BnaA06g33940D	GSBRNA2T00081616001	36.0199	10.71	3.66137	1.87238	2.24094e-09	UP
BnaA06g34070D	GSBRNA2T00081632001	11.1591	63.0502	-5.11812	-2.35561	2.65341e-12	DOWN
BnaA06g34170D	GSBRNA2T00001802001	14.1839	1.61185	8.9911	3.1685	7.12749e-08	UP
BnaA06g34190D	GSBRNA2T00001804001	8.27294	0.589771	12.6973	3.66645	1.45e-05	UP
BnaA06g34470D	GSBRNA2T00001841001	0.818651	10.2805	-10.0486	-3.32893	8.65815e-06	DOWN
BnaA06g34810D	GSBRNA2T00001878001	10.237	39.6274	-3.49305	-1.80449	7.17369e-09	DOWN
BnaA06g35120D	GSBRNA2T00001914001	7.87769	27.0467	-3.11476	-1.63912	0.00182543	DOWN
BnaA06g35150D	GSBRNA2T00001917001	6.71775	26.6039	-3.55556	-1.83008	1.23656e-06	DOWN
BnaA06g35280D	GSBRNA2T00001934001	47.9768	0.214459	150.394	7.2326	1.05206e-36	UP
BnaA06g35290D	GSBRNA2T00001935001	22.4884	4.40166	5.47657	2.45327	8.69086e-09	UP
BnaA06g35450D	GSBRNA2T00001951001	34.9712	141.092	-3.67635	-1.87827	3.88413e-15	DOWN
BnaA06g35460D	GSBRNA2T00001952001	0.140385	13.2556	-45.9719	-5.52268	4.90923e-10	DOWN
BnaA06g35590D	GSBRNA2T00054766001	3.60082	12.9612	-3.19932	-1.67776	0.00503796	DOWN
BnaA06g35600D	GSBRNA2T00054765001	5.67886	0.0398047	36.0633	5.17246	0.000224101	UP
BnaA06g35630D	GSBRNA2T00054762001	13.1383	31.523	-2.17481	-1.12089	0.00107446	DOWN
BnaA06g35640D	GSBRNA2T00054761001	27.8007	9.48127	3.19092	1.67397	1.72867e-06	UP
BnaA06g36020D	GSBRNA2T00054712001	5.64363	0.383785	12.1713	3.60541	0.00174502	UP
BnaA06g36080D	GSBRNA2T00054706001	30.3419	13.0743	2.53477	1.34185	8.30664e-05	UP
BnaA06g36180D	GSBRNA2T00054692001	5.68321	49.8793	-7.85104	-2.97288	2.40649e-16	DOWN
BnaA06g36230D	GSBRNA2T00018767001	12.3408	3.57486	3.69061	1.88386	0.000553215	UP
BnaA06g36250D	GSBRNA2T00018769001	3.12332	39.2632	-11.0169	-3.46164	1.71887e-17	DOWN
BnaA06g36380D	GSBRNA2T00018785001	0.655168	7.91243	-9.39207	-3.23144	0.000492935	DOWN
BnaA06g36540D	GSBRNA2T00018806001	0.913778	6.8004	-6.07876	-2.60378	0.00862001	DOWN
BnaA06g36560D	GSBRNA2T00018810001	8.39243	2.00132	4.37716	2.13	0.00361496	UP
BnaA06g36650D	GSBRNA2T00018819001	16.964	1.8723	9.34703	3.22451	8.19059e-10	UP
BnaA06g36950D	GSBRNA2T00018857001	33.8339	13.7412	2.68917	1.42716	3.42793e-06	UP
BnaA06g37070D	GSBRNA2T00018871001	3.49861	29.5506	-7.45719	-2.89863	1.23838e-12	DOWN
BnaA06g37230D	GSBRNA2T00018891001	65.0293	364.662	-5.12858	-2.35856	1.20038e-16	DOWN
BnaA06g37240D	GSBRNA2T00018892001	2.26451	12.8805	-4.95735	-2.30957	0.000220917	DOWN
BnaA06g37320D	GSBRNA2T00018902001	5.75803	36.4155	-5.63944	-2.49555	7.945e-11	DOWN
BnaA06g37360D	GSBRNA2T00018906001	104.554	446.65	-3.86424	-1.95019	1.48572e-24	DOWN
BnaA06g37370D	GSBRNA2T00018907001	19.7165	5.15485	4.12042	2.04279	8.84276e-07	UP
BnaA06g37710D	GSBRNA2T00097854001	24.9003	78.6772	-2.86712	-1.5196	1.38326e-12	DOWN
BnaA06g37960D	GSBRNA2T00022858001	74.8772	14.5334	5.61346	2.48889	1.73245e-18	UP
BnaA06g38130D	GSBRNA2T00017654001	57.7403	3.80035	16.1145	4.01029	1.51154e-19	UP
BnaA06g38220D	GSBRNA2T00010484001	0.13079	51.6016	-181.635	-7.5049	5.21137e-08	DOWN
BnaA06g38290D	GSBRNA2T00059783001	19.3834	3.40694	6.04967	2.59686	2.56422e-08	UP
BnaA06g38300D	GSBRNA2T00059785001	6.25716	0.537504	10.3972	3.37812	0.000543619	UP
BnaA06g38310D	GSBRNA2T00072751001	28.1611	10.9013	2.81621	1.49375	1.07748e-05	UP
BnaA06g38320D	GSBRNA2T00072752001	19.6942	0.185897	67.4555	6.07586	4.83434e-16	UP
BnaA06g38400D	GSBRNA2T00044206001	12.7794	35.3858	-2.50444	-1.32449	0.00107342	DOWN
BnaA06g38470D	GSBRNA2T00096568001	113.504	56.7914	2.17772	1.12282	0.000874433	UP
BnaA06g38500D	GSBRNA2T00062882001	2.68846	11.5153	-3.76864	-1.91404	0.00264166	DOWN
BnaA06g38550D	GSBRNA2T00059581001	20.9857	116.405	-5.01928	-2.32748	1.26543e-08	DOWN
BnaA06g38740D	GSBRNA2T00023367001	14.788	53.0882	-3.23914	-1.69561	3.27749e-07	DOWN
BnaA06g38760D	GSBRNA2T00007949001	6.18021	0.693119	8.34631	3.06114	0.00257531	UP
BnaA06g38980D	GSBRNA2T00087133001	249.886	110.398	2.48745	1.31467	1.8175e-27	UP
BnaA06g39000D	GSBRNA2T00087135001	23.5817	1.17477	19.8598	4.31178	3.8119e-17	UP
BnaA06g39030D	GSBRNA2T00087142001	3.42417	21.8396	-5.63	-2.49314	6.16653e-08	DOWN
BnaA06g39220D	GSBRNA2T00089223001	6.92397	1.40782	5.01414	2.326	0.00911637	UP
BnaA06g39230D	GSBRNA2T00053564001	47.2968	17.7248	2.91946	1.5457	4.31492e-09	UP
BnaA06g39270D	GSBRNA2T00053569001	0.46901	6.51953	-10.202	-3.35078	0.000974596	DOWN
BnaA06g39340D	GSBRNA2T00036248001	1.22806	93.7096	-62.7418	-5.97135	1.20147e-33	DOWN
BnaA06g39390D	GSBRNA2T00091441001	8.79132	35.5665	-3.62969	-1.85985	9.3046e-07	DOWN
BnaA06g39660D	GSBRNA2T00008196001	25.4673	1.42239	18.0192	4.17146	1.04263e-12	UP
BnaA06g40080D	GSBRNA2T00025864001	35.7694	6.55788	5.89302	2.55901	2.60836e-14	UP
BnaA06g40150D	GSBRNA2T00042549001	1.67245	10.7614	-5.57194	-2.47818	0.00444093	DOWN
BnaA06g40290D	GSBRNA2T00023048001	13.4214	1.70749	8.07061	3.01268	3.92524e-07	UP
BnaA06g40350D	GSBRNA2T00023686001	30.6878	16.0844	2.08667	1.0612	0.00208439	UP
BnaA06g40500D	GSBRNA2T00008720001	14.1645	6.0095	2.55484	1.35323	0.00612877	UP
BnaA06g40690D	GSBRNA2T00020052001	7.07635	1.31057	5.4667	2.45067	0.00313936	UP
BnaA06g40830D	GSBRNA2T00044008001	0.389652	5.09254	-9.2516	-3.2097	0.00958221	DOWN
BnaA06g40840D	GSBRNA2T00044009001	18.4496	0.419023	36.7085	5.19804	3.0866e-15	UP
BnaA07g00200D	GSBRNA2T00050770001	6.78421	0.984377	6.77053	2.75927	0.00149349	UP
BnaA07g00260D	GSBRNA2T00050764001	22.4128	10.6402	2.29758	1.20011	0.00217575	UP
BnaA07g00410D	GSBRNA2T00050744001	1.42204	15.3194	-9.08738	-3.18386	1.55494e-07	DOWN
BnaA07g00460D	GSBRNA2T00050738001	345.445	24.7178	15.3263	3.93794	2.30033e-64	UP
BnaA07g01080D	GSBRNA2T00059418001	13.2815	4.80917	2.97771	1.5742	0.0043999	UP
BnaA07g01890D	GSBRNA2T00083708001	11.2246	54.9127	-4.4089	-2.14042	8.76453e-11	DOWN
BnaA07g01900D	GSBRNA2T00083707001	3.11148	24.8964	-7.02631	-2.81277	2.37504e-08	DOWN
BnaA07g02010D	GSBRNA2T00083691001	1.46059	16.7589	-9.68594	-3.27589	2.67223e-07	DOWN
BnaA07g02490D	GSBRNA2T00026524001	1.36601	27.6696	-16.9371	-4.08212	1.72072e-08	DOWN
BnaA07g02870D	GSBRNA2T00026575001	22.723	2.59161	9.21154	3.20344	1.41384e-10	UP
BnaA07g02890D	GSBRNA2T00026577001	8.72647	1.57538	5.68029	2.50597	0.000786556	UP
BnaA07g02920D	GSBRNA2T00026581001	13.9698	1.44804	9.77189	3.28864	2.35651e-08	UP
BnaA07g02960D	GSBRNA2T00026589001	18.3995	7.41257	2.69642	1.43105	0.00147804	UP
BnaA07g03070D	GSBRNA2T00047568001	17.1225	4.1915	4.3778	2.1302	1.17103e-05	UP
BnaA07g03150D	GSBRNA2T00047586001	41.6132	7.18469	6.26572	2.64748	6.1131e-17	UP
BnaA07g03350D	GSBRNA2T00047615001	12.2992	0.872461	13.5248	3.75754	7.23002e-08	UP
BnaA07g03370D	GSBRNA2T00047618001	20.0255	6.38997	3.39518	1.76349	4.92304e-05	UP
BnaA07g03510D	GSBRNA2T00047641001	82.8185	0.391314	172.932	7.43406	1.12415e-43	UP
BnaA07g03590D	GSBRNA2T00083427001	1.24453	9.80716	-6.60818	-2.72425	0.000525915	DOWN
BnaA07g03730D	GSBRNA2T00083405001	137.571	2.21502	64.4196	6.00943	8.78278e-62	UP
BnaA07g04160D	GSBRNA2T00062381001	4.09289	15.7831	-3.43545	-1.7805	0.000499839	DOWN
BnaA07g04240D	GSBRNA2T00062369001	23.6373	7.74725	3.31105	1.72729	5.83303e-06	UP
BnaA07g04280D	GSBRNA2T00054303001	74.1394	321.121	-3.94612	-1.98044	2.19124e-13	DOWN
BnaA07g04380D	GSBRNA2T00054278001	22.4767	4.11984	5.8347	2.54466	3.05575e-09	UP
BnaA07g04410D	GSBRNA2T00054275001	24.7577	9.72635	2.77181	1.47083	0.000121955	UP
BnaA07g04430D	GSBRNA2T00054270001	3.41445	16.1277	-4.18266	-2.06442	6.58662e-05	DOWN
BnaA07g04630D	GSBRNA2T00038720001	3.12465	12.4847	-3.53437	-1.82145	0.00191402	DOWN
BnaA07g04740D	GSBRNA2T00038740001	7.26769	35.4458	-4.38427	-2.13234	3.74633e-08	DOWN
BnaA07g04790D	GSBRNA2T00038751001	22.0305	11.7172	2.05425	1.03861	0.00935265	UP
BnaA07g04890D	GSBRNA2T00038767001	34.019	2.47747	14.3604	3.84402	1.54923e-18	UP
BnaA07g05610D	GSBRNA2T00128268001	69.7721	8.25126	9.15929	3.19524	9.24814e-33	UP
BnaA07g05790D	GSBRNA2T00128301001	146.341	48.5694	3.3053	1.72478	2.65742e-08	UP
BnaA07g06010D	GSBRNA2T00128326001	13.4043	2.48001	5.68113	2.50618	5.99972e-06	UP
BnaA07g06190D	GSBRNA2T00128349001	7.96915	22.5516	-2.55308	-1.35224	0.00380402	DOWN
BnaA07g06210D	GSBRNA2T00128352001	20.5671	4.5485	4.85311	2.27891	2.50079e-08	UP
[truncated: 5,001 more rows]

## Sheet: INC-local
Supplementary Table S2. Summary of identified DEGs.
Gene ID	Alias	INC-local-RPKM	CK-local-RPKM	Fold change	log2 Fold change	FDR p-value	Label
BnaA01g00050D	GSBRNA2T00121635001	27.4464	106.351	-3.51053	-1.81169	2.26476e-15	DOWN
BnaA01g00210D	GSBRNA2T00121615001	6.87678	22.2439	-2.91598	-1.54398	0.000731344	DOWN
BnaA01g00400D	GSBRNA2T00121588001	3.03522	12.7698	-3.72185	-1.89602	0.00198088	DOWN
BnaA01g00410D	GSBRNA2T00121586001	40.3912	2.09061	19.9534	4.31856	2.20743e-23	UP
BnaA01g00610D	GSBRNA2T00121562001	7.50031	43.5484	-5.2123	-2.38192	5.70314e-13	DOWN
BnaA01g00790D	GSBRNA2T00121536001	7.62844	20.6445	-2.44154	-1.28779	0.00994097	DOWN
BnaA01g00900D	GSBRNA2T00121523001	21.3572	9.20738	2.52636	1.33706	0.00316657	UP
BnaA01g01000D	GSBRNA2T00121512001	0.265455	14.4921	-34.6491	-5.11475	1.26625e-05	DOWN
BnaA01g01220D	GSBRNA2T00121487001	22.0258	2.71009	8.55271	3.09638	1.79191e-07	UP
BnaA01g01230D	GSBRNA2T00121486001	28.367	8.25799	3.72071	1.89558	0.00179278	UP
BnaA01g01400D	GSBRNA2T00121465001	71.1929	33.9806	2.29591	1.19907	0.00074619	UP
BnaA01g01470D	GSBRNA2T00121458001	25.8814	9.59639	2.93256	1.55216	4.59501e-05	UP
BnaA01g02270D	GSBRNA2T00121371001	11.3171	2.92535	4.10124	2.03606	0.000751546	UP
BnaA01g02460D	GSBRNA2T00121349001	3.57433	18.3418	-4.59457	-2.19993	0.00130807	DOWN
BnaA01g02620D	GSBRNA2T00121331001	5.38466	21.1861	-3.52547	-1.81782	5.06732e-05	DOWN
BnaA01g02650D	GSBRNA2T00121328001	70.2488	6.85522	11.0446	3.46527	7.68141e-40	UP
BnaA01g02780D	GSBRNA2T00121312001	16.4038	6.08761	2.91457	1.54329	0.00251339	UP
BnaA01g02980D	GSBRNA2T00121290001	23.7504	3.52379	7.15356	2.83866	5.58793e-10	UP
BnaA01g03820D	GSBRNA2T00121196001	4.52742	0.0978118	21.7436	4.44252	0.00306843	UP
BnaA01g05060D	GSBRNA2T00121042001	36.6162	6.45183	6.08549	2.60537	2.80853e-07	UP
BnaA01g05280D	GSBRNA2T00073946001	22.4972	0.884574	24.303	4.60306	1.16984e-14	UP
BnaA01g05410D	GSBRNA2T00073961001	14.6388	33.1193	-2.05232	-1.03726	0.00419134	DOWN
BnaA01g05660D	GSBRNA2T00073995001	18.4788	1.90432	10.0027	3.32232	7.23835e-10	UP
BnaA01g06490D	GSBRNA2T00039921001	0.418107	16.7605	-28.1951	-4.81737	5.35443e-08	DOWN
BnaA01g06600D	GSBRNA2T00039907001	7.87169	33.4593	-3.8127	-1.93081	1.92215e-05	DOWN
BnaA01g06750D	GSBRNA2T00039889001	44.817	13.1235	3.72527	1.89734	9.79301e-06	UP
BnaA01g06820D	GSBRNA2T00039880001	250.311	97.1146	2.82015	1.49577	1.60607e-16	UP
BnaA01g07090D	GSBRNA2T00076821001	6.01834	45.6379	-6.78528	-2.76241	2.90449e-15	DOWN
BnaA01g07270D	GSBRNA2T00076800001	33.5391	11.0778	3.29493	1.72025	8.67672e-07	UP
BnaA01g07970D	GSBRNA2T00058148001	16.7424	0.207328	53.7631	5.74854	2.13236e-13	UP
BnaA01g08080D	GSBRNA2T00058134001	9.79326	2.01089	5.06849	2.34156	0.00110412	UP
BnaA01g08380D	GSBRNA2T00058096001	79.8295	11.8917	7.29191	2.8663	1.98035e-30	UP
BnaA01g08390D	GSBRNA2T00058095001	25.501	3.29899	8.18514	3.03301	3.21096e-11	UP
BnaA01g08400D	GSBRNA2T00058094001	9.77213	2.01498	5.04806	2.33573	0.00110412	UP
BnaA01g08410D	GSBRNA2T00058093001	72.0878	13.9414	5.62205	2.4911	1.16467e-19	UP
BnaA01g08920D	GSBRNA2T00131297001	12.9151	4.16619	3.32746	1.73442	0.0034629	UP
BnaA01g09690D	GSBRNA2T00131388001	10.8186	3.15379	3.65019	1.86797	0.00441404	UP
BnaA01g09890D	GSBRNA2T00131413001	20.6359	69.4955	-3.04057	-1.60434	4.92544e-06	DOWN
BnaA01g09900D	GSBRNA2T00131415001	343.453	950.654	-2.51643	-1.33138	3.04374e-08	DOWN
BnaA01g09940D	GSBRNA2T00131419001	15.5613	39.4889	-2.32418	-1.21672	0.00691251	DOWN
BnaA01g10420D	GSBRNA2T00131486001	45.2191	3.51206	13.6373	3.76949	3.15721e-25	UP
BnaA01g10520D	GSBRNA2T00131505001	21.3588	55.968	-2.39006	-1.25705	0.000325986	DOWN
BnaA01g10650D	GSBRNA2T00131519001	7.28638	1.06365	6.77532	2.76029	0.00383711	UP
BnaA01g10940D	GSBRNA2T00131558001	2.68931	21.6028	-7.02791	-2.8131	4.79345e-08	DOWN
BnaA01g11060D	GSBRNA2T00131570001	12.5341	3.39883	3.92983	1.97447	0.000742334	UP
BnaA01g11400D	GSBRNA2T00131607001	5.54475	17.185	-2.78568	-1.47803	0.00690369	DOWN
BnaA01g11630D	GSBRNA2T00131639001	17.4955	6.24044	3.03252	1.60052	0.00077908	UP
BnaA01g11800D	GSBRNA2T00131658001	2.02565	68.1039	-28.6201	-4.83896	1.48855e-17	DOWN
BnaA01g11840D	GSBRNA2T00131663001	132.855	47.8258	3.04781	1.60777	1.83331e-07	UP
BnaA01g12010D	GSBRNA2T00131685001	5.27784	24.7938	-4.204	-2.07176	1.07797e-06	DOWN
BnaA01g12320D	GSBRNA2T00131730001	8.61403	1.46244	5.99718	2.58428	0.00163504	UP
BnaA01g12380D	GSBRNA2T00131737001	29.4558	12.7656	2.51387	1.32991	0.000855893	UP
BnaA01g12590D	GSBRNA2T00072707001	19.9893	2.40658	8.67817	3.11739	1.20519e-09	UP
BnaA01g12650D	GSBRNA2T00072700001	15.1112	1.50322	10.196	3.34993	9.65063e-09	UP
BnaA01g12810D	GSBRNA2T00072682001	16.2205	4.8149	3.62318	1.85726	7.40938e-05	UP
BnaA01g12890D	GSBRNA2T00072673001	29.3938	1.64002	18.2321	4.18841	4.52936e-17	UP
BnaA01g12900D	GSBRNA2T00072672001	149.719	42.9259	3.81986	1.93352	3.07086e-22	UP
BnaA01g12940D	GSBRNA2T00072668001	12.6544	0.232173	37.992	5.24762	6.11506e-10	UP
BnaA01g12980D	GSBRNA2T00072664001	5.76496	0.261917	16.2046	4.01834	0.000471304	UP
BnaA01g13080D	GSBRNA2T00079534001	37.8852	10.5681	3.89636	1.96213	6.39875e-10	UP
BnaA01g13290D	GSBRNA2T00079566001	60.8721	6.82185	9.61708	3.2656	4.14909e-25	UP
BnaA01g13360D	GSBRNA2T00087846001	23.6358	0.433573	45.7043	5.51426	1.08761e-18	UP
BnaA01g13440D	GSBRNA2T00087835001	63.5511	12.1205	5.66871	2.50302	3.59055e-06	UP
BnaA01g13500D	GSBRNA2T00087827001	42.5473	23.0148	2.02175	1.0156	0.00150272	UP
BnaA01g13670D	GSBRNA2T00056293001	91.7368	15.6961	6.36824	2.6709	2.26301e-30	UP
BnaA01g13810D	GSBRNA2T00056309001	61.1879	1.02938	57.7216	5.85104	6.13202e-45	UP
BnaA01g14460D	GSBRNA2T00056382001	8.17254	0.914067	8.6649	3.11518	0.000337174	UP
BnaA01g14520D	GSBRNA2T00149693001	19.7736	4.96938	4.27649	2.09643	6.94356e-06	UP
BnaA01g15000D	GSBRNA2T00149628001	13.2567	2.66501	5.24183	2.39007	7.05089e-05	UP
BnaA01g15080D	GSBRNA2T00149617001	51.2438	17.5255	3.18505	1.67131	1.22509e-08	UP
BnaA01g15950D	GSBRNA2T00149512001	575.663	297.436	2.12576	1.08798	0.000600847	UP
BnaA01g16530D	GSBRNA2T00149436001	31.2171	92.4704	-2.69194	-1.42865	1.46039e-06	DOWN
BnaA01g16620D	GSBRNA2T00149420001	18.9751	7.43624	2.76784	1.46876	0.00166216	UP
BnaA01g17800D	GSBRNA2T00075755001	15.6388	0.249519	44.7625	5.48422	4.64484e-12	UP
BnaA01g19470D	GSBRNA2T00054051001	7.08487	0.432272	13.9007	3.79708	0.000349517	UP
BnaA01g20340D	GSBRNA2T00138510001	194.848	11.5179	18.3543	4.19804	5.61536e-91	UP
BnaA01g20350D	GSBRNA2T00138512001	21.6042	2.84138	8.00652	3.00118	4.93039e-10	UP
BnaA01g20630D	GSBRNA2T00138553001	14.2968	4.95881	3.10725	1.63564	0.00321214	UP
BnaA01g20710D	GSBRNA2T00138563001	31.7098	8.89812	3.86896	1.95195	7.85678e-08	UP
BnaA01g20790D	GSBRNA2T00138575001	107.224	16.4031	7.12481	2.83285	1.15592e-36	UP
BnaA01g20800D	GSBRNA2T00138576001	20.4133	8.32563	2.66341	1.41327	0.00127198	UP
BnaA01g20890D	GSBRNA2T00138591001	11.7606	3.70837	3.39178	1.76204	0.00787347	UP
BnaA01g20950D	GSBRNA2T00138601001	16.0263	4.16131	4.12453	2.04423	4.86254e-05	UP
BnaA01g22310D	GSBRNA2T00026836001	77.544	17.0447	4.96245	2.31105	5.04602e-24	UP
BnaA01g23480D	GSBRNA2T00002579001	20.7514	53.2294	-2.31451	-1.21071	0.00510709	DOWN
BnaA01g23940D	GSBRNA2T00058558001	12.8736	2.26483	5.93857	2.57011	3.82138e-05	UP
BnaA01g24810D	GSBRNA2T00068023001	8.88001	0.941506	9.16449	3.19605	6.14387e-05	UP
BnaA01g24930D	GSBRNA2T00068002001	9.15098	1.40411	6.60658	2.7239	0.000276337	UP
BnaA01g25400D	GSBRNA2T00063846001	52.0223	207.142	-3.609	-1.8516	2.15945e-07	DOWN
BnaA01g25510D	GSBRNA2T00063861001	12.9618	1.14898	11.1699	3.48155	3.24659e-07	UP
BnaA01g26430D	GSBRNA2T00005582001	28.7758	2.34276	12.7903	3.67698	4.92106e-16	UP
BnaA01g26980D	GSBRNA2T00005508001	8.40983	1.9546	4.47891	2.16315	0.00732848	UP
BnaA01g27190D	GSBRNA2T00057616001	27.4786	0.388631	57.6388	5.84897	4.99323e-21	UP
BnaA01g27810D	GSBRNA2T00086343001	6.38731	0.618391	9.46237	3.2422	0.00113561	UP
BnaA01g28830D	GSBRNA2T00009975001	2.58704	11.7808	-4.00358	-2.00129	0.00290058	DOWN
BnaA01g28840D	GSBRNA2T00009974001	7.72165	0.364014	17.1893	4.10344	0.000108076	UP
BnaA01g28930D	GSBRNA2T00009965001	5.45017	0.428117	10.8239	3.43615	0.00912645	UP
BnaA01g29140D	GSBRNA2T00009937001	35.3608	6.83961	5.57846	2.47987	2.21635e-12	UP
BnaA01g29390D	GSBRNA2T00067283001	3.24042	19.6438	-5.38726	-2.42955	0.000225696	DOWN
BnaA01g29470D	GSBRNA2T00067268001	20.2492	3.0886	6.9329	2.79346	1.06775e-07	UP
BnaA01g29870D	GSBRNA2T00076422001	10.694	2.36214	4.75172	2.24845	0.000725823	UP
BnaA01g30030D	GSBRNA2T00076440001	16.6705	0.534999	27.4323	4.7778	4.83989e-12	UP
BnaA01g30040D	GSBRNA2T00076441001	28.2381	1.89718	15.3019	3.93564	3.9957e-17	UP
BnaA01g30050D	GSBRNA2T00076442001	36.0007	4.78521	8.03388	3.0061	4.58275e-13	UP
BnaA01g30060D	GSBRNA2T00076443001	56.5168	8.25003	7.40759	2.889	2.89626e-23	UP
BnaA01g30490D	GSBRNA2T00096953001	19.3897	2.35115	8.60779	3.10564	5.11437e-09	UP
BnaA01g30920D	GSBRNA2T00060303001	4.31888	23.0964	-4.7681	-2.25342	7.19512e-06	DOWN
BnaA01g31030D	GSBRNA2T00060292001	14.1123	1.71194	8.45204	3.0793	2.96838e-07	UP
BnaA01g31080D	GSBRNA2T00060285001	1.67677	10.7785	-5.51961	-2.46457	0.00072911	DOWN
BnaA01g31190D	GSBRNA2T00060274001	29.515	12.9116	2.49105	1.31675	0.000245511	UP
BnaA01g31210D	GSBRNA2T00060271001	10.7004	1.05671	9.95395	3.31527	3.34011e-06	UP
BnaA01g31220D	GSBRNA2T00060270001	8.55242	1.1973	7.13818	2.83556	0.000472168	UP
BnaA01g31240D	GSBRNA2T00060268001	28.2466	1.06846	25.8298	4.69097	6.43578e-19	UP
BnaA01g31270D	GSBRNA2T00060264001	208.923	35.8854	6.36028	2.66909	5.39763e-34	UP
BnaA01g31470D	GSBRNA2T00060236001	6.72302	26.0825	-3.49075	-1.80354	9.1991e-06	DOWN
BnaA01g31480D	GSBRNA2T00060235001	10.3805	35.9297	-3.13847	-1.65006	1.92591e-05	DOWN
BnaA01g31620D	GSBRNA2T00072918001	9.50353	30.386	-2.87413	-1.52313	0.000974978	DOWN
BnaA01g32220D	GSBRNA2T00072841001	34.8511	3.75471	9.8629	3.30201	5.96251e-16	UP
BnaA01g32350D	GSBRNA2T00057475001	14.3232	77.4818	-4.91915	-2.29841	5.29344e-13	DOWN
BnaA01g33010D	GSBRNA2T00057249001	44.8395	20.079	2.4412	1.28759	1.84516e-06	UP
BnaA01g33420D	GSBRNA2T00015291001	1.63708	17.945	-9.35585	-3.22587	4.68196e-08	DOWN
BnaA01g33660D	GSBRNA2T00015321001	69.0415	10.5497	7.10493	2.82882	1.38069e-23	UP
BnaA01g34610D	GSBRNA2T00039720001	88.2858	5.83082	16.2774	4.0248	3.76486e-27	UP
BnaA01g35060D	GSBRNA2T00053446001	20.9662	54.4106	-2.35785	-1.23747	2.39864e-05	DOWN
BnaA01g35190D	GSBRNA2T00017221001	1.0724	12.4012	-9.51239	-3.24981	9.26203e-05	DOWN
BnaA01g35860D	GSBRNA2T00060643001	23.2276	6.91444	3.63517	1.86202	4.86944e-06	UP
BnaA01g36280D	GSBRNA2T00016519001	21.0542	4.11629	5.4577	2.44829	2.85829e-07	UP
BnaA01g36640D	GSBRNA2T00037787001	73.2098	11.6864	6.80943	2.76753	3.3714e-23	UP
BnaA01g36770D	GSBRNA2T00058834001	10.3118	2.92224	3.74425	1.90468	0.00715723	UP
BnaA01g36810D	GSBRNA2T00029553001	8.94649	33.0482	-3.34539	-1.74217	1.27217e-05	DOWN
BnaA01g37160D	GSBRNA2T00004095001	21.8722	3.00165	7.69281	2.94351	1.58754e-10	UP
BnaA01g37170D	GSBRNA2T00004096001	17.9915	3.15211	6.04396	2.59549	3.04417e-07	UP
BnaA01g37210D	GSBRNA2T00004100001	3.57298	23.956	-5.94125	-2.57077	9.29848e-07	DOWN
BnaA02g00670D	GSBRNA2T00143498001	10.7297	60.3233	-5.03658	-2.33245	7.5728e-06	DOWN
BnaA02g01560D	GSBRNA2T00143391001	11.6316	0.241345	34.1091	5.09209	1.15329e-08	UP
BnaA02g02540D	GSBRNA2T00143277001	16.6622	5.96903	3.01913	1.59413	0.00186058	UP
BnaA02g02840D	GSBRNA2T00143240001	20.3053	59.5264	-2.66058	-1.41174	2.29655e-08	DOWN
BnaA02g02910D	GSBRNA2T00143233001	0.659886	21.9831	-25.2874	-4.66035	5.49768e-06	DOWN
BnaA02g02940D	GSBRNA2T00143227001	1.61318	12.1029	-6.41282	-2.68096	0.00013907	DOWN
BnaA02g03140D	GSBRNA2T00143205001	18.1163	5.61714	3.48177	1.79982	0.000114509	UP
BnaA02g03210D	GSBRNA2T00143196001	10.584	0.402063	21.8043	4.44654	4.43368e-07	UP
BnaA02g03770D	GSBRNA2T00143127001	63.6276	31.1283	2.23659	1.1613	3.8657e-06	UP
BnaA02g04340D	GSBRNA2T00081086001	134.891	59.9202	2.46754	1.30307	2.06758e-18	UP
BnaA02g04550D	GSBRNA2T00081109001	5.96597	0.0381363	38.1617	5.25405	0.000313433	UP
BnaA02g04810D	GSBRNA2T00081375001	35.947	17.2793	2.27486	1.18578	0.000184707	UP
BnaA02g04990D	GSBRNA2T00081354001	18.1581	6.97228	2.82198	1.49671	0.00235945	UP
BnaA02g05170D	GSBRNA2T00001302001	94.0072	2.34806	41.5645	5.37728	3.27207e-48	UP
BnaA02g05220D	GSBRNA2T00001312001	96.4729	25.11	4.19797	2.06969	5.43093e-25	UP
BnaA02g05310D	GSBRNA2T00001323001	9.37038	26.7375	-2.58071	-1.36777	0.00104414	DOWN
BnaA02g05510D	GSBRNA2T00001353001	69.5385	20.6947	3.66671	1.87449	1.93414e-07	UP
BnaA02g05560D	GSBRNA2T00001358001	10.7598	0.724397	13.8695	3.79384	4.43368e-07	UP
BnaA02g05610D	GSBRNA2T00001363001	9.89142	25.5804	-2.33429	-1.22298	0.00871064	DOWN
BnaA02g05730D	GSBRNA2T00001377001	24.1062	0.379679	51.4781	5.68589	3.28052e-18	UP
BnaA02g06370D	GSBRNA2T00001459001	64.3498	30.636	2.2998	1.20151	1.14613e-07	UP
BnaA02g06690D	GSBRNA2T00001497001	24.5969	10.5282	2.54574	1.34808	0.000860918	UP
BnaA02g06730D	GSBRNA2T00001501001	9.66536	2.66552	3.83452	1.93904	0.00709954	UP
BnaA02g06780D	GSBRNA2T00001506001	10.7726	2.50927	4.51842	2.17582	0.00294711	UP
BnaA02g06950D	GSBRNA2T00010722001	11.513	1.08186	10.4803	3.38961	5.65208e-07	UP
BnaA02g07110D	GSBRNA2T00052689001	4.92646	158.578	-28.01	-4.80787	0.000116355	DOWN
BnaA02g07120D	GSBRNA2T00052690001	1.38614	47.3979	-28.2045	-4.81785	6.66861e-07	DOWN
BnaA02g08400D	GSBRNA2T00012897001	32.9872	17.2139	2.09138	1.06445	0.0047385	UP
BnaA02g08820D	GSBRNA2T00012964001	41.7834	15.9317	2.86308	1.51757	3.40779e-06	UP
BnaA02g09030D	GSBRNA2T00012995001	148.338	3.57252	43.9231	5.45691	8.40005e-68	UP
BnaA02g09580D	GSBRNA2T00041411001	18.5529	3.44729	5.72022	2.51607	3.72186e-07	UP
BnaA02g10190D	GSBRNA2T00041490001	18.8102	7.22623	2.82457	1.49803	0.00269572	UP
BnaA02g10700D	GSBRNA2T00036865001	23.9971	3.99357	6.41024	2.68038	2.36838e-09	UP
BnaA02g10710D	GSBRNA2T00036866001	10.2084	1.23192	8.28546	3.05058	8.95099e-05	UP
BnaA02g10720D	GSBRNA2T00036867001	11.8433	3.31336	3.80023	1.92609	0.0081965	UP
BnaA02g10970D	GSBRNA2T00036896001	3.07253	52.5434	-15.1824	-3.92433	1.67252e-06	DOWN
BnaA02g12210D	GSBRNA2T00090968001	6.01652	0.398727	12.5823	3.65332	0.00203752	UP
BnaA02g12360D	GSBRNA2T00090988001	6.98098	0.803329	8.29444	3.05214	0.00179267	UP
BnaA02g12410D	GSBRNA2T00090994001	19.8609	2.78605	7.50089	2.90706	1.08863e-08	UP
BnaA02g12540D	GSBRNA2T00070077001	43.3951	4.02771	11.4547	3.51786	6.85731e-20	UP
BnaA02g12620D	GSBRNA2T00070090001	23.5102	5.47076	4.62344	2.20897	1.35674e-07	UP
BnaA02g12730D	GSBRNA2T00070104001	10.6909	2.05229	5.4227	2.43901	0.000247924	UP
BnaA02g13300D	GSBRNA2T00070182001	7.80291	26.5197	-3.05787	-1.61253	0.000430739	DOWN
BnaA02g13420D	GSBRNA2T00070198001	7.90026	0.902849	8.47105	3.08254	0.000337174	UP
BnaA02g13460D	GSBRNA2T00070203001	100.431	22.5133	4.8674	2.28315	1.58677e-20	UP
BnaA02g13840D	GSBRNA2T00081052001	23.3255	7.4451	3.3959	1.7638	8.60356e-06	UP
BnaA02g14540D	GSBRNA2T00079519001	4.79497	21.7001	-4.04153	-2.0149	1.66216e-05	DOWN
BnaA02g14900D	GSBRNA2T00116576001	16.0138	6.03678	2.86991	1.52101	0.00327015	UP
BnaA02g14960D	GSBRNA2T00116568001	9.82057	1.05085	9.18999	3.20006	1.92392e-05	UP
BnaA02g15110D	GSBRNA2T00116543001	5.45099	0.329812	13.1098	3.71258	0.00632839	UP
BnaA02g15820D	GSBRNA2T00116439001	53.8972	174.178	-2.94329	-1.55743	1.55948e-05	DOWN
BnaA02g16020D	GSBRNA2T00093927001	12.4169	3.21683	4.08695	2.03102	0.00998832	UP
BnaA02g16070D	GSBRNA2T00093937001	21.0914	4.91063	4.61017	2.20482	1.11271e-06	UP
BnaA02g17090D	GSBRNA2T00083132001	30.2632	9.33593	3.51622	1.81402	9.77754e-07	UP
BnaA02g17480D	GSBRNA2T00067204001	28.8672	129.351	-4.06949	-2.02485	6.49184e-28	DOWN
BnaA02g18870D	GSBRNA2T00036533001	11.9922	0.384069	25.5293	4.67408	9.01314e-08	UP
BnaA02g19730D	GSBRNA2T00064231001	41.0774	8.22186	5.3743	2.42608	1.16064e-06	UP
BnaA02g20200D	GSBRNA2T00017868001	54.8517	25.9214	2.30898	1.20726	0.000606643	UP
BnaA02g20640D	GSBRNA2T00104311001	559.231	36.9983	16.5406	4.04794	1.7409e-78	UP
BnaA02g20750D	GSBRNA2T00104326001	13.8416	32.1706	-2.11345	-1.0796	0.00780225	DOWN
BnaA02g21140D	GSBRNA2T00104393001	46.5793	2.85465	17.1271	4.09821	5.77057e-24	UP
BnaA02g21150D	GSBRNA2T00104394001	19.3202	0.549222	31.1004	4.95886	2.42685e-12	UP
BnaA02g21180D	GSBRNA2T00104399001	32.0081	2.5612	13.0687	3.70804	9.1155e-17	UP
BnaA02g21420D	GSBRNA2T00104440001	195.827	77.9776	2.76431	1.46692	0.000142353	UP
BnaA02g21660D	GSBRNA2T00029364001	13.2877	1.94858	7.05905	2.81947	3.76141e-06	UP
BnaA02g21850D	GSBRNA2T00029327001	14.5265	2.04455	7.37746	2.88312	2.87184e-05	UP
BnaA02g21890D	GSBRNA2T00029319001	20.486	9.69297	2.30236	1.20311	0.00892186	UP
BnaA02g21980D	GSBRNA2T00029304001	36.0244	19.4059	2.03205	1.02293	0.00377037	UP
BnaA02g22340D	GSBRNA2T00084798001	13.4464	1.678	8.2076	3.03696	1.68418e-06	UP
BnaA02g22480D	GSBRNA2T00084825001	12.8706	3.5344	3.88425	1.95764	0.000680467	UP
BnaA02g22690D	GSBRNA2T00084857001	14.6035	1.83177	8.20505	3.03651	1.5743e-06	UP
BnaA02g23000D	GSBRNA2T00113940001	16.2992	4.81231	3.6424	1.86489	0.000144227	UP
BnaA02g23230D	GSBRNA2T00114004001	12.9418	4.38574	3.17108	1.66497	0.00898603	UP
BnaA02g23330D	GSBRNA2T00114025001	7.20878	0.390611	15.2559	3.9313	0.000194754	UP
BnaA02g24410D	GSBRNA2T00079349001	11.023	1.37079	8.11761	3.02106	6.73244e-05	UP
BnaA02g25110D	GSBRNA2T00041679001	71.8613	27.2229	2.87173	1.52192	3.45878e-06	UP
BnaA02g25150D	GSBRNA2T00041671001	21.0208	0.88704	22.6688	4.50264	1.1674e-13	UP
BnaA02g25910D	GSBRNA2T00030911001	1.63377	10.6593	-5.59273	-2.48355	0.000671542	DOWN
BnaA02g25930D	GSBRNA2T00030909001	150.693	64.4912	2.55082	1.35096	7.7161e-06	UP
BnaA02g26140D	GSBRNA2T00030878001	25.3264	0.539875	41.2596	5.36666	5.22651e-16	UP
BnaA02g26610D	GSBRNA2T00030807001	32.7702	9.512	3.74039	1.90319	3.79274e-08	UP
BnaA02g26910D	GSBRNA2T00069571001	2.24623	18.1122	-7.04143	-2.81587	7.68069e-06	DOWN
BnaA02g27000D	GSBRNA2T00069584001	21.7557	9.43649	2.50816	1.32663	0.00348142	UP
BnaA02g27280D	GSBRNA2T00093584001	13.496	0.797009	16.006	4.00054	5.92172e-08	UP
BnaA02g27290D	GSBRNA2T00093585001	13.0175	2.66038	5.1567	2.36645	0.000168077	UP
BnaA02g27550D	GSBRNA2T00084107001	16.9364	2.94883	6.0663	2.60082	6.75183e-07	UP
BnaA02g27670D	GSBRNA2T00072247001	32.392	5.87137	5.94037	2.57055	1.37137e-11	UP
BnaA02g27680D	GSBRNA2T00072249001	16.6951	6.5502	2.7595	1.46441	0.00336051	UP
BnaA02g27830D	GSBRNA2T00072271001	35.101	9.026	4.21716	2.07627	8.73223e-10	UP
BnaA02g27860D	GSBRNA2T00072277001	47.0008	19.1157	2.68695	1.42597	6.16664e-08	UP
BnaA02g27870D	GSBRNA2T00072278001	38.4225	16.471	2.5482	1.34948	6.37624e-06	UP
BnaA02g27980D	GSBRNA2T00072297001	107.869	261.725	-2.2164	-1.14822	1.63018e-05	DOWN
BnaA02g28080D	GSBRNA2T00092189001	13.9601	1.31995	10.6113	3.40753	5.6787e-08	UP
BnaA02g28130D	GSBRNA2T00092183001	58.516	163.309	-2.53023	-1.33927	0.00113561	DOWN
BnaA02g28200D	GSBRNA2T00092174001	20.9654	3.36319	6.60964	2.72457	1.46528e-08	UP
BnaA02g29010D	GSBRNA2T00093773001	328.339	1567.32	-4.35973	-2.12424	5.88847e-17	DOWN
BnaA02g29300D	GSBRNA2T00086963001	27.5333	14.8341	2.02611	1.01872	0.0091862	UP
BnaA02g29770D	GSBRNA2T00080076001	51.3832	2.04385	25.9214	4.69607	7.04027e-31	UP
BnaA02g30100D	GSBRNA2T00091655001	37.4856	14.6864	2.77232	1.47109	8.9865e-05	UP
BnaA02g30780D	GSBRNA2T00055417001	18.598	63.2752	-3.08542	-1.62547	8.1567e-11	DOWN
BnaA02g31140D	GSBRNA2T00120524001	12.7031	0.290448	32.9383	5.04169	6.11506e-10	UP
BnaA02g31430D	GSBRNA2T00120493001	8.65027	0.415929	17.4188	4.12258	1.74462e-05	UP
BnaA02g31730D	GSBRNA2T00120459001	9.08714	0.262322	25.3193	4.66217	7.94972e-07	UP
BnaA02g31820D	GSBRNA2T00120447001	31.6395	5.8613	5.81077	2.53873	5.38125e-12	UP
BnaA02g31900D	GSBRNA2T00120429001	0.563639	8.32952	-11.2029	-3.4858	0.000589293	DOWN
BnaA02g32060D	GSBRNA2T00120406001	11.4051	2.78419	4.33248	2.11519	0.000751546	UP
BnaA02g32150D	GSBRNA2T00120396001	11.5031	1.83488	6.4727	2.69437	2.47069e-05	UP
BnaA02g32320D	GSBRNA2T00120371001	18.4502	5.82401	3.41671	1.77261	0.000184164	UP
BnaA02g32460D	GSBRNA2T00120353001	46.5505	2.57413	18.8972	4.2401	1.57562e-31	UP
BnaA02g33270D	GSBRNA2T00046042001	192.558	42.8458	4.9346	2.30293	3.64903e-23	UP
BnaA02g33370D	GSBRNA2T00046055001	28.7646	159.9	-5.00751	-2.32409	5.71851e-12	DOWN
BnaA02g33880D	GSBRNA2T00047544001	5.67687	0.374166	12.4574	3.63893	0.00358557	UP
BnaA02g34000D	GSBRNA2T00047527001	21.6741	6.56064	3.57176	1.83664	1.25367e-05	UP
BnaA02g34030D	GSBRNA2T00047523001	4.36605	14.4626	-2.96056	-1.56587	0.00992657	DOWN
BnaA02g34400D	GSBRNA2T00047468001	17.4098	0.685557	23.398	4.54832	1.33073e-12	UP
BnaA02g34440D	GSBRNA2T00047462001	31.2188	1.09813	27.8574	4.79999	1.88039e-19	UP
BnaA02g35120D	GSBRNA2T00023131001	18.2673	6.87866	2.87714	1.52463	0.00102576	UP
BnaA02g35160D	GSBRNA2T00023135001	18.7958	1.83957	10.5072	3.3933	8.55136e-11	UP
BnaA02g35250D	GSBRNA2T00063664001	16.8978	58.7736	-3.19271	-1.67478	0.00144902	DOWN
BnaA02g35270D	GSBRNA2T00028013001	14.9463	5.63712	2.86465	1.51836	0.00500719	UP
BnaA02g35440D	GSBRNA2T00043973001	88.2362	17.7531	5.4237	2.43928	4.24255e-14	UP
BnaA02g35760D	GSBRNA2T00017809001	6.12358	0.084547	30.9517	4.95195	0.000251532	UP
BnaA02g35970D	GSBRNA2T00036368001	69.451	1.47246	47.4291	5.5677	1.76817e-44	UP
BnaA02g36030D	GSBRNA2T00066084001	81.925	190.517	-2.12736	-1.08907	0.000723461	DOWN
BnaA02g36240D	GSBRNA2T00043751001	14.6364	5.53823	2.85504	1.51351	0.00263949	UP
BnaA02g37020D	GSBRNA2T00027985001	5.90887	31.0224	-4.68442	-2.22787	1.05911e-06	DOWN
BnaA02g37030D	GSBRNA2T00027986001	8.69898	0.16654	31.9041	4.99567	1.5115e-06	UP
BnaA03g00070D	GSBRNA2T00049183001	28.6327	12.8253	2.43412	1.2834	0.000254491	UP
BnaA03g00250D	GSBRNA2T00049207001	10.6503	0.394611	22.2465	4.4755	5.00953e-07	UP
BnaA03g00260D	GSBRNA2T00049208001	417.004	95.0719	4.80685	2.26509	1.45461e-12	UP
BnaA03g00670D	GSBRNA2T00049252001	32.9773	16.8151	2.14293	1.09959	0.000939591	UP
BnaA03g00720D	GSBRNA2T00049257001	21.6345	10.2985	2.28894	1.19468	0.00553673	UP
BnaA03g00800D	GSBRNA2T00049267001	41.7087	145.333	-3.16624	-1.66277	2.59568e-14	DOWN
BnaA03g00840D	GSBRNA2T00049273001	21.2442	4.88447	4.66979	2.22336	6.65104e-07	UP
BnaA03g01180D	GSBRNA2T00049315001	2.31676	12.8777	-4.8551	-2.2795	0.000451709	DOWN
BnaA03g01450D	GSBRNA2T00049351001	35.4137	11.9627	3.23152	1.69221	5.72941e-06	UP
BnaA03g01570D	GSBRNA2T00049365001	117.518	386.804	-2.98464	-1.57756	4.33469e-13	DOWN
BnaA03g01690D	GSBRNA2T00049379001	52.802	6.88011	8.27076	3.04802	6.44113e-22	UP
BnaA03g01790D	GSBRNA2T00049389001	117.515	0.265276	321.024	8.32654	9.0699e-71	UP
BnaA03g02060D	GSBRNA2T00129643001	6.9709	0.316515	17.1773	4.10243	0.00272355	UP
BnaA03g02450D	GSBRNA2T00129690001	50.6305	11.9747	4.59805	2.20102	4.96953e-15	UP
BnaA03g02500D	GSBRNA2T00129695001	16.7341	38.2411	-2.07347	-1.05204	0.00176725	DOWN
BnaA03g03440D	GSBRNA2T00129818001	52.1001	24.897	2.28611	1.1929	1.45116e-05	UP
BnaA03g03530D	GSBRNA2T00129828001	74.2697	22.5835	3.59138	1.84454	3.67016e-11	UP
BnaA03g04160D	GSBRNA2T00129904001	11.4497	0.161365	42.5757	5.41196	8.56555e-09	UP
BnaA03g04190D	GSBRNA2T00129907001	20.4634	6.63149	3.33857	1.73923	6.35557e-05	UP
BnaA03g04230D	GSBRNA2T00129911001	0.464723	6.09519	-9.61265	-3.26493	0.00489329	DOWN
BnaA03g04280D	GSBRNA2T00129918001	20.6823	0.624679	29.9877	4.9063	1.93715e-14	UP
BnaA03g04290D	GSBRNA2T00129919001	13.7436	4.85849	3.04716	1.60747	0.0066176	UP
BnaA03g04310D	GSBRNA2T00129921001	62.8808	7.86943	8.628	3.10903	3.43401e-18	UP
BnaA03g04320D	GSBRNA2T00129922001	21.4858	8.99179	2.59879	1.37784	0.001733	UP
BnaA03g04370D	GSBRNA2T00129927001	120.55	65.7067	2.01197	1.00861	1.40948e-10	UP
BnaA03g04470D	GSBRNA2T00129939001	156.636	6.53962	25.655	4.68117	3.88177e-37	UP
BnaA03g04720D	GSBRNA2T00129969001	1.78106	13.2236	-6.39442	-2.67681	6.72936e-05	DOWN
BnaA03g04910D	GSBRNA2T00129989001	9.38038	2.25661	4.35889	2.12396	0.00469228	UP
BnaA03g06670D	GSBRNA2T00130193001	17.2445	56.0783	-2.94593	-1.55873	3.39394e-08	DOWN
BnaA03g07200D	GSBRNA2T00149026001	16.88	46.316	-2.49236	-1.31751	0.000430014	DOWN
BnaA03g07800D	GSBRNA2T00148956001	19.0285	6.51761	3.16014	1.65999	0.00026703	UP
BnaA03g07830D	GSBRNA2T00148947001	8.40038	0.689029	11.3281	3.50184	3.21339e-05	UP
BnaA03g07930D	GSBRNA2T00148936001	21.4144	9.46483	2.46881	1.30382	0.0072729	UP
BnaA03g08110D	GSBRNA2T00148916001	17.0156	5.04481	3.63126	1.86047	0.000157746	UP
BnaA03g08510D	GSBRNA2T00148862001	15.0846	3.06713	5.20479	2.37984	4.54651e-05	UP
BnaA03g08720D	GSBRNA2T00148835001	4.76689	16.1594	-3.03656	-1.60244	0.00355594	DOWN
BnaA03g08920D	GSBRNA2T00148813001	124.948	51.7461	2.6454	1.40349	2.9754e-15	UP
BnaA03g09330D	GSBRNA2T00148766001	20.0182	2.24085	9.29847	3.21699	5.62928e-11	UP
BnaA03g09340D	GSBRNA2T00148764001	22.0266	2.59399	8.90205	3.15414	4.08733e-11	UP
BnaA03g09400D	GSBRNA2T00148757001	67.2463	36.3487	2.02411	1.01729	0.00397893	UP
BnaA03g09430D	GSBRNA2T00148754001	27.9405	4.12177	7.23458	2.85491	3.62935e-12	UP
BnaA03g09450D	GSBRNA2T00148752001	17.7822	0.908342	18.8006	4.2327	1.32746e-11	UP
BnaA03g09460D	GSBRNA2T00148751001	9.58906	0.400085	19.8512	4.31115	2.81053e-06	UP
BnaA03g09490D	GSBRNA2T00148748001	17.3594	5.87874	3.18898	1.6731	0.000759203	UP
BnaA03g09530D	GSBRNA2T00148744001	0.545767	53.8355	-71.8773	-6.16746	7.60076e-05	DOWN
BnaA03g10450D	GSBRNA2T00148639001	16.508	6.46911	2.7635	1.4665	0.00410326	UP
BnaA03g10690D	GSBRNA2T00148613001	18.8047	5.06962	3.99026	1.99648	1.85598e-05	UP
BnaA03g10790D	GSBRNA2T00062641001	149.53	47.736	3.42707	1.77698	7.75328e-15	UP
BnaA03g11100D	GSBRNA2T00062607001	100.733	31.2541	3.52588	1.81798	2.25338e-17	UP
BnaA03g11110D	GSBRNA2T00062606001	129.071	37.7876	3.73763	1.90213	1.86644e-19	UP
BnaA03g11140D	GSBRNA2T00062603001	54.6475	19.8006	3.01477	1.59205	9.81258e-09	UP
BnaA03g11150D	GSBRNA2T00062602001	54.4305	20.475	2.90519	1.53863	8.87186e-08	UP
BnaA03g11190D	GSBRNA2T00062597001	23.9321	12.2115	2.13835	1.0965	0.00741726	UP
BnaA03g11410D	GSBRNA2T00062568001	408.436	14.9424	29.8277	4.89858	4.00191e-43	UP
BnaA03g11590D	GSBRNA2T00062544001	8.64928	1.5611	5.67157	2.50375	0.00163504	UP
BnaA03g11650D	GSBRNA2T00075839001	90.9544	24.6336	4.01985	2.00714	1.82908e-14	UP
BnaA03g11690D	GSBRNA2T00075847001	7.45767	0.401097	15.4663	3.95106	0.000194754	UP
BnaA03g11980D	GSBRNA2T00075884001	36.9464	13.1613	3.07091	1.61867	0.00149471	UP
BnaA03g12500D	GSBRNA2T00017893001	8.58236	0.768888	10.5501	3.39918	0.000109622	UP
BnaA03g12520D	GSBRNA2T00017889001	81.7153	8.5648	10.311	3.36611	2.38956e-36	UP
BnaA03g13140D	GSBRNA2T00066706001	2.17642	85.4446	-33.4368	-5.06337	6.56216e-09	DOWN
BnaA03g14140D	GSBRNA2T00142121001	197.341	38.1764	5.6755	2.50475	7.68463e-23	UP
BnaA03g14150D	GSBRNA2T00142119001	9.62267	2.66156	3.82319	1.93478	0.00709954	UP
BnaA03g14210D	GSBRNA2T00142110001	47.8819	9.13647	5.6823	2.50648	2.96323e-17	UP
BnaA03g14520D	GSBRNA2T00142071001	11.2833	2.00535	5.84746	2.54781	0.000158344	UP
BnaA03g14760D	GSBRNA2T00142045001	165.681	29.4815	6.12262	2.61415	1.36971e-31	UP
BnaA03g15290D	GSBRNA2T00141982001	35.9361	17.5647	2.23565	1.16069	0.000526548	UP
BnaA03g15760D	GSBRNA2T00141930001	15.527	4.26211	3.90467	1.9652	0.000214803	UP
BnaA03g16020D	GSBRNA2T00141899001	15.5613	1.24056	12.4975	3.64357	7.82269e-09	UP
BnaA03g16310D	GSBRNA2T00141860001	11.2777	27.181	-2.18467	-1.12741	0.00576932	DOWN
BnaA03g16860D	GSBRNA2T00086063001	45.9324	22.9557	2.18898	1.13026	2.4127e-05	UP
BnaA03g17000D	GSBRNA2T00086080001	11.3803	2.20568	5.3907	2.43047	0.000275458	UP
BnaA03g17040D	GSBRNA2T00086085001	19.7831	9.0302	2.38519	1.2541	0.00789749	UP
BnaA03g17100D	GSBRNA2T00086093001	20.8805	3.07385	7.18142	2.84427	8.53543e-10	UP
BnaA03g17390D	GSBRNA2T00124903001	18.4876	5.82859	3.42244	1.77503	0.000302887	UP
BnaA03g17400D	GSBRNA2T00124902001	9.50102	2.09833	4.72734	2.24103	0.00332831	UP
BnaA03g17820D	GSBRNA2T00124850001	43.0648	8.57332	5.43376	2.44195	7.46623e-11	UP
BnaA03g18100D	GSBRNA2T00124816001	6.44749	0.4444	12.4075	3.63314	0.00113561	UP
BnaA03g18480D	GSBRNA2T00124774001	49.1822	8.66711	6.14561	2.61956	1.66338e-17	UP
BnaA03g18600D	GSBRNA2T00124760001	8.12085	0.852457	9.14708	3.19331	0.000337174	UP
BnaA03g18900D	GSBRNA2T00124720001	23.9044	11.1718	2.32989	1.22026	0.00419134	UP
BnaA03g18910D	GSBRNA2T00124719001	29.7708	12.8599	2.52377	1.33558	0.00057592	UP
BnaA03g19450D	GSBRNA2T00058405001	83.3482	13.5589	6.68132	2.74013	1.15519e-26	UP
BnaA03g19470D	GSBRNA2T00058402001	75.3339	176.512	-2.14769	-1.10278	0.000166936	DOWN
BnaA03g19960D	GSBRNA2T00139105001	7.54573	0.215513	23.8818	4.57784	1.02734e-05	UP
BnaA03g19970D	GSBRNA2T00139104001	4.87949	15.4337	-2.8341	-1.50289	0.00858446	DOWN
BnaA03g20190D	GSBRNA2T00139071001	6.5576	23.3968	-3.20515	-1.68039	0.000131793	DOWN
BnaA03g20290D	GSBRNA2T00139059001	21.3649	2.27576	9.77649	3.28932	4.42132e-12	UP
BnaA03g20300D	GSBRNA2T00139058001	52.5852	1.75222	30.6218	4.93649	1.03624e-33	UP
BnaA03g20310D	GSBRNA2T00139054001	764.495	5.0398	162.278	7.34232	1.925e-147	UP
BnaA03g20340D	GSBRNA2T00139050001	6.98712	1.00647	6.82689	2.77123	0.00179267	UP
BnaA03g20690D	GSBRNA2T00139014001	6.01441	0.232385	18.2412	4.18913	0.000251532	UP
BnaA03g20770D	GSBRNA2T00139004001	14.0669	5.26056	2.88615	1.52915	0.00792758	UP
BnaA03g20930D	GSBRNA2T00138986001	9.40717	1.55678	6.17703	2.62691	0.000674712	UP
BnaA03g20980D	GSBRNA2T00138979001	27.4124	12.4127	2.40938	1.26866	0.000554975	UP
BnaA03g21100D	GSBRNA2T00138964001	5.23422	84.2021	-13.9992	-3.80728	0.000395471	DOWN
BnaA03g21140D	GSBRNA2T00138959001	187.445	3.25828	60.6334	5.92204	9.97951e-129	UP
BnaA03g21150D	GSBRNA2T00138958001	10.5561	1.30556	8.1272	3.02276	1.75142e-05	UP
BnaA03g21260D	GSBRNA2T00138946001	34.2844	4.48949	8.15878	3.02835	5.25722e-16	UP
BnaA03g21500D	GSBRNA2T00138919001	80.8413	43.5665	2.03409	1.02438	0.000708415	UP
BnaA03g21640D	GSBRNA2T00138904001	173.352	1.79	98.8282	6.62685	2.07094e-77	UP
BnaA03g21770D	GSBRNA2T00138891001	44.7182	110.482	-2.24023	-1.16365	1.48322e-07	DOWN
BnaA03g22420D	GSBRNA2T00138815001	7.11861	0.684797	9.67455	3.27419	0.00179267	UP
BnaA03g22720D	GSBRNA2T00138782001	8.11087	0.194058	27.3029	4.77098	5.43269e-06	UP
BnaA03g22740D	GSBRNA2T00138780001	76.3427	32.4678	2.5648	1.35885	9.69378e-06	UP
BnaA03g23170D	GSBRNA2T00138725001	14.1944	5.12097	2.98876	1.57955	0.00584376	UP
BnaA03g23730D	GSBRNA2T00151363001	6.31621	20.7865	-2.95566	-1.56348	0.00113919	DOWN
BnaA03g24050D	GSBRNA2T00151408001	26.6292	12.2179	2.37511	1.248	0.00106297	UP
BnaA03g24080D	GSBRNA2T00151413001	9.7308	1.84645	5.45409	2.44734	0.00110412	UP
BnaA03g24240D	GSBRNA2T00151436001	14.8809	4.39876	3.63173	1.86066	0.000332484	UP
BnaA03g24340D	GSBRNA2T00151447001	7.78307	1.51406	5.25727	2.39431	0.00706061	UP
BnaA03g24410D	GSBRNA2T00151456001	9.85221	0.513566	16.8326	4.07319	1.5115e-06	UP
BnaA03g24580D	GSBRNA2T00151475001	371.878	37.6465	10.7492	3.42615	9.18338e-31	UP
BnaA03g26130D	GSBRNA2T00151673001	69.9852	6.01666	12.5084	3.64482	1.60477e-38	UP
BnaA03g26140D	GSBRNA2T00151674001	74.3305	3.57583	22.019	4.46068	2.04514e-46	UP
BnaA03g26220D	GSBRNA2T00151685001	326.048	57.457	6.15445	2.62163	1.09243e-20	UP
BnaA03g26490D	GSBRNA2T00112220001	10.6043	2.54886	4.38271	2.13182	0.00497769	UP
BnaA03g26510D	GSBRNA2T00112218001	66.6491	27.4807	2.63144	1.39585	0.00152554	UP
BnaA03g26530D	GSBRNA2T00112216001	87.8174	33.3625	2.87369	1.5229	9.58155e-10	UP
BnaA03g26950D	GSBRNA2T00112156001	58.6925	15.2301	4.19645	2.06917	1.44027e-15	UP
BnaA03g27030D	GSBRNA2T00112147001	44.0051	2.52033	18.2245	4.1878	1.61426e-27	UP
BnaA03g27250D	GSBRNA2T00112116001	11.8053	0.830593	13.5335	3.75846	5.65208e-07	UP
BnaA03g27520D	GSBRNA2T00112088001	94.0441	28.3202	3.6101	1.85204	8.27463e-07	UP
BnaA03g27800D	GSBRNA2T00112054001	11.0562	0.90406	11.7879	3.55923	2.03834e-06	UP
BnaA03g28120D	GSBRNA2T00112016001	11.4432	1.02705	10.9079	3.4473	1.01687e-06	UP
BnaA03g28370D	GSBRNA2T00111985001	24.1678	0.0604954	134.203	7.06827	0.00150255	UP
BnaA03g28770D	GSBRNA2T00111932001	1174.75	13.5652	94.4414	6.56135	1.92992e-140	UP
BnaA03g28780D	GSBRNA2T00111931001	10.2985	2.04526	5.2425	2.39026	0.000661399	UP
BnaA03g28820D	GSBRNA2T00111927001	8.84957	2.39851	3.88513	1.95796	0.00732333	UP
BnaA03g29310D	GSBRNA2T00111872001	31.733	7.82756	4.39043	2.13436	6.39285e-10	UP
BnaA03g29910D	GSBRNA2T00111802001	7.53184	1.46668	5.24062	2.38974	0.00706061	UP
BnaA03g29990D	GSBRNA2T00111794001	106.027	11.1166	10.3218	3.36762	4.69906e-31	UP
BnaA03g30440D	GSBRNA2T00111737001	18.6057	47.7244	-2.32784	-1.21899	0.000260155	DOWN
BnaA03g31400D	GSBRNA2T00111627001	12.9992	1.55014	8.52442	3.0916	3.96465e-05	UP
BnaA03g32230D	GSBRNA2T00111523001	23.5062	55.1669	-2.13214	-1.0923	1.58664e-05	DOWN
BnaA03g32320D	GSBRNA2T00111511001	124.189	33.5772	4.03816	2.0137	1.98834e-09	UP
BnaA03g32340D	GSBRNA2T00111508001	7.87789	0.647918	11.1908	3.48424	5.88448e-05	UP
BnaA03g32620D	GSBRNA2T00137726001	19.0217	54.9018	-2.62043	-1.3898	7.94972e-07	DOWN
BnaA03g32640D	GSBRNA2T00137724001	32.0675	3.76954	9.03832	3.17605	1.85085e-15	UP
BnaA03g32650D	GSBRNA2T00137723001	43.9568	5.71368	8.24932	3.04428	5.46961e-17	UP
BnaA03g32660D	GSBRNA2T00137722001	33.3262	5.06299	7.03724	2.81501	3.3767e-12	UP
BnaA03g32680D	GSBRNA2T00137720001	20.3187	3.82082	5.66707	2.5026	1.58371e-07	UP
BnaA03g32690D	GSBRNA2T00137719001	31.3827	6.82706	4.96382	2.31145	7.87411e-11	UP
BnaA03g32770D	GSBRNA2T00137706001	15.444	6.16206	2.71254	1.43964	0.00638311	UP
BnaA03g32960D	GSBRNA2T00137675001	92.1215	0.994175	89.4853	6.48358	1.45578e-58	UP
BnaA03g34270D	GSBRNA2T00137516001	20.1836	2.18082	9.61469	3.26524	8.09873e-10	UP
BnaA03g34520D	GSBRNA2T00137490001	34.5526	9.56644	3.9207	1.97111	1.98834e-09	UP
BnaA03g34700D	GSBRNA2T00137471001	9.30364	0	75.5166	6.23872	4.21075e-07	UP
BnaA03g34760D	GSBRNA2T00137465001	44.1607	24.0414	2.01085	1.00781	0.000697328	UP
BnaA03g35310D	GSBRNA2T00137396001	58.0187	22.5603	2.8093	1.49021	4.48262e-07	UP
BnaA03g35850D	GSBRNA2T00137337001	9.38106	1.87048	5.19763	2.37785	0.00179932	UP
BnaA03g36070D	GSBRNA2T00137307001	18.2013	5.70002	3.44575	1.78482	0.000323586	UP
BnaA03g36080D	GSBRNA2T00137306001	25.1132	4.12348	6.50167	2.70081	1.23582e-10	UP
BnaA03g37550D	GSBRNA2T00154927001	179.845	19.6561	9.96297	3.31658	3.47701e-44	UP
BnaA03g37660D	GSBRNA2T00154943001	24.3416	12.443	2.13485	1.09414	0.00610538	UP
BnaA03g37730D	GSBRNA2T00154956001	49.657	4.18435	12.6414	3.66008	1.58646e-21	UP
BnaA03g37990D	GSBRNA2T00154986001	83.4865	245.036	-2.67997	-1.42221	5.70813e-08	DOWN
BnaA03g38050D	GSBRNA2T00154994001	109.309	523.384	-4.34261	-2.11856	1.09242e-32	DOWN
BnaA03g38060D	GSBRNA2T00154995001	2.89941	35.1925	-10.664	-3.41468	8.09953e-07	DOWN
BnaA03g38380D	GSBRNA2T00155030001	11.9787	0.174285	42.6738	5.41528	2.29879e-09	UP
BnaA03g38440D	GSBRNA2T00155039001	144.958	1.61082	91.0767	6.50901	5.42267e-63	UP
BnaA03g38480D	GSBRNA2T00155045001	6.75597	0.902043	7.26875	2.86171	0.00306792	UP
BnaA03g38630D	GSBRNA2T00155060001	3459.67	70.0523	54.4875	5.76785	8.58053e-74	UP
BnaA03g38670D	GSBRNA2T00155065001	20.3857	3.09827	6.96144	2.79938	1.72341e-08	UP
BnaA03g38770D	GSBRNA2T00155079001	23.2814	61.9355	-2.41521	-1.27215	0.000156949	DOWN
BnaA03g38920D	GSBRNA2T00113708001	3.35236	15.9202	-4.20711	-2.07283	0.000253936	DOWN
BnaA03g39100D	GSBRNA2T00113680001	28.0725	10.7729	2.83593	1.50382	3.4255e-05	UP
BnaA03g39380D	GSBRNA2T00113647001	7.74917	1.10241	6.97332	2.80185	0.00232217	UP
BnaA03g39390D	GSBRNA2T00113646001	6.02411	0.537388	10.0077	3.32304	0.00203752	UP
BnaA03g39760D	GSBRNA2T00113602001	5.30896	18.8656	-3.18567	-1.6716	0.000784654	DOWN
BnaA03g39800D	GSBRNA2T00113597001	20.2795	0.396588	41.9704	5.3913	2.01543e-16	UP
BnaA03g39910D	GSBRNA2T00113581001	33.7478	12.8158	2.86752	1.51981	4.24188e-06	UP
BnaA03g40020D	GSBRNA2T00113567001	103.933	30.5471	3.70412	1.88913	3.61566e-14	UP
BnaA03g40290D	GSBRNA2T00113534001	27.2556	10.8665	2.73155	1.44972	5.61691e-05	UP
BnaA03g40370D	GSBRNA2T00113525001	3.05095	13.1725	-3.81443	-1.93147	0.00277601	DOWN
BnaA03g40590D	GSBRNA2T00113494001	8.58885	23.3226	-2.45341	-1.29479	0.00350233	DOWN
BnaA03g40840D	GSBRNA2T00113459001	7.63567	0.28919	19.9854	4.32087	1.02734e-05	UP
BnaA03g40930D	GSBRNA2T00151356001	5.84285	0.955588	5.99524	2.58382	0.00883823	UP
BnaA03g40940D	GSBRNA2T00151354001	57.3691	4.59182	13.3078	3.7342	7.17874e-17	UP
BnaA03g41220D	GSBRNA2T00151313001	38.8995	11.9461	3.54649	1.82639	2.26842e-09	UP
BnaA03g41780D	GSBRNA2T00151242001	13.9013	2.84939	5.15528	2.36605	2.67699e-05	UP
BnaA03g41900D	GSBRNA2T00151228001	1.33337	11.1258	-7.03639	-2.81484	0.000124193	DOWN
BnaA03g41960D	GSBRNA2T00151221001	69.716	31.7864	2.40413	1.26551	1.99305e-05	UP
BnaA03g41970D	GSBRNA2T00151219001	51.716	3.02261	18.0054	4.17036	1.99076e-31	UP
BnaA03g42010D	GSBRNA2T00151215001	22.6841	9.45744	2.60703	1.38241	0.00181073	UP
BnaA03g42810D	GSBRNA2T00151122001	20.0486	3.73274	5.7218	2.51647	6.0106e-08	UP
BnaA03g42990D	GSBRNA2T00151098001	13.3995	1.22056	10.9349	3.45087	1.81786e-07	UP
BnaA03g43610D	GSBRNA2T00151027001	15.5825	5.5289	3.04381	1.60588	0.00143107	UP
BnaA03g44570D	GSBRNA2T00106728001	20.7406	7.1314	3.15095	1.65579	0.00190372	UP
BnaA03g44600D	GSBRNA2T00106731001	114.234	3.05607	39.3106	5.29685	1.88584e-69	UP
BnaA03g45460D	GSBRNA2T00106839001	26.3312	0.41554	52.5644	5.71601	3.88509e-20	UP
BnaA03g45680D	GSBRNA2T00106867001	6.5865	0.670797	9.11915	3.1889	0.00306792	UP
BnaA03g45810D	GSBRNA2T00048835001	13.2214	0.71427	17.2083	4.10503	2.98198e-09	UP
BnaA03g45820D	GSBRNA2T00048837001	44.4405	1.93518	23.6026	4.56087	5.14456e-29	UP
BnaA03g46050D	GSBRNA2T00048871001	16.7158	4.45076	4.02912	2.01046	5.04696e-05	UP
BnaA03g46130D	GSBRNA2T00048887001	46.6419	22.8688	2.23545	1.16057	7.82976e-05	UP
BnaA03g46140D	GSBRNA2T00048888001	15.0228	5.89042	2.75859	1.46393	0.0091237	UP
BnaA03g46280D	GSBRNA2T00048907001	12.5349	2.44766	5.3812	2.42793	0.000570786	UP
BnaA03g46460D	GSBRNA2T00048932001	43.9259	1.65647	26.9548	4.75247	6.27828e-30	UP
BnaA03g47580D	GSBRNA2T00096122001	23.7594	5.50019	4.64992	2.2172	7.83693e-08	UP
BnaA03g49130D	GSBRNA2T00044344001	36.1773	81.4742	-2.04803	-1.03423	7.08973e-07	DOWN
BnaA03g49290D	GSBRNA2T00044369001	18.9766	7.75933	2.65456	1.40847	0.00293393	UP
BnaA03g50050D	GSBRNA2T00067401001	27.2147	13.0952	2.26817	1.18153	0.00136071	UP
BnaA03g50760D	GSBRNA2T00092676001	1.2299	10.5909	-7.18194	-2.84437	0.00117401	DOWN
BnaA03g50850D	GSBRNA2T00092687001	3.23816	18.7877	-5.12338	-2.3571	9.5728e-06	DOWN
BnaA03g50940D	GSBRNA2T00092696001	58.286	19.7127	3.22872	1.69096	4.31814e-11	UP
BnaA03g50990D	GSBRNA2T00092701001	14.1669	0.333047	33.3716	5.06055	1.09032e-10	UP
BnaA03g51010D	GSBRNA2T00092703001	28.8965	11.1536	2.82314	1.4973	3.65962e-05	UP
BnaA03g51100D	GSBRNA2T00077657001	6.08131	0.724382	7.90819	2.98335	0.00883823	UP
BnaA03g52590D	GSBRNA2T00083269001	0.364663	5.61616	-10.707	-3.42048	0.00632839	DOWN
BnaA03g53320D	GSBRNA2T00071484001	11.2135	1.39055	8.14725	3.02631	5.63542e-06	UP
BnaA03g53440D	GSBRNA2T00071469001	11.0645	3.16367	3.72095	1.89567	0.0029272	UP
BnaA03g53450D	GSBRNA2T00071468001	19.4518	4.40238	4.73147	2.24229	1.41535e-06	UP
BnaA03g53700D	GSBRNA2T00075255001	12.5525	0.746047	15.7577	3.97799	1.05377e-08	UP
BnaA03g53750D	GSBRNA2T00075260001	12.8308	2.42441	5.55124	2.47281	5.91811e-05	UP
BnaA03g53940D	GSBRNA2T00043262001	115.706	22.0087	5.7388	2.52075	2.88631e-21	UP
BnaA03g54160D	GSBRNA2T00043295001	13.0153	1.43401	9.18077	3.19862	3.24659e-07	UP
BnaA03g54590D	GSBRNA2T00051635001	2.852	21.1879	-6.54873	-2.71122	2.14148e-06	DOWN
BnaA03g54910D	GSBRNA2T00017028001	26.1677	8.35182	3.39958	1.76536	4.65742e-06	UP
BnaA03g55150D	GSBRNA2T00004961001	54.0816	20.6549	2.86607	1.51907	9.16855e-07	UP
BnaA03g55320D	GSBRNA2T00017317001	302.961	103.218	3.20242	1.67916	8.87958e-09	UP
BnaA03g55550D	GSBRNA2T00025283001	14.2323	5.09943	3.00974	1.58964	0.00383293	UP
BnaA03g55780D	GSBRNA2T00028367001	4.60479	15.579	-3.02726	-1.59801	0.00632839	DOWN
BnaA03g55970D	GSBRNA2T00019736001	3.14066	45.572	-12.7027	-3.66706	5.95126e-16	DOWN
BnaA03g56220D	GSBRNA2T00017759001	12.2163	28.2916	-2.09735	-1.06857	0.00762161	DOWN
BnaA03g56430D	GSBRNA2T00048186001	7.73664	0.0961197	37.0092	5.20981	1.02734e-05	UP
BnaA03g56650D	GSBRNA2T00023690001	1.18841	27.925	-19.0701	-4.25324	0.000463527	DOWN
BnaA03g56740D	GSBRNA2T00030716001	0.594328	27.1154	-33.9183	-5.08399	6.89841e-05	DOWN
BnaA03g56840D	GSBRNA2T00011641001	31.6457	7.90491	4.336	2.11636	5.96058e-10	UP
BnaA03g56970D	GSBRNA2T00011656001	11.5403	0.0993283	54.1703	5.75943	4.42767e-09	UP
BnaA03g57570D	GSBRNA2T00060639001	142.947	7.77556	19.9111	4.3155	9.88894e-34	UP
BnaA03g57860D	GSBRNA2T00006706001	17.8621	7.01722	2.75973	1.46453	0.00136941	UP
BnaA03g57920D	GSBRNA2T00052376001	18.7033	7.66351	2.6488	1.40534	0.00235945	UP
BnaA03g58220D	GSBRNA2T00011883001	28.6327	1.74908	16.7318	4.06452	3.78843e-17	UP
BnaA03g58240D	GSBRNA2T00017143001	4.22609	0.131867	17.7599	4.15055	0.00569996	UP
BnaA03g58610D	GSBRNA2T00041109001	159.838	8.89332	19.3901	4.27725	3.80619e-52	UP
BnaA03g58720D	GSBRNA2T00034581001	8.02439	0.787415	9.6761	3.27443	0.000337174	UP
BnaA04g00250D	GSBRNA2T00149314001	11.7869	29.6327	-2.27633	-1.18671	0.00169078	DOWN
BnaA04g00450D	GSBRNA2T00149288001	17.8991	70.5033	-3.53765	-1.82279	6.51119e-06	DOWN
BnaA04g00510D	GSBRNA2T00149280001	2.70651	14.59	-4.74186	-2.24545	0.00013866	DOWN
BnaA04g00600D	GSBRNA2T00149267001	33.4619	8.66137	4.17947	2.06332	3.65623e-07	UP
BnaA04g00700D	GSBRNA2T00149254001	30.1591	9.0599	3.61523	1.85409	6.2412e-08	UP
BnaA04g00840D	GSBRNA2T00149235001	4.23678	0	34.9341	5.12656	0.00569996	UP
BnaA04g00950D	GSBRNA2T00149224001	17.39	1.46954	11.9666	3.58094	6.36776e-10	UP
BnaA04g01110D	GSBRNA2T00149204001	13.0555	4.49819	3.12082	1.64193	0.00695849	UP
BnaA04g01340D	GSBRNA2T00149176001	4.36488	0	35.9601	5.16833	0.00569996	UP
BnaA04g01660D	GSBRNA2T00149135001	3.89365	15.1649	-3.47648	-1.79763	0.00330724	DOWN
BnaA04g01770D	GSBRNA2T00149123001	140.782	38.3208	4.01601	2.00576	1.45461e-12	UP
BnaA04g01780D	GSBRNA2T00149122001	138.376	37.9652	3.98332	1.99397	9.35953e-14	UP
BnaA04g02370D	GSBRNA2T00149050001	15.5691	1.65403	9.61816	3.26576	1.7064e-08	UP
BnaA04g02490D	GSBRNA2T00149035001	24.028	0.589311	36.3771	5.18496	1.31248e-08	UP
BnaA04g02500D	GSBRNA2T00126194001	23.3402	0.486688	41.1502	5.36283	8.10652e-08	UP
BnaA04g02560D	GSBRNA2T00126205001	52.3394	1.09872	46.6058	5.54244	4.22456e-34	UP
BnaA04g02720D	GSBRNA2T00126228001	18.6353	0.962337	18.7245	4.22685	1.10608e-11	UP
BnaA04g02730D	GSBRNA2T00126230001	69.2765	3.2331	22.5914	4.4977	5.84067e-24	UP
BnaA04g02970D	GSBRNA2T00126261001	2.07747	21.6733	-9.18885	-3.19989	1.83924e-05	DOWN
BnaA04g03070D	GSBRNA2T00126274001	19.6783	0.898518	20.9918	4.39175	8.00122e-13	UP
BnaA04g04360D	GSBRNA2T00126472001	17.9617	1.06194	16.5627	4.04987	3.16798e-11	UP
BnaA04g04450D	GSBRNA2T00126485001	0.211573	9.48082	-26.0439	-4.70287	1.74462e-05	DOWN
BnaA04g04780D	GSBRNA2T00126533001	34.2555	16.7022	2.24231	1.16499	0.000231748	UP
BnaA04g04850D	GSBRNA2T00126542001	185.52	14.3802	14.013	3.80869	4.03251e-40	UP
BnaA04g05120D	GSBRNA2T00126584001	18.3323	7.87484	2.52886	1.33849	0.00518678	UP
BnaA04g05420D	GSBRNA2T00021761001	36.5735	5.22823	7.5025	2.90737	4.94949e-16	UP
BnaA04g05430D	GSBRNA2T00021759001	7.68067	1.48715	5.27514	2.39921	0.00706061	UP
BnaA04g05470D	GSBRNA2T00021754001	48.1064	5.32596	9.68791	3.27619	3.37244e-20	UP
BnaA04g05780D	GSBRNA2T00021716001	4.35695	15.7226	-3.22768	-1.6905	0.00336939	DOWN
BnaA04g05960D	GSBRNA2T00021693001	31.5633	70.6533	-2.03534	-1.02527	0.000244832	DOWN
BnaA04g05980D	GSBRNA2T00021689001	26.2246	6.34307	4.46149	2.15753	1.98351e-08	UP
BnaA04g06100D	GSBRNA2T00111322001	2.35461	13.9746	-5.18494	-2.37433	6.89841e-05	DOWN
BnaA04g06420D	GSBRNA2T00111266001	159.438	59.4462	2.93629	1.55399	4.77895e-19	UP
BnaA04g06460D	GSBRNA2T00111262001	38.2048	13.5249	3.08738	1.62638	9.03097e-05	UP
BnaA04g06520D	GSBRNA2T00111253001	10.8593	0.203801	35.3734	5.14459	1.62969e-08	UP
BnaA04g06980D	GSBRNA2T00111182001	300.567	51.6047	6.38471	2.67462	2.39183e-90	UP
BnaA04g07190D	GSBRNA2T00068489001	9.5955	2.64548	3.83457	1.93907	0.00709954	UP
BnaA04g07520D	GSBRNA2T00114627001	17.5107	6.92443	2.73558	1.45185	0.00861244	UP
BnaA04g08110D	GSBRNA2T00114527001	18.3311	63.2959	-3.14334	-1.6523	1.28877e-08	DOWN
BnaA04g08530D	GSBRNA2T00114452001	5.88324	0.237113	17.6259	4.13963	0.000251532	UP
BnaA04g08970D	GSBRNA2T00114381001	24.7716	7.44312	3.59967	1.84787	5.60867e-06	UP
BnaA04g08980D	GSBRNA2T00114380001	17.9531	1.5289	11.9113	3.57426	4.14299e-11	UP
BnaA04g09500D	GSBRNA2T00114305001	157.508	39.6246	4.35205	2.12169	1.61372e-12	UP
BnaA04g10600D	GSBRNA2T00007627001	15.7008	0.828663	17.9882	4.16898	3.77725e-10	UP
BnaA04g10630D	GSBRNA2T00007618001	12.8857	1.19233	10.7429	3.42531	3.24659e-07	UP
BnaA04g10650D	GSBRNA2T00007616001	27.8359	10.1688	2.97875	1.57471	7.16713e-05	UP
BnaA04g11170D	GSBRNA2T00068522001	56.4019	17.4015	3.47119	1.79543	0.00114103	UP
BnaA04g11900D	GSBRNA2T00090290001	8.27635	26.2939	-2.86911	-1.52061	0.0005168	DOWN
BnaA04g12670D	GSBRNA2T00090188001	1.29	10.5414	-6.8857	-2.7836	0.000350995	DOWN
BnaA04g12790D	GSBRNA2T00032852001	16.4481	1.81553	9.31697	3.21986	7.96159e-08	UP
BnaA04g12890D	GSBRNA2T00032865001	1.95969	15.4233	-6.80038	-2.76561	2.81157e-06	DOWN
BnaA04g13420D	GSBRNA2T00066957001	13.8137	2.20148	6.54258	2.70986	2.20064e-06	UP
BnaA04g13530D	GSBRNA2T00066974001	10.7906	0	87.4265	6.45	3.12528e-08	UP
BnaA04g13570D	GSBRNA2T00066984001	23.5799	9.20876	2.7841	1.47721	0.000164195	UP
BnaA04g13830D	GSBRNA2T00068244001	10.6115	26.5584	-2.26477	-1.17936	0.00647399	DOWN
BnaA04g14130D	GSBRNA2T00068290001	92.1032	30.5624	3.29779	1.7215	2.47757e-20	UP
BnaA04g14640D	GSBRNA2T00082326001	54.6495	120.732	-2.00763	-1.0055	1.28066e-08	DOWN
BnaA04g14730D	GSBRNA2T00058351001	16.2118	6.30111	2.78558	1.47798	0.00401675	UP
BnaA04g15350D	GSBRNA2T00058278001	35.7043	4.67217	8.17429	3.03109	1.13451e-15	UP
BnaA04g15790D	GSBRNA2T00045284001	33.4881	11.1749	3.24479	1.69812	0.000391525	UP
BnaA04g16400D	GSBRNA2T00045208001	47.5249	5.21633	9.76793	3.28805	9.61711e-24	UP
BnaA04g16490D	GSBRNA2T00010601001	5.7124	0.55659	9.2374	3.20749	0.00358557	UP
BnaA04g16920D	GSBRNA2T00050403001	12.4186	2.44062	5.34146	2.41723	6.20834e-05	UP
BnaA04g17120D	GSBRNA2T00050433001	69.1748	1.86572	37.9754	5.24699	3.19934e-46	UP
BnaA04g17560D	GSBRNA2T00043435001	53.7436	8.34745	6.96539	2.8002	9.67353e-19	UP
BnaA04g17910D	GSBRNA2T00043389001	78.5988	10.2497	8.32097	3.05675	1.17617e-26	UP
BnaA04g17960D	GSBRNA2T00043383001	5.4228	22.6655	-3.73812	-1.90231	4.12659e-05	DOWN
BnaA04g18440D	GSBRNA2T00006382001	5.922	18.6732	-2.83459	-1.50314	0.00292623	DOWN
BnaA04g18590D	GSBRNA2T00006399001	29.6158	9.344	3.44014	1.78247	2.13079e-06	UP
BnaA04g18600D	GSBRNA2T00006400001	116.576	29.8201	4.24481	2.0857	5.05094e-12	UP
BnaA04g18920D	GSBRNA2T00006438001	24.2257	2.96809	8.60503	3.10518	8.29962e-12	UP
BnaA04g18980D	GSBRNA2T00006446001	7.63774	38.3124	-4.51259	-2.17396	1.46044e-10	DOWN
BnaA04g19600D	GSBRNA2T00064608001	39.9249	8.83847	4.89361	2.2909	1.68378e-12	UP
BnaA04g20010D	GSBRNA2T00064558001	25.9304	12.9999	2.17647	1.12199	0.00352659	UP
BnaA04g20150D	GSBRNA2T00077027001	1382.18	4150.51	-2.73014	-1.44898	4.68286e-08	DOWN
BnaA04g20190D	GSBRNA2T00077022001	28.1566	11.6939	2.62462	1.39211	0.000252803	UP
BnaA04g21040D	GSBRNA2T00069619001	8.71458	0.088437	43.031	5.4273	1.55328e-06	UP
BnaA04g21740D	GSBRNA2T00005404001	84.1668	6.0397	14.9776	3.90474	1.20023e-52	UP
BnaA04g21870D	GSBRNA2T00005389001	22.948	58.8773	-2.33063	-1.22072	7.44591e-06	DOWN
BnaA04g22000D	GSBRNA2T00005375001	9.90117	0	80.3025	6.32737	1.15192e-07	UP
BnaA04g22040D	GSBRNA2T00005371001	28.3791	6.71625	4.55716	2.18813	7.01643e-06	UP
BnaA04g22070D	GSBRNA2T00005367001	0.429667	9.89735	-16.4854	-4.04311	5.13806e-06	DOWN
BnaA04g22080D	GSBRNA2T00005366001	1.0516	14.5972	-11.4098	-3.51221	1.0181e-07	DOWN
BnaA04g22230D	GSBRNA2T00005351001	11.4946	0.492378	20.2635	4.34081	1.28749e-07	UP
BnaA04g22280D	GSBRNA2T00005340001	30.2826	1.77725	17.4326	4.12371	1.08842e-17	UP
BnaA04g22400D	GSBRNA2T00123404001	23.0854	2.75467	8.81164	3.13941	5.76504e-11	UP
BnaA04g22430D	GSBRNA2T00123393001	70.1042	15.6924	4.86734	2.28313	9.05956e-23	UP
BnaA04g22680D	GSBRNA2T00123365001	135.448	63.9528	2.30829	1.20682	0.000228405	UP
BnaA04g22720D	GSBRNA2T00123360001	20.3176	3.93374	5.51335	2.46293	1.20263e-07	UP
BnaA04g23480D	GSBRNA2T00123273001	11.7754	1.62849	7.39871	2.88727	1.4321e-05	UP
BnaA04g23880D	GSBRNA2T00123225001	33.3044	2.90767	12.0514	3.59113	1.84666e-17	UP
BnaA04g23900D	GSBRNA2T00123222001	89.7522	13.6955	7.13089	2.83408	5.29871e-34	UP
BnaA04g24740D	GSBRNA2T00045062001	10.35	2.04258	5.27518	2.39922	0.000407481	UP
BnaA04g24790D	GSBRNA2T00045069001	32.5789	1.33079	24.4586	4.61227	3.07086e-22	UP
BnaA04g24870D	GSBRNA2T00045080001	135.197	29.7679	4.96682	2.31232	6.05901e-14	UP
BnaA04g25210D	GSBRNA2T00045119001	7.10557	0.0946185	34.2589	5.09841	3.75416e-05	UP
BnaA04g25220D	GSBRNA2T00045121001	66.2231	2.41664	28.5216	4.83398	4.72752e-42	UP
BnaA04g25340D	GSBRNA2T00045133001	9.52284	2.83682	3.56104	1.8323	0.00709954	UP
BnaA04g25750D	GSBRNA2T00045180001	5.95017	0.280331	15.9768	3.99791	0.000251532	UP
BnaA04g26280D	GSBRNA2T00063259001	7.00642	0.609094	10.4907	3.39104	0.000480265	UP
BnaA04g26410D	GSBRNA2T00063272001	28.8952	3.66508	8.36926	3.0651	1.89333e-09	UP
BnaA04g26430D	GSBRNA2T00063274001	7.10505	0.345306	16.4528	4.04026	0.000349517	UP
BnaA04g26460D	GSBRNA2T00063277001	23.1155	89.7605	-3.53737	-1.82268	1.1457e-08	DOWN
BnaA04g26520D	GSBRNA2T00063283001	14.8684	4.87472	3.28373	1.71533	0.000904974	UP
BnaA04g26640D	GSBRNA2T00063295001	7.31691	0.552665	11.8435	3.56602	0.000194754	UP
BnaA04g26760D	GSBRNA2T00088660001	36.3761	18.352	2.16728	1.11588	0.000295457	UP
BnaA04g26990D	GSBRNA2T00003358001	42.9616	100.797	-2.13326	-1.09306	1.58361e-08	DOWN
BnaA04g27110D	GSBRNA2T00034269001	14.1975	4.55649	3.34974	1.74405	0.0018653	UP
BnaA04g27530D	GSBRNA2T00010987001	18.7438	0.369611	40.8241	5.35135	1.90495e-08	UP
BnaA04g27940D	GSBRNA2T00007063001	31.5751	0.739717	39.69	5.3107	2.89846e-22	UP
BnaA04g28600D	GSBRNA2T00003273001	10.7829	3.30876	3.4747	1.79689	0.00944178	UP
BnaA04g28630D	GSBRNA2T00003276001	33.4544	12.1145	3.00825	1.58892	1.16647e-06	UP
BnaA04g28640D	GSBRNA2T00003277001	8.44194	1.42497	6.02016	2.5898	0.000807642	UP
BnaA04g28860D	GSBRNA2T00030322001	13.6981	1.43031	9.6835	3.27553	1.83512e-07	UP
BnaA05g00500D	GSBRNA2T00133007001	16.3089	4.21633	4.14383	2.05096	7.13589e-05	UP
BnaA05g00550D	GSBRNA2T00133000001	50.8304	117.671	-2.1035	-1.07279	1.36224e-07	DOWN
BnaA05g00710D	GSBRNA2T00132980001	8.95207	2.18837	4.2846	2.09916	0.00732333	UP
BnaA05g00940D	GSBRNA2T00132949001	82.0307	205.561	-2.28267	-1.19072	3.4531e-06	DOWN
BnaA05g01050D	GSBRNA2T00132937001	60.3418	134.315	-2.02779	-1.01991	3.35444e-09	DOWN
BnaA05g01130D	GSBRNA2T00132926001	11.1168	0.270242	30.2765	4.92013	1.55453e-07	UP
BnaA05g01190D	GSBRNA2T00132920001	3.77297	16.4323	-3.87327	-1.95355	0.000256691	DOWN
BnaA05g01380D	GSBRNA2T00132896001	57.9556	8.14036	7.69796	2.94448	9.61811e-25	UP
BnaA05g01410D	GSBRNA2T00132893001	13.2352	1.41321	9.45969	3.24179	1.81786e-07	UP
BnaA05g01480D	GSBRNA2T00132882001	29.0751	9.47555	3.33128	1.73608	2.71101e-06	UP
BnaA05g02040D	GSBRNA2T00132813001	18.6787	6.83318	2.95824	1.56474	0.00394064	UP
BnaA05g02300D	GSBRNA2T00132782001	47.9588	26.1563	2.00313	1.00226	0.00169512	UP
BnaA05g02480D	GSBRNA2T00132762001	20.084	9.10296	2.40085	1.26354	0.00469228	UP
BnaA05g02820D	GSBRNA2T00132725001	10.5928	2.01958	5.45506	2.4476	0.000247924	UP
BnaA05g03200D	GSBRNA2T00132679001	5.49793	0	45.0352	5.49298	0.000889152	UP
BnaA05g03420D	GSBRNA2T00132651001	341.617	14.7705	25.1971	4.65519	4.51078e-78	UP
BnaA05g03470D	GSBRNA2T00132641001	16.6661	7.33042	2.46822	1.30347	0.00850621	UP
BnaA05g03590D	GSBRNA2T00132627001	9.93776	2.2034	4.71938	2.2386	0.00188419	UP
BnaA05g03850D	GSBRNA2T00132599001	2.46573	10.5572	-3.76081	-1.91104	0.00709954	DOWN
BnaA05g03920D	GSBRNA2T00132592001	26.9638	0.805	31.5596	4.98001	3.41839e-19	UP
BnaA05g04050D	GSBRNA2T00116609001	4.61383	0	37.9475	5.24593	0.00401832	UP
BnaA05g04060D	GSBRNA2T00116610001	8.91086	2.19891	4.24589	2.08607	0.00732333	UP
BnaA05g04070D	GSBRNA2T00116611001	26.7578	6.68898	4.3123	2.10846	2.27273e-06	UP
BnaA05g04540D	GSBRNA2T00116669001	17.4299	6.70224	2.81825	1.4948	0.00309748	UP
BnaA05g05140D	GSBRNA2T00116738001	13.6417	46.0576	-3.0554	-1.61136	1.42329e-08	DOWN
BnaA05g05230D	GSBRNA2T00116748001	312.447	165.48	2.07419	1.05255	6.30552e-06	UP
BnaA05g05860D	GSBRNA2T00116820001	14.6933	1.77339	8.51399	3.08984	9.5885e-08	UP
BnaA05g06750D	GSBRNA2T00116932001	0.211318	14.6705	-39.3883	-5.29969	0.000382763	DOWN
BnaA05g06820D	GSBRNA2T00116941001	97.1421	21.1411	5.01657	2.3267	1.60741e-23	UP
BnaA05g07060D	GSBRNA2T00116967001	7.90833	0.380973	17.0221	4.08934	5.88448e-05	UP
BnaA05g07450D	GSBRNA2T00117019001	33.6833	3.95637	9.06747	3.1807	9.95606e-14	UP
BnaA05g07600D	GSBRNA2T00117039001	7.98127	0.684711	10.8278	3.43667	0.000337174	UP
BnaA05g07610D	GSBRNA2T00117041001	7.55298	0.228156	23.0771	4.52839	1.37477e-05	UP
BnaA05g07770D	GSBRNA2T00117059001	45.5077	9.80588	5.03886	2.3331	2.34249e-15	UP
BnaA05g08150D	GSBRNA2T00117103001	13.3952	31.9578	-2.16246	-1.11268	0.00201775	DOWN
BnaA05g08310D	GSBRNA2T00117126001	56.8507	21.6318	2.87452	1.52332	1.2465e-09	UP
BnaA05g08630D	GSBRNA2T00050297001	9.94863	2.83007	3.72664	1.89788	0.00462023	UP
BnaA05g08640D	GSBRNA2T00050295001	26.4515	0.239515	77.4369	6.27495	4.29466e-14	UP
BnaA05g09340D	GSBRNA2T00095333001	5.45897	0.133864	22.6228	4.4997	0.00108622	UP
BnaA05g09350D	GSBRNA2T00095331001	27.2984	14.6817	2.03136	1.02245	0.00588993	UP
BnaA05g09410D	GSBRNA2T00095325001	124.581	287.02	-2.09582	-1.06751	0.000514563	DOWN
BnaA05g09830D	GSBRNA2T00095271001	16.9947	58.1615	-3.10469	-1.63445	5.35246e-05	DOWN
BnaA05g11320D	GSBRNA2T00048649001	37.0958	15.179	2.66731	1.41538	5.14099e-06	UP
BnaA05g12670D	GSBRNA2T00082047001	52.5322	25.8432	2.22166	1.15164	6.14921e-05	UP
BnaA05g13550D	GSBRNA2T00125593001	24.8285	6.6899	4.01098	2.00395	3.24659e-07	UP
BnaA05g14140D	GSBRNA2T00125512001	6.17345	0.43297	12.1286	3.60034	0.00113561	UP
BnaA05g14600D	GSBRNA2T00033315001	18.8476	76.2108	-3.7474	-1.90589	0.0030447	DOWN
BnaA05g15140D	GSBRNA2T00082400001	7.64923	0.139224	30.8877	4.94896	1.02734e-05	UP
BnaA05g15180D	GSBRNA2T00082408001	16.8766	0.813409	19.6348	4.29534	3.11834e-11	UP
BnaA05g15300D	GSBRNA2T00077511001	12.3899	1.67702	7.57265	2.9208	5.16249e-06	UP
BnaA05g16130D	GSBRNA2T00042912001	3.08728	77.5196	-22.0392	-4.462	7.88089e-30	DOWN
BnaA05g16720D	GSBRNA2T00048470001	3.11137	12.9116	-3.67335	-1.8771	0.00179367	DOWN
BnaA05g16830D	GSBRNA2T00048447001	212.075	103.453	2.24546	1.16701	1.3245e-08	UP
BnaA05g18280D	GSBRNA2T00040257001	9.73547	2.38703	4.28484	2.09924	0.00902428	UP
BnaA05g18340D	GSBRNA2T00040244001	19.9909	6.07871	3.55154	1.82844	4.28874e-05	UP
BnaA05g18430D	GSBRNA2T00040227001	10.8787	2.0001	5.65157	2.49865	0.000150469	UP
BnaA05g18690D	GSBRNA2T00029549001	6.49885	38.4204	-5.30044	-2.40611	8.38377e-13	DOWN
BnaA05g19250D	GSBRNA2T00029479001	17.0331	6.23532	2.9562	1.56374	0.00233741	UP
BnaA05g19470D	GSBRNA2T00066345001	20.7667	8.95407	2.52143	1.33424	0.00471067	UP
BnaA05g19650D	GSBRNA2T00066315001	56.4945	1.10405	50.1038	5.64685	2.01337e-34	UP
BnaA05g19720D	GSBRNA2T00066304001	7.42986	0.898191	8.01034	3.00186	0.00103337	UP
BnaA05g19900D	GSBRNA2T00009242001	15.3586	2.50872	6.39684	2.67736	0.000933015	UP
BnaA05g20660D	GSBRNA2T00083376001	8.14315	0.848961	9.20435	3.20232	0.000337174	UP
BnaA05g20900D	GSBRNA2T00154045001	8.99545	1.41721	6.44111	2.68731	0.000276337	UP
BnaA05g20940D	GSBRNA2T00154041001	8.72407	1.54274	5.78244	2.53168	0.00163504	UP
BnaA05g21110D	GSBRNA2T00154020001	12.5285	4.39245	3.06596	1.61634	0.00997125	UP
BnaA05g21410D	GSBRNA2T00153986001	22.6044	9.54954	2.57669	1.36552	0.00108622	UP
BnaA05g22070D	GSBRNA2T00153908001	26.8015	13.4693	2.17212	1.11911	0.00343537	UP
BnaA05g23460D	GSBRNA2T00104989001	0.858658	9.3432	-8.75766	-3.13055	0.00691251	DOWN
BnaA05g23550D	GSBRNA2T00104979001	56.6884	135.732	-2.17914	-1.12376	9.39104e-08	DOWN
BnaA05g24030D	GSBRNA2T00104913001	8.67399	0.445458	16.5806	4.05142	1.74462e-05	UP
BnaA05g24170D	GSBRNA2T00104897001	37.7245	84.5321	-2.03632	-1.02596	7.12911e-07	DOWN
BnaA05g24230D	GSBRNA2T00104891001	67.6358	5.51501	13.168	3.71896	4.99666e-27	UP
BnaA05g24260D	GSBRNA2T00104888001	13.0122	3.16621	4.36542	2.12612	0.000191666	UP
BnaA05g24520D	GSBRNA2T00104852001	26.7182	8.42862	3.43951	1.7822	1.55266e-06	UP
BnaA05g24540D	GSBRNA2T00104848001	25.241	4.51348	5.98496	2.58134	3.36417e-10	UP
BnaA05g24740D	GSBRNA2T00104823001	5.49152	0.0376274	35.2937	5.14134	0.000889152	UP
BnaA05g24900D	GSBRNA2T00104806001	45.027	5.01412	9.62006	3.26605	5.42783e-20	UP
BnaA05g25150D	GSBRNA2T00104777001	40.8245	8.18947	5.39872	2.43262	1.02912e-12	UP
BnaA05g25360D	GSBRNA2T00104754001	36.6684	18.0553	2.21875	1.14975	0.000135116	UP
BnaA05g25660D	GSBRNA2T00104720001	89.3654	260.744	-2.65585	-1.40917	4.91242e-06	DOWN
BnaA05g26360D	GSBRNA2T00000154001	22.7477	9.49008	2.61202	1.38517	0.00174294	UP
BnaA05g26640D	GSBRNA2T00000188001	27.1635	1.0156	25.9832	4.69951	1.64373e-15	UP
BnaA05g27280D	GSBRNA2T00000263001	25.0466	5.60047	4.81164	2.26653	4.94405e-08	UP
BnaA05g27390D	GSBRNA2T00000276001	1.73391	30.2678	-14.8988	-3.89712	2.23378e-15	DOWN
BnaA05g27700D	GSBRNA2T00000314001	48.8788	0.851359	54.4212	5.7661	7.83333e-23	UP
BnaA05g28110D	GSBRNA2T00000364001	109.747	49.1176	2.44737	1.29123	1.43118e-15	UP
BnaA05g28120D	GSBRNA2T00000366001	10.6081	0.337366	24.8331	4.6342	3.26786e-08	UP
BnaA05g28390D	GSBRNA2T00000396001	23.5601	8.13979	3.14163	1.65151	2.09868e-05	UP
BnaA05g28580D	GSBRNA2T00014340001	157.938	60.728	2.83387	1.50278	4.00416e-05	UP
BnaA05g28850D	GSBRNA2T00080700001	30.2117	14.2293	2.31865	1.21328	0.00043424	UP
BnaA05g29010D	GSBRNA2T00080682001	8.3769	77.1986	-8.20321	-3.03619	2.10608e-10	DOWN
BnaA05g29180D	GSBRNA2T00080664001	29.4325	13.3545	2.40466	1.26583	0.000251532	UP
BnaA05g29310D	GSBRNA2T00080651001	54.6208	13.955	4.26305	2.09189	1.32036e-15	UP
BnaA05g29390D	GSBRNA2T00080643001	674.873	1862.84	-2.51241	-1.32907	1.82136e-08	DOWN
BnaA05g29460D	GSBRNA2T00059566001	23.0517	9.81824	2.5515	1.35135	0.00134149	UP
BnaA05g29670D	GSBRNA2T00059542001	11.4433	26.7236	-2.11528	-1.08085	0.00644145	DOWN
BnaA05g30010D	GSBRNA2T00059503001	23.6586	0.979767	23.3755	4.54692	8.52761e-16	UP
BnaA05g30260D	GSBRNA2T00059476001	1.05826	10.9533	-8.5398	-3.0942	3.08104e-05	DOWN
BnaA05g30950D	GSBRNA2T00027080001	0.286798	9.10314	-20.4493	-4.35398	3.21339e-05	DOWN
BnaA05g31410D	GSBRNA2T00038531001	8.64143	23.6909	-2.47493	-1.30739	0.00348355	DOWN
BnaA05g31420D	GSBRNA2T00038532001	9.86694	28.6264	-2.61389	-1.3862	0.00847549	DOWN
BnaA05g31670D	GSBRNA2T00038562001	17.388	7.14595	2.63903	1.40001	0.00594517	UP
BnaA05g31730D	GSBRNA2T00038569001	4.81119	17.1497	-3.21096	-1.68301	0.00761661	DOWN
BnaA05g32390D	GSBRNA2T00076122001	2.85941	11.5925	-3.5807	-1.84024	0.00944178	DOWN
BnaA05g33200D	GSBRNA2T00092896001	33.1188	7.96711	4.50308	2.17091	1.18719e-10	UP
BnaA05g33430D	GSBRNA2T00003647001	89.1611	30.138	3.23571	1.69408	5.71897e-17	UP
BnaA05g33580D	GSBRNA2T00022306001	28.0563	15.331	2.00026	1.00019	0.0077913	UP
BnaA05g33860D	GSBRNA2T00064139001	16.7566	6.73961	2.69365	1.42956	0.00593235	UP
BnaA05g33880D	GSBRNA2T00064141001	43.4432	0.547457	69.8045	6.12525	3.69523e-25	UP
BnaA05g34000D	GSBRNA2T00064153001	308.414	7.34051	45.1749	5.49745	5.45747e-56	UP
BnaA05g34260D	GSBRNA2T00016792001	14.9119	75.9702	-4.61629	-2.20673	2.96323e-17	DOWN
BnaA05g34540D	GSBRNA2T00011209001	63.8152	7.54494	9.13111	3.19079	5.89527e-20	UP
BnaA05g34850D	GSBRNA2T00046810001	27.3403	2.8039	10.2465	3.35706	3.94194e-13	UP
BnaA05g34980D	GSBRNA2T00038035001	15.8785	4.11171	4.13016	2.0462	0.000162484	UP
BnaA05g35560D	GSBRNA2T00007470001	62.4932	8.73615	7.74662	2.95357	2.00754e-25	UP
BnaA05g35760D	GSBRNA2T00057747001	9.52787	2.86096	3.53419	1.82138	0.00709954	UP
BnaA05g35970D	GSBRNA2T00010329001	33.8303	8.35703	4.38431	2.13235	1.36224e-07	UP
BnaA05g36230D	GSBRNA2T00020948001	8.74938	0.115291	38.6029	5.27064	1.5115e-06	UP
BnaA05g37180D	GSBRNA2T00097684001	51.3061	142.378	-2.52943	-1.33881	0.0010408	DOWN
BnaA06g00050D	GSBRNA2T00008091001	13.9033	3.76013	3.95126	1.98231	0.00038051	UP
BnaA06g00870D	GSBRNA2T00024636001	40.4677	14.5181	3.03987	1.60401	2.35796e-08	UP
BnaA06g00960D	GSBRNA2T00024645001	44.2148	5.89226	8.07072	3.0127	4.4299e-19	UP
BnaA06g01000D	GSBRNA2T00024650001	10.0345	2.08224	5.02487	2.32909	0.000671542	UP
BnaA06g01010D	GSBRNA2T00024651001	12.4334	2.27066	5.72499	2.51727	9.11549e-05	UP
BnaA06g01060D	GSBRNA2T00024657001	33.6361	134.667	-3.64704	-1.86673	1.92431e-17	DOWN
BnaA06g01090D	GSBRNA2T00024662001	5.43713	20.2476	-3.37377	-1.75436	0.00569996	DOWN
BnaA06g01370D	GSBRNA2T00003337001	1.12378	7.95539	-5.90443	-2.5618	0.00383711	DOWN
BnaA06g01390D	GSBRNA2T00003340001	37.8056	174.85	-4.17494	-2.06175	4.43505e-08	DOWN
BnaA06g01420D	GSBRNA2T00003345001	5.57046	17.3806	-2.80285	-1.48689	0.00584184	DOWN
BnaA06g01430D	GSBRNA2T00003346001	19.1985	95.7513	-4.53011	-2.17955	9.6619e-14	DOWN
BnaA06g01910D	GSBRNA2T00050988001	9.68822	28.2654	-2.63553	-1.39809	0.000419883	DOWN
BnaA06g01990D	GSBRNA2T00021238001	16.7659	140.595	-7.61804	-2.92942	2.70075e-23	DOWN
BnaA06g02370D	GSBRNA2T00021188001	31.5755	78.8058	-2.26919	-1.18218	0.00639622	DOWN
BnaA06g02440D	GSBRNA2T00021181001	284.021	22.8327	13.5745	3.76283	6.30254e-105	UP
BnaA06g02490D	GSBRNA2T00021175001	5.96475	31.2896	-4.69098	-2.22989	8.16445e-08	DOWN
BnaA06g04140D	GSBRNA2T00156317001	18.3502	73.941	-3.60936	-1.85174	0.000184831	DOWN
BnaA06g04380D	GSBRNA2T00156290001	63.2593	29.5734	2.34096	1.2271	3.75416e-05	UP
BnaA06g04390D	GSBRNA2T00156289001	22.7335	1.57606	14.6465	3.87248	7.16025e-15	UP
BnaA06g04440D	GSBRNA2T00156284001	75.3259	39.7613	2.07541	1.0534	4.17604e-07	UP
BnaA06g04820D	GSBRNA2T00156246001	75.1389	180.687	-2.18625	-1.12846	2.36864e-12	DOWN
BnaA06g05280D	GSBRNA2T00156190001	27.0056	11.46	2.57089	1.36227	0.00273191	UP
BnaA06g05290D	GSBRNA2T00156189001	11.1828	3.14411	3.78314	1.91958	0.0025285	UP
BnaA06g05360D	GSBRNA2T00156182001	9.73461	52.5074	-4.85228	-2.27866	1.71999e-12	DOWN
BnaA06g05920D	GSBRNA2T00156124001	50.0864	22.7222	2.41584	1.27253	8.60029e-06	UP
BnaA06g05940D	GSBRNA2T00156122001	28.7269	64.4415	-2.04	-1.02857	0.00243668	DOWN
BnaA06g07000D	GSBRNA2T00105297001	10.9188	2.4745	4.64181	2.21469	0.000447632	UP
BnaA06g07470D	GSBRNA2T00105354001	25.3132	8.21179	3.34283	1.74107	1.39184e-05	UP
BnaA06g07620D	GSBRNA2T00105374001	18.5655	0.605862	27.6128	4.78727	1.70035e-12	UP
BnaA06g09060D	GSBRNA2T00092332001	3.8173	21.7618	-5.05685	-2.33824	6.96327e-07	DOWN
BnaA06g09110D	GSBRNA2T00092327001	14.4409	4.98079	3.12413	1.64345	0.00306135	UP
BnaA06g09120D	GSBRNA2T00092326001	16.8978	3.19116	5.6142	2.48908	1.23374e-06	UP
BnaA06g09880D	GSBRNA2T00062214001	88.4971	8.54877	11.1383	3.47745	9.19133e-26	UP
BnaA06g10230D	GSBRNA2T00062259001	21.9574	0.318281	53.23	5.73417	3.6742e-16	UP
BnaA06g10790D	GSBRNA2T00057939001	0.199056	6.33885	-18.2142	-4.18699	0.00203752	DOWN
BnaA06g11500D	GSBRNA2T00034941001	31.5343	13.0932	2.62514	1.39239	0.000497438	UP
BnaA06g12450D	GSBRNA2T00034830001	40.1529	12.0754	3.61549	1.85419	5.13806e-06	UP
BnaA06g12480D	GSBRNA2T00034826001	5.54094	19.3374	-3.13122	-1.64673	0.000728966	DOWN
BnaA06g12670D	GSBRNA2T00034803001	14.8459	4.90729	3.25731	1.70368	0.00215238	UP
BnaA06g12720D	GSBRNA2T00035668001	17.1093	4.68309	3.92093	1.9712	0.00213481	UP
BnaA06g13200D	GSBRNA2T00035603001	10.2239	0.283879	26.9874	4.75421	2.29704e-07	UP
BnaA06g13250D	GSBRNA2T00035595001	46.1528	8.38591	5.93659	2.56963	1.77948e-12	UP
BnaA06g13350D	GSBRNA2T00035581001	11.8832	0.0246902	81.4744	6.34828	1.82136e-08	UP
BnaA06g13380D	GSBRNA2T00035574001	12.3537	3.2845	4.00325	2.00117	0.000487663	UP
BnaA06g13410D	GSBRNA2T00035570001	5908.82	52.5163	124.506	6.96007	3.33782e-52	UP
BnaA06g13430D	GSBRNA2T00035567001	411.729	18.5965	24.322	4.60419	9.98843e-25	UP
BnaA06g13460D	GSBRNA2T00035564001	4.42818	16.1809	-3.26167	-1.70561	0.00160517	DOWN
BnaA06g13620D	GSBRNA2T00097012001	8.54775	47.0493	-4.95453	-2.30875	1.0631e-13	DOWN
BnaA06g13740D	GSBRNA2T00043019001	0.624847	7.08685	-8.77837	-3.13395	0.00306792	DOWN
BnaA06g13750D	GSBRNA2T00043018001	31.3561	3.99702	8.35682	3.06295	9.00309e-14	UP
BnaA06g14510D	GSBRNA2T00043215001	36.9044	8.20112	4.86322	2.28191	3.05064e-09	UP
BnaA06g14930D	GSBRNA2T00043148001	25.0122	0.5243	41.7268	5.3829	1.3142e-16	UP
BnaA06g15000D	GSBRNA2T00043134001	9.93379	2.38285	4.38155	2.13144	0.00188419	UP
BnaA06g15010D	GSBRNA2T00043133001	48.7055	5.59736	9.34493	3.22418	1.49866e-22	UP
BnaA06g15020D	GSBRNA2T00043132001	26.4387	0.294138	67.6162	6.0793	2.18012e-18	UP
BnaA06g15030D	GSBRNA2T00043131001	63.745	0.591262	96.2179	6.58823	8.89742e-34	UP
BnaA06g15280D	GSBRNA2T00125501001	34.8738	4.48037	8.31477	3.05568	2.98815e-15	UP
BnaA06g15390D	GSBRNA2T00125489001	0.285016	6.8873	-15.6746	-3.97035	0.00391541	DOWN
BnaA06g15780D	GSBRNA2T00125442001	19.0823	0.535659	31.3411	4.96999	5.20995e-14	UP
BnaA06g16150D	GSBRNA2T00125390001	28.7632	10.0156	3.12093	1.64197	7.40248e-06	UP
BnaA06g16250D	GSBRNA2T00125376001	27.4556	14.2877	2.09907	1.06975	0.00489937	UP
BnaA06g16270D	GSBRNA2T00125373001	114.653	29.0288	4.31195	2.10834	4.63949e-20	UP
BnaA06g16460D	GSBRNA2T00125348001	27.4719	14.1025	2.1267	1.08861	0.00555773	UP
BnaA06g16930D	GSBRNA2T00063042001	9.39596	1.18097	7.92901	2.98714	0.000209577	UP
BnaA06g17110D	GSBRNA2T00063067001	11.4454	2.27797	5.25889	2.39476	0.000275458	UP
BnaA06g17140D	GSBRNA2T00063071001	70.6641	4.10813	18.3053	4.19419	3.02581e-43	UP
BnaA06g17340D	GSBRNA2T00107173001	50.4555	1.20471	41.3611	5.3702	4.13332e-28	UP
BnaA06g17350D	GSBRNA2T00107175001	309.127	749.947	-2.21123	-1.14485	8.23759e-06	DOWN
BnaA06g17500D	GSBRNA2T00107192001	5.57445	0.419131	11.2481	3.49161	0.0037035	UP
BnaA06g19030D	GSBRNA2T00064907001	34.1333	14.2048	2.62112	1.39019	1.94456e-05	UP
BnaA06g19110D	GSBRNA2T00064897001	12.9228	0.397808	26.7742	4.74277	1.32197e-08	UP
BnaA06g19810D	GSBRNA2T00046483001	23.3237	6.33152	3.9786	1.99226	7.93681e-07	UP
BnaA06g19820D	GSBRNA2T00046482001	18.9274	3.06155	6.53811	2.70887	2.37722e-08	UP
BnaA06g19830D	GSBRNA2T00046481001	12.2232	1.8263	6.90355	2.78734	4.7983e-06	UP
BnaA06g19860D	GSBRNA2T00046474001	10.0525	33.9165	-3.05177	-1.60964	3.2808e-06	DOWN
BnaA06g19890D	GSBRNA2T00046471001	5.05167	0.117916	22.2866	4.4781	0.0027882	UP
BnaA06g20570D	GSBRNA2T00016322001	30.4698	0.298967	77.0323	6.26739	5.44205e-21	UP
BnaA06g21300D	GSBRNA2T00109776001	17.52	3.36616	5.52826	2.46683	7.64007e-07	UP
BnaA06g21890D	GSBRNA2T00109867001	16.6373	6.79932	2.6517	1.40692	0.005156	UP
BnaA06g22090D	GSBRNA2T00109888001	10.8453	3.31526	3.48798	1.80239	0.00944178	UP
BnaA06g22270D	GSBRNA2T00109910001	34.5791	7.34593	5.08808	2.34712	2.26382e-09	UP
BnaA06g22560D	GSBRNA2T00073115001	170.038	10.7958	17.0785	4.09411	1.39387e-93	UP
BnaA06g23140D	GSBRNA2T00077278001	9.90681	2.32354	4.47512	2.16193	0.00188419	UP
BnaA06g23360D	GSBRNA2T00077305001	12.097	37.9983	-2.83722	-1.50448	3.44115e-05	DOWN
BnaA06g23600D	GSBRNA2T00000837001	16.3226	3.73409	4.66053	2.22049	0.000162097	UP
BnaA06g23750D	GSBRNA2T00000817001	23.809	0.629004	34.2948	5.09992	9.93233e-17	UP
BnaA06g23840D	GSBRNA2T00000806001	6.69054	0.642904	9.59416	3.26216	0.000937593	UP
BnaA06g23950D	GSBRNA2T00000793001	3.43733	18.0372	-4.66817	-2.22286	0.000378946	DOWN
BnaA06g24040D	GSBRNA2T00000782001	7.71043	1.73496	4.5943	2.19984	0.00706061	UP
BnaA06g24210D	GSBRNA2T00000760001	5.63495	25.2011	-4.01832	-2.00659	7.32104e-06	DOWN
BnaA06g24650D	GSBRNA2T00000690001	5.6618	19.0396	-3.01815	-1.59367	0.00103253	DOWN
BnaA06g25060D	GSBRNA2T00000642001	32.3691	3.61863	9.49303	3.24687	1.97645e-15	UP
BnaA06g25130D	GSBRNA2T00042177001	79.9545	19.295	4.51534	2.17483	6.12803e-20	UP
BnaA06g25550D	GSBRNA2T00042107001	3.69525	34.46	-8.29303	-3.0519	2.17451e-11	DOWN
BnaA06g25630D	GSBRNA2T00042094001	12.1	0.70337	15.9669	3.99701	3.69866e-08	UP
BnaA06g25940D	GSBRNA2T00147404001	17.3865	3.40433	5.42681	2.44011	2.27273e-06	UP
BnaA06g26390D	GSBRNA2T00147460001	8.92545	34.5102	-3.47894	-1.79865	4.91343e-06	DOWN
BnaA06g26680D	GSBRNA2T00147500001	6.28689	0.187014	21.718	4.44082	0.000135116	UP
BnaA06g26720D	GSBRNA2T00147504001	0.45612	7.91802	-12.6309	-3.65889	0.000194754	DOWN
BnaA06g26760D	GSBRNA2T00147510001	34.5094	17.9022	2.10509	1.07388	0.00126192	UP
BnaA06g27000D	GSBRNA2T00147543001	60.2856	5.06823	12.7374	3.671	1.15676e-35	UP
BnaA06g27010D	GSBRNA2T00147544001	19.8377	3.57508	5.90379	2.56164	9.36867e-08	UP
BnaA06g27970D	GSBRNA2T00147670001	65.9379	4.88335	14.433	3.8513	3.51839e-30	UP
BnaA06g28020D	GSBRNA2T00147677001	19.1183	7.93222	2.61266	1.38552	0.00498817	UP
BnaA06g29270D	GSBRNA2T00144297001	16.5192	45.0161	-2.4689	-1.30387	3.25486e-05	DOWN
BnaA06g30160D	GSBRNA2T00144412001	83.5356	19.3401	4.7167	2.23778	8.67335e-22	UP
BnaA06g30250D	GSBRNA2T00144427001	28.8588	13.3258	2.35924	1.23832	0.00118159	UP
BnaA06g30260D	GSBRNA2T00144428001	53.8058	22.3333	2.62899	1.39451	2.33256e-07	UP
BnaA06g30780D	GSBRNA2T00144486001	59.2448	11.2277	5.73414	2.51958	1.51647e-20	UP
BnaA06g30980D	GSBRNA2T00144507001	287.484	71.625	4.40503	2.13915	2.42288e-22	UP
BnaA06g31120D	GSBRNA2T00144527001	14.0703	4.16057	3.62499	1.85798	0.00123323	UP
BnaA06g31160D	GSBRNA2T00144532001	13.0945	0.733881	16.661	4.05841	5.6269e-09	UP
BnaA06g31440D	GSBRNA2T00144570001	138.701	7.75559	19.3009	4.2706	1.76149e-78	UP
BnaA06g31630D	GSBRNA2T00144593001	26.8491	10.7767	2.70443	1.43533	0.00726038	UP
BnaA06g31910D	GSBRNA2T00078161001	45.8088	219.115	-4.36659	-2.12651	4.77591e-15	DOWN
BnaA06g32070D	GSBRNA2T00078141001	0.878753	11.8572	-10.8878	-3.44463	9.91908e-06	DOWN
BnaA06g32280D	GSBRNA2T00078120001	7.27127	0.556139	11.7119	3.5499	0.000194754	UP
BnaA06g32290D	GSBRNA2T00078119001	10.9935	38.4857	-3.16208	-1.66088	5.45701e-06	DOWN
BnaA06g33030D	GSBRNA2T00078034001	12.0136	1.57057	7.80563	2.96452	4.06693e-05	UP
BnaA06g33280D	GSBRNA2T00078004001	51.2918	1.71322	30.4809	4.92983	9.27709e-30	UP
BnaA06g33410D	GSBRNA2T00077985001	3.10992	18.3048	-5.2581	-2.39454	0.00136941	DOWN
BnaA06g33510D	GSBRNA2T00088752001	8.1985	1.8216	4.66461	2.22176	0.00732848	UP
BnaA06g33610D	GSBRNA2T00088738001	20.7638	46.1059	-2.01584	-1.01138	0.000498967	DOWN
BnaA06g34070D	GSBRNA2T00081632001	16.9052	63.0502	-3.39532	-1.76355	9.24564e-08	DOWN
BnaA06g35280D	GSBRNA2T00001934001	17.7633	0.214459	55.8539	5.80359	1.29808e-13	UP
BnaA06g35460D	GSBRNA2T00001952001	1.28546	13.2556	-8.65128	-3.11291	4.7983e-06	DOWN
BnaA06g35850D	GSBRNA2T00054735001	24.4394	9.54897	2.78441	1.47737	0.000184707	UP
BnaA06g36180D	GSBRNA2T00054692001	20.065	49.8793	-2.25898	-1.17567	0.000408028	DOWN
BnaA06g36250D	GSBRNA2T00018769001	13.1727	39.2632	-2.6926	-1.429	2.1435e-05	DOWN
BnaA06g36380D	GSBRNA2T00018785001	0.675722	7.91243	-9.15993	-3.19534	0.00103337	DOWN
BnaA06g36560D	GSBRNA2T00018810001	17.3365	2.00132	8.9633	3.16403	4.91879e-09	UP
BnaA06g37070D	GSBRNA2T00018871001	11.6404	29.5506	-2.29891	-1.20095	0.00117978	DOWN
BnaA06g37230D	GSBRNA2T00018891001	154.085	364.662	-2.15925	-1.11053	0.00035326	DOWN
BnaA06g37960D	GSBRNA2T00022858001	58.6472	14.5334	4.39249	2.13504	1.30047e-12	UP
BnaA06g38130D	GSBRNA2T00017654001	126.488	3.80035	35.2648	5.14016	5.20904e-37	UP
BnaA06g38140D	GSBRNA2T00017655001	20.0325	1.80699	11.3815	3.50862	2.15866e-11	UP
BnaA06g38150D	GSBRNA2T00017656001	48.175	4.56739	11.2683	3.4942	6.4532e-23	UP
BnaA06g38220D	GSBRNA2T00010484001	5.30847	51.6016	-8.47553	-3.0833	0.00765764	DOWN
BnaA06g38320D	GSBRNA2T00072752001	9.84973	0.185897	33.9022	5.08331	1.41609e-07	UP
BnaA06g38980D	GSBRNA2T00087133001	225.962	110.398	2.24634	1.16758	9.66754e-21	UP
BnaA06g39340D	GSBRNA2T00036248001	20.7018	93.7096	-4.08236	-2.0294	6.2161e-09	DOWN
BnaA06g39390D	GSBRNA2T00091441001	14.1618	35.5665	-2.26913	-1.18214	0.00398521	DOWN
BnaA06g39660D	GSBRNA2T00008196001	19.0233	1.42239	13.4779	3.75253	3.96273e-09	UP
BnaA06g40080D	GSBRNA2T00025864001	24.5921	6.55788	4.05285	2.01894	3.30903e-07	UP
BnaA06g40150D	GSBRNA2T00042549001	0.546631	10.7614	-14.9226	-3.89943	0.000330365	DOWN
BnaA06g40290D	GSBRNA2T00023048001	7.5155	1.70749	4.54673	2.18483	0.00706061	UP
BnaA06g40840D	GSBRNA2T00044009001	5.40743	0.419023	10.9206	3.44898	0.00632839	UP
BnaA07g00460D	GSBRNA2T00050738001	197.012	24.7178	8.71592	3.12365	5.21625e-31	UP
BnaA07g00960D	GSBRNA2T00059437001	2.41753	12.3324	-4.46827	-2.15972	0.000751546	DOWN
BnaA07g01850D	GSBRNA2T00077487001	50.8372	11.1659	4.96072	2.31055	2.68645e-12	UP
BnaA07g02490D	GSBRNA2T00026524001	6.37852	27.6696	-3.87828	-1.95542	0.00355941	DOWN
BnaA07g03070D	GSBRNA2T00047568001	15.2424	4.1915	3.89588	1.96195	0.000212137	UP
BnaA07g03150D	GSBRNA2T00047586001	23.4188	7.18469	3.52993	1.81964	7.2631e-06	UP
BnaA07g03370D	GSBRNA2T00047618001	16.9784	6.38997	2.87715	1.52464	0.00250017	UP
BnaA07g03510D	GSBRNA2T00047641001	19.5006	0.391314	40.7584	5.34903	2.45135e-13	UP
BnaA07g03730D	GSBRNA2T00083405001	51.0464	2.21502	23.8679	4.577	2.89851e-26	UP
BnaA07g03740D	GSBRNA2T00093259001	20.2167	129.401	-5.76181	-2.52652	1.10573e-05	DOWN
BnaA07g04790D	GSBRNA2T00038751001	24.5214	11.7172	2.28216	1.1904	0.00298823	UP
BnaA07g05610D	GSBRNA2T00128268001	62.5174	8.25126	8.19898	3.03544	6.63215e-27	UP
BnaA07g06190D	GSBRNA2T00128349001	5.27412	22.5516	-3.83182	-1.93803	6.69934e-05	DOWN
BnaA07g06820D	GSBRNA2T00128441001	43.8624	23.572	2.03681	1.02631	0.000353219	UP
BnaA07g07350D	GSBRNA2T00128519001	15.2736	0.986361	15.046	3.9113	7.28263e-10	UP
BnaA07g07450D	GSBRNA2T00076218001	29.2671	2.65757	11.5471	3.52946	2.94495e-15	UP
BnaA07g07560D	GSBRNA2T00076200001	649.354	1611.73	-2.25818	-1.17516	0.001333	DOWN
BnaA07g07570D	GSBRNA2T00076199001	32.8313	87.1438	-2.40912	-1.26851	0.000120627	DOWN
BnaA07g07730D	GSBRNA2T00076179001	12.0675	2.05179	6.11433	2.6122	3.15744e-05	UP
BnaA07g08330D	GSBRNA2T00089869001	25.5064	2.35349	11.2472	3.4915	1.64683e-08	UP
BnaA07g09270D	GSBRNA2T00069441001	6.58884	23.6358	-3.22405	-1.68888	0.000111397	DOWN
BnaA07g09830D	GSBRNA2T00033204001	7.63343	0.028214	51.5308	5.68736	1.02734e-05	UP
BnaA07g10510D	GSBRNA2T00085931001	20.7243	2.20667	9.76302	3.28733	1.14846e-10	UP
BnaA07g11030D	GSBRNA2T00112290001	20.6126	0.256888	57.7864	5.85266	5.41483e-16	UP
BnaA07g11040D	GSBRNA2T00112291001	13.1395	0.214387	41.4298	5.3726	3.15659e-10	UP
BnaA07g11070D	GSBRNA2T00112297001	142.606	28.5804	5.38028	2.42768	1.15084e-06	UP
BnaA07g11270D	GSBRNA2T00112328001	13.198	4.39276	3.22704	1.69021	0.00464343	UP
BnaA07g11450D	GSBRNA2T00112350001	167.406	1246.23	-6.76992	-2.75914	3.13769e-14	DOWN
BnaA07g11870D	GSBRNA2T00112408001	3.67015	17.1189	-4.14436	-2.05115	0.000133025	DOWN
BnaA07g11880D	GSBRNA2T00112411001	9.90036	41.1555	-3.75496	-1.9088	2.31184e-09	DOWN
BnaA07g12040D	GSBRNA2T00112431001	14.8959	40.7699	-2.47895	-1.30973	2.92228e-05	DOWN
BnaA07g12170D	GSBRNA2T00112445001	100.82	255.353	-2.31331	-1.20996	6.02112e-09	DOWN
BnaA07g13310D	GSBRNA2T00118672001	98.8553	19.9395	5.37435	2.42609	3.52263e-16	UP
BnaA07g13430D	GSBRNA2T00118686001	8.08936	1.35125	6.05826	2.5989	0.00137483	UP
BnaA07g13990D	GSBRNA2T00118765001	10.6526	25.598	-2.17469	-1.12081	0.00669079	DOWN
BnaA07g14490D	GSBRNA2T00098495001	9.93653	1.19204	8.3095	3.05476	5.3887e-05	UP
BnaA07g14550D	GSBRNA2T00098505001	13.0364	1.60284	8.3032	3.05367	1.57579e-06	UP
BnaA07g15520D	GSBRNA2T00098634001	20.3467	9.23797	2.39688	1.26116	0.0076293	UP
BnaA07g15620D	GSBRNA2T00098644001	17.6658	4.16577	4.53645	2.18156	1.63018e-05	UP
BnaA07g15670D	GSBRNA2T00098651001	145.236	62.385	2.52983	1.33904	2.87713e-05	UP
BnaA07g15940D	GSBRNA2T00098687001	27.4814	8.49663	3.50976	1.81137	7.18425e-07	UP
BnaA07g16420D	GSBRNA2T00098748001	22.9283	51.3932	-2.03786	-1.02705	0.000220327	DOWN
BnaA07g16820D	GSBRNA2T00098803001	11.5424	2.84001	4.30186	2.10496	0.000480858	UP
BnaA07g16850D	GSBRNA2T00098808001	63.8948	2.80565	23.8626	4.57668	2.49142e-33	UP
BnaA07g17230D	GSBRNA2T00098856001	2036.78	36.7548	61.0453	5.93181	1.1039e-108	UP
BnaA07g17260D	GSBRNA2T00098859001	16.2679	6.28039	2.80257	1.48675	0.00435707	UP
BnaA07g19610D	GSBRNA2T00099129001	134.129	58.4283	2.47381	1.30674	0.00831423	UP
BnaA07g20220D	GSBRNA2T00099195001	18.7091	1.15704	15.9748	3.99773	1.95754e-12	UP
BnaA07g20510D	GSBRNA2T00099229001	398.347	883.466	-2.01496	-1.01075	2.20828e-07	DOWN
BnaA07g20550D	GSBRNA2T00099234001	8.68811	0	70.5868	6.14133	1.5115e-06	UP
BnaA07g20570D	GSBRNA2T00099236001	11.7666	32.3524	-2.47951	-1.31006	0.00154845	DOWN
BnaA07g20620D	GSBRNA2T00099241001	46.8115	22.5806	2.26761	1.18118	9.51143e-06	UP
BnaA07g21130D	GSBRNA2T00099309001	4167.44	38.167	120.589	6.91396	3.83902e-64	UP
BnaA07g21140D	GSBRNA2T00099310001	74.7688	24.7234	3.30202	1.72335	1.93947e-12	UP
BnaA07g21910D	GSBRNA2T00099405001	13.4533	1.07784	12.2681	3.61684	2.79011e-08	UP
BnaA07g22090D	GSBRNA2T00099424001	39.7672	2.50698	16.5604	4.04967	2.21324e-23	UP
BnaA07g22360D	GSBRNA2T00099456001	17.515	5.76355	3.28138	1.7143	0.000418369	UP
BnaA07g22510D	GSBRNA2T00099474001	10.5951	0.666479	14.6442	3.87226	4.43368e-07	UP
BnaA07g22750D	GSBRNA2T00099511001	136.717	17.1743	8.66431	3.11508	2.53781e-21	UP
BnaA07g23350D	GSBRNA2T00099581001	90.3165	23.4139	4.20551	2.07228	6.30222e-16	UP
BnaA07g23490D	GSBRNA2T00099602001	36.1407	0.383015	76.5409	6.25816	1.27119e-26	UP
BnaA07g23530D	GSBRNA2T00099609001	6.04794	0.589641	9.32406	3.22096	0.00203752	UP
BnaA07g24020D	GSBRNA2T00089390001	46.0853	3.16945	15.3293	3.93822	3.50224e-25	UP
BnaA07g24110D	GSBRNA2T00089402001	8.6257	1.99719	4.50055	2.1701	0.00463452	UP
BnaA07g24130D	GSBRNA2T00089404001	48.2767	22.7195	2.32442	1.21687	5.80664e-06	UP
BnaA07g24230D	GSBRNA2T00124299001	7.13613	19.4017	-2.45144	-1.29363	0.00684289	DOWN
BnaA07g25430D	GSBRNA2T00124462001	7.64802	0	62.2562	5.96015	1.02734e-05	UP
BnaA07g25440D	GSBRNA2T00124463001	6.04175	0.217555	19.0887	4.25465	0.000251532	UP
BnaA07g25460D	GSBRNA2T00124466001	14.4846	1.55294	9.48907	3.24627	1.69143e-07	UP
BnaA07g25630D	GSBRNA2T00124485001	4.81985	20.6762	-3.83687	-1.93993	3.19415e-05	DOWN
BnaA07g26110D	GSBRNA2T00102172001	13.4155	0.850842	15.0451	3.91122	2.79011e-08	UP
BnaA07g27120D	GSBRNA2T00102052001	41.225	10.2079	4.39036	2.13434	1.30784e-10	UP
BnaA07g27170D	GSBRNA2T00102046001	0.168029	7.29183	-23.0914	-4.52928	0.000202405	DOWN
BnaA07g27300D	GSBRNA2T00102029001	7.23472	0.387669	15.3958	3.94446	0.000194754	UP
BnaA07g27400D	GSBRNA2T00102017001	6.02679	0	49.2712	5.62267	0.000251532	UP
BnaA07g28000D	GSBRNA2T00101944001	25.424	5.24909	5.20546	2.38003	4.54683e-08	UP
BnaA07g28200D	GSBRNA2T00101918001	6.88445	1.12015	6.1199	2.61351	0.00636908	UP
BnaA07g28280D	GSBRNA2T00066548001	75.3459	41.0943	2.01019	1.00733	7.08973e-07	UP
BnaA07g28320D	GSBRNA2T00066554001	13.2432	2.94639	4.75525	2.24952	0.000357312	UP
BnaA07g28390D	GSBRNA2T00066562001	54.7615	24.3771	2.45151	1.29367	8.86838e-06	UP
BnaA07g28420D	GSBRNA2T00066565001	11.9255	0.218894	37.1617	5.21574	2.35035e-09	UP
BnaA07g28430D	GSBRNA2T00066566001	99.7822	22.0294	4.88594	2.28864	4.65805e-07	UP
BnaA07g28450D	GSBRNA2T00066570001	25.7073	9.41173	2.9667	1.56886	5.55967e-05	UP
BnaA07g28460D	GSBRNA2T00066571001	168.569	24.1811	7.55276	2.917	1.35063e-22	UP
BnaA07g28470D	GSBRNA2T00066572001	252.844	45.7068	5.94922	2.5727	3.77249e-11	UP
BnaA07g28710D	GSBRNA2T00066602001	23.2197	4.3908	5.6509	2.49848	8.12661e-08	UP
BnaA07g28760D	GSBRNA2T00066610001	7.72854	1.31306	5.94469	2.5716	0.00232217	UP
BnaA07g28800D	GSBRNA2T00102402001	57.709	2.44006	24.6308	4.62239	1.69263e-37	UP
BnaA07g29460D	GSBRNA2T00102485001	1.4284	10.2373	-6.08466	-2.60518	0.000587843	DOWN
BnaA07g29880D	GSBRNA2T00102530001	11.1354	33.4634	-2.7183	-1.44271	6.37232e-05	DOWN
BnaA07g30140D	GSBRNA2T00102561001	28.6703	14.7091	2.12862	1.08992	0.00264244	UP
BnaA07g30710D	GSBRNA2T00102632001	13.9287	0.418249	27.78	4.79597	8.30401e-10	UP
BnaA07g30760D	GSBRNA2T00102637001	124.821	56.7373	2.4264	1.27882	0.00569996	UP
BnaA07g31240D	GSBRNA2T00102695001	4.77235	0.11798	21.0782	4.39768	0.00306843	UP
BnaA07g31260D	GSBRNA2T00102697001	42.7337	4.41127	10.3347	3.36943	1.29808e-13	UP
BnaA07g31330D	GSBRNA2T00102705001	9.85814	0.225423	30.2316	4.91798	1.15192e-07	UP
BnaA07g31480D	GSBRNA2T00102721001	23.5713	7.28864	3.49996	1.80734	1.70355e-05	UP
BnaA07g32020D	GSBRNA2T00081934001	105.81	4.87228	23.2094	4.53664	1.55179e-65	UP
BnaA07g32130D	GSBRNA2T00146667001	655.53	231.393	3.1063	1.6352	2.08315e-09	UP
BnaA07g32150D	GSBRNA2T00146665001	135.968	499.499	-3.32218	-1.73213	1.5707e-16	DOWN
BnaA07g32320D	GSBRNA2T00146647001	173.119	61.4184	3.09757	1.63113	3.40593e-14	UP
BnaA07g32420D	GSBRNA2T00146637001	206.881	702.868	-3.09666	-1.63071	4.41865e-10	DOWN
BnaA07g32800D	GSBRNA2T00146598001	50.5188	1.60922	31.8405	4.99279	3.36768e-26	UP
BnaA07g33180D	GSBRNA2T00146550001	83.8799	2.40053	36.3378	5.1834	2.93662e-48	UP
BnaA07g33210D	GSBRNA2T00146545001	19.7016	4.98196	4.25107	2.08783	4.99609e-06	UP
BnaA07g33590D	GSBRNA2T00146506001	72.7011	20.202	3.93128	1.975	8.0438e-15	UP
BnaA07g33720D	GSBRNA2T00146492001	8.90614	1.1192	7.89104	2.98021	0.000276337	UP
BnaA07g33880D	GSBRNA2T00146472001	21.5147	52.9618	-2.23028	-1.15723	5.33704e-05	DOWN
BnaA07g34110D	GSBRNA2T00146444001	9.07437	23.6755	-2.35908	-1.23822	0.0034155	DOWN
BnaA07g34420D	GSBRNA2T00146410001	23.4304	55.0177	-2.13081	-1.0914	0.000209577	DOWN
BnaA07g34440D	GSBRNA2T00146407001	0.89575	9.39765	-8.48401	-3.08475	0.00161634	DOWN
BnaA07g35200D	GSBRNA2T00146321001	31.154	92.2255	-2.69505	-1.43031	4.43831e-09	DOWN
BnaA07g36940D	GSBRNA2T00024885001	5.16177	0.0838356	26.2716	4.71543	0.00166216	UP
BnaA07g36950D	GSBRNA2T00024886001	18.701	0.69305	24.8942	4.63774	9.93601e-14	UP
BnaA07g37090D	GSBRNA2T00098298001	32.7567	4.07876	8.55925	3.09748	1.66161e-15	UP
BnaA07g37340D	GSBRNA2T00053531001	62.3211	1.89522	33.7436	5.07654	8.62337e-33	UP
BnaA07g37420D	GSBRNA2T00011541001	23.4051	11.3444	2.24938	1.16953	0.00413874	UP
BnaA07g37560D	GSBRNA2T00048136001	22.0047	0.85831	24.4044	4.60907	1.05098e-15	UP
BnaA07g38080D	GSBRNA2T00025147001	22.424	0.107064	101.392	6.6638	2.79894e-18	UP
BnaA07g38160D	GSBRNA2T00011676001	18.6725	5.52316	3.64478	1.86583	4.59501e-05	UP
BnaA07g38250D	GSBRNA2T00011687001	15.1237	36.3929	-2.18289	-1.12624	0.000492989	DOWN
BnaA07g38570D	GSBRNA2T00030467001	73.104	24.6621	3.23981	1.69591	7.35705e-12	UP
BnaA07g38580D	GSBRNA2T00030468001	8.90972	1.18258	7.51512	2.9098	0.00050885	UP
BnaA07g38670D	GSBRNA2T00019709001	9.71106	0.496919	17.0303	4.09003	2.81053e-06	UP
BnaA07g38720D	GSBRNA2T00066951001	13.6777	38.2762	-2.52949	-1.33885	0.000225468	DOWN
BnaA07g38870D	GSBRNA2T00053344001	16.1167	6.03982	2.88627	1.52921	0.00374827	UP
BnaA07g39060D	GSBRNA2T00028233001	2.833	11.1861	-3.48757	-1.80222	0.00674488	DOWN
BnaA07g39090D	GSBRNA2T00028236001	43.1495	0.986185	42.2851	5.40208	3.97157e-24	UP
BnaA08g00080D	GSBRNA2T00074700001	16.9286	7.26142	2.53047	1.3394	0.00652171	UP
BnaA08g00190D	GSBRNA2T00074682001	24.7365	7.19497	3.72194	1.89605	1.91668e-06	UP
BnaA08g00390D	GSBRNA2T00074656001	57.0442	20.8921	2.98535	1.5779	1.17607e-10	UP
BnaA08g00950D	GSBRNA2T00114126001	2.49686	12.7953	-4.50837	-2.17261	0.00119983	DOWN
BnaA08g00970D	GSBRNA2T00114129001	266.538	3.81596	74.0398	6.21023	1.52847e-95	UP
BnaA08g01200D	GSBRNA2T00114172001	25.994	10.5582	2.68076	1.42264	0.000133863	UP
BnaA08g01590D	GSBRNA2T00114233001	51.4066	118.204	-2.08694	-1.06139	3.79711e-06	DOWN
BnaA08g01930D	GSBRNA2T00085772001	17.0186	6.89816	2.67393	1.41896	0.00374922	UP
BnaA08g02140D	GSBRNA2T00081328001	13.211	2.74451	5.08004	2.34484	4.22129e-05	UP
BnaA08g02630D	GSBRNA2T00091103001	3.43918	16.6611	-4.29135	-2.10143	0.000157746	DOWN
BnaA08g04320D	GSBRNA2T00059839001	75.0952	2.28789	34.0714	5.09049	3.6324e-30	UP
BnaA08g04520D	GSBRNA2T00059280001	279.307	42.4746	7.20257	2.84851	2.16644e-60	UP
BnaA08g04620D	GSBRNA2T00059301001	40.9092	22.0898	2.02556	1.01832	0.000624363	UP
BnaA08g05990D	GSBRNA2T00021094001	36.3007	18.36	2.16272	1.11285	0.000445993	UP
BnaA08g06260D	GSBRNA2T00073824001	8.53707	35.8786	-3.77035	-1.9147	8.25082e-05	DOWN
BnaA08g06400D	GSBRNA2T00084054001	16.1907	4.09988	4.2262	2.07936	4.8305e-05	UP
BnaA08g06530D	GSBRNA2T00084029001	21.046	50.0959	-2.16098	-1.11169	3.02291e-05	DOWN
BnaA08g07540D	GSBRNA2T00036947001	107.848	40.8578	2.88866	1.5304	1.04679e-14	UP
BnaA08g08010D	GSBRNA2T00037016001	15.1845	4.88685	3.34506	1.74203	0.00109206	UP
BnaA08g08310D	GSBRNA2T00127010001	10.684	1.58045	6.90963	2.78861	0.000182896	UP
BnaA08g08630D	GSBRNA2T00126965001	10.6036	0.647309	15.0141	3.90824	4.43368e-07	UP
BnaA08g08940D	GSBRNA2T00126929001	28.5561	4.19641	7.26455	2.86087	7.57473e-13	UP
BnaA08g09350D	GSBRNA2T00126877001	52.93	122.96	-2.11155	-1.0783	2.44087e-09	DOWN
BnaA08g09510D	GSBRNA2T00126857001	10.5951	2.62297	4.26336	2.09199	0.0019019	UP
BnaA08g09640D	GSBRNA2T00126842001	3.43738	12.227	-3.162	-1.66084	0.00862315	DOWN
BnaA08g10430D	GSBRNA2T00126741001	166.196	37.6476	4.81425	2.26731	2.51885e-23	UP
BnaA08g10520D	GSBRNA2T00126730001	10.3157	0.841378	11.7131	3.55005	5.93096e-06	UP
BnaA08g10530D	GSBRNA2T00126729001	9.21533	1.58508	5.95332	2.57369	0.000587843	UP
BnaA08g10610D	GSBRNA2T00126716001	19.5077	4.14908	5.02772	2.32991	1.69143e-07	UP
BnaA08g10850D	GSBRNA2T00126686001	30.4517	4.87451	6.69532	2.74315	3.06464e-12	UP
BnaA08g10990D	GSBRNA2T00126668001	130.733	61.191	2.33265	1.22197	6.21018e-06	UP
BnaA08g11370D	GSBRNA2T00126621001	21.7569	7.90557	2.98578	1.57811	0.000193754	UP
BnaA08g11390D	GSBRNA2T00126619001	10.5885	2.31099	4.80346	2.26407	0.000849065	UP
BnaA08g11510D	GSBRNA2T00089482001	0.489308	9.34565	-14.0663	-3.81417	1.74462e-05	DOWN
BnaA08g11840D	GSBRNA2T00081287001	77.6837	36.8405	2.30476	1.20462	9.90096e-08	UP
BnaA08g11930D	GSBRNA2T00081277001	52.7578	4.58877	12.2795	3.61818	2.17554e-28	UP
BnaA08g12420D	GSBRNA2T00021878001	17.2707	4.33452	4.27027	2.09433	3.40046e-05	UP
BnaA08g12880D	GSBRNA2T00021821001	20.0198	7.27361	2.98348	1.57699	0.000300838	UP
BnaA08g13020D	GSBRNA2T00021803001	13.4435	3.84417	3.74078	1.90334	0.00107288	UP
BnaA08g13430D	GSBRNA2T00078776001	84.787	214.609	-2.30677	-1.20588	1.30551e-14	DOWN
BnaA08g13470D	GSBRNA2T00078781001	0.309762	8.00923	-17.2217	-4.10616	0.00242964	DOWN
BnaA08g13840D	GSBRNA2T00078835001	6.60001	31.7083	-4.34566	-2.11958	3.58785e-06	DOWN
BnaA08g14000D	GSBRNA2T00078853001	39.4391	0.499044	68.2772	6.09333	2.07111e-29	UP
BnaA08g14220D	GSBRNA2T00078888001	29.043	3.37714	9.10734	3.18703	5.71876e-14	UP
BnaA08g14270D	GSBRNA2T00078894001	158.804	56.8661	3.05826	1.61271	2.51121e-08	UP
BnaA08g14520D	GSBRNA2T00027343001	20.8726	1.02175	19.8899	4.31396	7.85621e-13	UP
BnaA08g14930D	GSBRNA2T00027283001	16.658	2.38517	7.30386	2.86866	2.03837e-07	UP
BnaA08g14970D	GSBRNA2T00027277001	12.3153	2.98474	4.37416	2.12901	0.000477947	UP
BnaA08g15240D	GSBRNA2T00027236001	14.5837	0.996921	14.2391	3.83179	3.10315e-09	UP
BnaA08g15470D	GSBRNA2T00079475001	1.9746	19.0818	-8.33154	-3.05858	6.80066e-08	DOWN
BnaA08g15680D	GSBRNA2T00079448001	14.2347	31.9574	-2.03713	-1.02654	0.00631236	DOWN
BnaA08g16080D	GSBRNA2T00150974001	7.70781	43.256	-5.05358	-2.33731	1.51041e-12	DOWN
BnaA08g16100D	GSBRNA2T00150971001	14.082	2.44141	6.04669	2.59615	9.85485e-06	UP
BnaA08g17050D	GSBRNA2T00150853001	34.8772	9.18755	4.11405	2.04056	8.31347e-09	UP
BnaA08g17060D	GSBRNA2T00150852001	21.7071	4.8444	4.80896	2.26572	1.88277e-07	UP
BnaA08g17380D	GSBRNA2T00150814001	11.1206	62.1805	-5.10622	-2.35226	2.03643e-07	DOWN
BnaA08g17490D	GSBRNA2T00150798001	12.3712	1.42589	8.77563	3.1335	2.49129e-06	UP
BnaA08g17660D	GSBRNA2T00150775001	298.147	872.409	-2.665	-1.41414	0.00104182	DOWN
BnaA08g17860D	GSBRNA2T00150752001	15.0888	4.48607	3.61244	1.85297	0.000744502	UP
BnaA08g18030D	GSBRNA2T00150730001	6.06703	0	49.5894	5.63196	0.000486088	UP
BnaA08g18430D	GSBRNA2T00150669001	18.837	7.04371	2.89756	1.53484	0.00114806	UP
BnaA08g18520D	GSBRNA2T00150656001	9.56404	1.8132	5.45326	2.44712	0.00110412	UP
BnaA08g18550D	GSBRNA2T00150652001	24.5258	0.930173	25.3402	4.66336	9.44085e-13	UP
BnaA08g18790D	GSBRNA2T00150622001	113.991	29.2149	4.2385	2.08355	1.00972e-06	UP
BnaA08g19060D	GSBRNA2T00059988001	16.5065	5.90967	3.01819	1.59368	0.00267746	UP
BnaA08g19240D	GSBRNA2T00059965001	10.2702	2.79792	3.88772	1.95892	0.00306432	UP
BnaA08g19850D	GSBRNA2T00083999001	6.01004	24.1093	-3.6153	-1.85412	0.000131364	DOWN
BnaA08g20880D	GSBRNA2T00073095001	9.82049	0.217436	30.7961	4.94467	2.18846e-07	UP
BnaA08g20970D	GSBRNA2T00073107001	20.0233	2.88575	7.31509	2.87087	4.1775e-09	UP
BnaA08g21180D	GSBRNA2T00102770001	14.3289	5.04146	3.06353	1.6152	0.00349986	UP
BnaA08g21450D	GSBRNA2T00102801001	34.6117	1.54375	22.6876	4.50383	2.42426e-21	UP
BnaA08g21470D	GSBRNA2T00102804001	6.83704	0.418075	13.7662	3.78306	0.000349517	UP
BnaA08g21510D	GSBRNA2T00102808001	6.12065	0.772371	7.5384	2.91426	0.00883823	UP
BnaA08g21710D	GSBRNA2T00102831001	4.62256	20.0237	-3.86861	-1.95182	3.92184e-05	DOWN
BnaA08g22100D	GSBRNA2T00102878001	9.23816	1.4049	6.66528	2.73666	0.000162484	UP
BnaA08g22130D	GSBRNA2T00102882001	7.76919	0	63.2266	5.98246	1.02734e-05	UP
BnaA08g22580D	GSBRNA2T00102930001	18.0384	5.08618	3.81408	1.93133	0.000101225	UP
BnaA08g22970D	GSBRNA2T00102976001	98.2269	6.87553	15.3865	3.9436	4.46808e-54	UP
BnaA08g23150D	GSBRNA2T00103000001	43.5674	9.56008	4.88191	2.28745	1.00491e-05	UP
BnaA08g23190D	GSBRNA2T00103004001	17.0606	2.89564	6.21763	2.63636	7.70756e-07	UP
BnaA08g23660D	GSBRNA2T00103056001	4.52708	18.3828	-3.6313	-1.86049	0.000688828	DOWN
BnaA08g23680D	GSBRNA2T00103058001	13.7826	4.15078	3.56025	1.83198	0.00104087	UP
BnaA08g24230D	GSBRNA2T00103125001	28.5089	1.77869	16.4061	4.03616	5.25352e-16	UP
BnaA08g24260D	GSBRNA2T00015276001	5.40269	0.0366203	34.9369	5.12668	0.000889152	UP
BnaA08g24350D	GSBRNA2T00015265001	11.3258	30.8627	-2.46575	-1.30202	0.000362835	DOWN
BnaA08g24900D	GSBRNA2T00015198001	23.05	4.94435	5.00672	2.32387	4.07719e-08	UP
BnaA08g25900D	GSBRNA2T00047112001	1.47504	9.36439	-5.41027	-2.4357	0.00163504	DOWN
BnaA08g26050D	GSBRNA2T00047128001	34.6538	9.66649	3.88345	1.95734	1.04313e-07	UP
BnaA08g26140D	GSBRNA2T00047139001	35.2822	14.5886	2.6385	1.39972	5.60867e-06	UP
BnaA08g26300D	GSBRNA2T00047156001	273.299	49.279	6.00278	2.58563	1.04809e-10	UP
BnaA08g26490D	GSBRNA2T00047180001	7.67721	101.86	-11.8365	-3.56518	2.23622e-26	DOWN
BnaA08g26940D	GSBRNA2T00047233001	24.2528	5.16299	5.04821	2.33577	1.34728e-08	UP
BnaA08g27400D	GSBRNA2T00089624001	54.0498	20.4755	2.88469	1.52841	8.68786e-08	UP
BnaA08g28420D	GSBRNA2T00089735001	4.28515	14.7363	-3.07047	-1.61846	0.0073307	DOWN
BnaA08g28620D	GSBRNA2T00089757001	37.1889	88.6806	-2.17769	-1.1228	0.000372963	DOWN
BnaA08g29060D	GSBRNA2T00089811001	6.82931	0.194252	23.0408	4.52612	7.09199e-05	UP
BnaA08g29660D	GSBRNA2T00044224001	0.616735	7.21648	-9.0336	-3.1753	0.00306792	DOWN
BnaA08g30590D	GSBRNA2T00014015001	163.954	88.6636	2.02586	1.01853	5.0221e-07	UP
BnaA08g30600D	GSBRNA2T00033770001	11.5095	36.9127	-2.89136	-1.53175	6.36979e-05	DOWN
BnaA09g00340D	GSBRNA2T00018360001	10.3497	1.43549	7.31158	2.87018	3.08104e-05	UP
BnaA09g00390D	GSBRNA2T00018367001	189.235	78.763	2.63732	1.39907	2.38059e-15	UP
BnaA09g00610D	GSBRNA2T00018397001	9.89474	2.26917	4.57074	2.19243	0.00188419	UP
BnaA09g00780D	GSBRNA2T00018425001	53.0203	18.1528	3.16284	1.66122	0.000575775	UP
BnaA09g00800D	GSBRNA2T00018428001	14.6787	32.5453	-2.01208	-1.00869	0.00629181	DOWN
BnaA09g01080D	GSBRNA2T00018465001	399.283	1029.15	-2.33864	-1.22567	1.57684e-05	DOWN
BnaA09g01830D	GSBRNA2T00009912001	25.455	6.05388	4.52145	2.17678	1.17733e-05	UP
BnaA09g01980D	GSBRNA2T00009894001	15.0904	3.98803	4.04795	2.01719	0.000158077	UP
BnaA09g02120D	GSBRNA2T00009877001	819.295	2779.86	-3.09869	-1.63166	2.67183e-09	DOWN
BnaA09g02250D	GSBRNA2T00009861001	30.7945	11.385	2.94146	1.55653	0.000476219	UP
BnaA09g02360D	GSBRNA2T00009847001	6.9939	0.535796	11.6135	3.53773	0.000349517	UP
BnaA09g02410D	GSBRNA2T00009840001	10.2197	2.85986	3.78891	1.92178	0.00297653	UP
BnaA09g02800D	GSBRNA2T00009788001	23.2624	0.896137	24.8468	4.63499	1.62905e-15	UP
BnaA09g02980D	GSBRNA2T00009760001	4.20576	0.0850931	21.399	4.41947	0.00569996	UP
BnaA09g03360D	GSBRNA2T00093446001	81.1294	34.4464	2.58285	1.36897	2.06263e-05	UP
BnaA09g03420D	GSBRNA2T00020434001	6.02206	0.972261	6.08247	2.60466	0.00883823	UP
BnaA09g03720D	GSBRNA2T00009453001	26.8864	5.63809	5.13172	2.35944	7.23449e-08	UP
BnaA09g03890D	GSBRNA2T00009473001	33.8035	13.7129	2.68935	1.42726	9.27713e-06	UP
BnaA09g03960D	GSBRNA2T00009483001	27.5176	78.2615	-2.58034	-1.36756	5.8378e-09	DOWN
BnaA09g04260D	GSBRNA2T00009520001	12.7955	1.16967	10.8517	3.43985	1.98991e-06	UP
BnaA09g04470D	GSBRNA2T00009542001	0.422706	14.8407	-24.8713	-4.63641	4.68286e-08	DOWN
BnaA09g04500D	GSBRNA2T00009547001	40.0913	102.879	-2.33535	-1.22364	1.80783e-08	DOWN
BnaA09g04600D	GSBRNA2T00009562001	17.8725	80.08	-4.05666	-2.02029	1.22079e-11	DOWN
BnaA09g04610D	GSBRNA2T00009565001	48.6467	109.952	-2.046	-1.03281	0.000616949	DOWN
BnaA09g04970D	GSBRNA2T00009608001	20.4072	6.90177	3.2013	1.67866	0.0001114	UP
BnaA09g05000D	GSBRNA2T00009611001	4.6732	0.142634	18.831	4.23504	0.00306843	UP
BnaA09g05590D	GSBRNA2T00094708001	20.869	10.2371	2.22138	1.15146	0.00793166	UP
BnaA09g05680D	GSBRNA2T00094698001	38.3599	17.3072	2.42214	1.27628	2.03139e-05	UP
BnaA09g05760D	GSBRNA2T00094688001	1.77342	12.0829	-5.87016	-2.5534	0.0001405	DOWN
BnaA09g05810D	GSBRNA2T00094682001	71.9434	19.7147	3.98495	1.99456	3.24099e-19	UP
BnaA09g05850D	GSBRNA2T00094677001	330.207	131.835	2.73907	1.45369	5.49024e-10	UP
BnaA09g05860D	GSBRNA2T00094676001	165.855	68.984	2.62601	1.39287	5.21074e-07	UP
BnaA09g06020D	GSBRNA2T00094658001	11.1075	37.27	-3.01745	-1.59333	0.00114675	DOWN
BnaA09g06690D	GSBRNA2T00005815001	235.865	727.367	-2.80542	-1.48822	2.24748e-08	DOWN
BnaA09g06990D	GSBRNA2T00005776001	10.8489	27.8869	-2.32564	-1.21763	0.00226701	DOWN
BnaA09g07010D	GSBRNA2T00005771001	13.3287	0	107.755	6.75162	1.62103e-10	UP
BnaA09g07140D	GSBRNA2T00005758001	73.4686	37.2575	2.15689	1.10895	0.000352794	UP
BnaA09g07410D	GSBRNA2T00005718001	345.699	15.9042	23.6208	4.56199	1.18954e-92	UP
BnaA09g07420D	GSBRNA2T00005717001	49.4472	3.42352	15.2732	3.93293	7.6274e-23	UP
BnaA09g07440D	GSBRNA2T00005715001	164.111	31.4682	5.69879	2.51066	1.01763e-43	UP
BnaA09g07800D	GSBRNA2T00005673001	25.3596	11.5536	2.39242	1.25847	0.00139474	UP
BnaA09g07910D	GSBRNA2T00005658001	12.0368	34.1229	-2.56982	-1.36167	0.00152921	DOWN
BnaA09g07980D	GSBRNA2T00005650001	17.8715	199.778	-9.9882	-3.32022	0.00724794	DOWN
BnaA09g08410D	GSBRNA2T00063703001	41.1426	16.8662	2.6698	1.41673	0.000360374	UP
BnaA09g08530D	GSBRNA2T00063719001	34.9797	84.4104	-2.199	-1.13685	0.00593446	DOWN
BnaA09g08540D	GSBRNA2T00063720001	18.5323	49.8729	-2.44534	-1.29004	9.84916e-05	DOWN
BnaA09g08700D	GSBRNA2T00087514001	6.86852	1.28858	5.38461	2.42884	0.00636908	UP
BnaA09g08810D	GSBRNA2T00087525001	3.99979	43.7794	-9.78013	-3.28985	4.05401e-12	DOWN
BnaA09g08940D	GSBRNA2T00087538001	54.9726	17.6532	3.3723	1.75373	2.26909e-05	UP
BnaA09g08980D	GSBRNA2T00087544001	12.8824	3.32019	4.12855	2.04563	0.000701018	UP
BnaA09g09270D	GSBRNA2T00045033001	74.844	6.86331	11.7522	3.55486	1.34254e-42	UP
BnaA09g09350D	GSBRNA2T00045025001	5.66598	17.3363	-2.74986	-1.45936	0.00696474	DOWN
BnaA09g09460D	GSBRNA2T00045009001	1.44882	8.87056	-5.21466	-2.38257	0.00269572	DOWN
BnaA09g09710D	GSBRNA2T00044975001	26.1253	5.34027	5.25704	2.39425	2.20819e-07	UP
BnaA09g09720D	GSBRNA2T00044972001	84.4088	36.4006	2.52104	1.33402	0.000318252	UP
BnaA09g11180D	GSBRNA2T00056435001	18.4479	5.31302	3.7396	1.90288	7.2145e-05	UP
BnaA09g11210D	GSBRNA2T00056438001	56.6958	21.0973	2.93663	1.55416	1.85757e-10	UP
BnaA09g11240D	GSBRNA2T00056443001	6.16825	0.714048	8.1163	3.02082	0.00883823	UP
BnaA09g11620D	GSBRNA2T00056491001	42.2741	105.271	-2.26572	-1.17997	1.58361e-08	DOWN
BnaA09g11710D	GSBRNA2T00065546001	13.4236	2.46236	5.72114	2.5163	1.39866e-05	UP
BnaA09g11740D	GSBRNA2T00065542001	6.32148	0.30802	15.8986	3.99083	0.00113561	UP
BnaA09g12330D	GSBRNA2T00088328001	222.112	24.7003	9.80273	3.29318	6.91783e-59	UP
BnaA09g12780D	GSBRNA2T00086389001	29.7721	12.7309	2.54979	1.35038	9.93185e-05	UP
BnaA09g13220D	GSBRNA2T00070640001	4.32564	26.7573	-5.56019	-2.47513	0.00219686	DOWN
BnaA09g13280D	GSBRNA2T00070632001	70.2494	8.75995	8.6383	3.11075	5.83506e-20	UP
BnaA09g13300D	GSBRNA2T00070630001	561.279	146.04	4.18649	2.06574	8.73276e-20	UP
BnaA09g13370D	GSBRNA2T00070609001	25.9375	3.50427	7.8564	2.97387	1.67617e-11	UP
BnaA09g13710D	GSBRNA2T00070569001	128.837	343.178	-2.42728	-1.27934	9.11478e-05	DOWN
BnaA09g14900D	GSBRNA2T00068760001	192.513	2.93095	68.9167	6.10678	1.39515e-125	UP
BnaA09g15260D	GSBRNA2T00073402001	13.2565	43.2099	-2.98678	-1.57859	0.00364425	DOWN
BnaA09g15320D	GSBRNA2T00073410001	5.71468	26.0582	-4.08335	-2.02975	9.03591e-07	DOWN
BnaA09g15400D	GSBRNA2T00073423001	33.0656	7.9471	4.50692	2.17214	1.08884e-10	UP
BnaA09g15410D	GSBRNA2T00073424001	6.80058	0.62997	9.91097	3.30903	0.000631197	UP
BnaA09g15430D	GSBRNA2T00073426001	18.6983	0.166795	68.0015	6.08749	3.9524e-15	UP
BnaA09g15440D	GSBRNA2T00073427001	121.266	5.53752	23.486	4.55373	3.71123e-24	UP
BnaA09g15450D	GSBRNA2T00073430001	2.69748	23.9063	-7.77453	-2.95875	2.37596e-09	DOWN
BnaA09g15610D	GSBRNA2T00073451001	11.2969	0.0956257	53.8719	5.75146	1.99345e-07	UP
BnaA09g15810D	GSBRNA2T00074612001	12.6615	1.5713	8.21666	3.03855	5.35042e-06	UP
BnaA09g16160D	GSBRNA2T00006719001	14.3405	1.62319	9.01976	3.17309	4.43368e-07	UP
BnaA09g16170D	GSBRNA2T00006720001	26.017	10.0259	2.82442	1.49796	0.000101225	UP
BnaA09g16180D	GSBRNA2T00006721001	7.59679	21.2207	-2.52458	-1.33604	0.00741139	DOWN
BnaA09g16540D	GSBRNA2T00053139001	14.8354	4.66441	3.42014	1.77405	0.00101891	UP
BnaA09g17390D	GSBRNA2T00070910001	31.0929	9.26383	3.64508	1.86595	5.61977e-08	UP
BnaA09g17400D	GSBRNA2T00070909001	23.177	6.16837	4.05759	2.02062	1.98415e-06	UP
BnaA09g18400D	GSBRNA2T00072378001	22.9986	63.2158	-2.49945	-1.32161	1.63906e-07	DOWN
BnaA09g18440D	GSBRNA2T00072383001	7.01919	23.9632	-3.07704	-1.62154	0.000155965	DOWN
BnaA09g18500D	GSBRNA2T00072389001	59.0805	16.1538	3.95667	1.98429	1.07797e-06	UP
BnaA09g18570D	GSBRNA2T00072398001	5.71786	0.057267	33.0051	5.04462	0.000471304	UP
BnaA09g18680D	GSBRNA2T00117719001	4.81069	0.212531	15.4975	3.95397	0.00306843	UP
BnaA09g18700D	GSBRNA2T00117722001	18.8726	48.6649	-2.34034	-1.22672	8.67332e-06	DOWN
BnaA09g18770D	GSBRNA2T00117736001	91.8693	268.089	-2.65594	-1.40922	1.46285e-09	DOWN
BnaA09g19330D	GSBRNA2T00117829001	25.2244	11.7686	2.33697	1.22464	0.00107053	UP
BnaA09g19500D	GSBRNA2T00117860001	46.9565	9.28744	5.47676	2.45332	3.68289e-11	UP
BnaA09g19630D	GSBRNA2T00117885001	23.8948	0.916571	25.0223	4.64514	6.16437e-16	UP
BnaA09g19740D	GSBRNA2T00083807001	293.945	20.5756	15.5781	3.96145	3.81168e-24	UP
BnaA09g19870D	GSBRNA2T00083822001	116.127	325.134	-2.55381	-1.35265	1.4263e-07	DOWN
BnaA09g19970D	GSBRNA2T00094448001	2.76941	12.7871	-4.06852	-2.0245	0.00124467	DOWN
BnaA09g19980D	GSBRNA2T00094450001	18.5299	3.44451	5.71773	2.51544	3.83714e-07	UP
BnaA09g20010D	GSBRNA2T00094454001	42.5037	0.351154	95.821	6.58227	1.90234e-31	UP
BnaA09g20420D	GSBRNA2T00094506001	7.35234	0.237216	21.9297	4.45482	1.96647e-05	UP
BnaA09g20620D	GSBRNA2T00094536001	30.8029	69.4482	-2.04595	-1.03277	0.00259095	DOWN
BnaA09g21530D	GSBRNA2T00145484001	8.90796	0.535311	14.7467	3.88232	9.47464e-06	UP
BnaA09g21800D	GSBRNA2T00145524001	30.7007	4.69603	7.00436	2.80825	1.38801e-11	UP
BnaA09g21860D	GSBRNA2T00145532001	87.1532	20.8576	4.56251	2.18983	4.35818e-17	UP
BnaA09g21970D	GSBRNA2T00145546001	47.0042	11.9389	4.28299	2.09862	3.60225e-13	UP
BnaA09g22540D	GSBRNA2T00145627001	555.955	1451.32	-2.37144	-1.24576	8.54085e-08	DOWN
BnaA09g22880D	GSBRNA2T00091991001	26.656	14.3395	2.03031	1.0217	0.00597209	UP
BnaA09g23290D	GSBRNA2T00156445001	15.6018	6.49451	2.60299	1.38017	0.00800512	UP
BnaA09g24110D	GSBRNA2T00156586001	31.1977	0.942012	31.8599	4.99367	1.98344e-22	UP
BnaA09g24140D	GSBRNA2T00156589001	87.5669	43.2489	2.22325	1.15267	0.00426491	UP
BnaA09g25770D	GSBRNA2T00113796001	16.8308	3.31672	5.3873	2.42956	2.00013e-06	UP
BnaA09g26030D	GSBRNA2T00113751001	21.774	9.90064	2.39513	1.26011	0.00287419	UP
BnaA09g26570D	GSBRNA2T00035007001	306.184	833.455	-2.46755	-1.30308	0.000286262	DOWN
BnaA09g26590D	GSBRNA2T00035009001	4.43053	24.1506	-4.85466	-2.27937	1.5913e-07	DOWN
BnaA09g26860D	GSBRNA2T00089307001	32.008	128.243	-3.62463	-1.85783	1.31965e-08	DOWN
BnaA09g26960D	GSBRNA2T00089296001	16.2569	3.40729	5.06721	2.34119	6.90218e-05	UP
BnaA09g26990D	GSBRNA2T00089292001	4.7265	0.188445	16.3605	4.03214	0.00306843	UP
BnaA09g27040D	GSBRNA2T00055987001	11.1029	47.3381	-3.82761	-1.93644	7.96193e-06	DOWN
BnaA09g27140D	GSBRNA2T00056005001	19.6095	2.11021	9.64021	3.26906	3.75886e-10	UP
BnaA09g27350D	GSBRNA2T00056047001	17.4421	56.7343	-2.96083	-1.566	4.78807e-06	DOWN
BnaA09g27480D	GSBRNA2T00085901001	20.1528	4.14999	5.19199	2.37629	7.93783e-07	UP
BnaA09g27780D	GSBRNA2T00038383001	127.346	45.613	3.05557	1.61144	4.72471e-08	UP
BnaA09g27900D	GSBRNA2T00038366001	35.9295	8.0696	4.82234	2.26973	3.09412e-11	UP
BnaA09g28080D	GSBRNA2T00038343001	29.1785	9.9495	3.18701	1.6722	9.9569e-06	UP
BnaA09g28290D	GSBRNA2T00038314001	13.3971	37.1142	-2.51	-1.32769	0.00410144	DOWN
BnaA09g28450D	GSBRNA2T00074286001	18.2929	0.105019	83.4912	6.38355	1.47864e-13	UP
BnaA09g28890D	GSBRNA2T00090594001	90.0979	3.9639	24.1512	4.59402	3.08677e-39	UP
BnaA09g28900D	GSBRNA2T00090596001	53.0632	4.68184	12.1153	3.59876	8.25791e-27	UP
BnaA09g29090D	GSBRNA2T00090618001	53.9616	12.6674	4.62749	2.21023	3.26146e-09	UP
BnaA09g29100D	GSBRNA2T00090619001	75.6794	15.6294	5.2661	2.39674	6.77475e-14	UP
BnaA09g29110D	GSBRNA2T00090620001	37.0732	8.42012	4.77203	2.2546	4.93039e-10	UP
BnaA09g29540D	GSBRNA2T00090678001	65.8463	5.36115	13.1141	3.71305	1.15929e-16	UP
BnaA09g29560D	GSBRNA2T00090681001	173.992	11.1604	16.892	4.07827	8.28437e-70	UP
BnaA09g29750D	GSBRNA2T00090704001	24.4282	2.8303	9.07882	3.18251	2.22761e-09	UP
BnaA09g29790D	GSBRNA2T00090709001	32.8525	13.1582	2.72405	1.44575	0.000253911	UP
BnaA09g29970D	GSBRNA2T00015820001	22.456	8.26347	2.95067	1.56104	0.000199165	UP
BnaA09g30190D	GSBRNA2T00015788001	69.1636	4.71353	15.6801	3.97086	1.30123e-34	UP
BnaA09g30590D	GSBRNA2T00015735001	0.986658	9.78629	-8.13642	-3.02439	0.000376787	DOWN
BnaA09g30920D	GSBRNA2T00079623001	93.7616	48.6552	2.10605	1.07454	0.000374719	UP
BnaA09g31610D	GSBRNA2T00129230001	33.2863	2.68355	12.9981	3.70022	1.48635e-17	UP
BnaA09g31660D	GSBRNA2T00129235001	27.7812	2.46112	11.788	3.55925	7.31716e-15	UP
BnaA09g31740D	GSBRNA2T00129245001	26.1211	2.77564	9.89021	3.306	1.5345e-13	UP
BnaA09g32050D	GSBRNA2T00129283001	4.67615	15.8133	-3.02694	-1.59786	0.00383259	DOWN
BnaA09g32110D	GSBRNA2T00129290001	2.70896	24.9112	-8.03901	-3.00702	4.51496e-08	DOWN
BnaA09g32300D	GSBRNA2T00129318001	21.0643	6.08379	3.74421	1.90466	5.8399e-05	UP
BnaA09g32310D	GSBRNA2T00129319001	47.9064	17.9466	2.91393	1.54297	6.68312e-09	UP
BnaA09g33290D	GSBRNA2T00129434001	33.1197	13.7717	2.62419	1.39187	1.63972e-05	UP
BnaA09g33430D	GSBRNA2T00129449001	10.1864	1.1936	8.50588	3.08846	3.08104e-05	UP
BnaA09g33730D	GSBRNA2T00129484001	25.4927	10.9157	2.5449	1.34761	0.000807642	UP
BnaA09g34030D	GSBRNA2T00129525001	8.79818	1.44911	6.17505	2.62645	0.00163504	UP
BnaA09g34080D	GSBRNA2T00129532001	6.09028	0.681685	8.33262	3.05877	0.00883823	UP
BnaA09g34470D	GSBRNA2T00129587001	38.6803	15.0478	2.80561	1.48832	8.96796e-07	UP
BnaA09g34590D	GSBRNA2T00129601001	10.5492	1.91739	5.70207	2.51149	0.000476052	UP
BnaA09g34720D	GSBRNA2T00129620001	93.7957	212.782	-2.0674	-1.04782	6.06164e-07	DOWN
BnaA09g35370D	GSBRNA2T00037142001	29.5809	2.40595	12.8275	3.68116	1.08269e-16	UP
BnaA09g35840D	GSBRNA2T00037091001	104.603	4.09797	27.1059	4.76053	9.87416e-42	UP
BnaA09g36610D	GSBRNA2T00121998001	181.704	6.01479	32.4411	5.01975	9.69788e-94	UP
BnaA09g36660D	GSBRNA2T00121991001	15.4545	4.36274	3.7988	1.92555	0.00021173	UP
BnaA09g36760D	GSBRNA2T00121978001	38.5267	9.81091	4.26975	2.09415	1.47566e-10	UP
BnaA09g36770D	GSBRNA2T00121977001	14.1174	5.28965	2.87922	1.52568	0.00882656	UP
BnaA09g36810D	GSBRNA2T00121973001	37.2062	158.775	-3.89271	-1.96077	4.25727e-08	DOWN
BnaA09g37060D	GSBRNA2T00121938001	1.04651	7.63996	-6.0485	-2.59658	0.00636908	DOWN
BnaA09g38160D	GSBRNA2T00121798001	14.9825	0.188445	50.9866	5.67205	7.08026e-10	UP
BnaA09g38270D	GSBRNA2T00072597001	3.00421	13.0724	-3.84976	-1.94477	0.00284501	DOWN
BnaA09g38990D	GSBRNA2T00092027001	3.47855	14.9789	-3.82241	-1.93448	0.000510809	DOWN
BnaA09g39200D	GSBRNA2T00092004001	3.21872	13.5259	-3.72053	-1.89551	0.00393549	DOWN
BnaA09g39750D	GSBRNA2T00049474001	13.3909	3.50074	4.07768	2.02775	0.000473153	UP
BnaA09g39760D	GSBRNA2T00049475001	45.4786	23.6003	2.11189	1.07854	0.000280549	UP
BnaA09g39980D	GSBRNA2T00049498001	1.74787	15.0255	-7.37459	-2.88256	1.73905e-06	DOWN
BnaA09g40280D	GSBRNA2T00049531001	2.5146	11.3758	-3.97926	-1.9925	0.00907865	DOWN
BnaA09g40930D	GSBRNA2T00049610001	49.6733	14.0487	3.85346	1.94615	1.75737e-13	UP
BnaA09g41160D	GSBRNA2T00057288001	5.89317	0.819659	6.90476	2.78759	0.00883823	UP
BnaA09g41170D	GSBRNA2T00057289001	4.76149	0.171046	17.409	4.12176	0.00306843	UP
BnaA09g41490D	GSBRNA2T00057327001	34.9376	11.5757	3.28422	1.71555	1.38038e-07	UP
BnaA09g41570D	GSBRNA2T00057335001	20.8569	8.88646	2.55274	1.35205	0.00155463	UP
BnaA09g41580D	GSBRNA2T00057336001	22.7732	9.22123	2.68385	1.42431	0.00228792	UP
BnaA09g41810D	GSBRNA2T00057367001	108.066	31.734	3.70949	1.89122	3.36974e-11	UP
BnaA09g41970D	GSBRNA2T00083224001	24.4219	10.7047	2.48438	1.31288	0.000636888	UP
BnaA09g42000D	GSBRNA2T00083228001	24.4833	9.93917	2.67989	1.42218	0.000206494	UP
BnaA09g42080D	GSBRNA2T00083236001	40.8708	15.2327	2.92606	1.54896	7.06923e-08	UP
BnaA09g42090D	GSBRNA2T00083237001	31.1189	10.5479	3.20749	1.68145	7.90943e-07	UP
BnaA09g42180D	GSBRNA2T00093035001	6.83878	25.5009	-3.35674	-1.74706	5.9124e-05	DOWN
BnaA09g42550D	GSBRNA2T00078186001	0.38816	10.18	-18.3211	-4.19543	5.13806e-06	DOWN
BnaA09g42610D	GSBRNA2T00078192001	34.4347	11.65	3.21706	1.68574	1.5543e-05	UP
BnaA09g42630D	GSBRNA2T00078194001	42.3736	129.751	-2.78633	-1.47837	6.4191e-14	DOWN
BnaA09g43130D	GSBRNA2T00078252001	11.8566	2.60128	4.79827	2.26252	0.000695692	UP
BnaA09g43610D	GSBRNA2T00078306001	14.3386	5.37762	2.87866	1.5254	0.00546614	UP
BnaA09g43630D	GSBRNA2T00078309001	1.10244	11.7458	-8.82077	-3.1409	9.91908e-06	DOWN
BnaA09g44170D	GSBRNA2T00016151001	13.6322	32.3369	-2.15077	-1.10486	0.00216561	DOWN
BnaA09g44200D	GSBRNA2T00016155001	4.80255	0.113189	21.6142	4.43391	0.00306843	UP
BnaA09g44230D	GSBRNA2T00016159001	50.7187	0.594949	76.2381	6.25244	2.68436e-35	UP
BnaA09g44360D	GSBRNA2T00016177001	10.1247	1.49595	6.9105	2.78879	0.00139	UP
BnaA09g44500D	GSBRNA2T00016192001	9.2536	0.231209	27.9546	4.80501	4.21075e-07	UP
BnaA09g44910D	GSBRNA2T00016246001	6.39566	0.953402	6.5637	2.71451	0.00524781	UP
BnaA09g45360D	GSBRNA2T00055140001	363.636	60.9777	6.47323	2.69449	2.08542e-25	UP
BnaA09g45370D	GSBRNA2T00055141001	29.6904	6.07838	5.26237	2.39571	3.50598e-10	UP
BnaA09g45380D	GSBRNA2T00055143001	16.9898	0.0584453	96.0861	6.58626	9.26441e-13	UP
BnaA09g45580D	GSBRNA2T00055167001	8.87958	2.14112	4.33911	2.1174	0.00481814	UP
BnaA09g45600D	GSBRNA2T00055169001	23.5725	6.91023	3.68849	1.88303	3.50492e-06	UP
BnaA09g45610D	GSBRNA2T00055170001	26.8155	8.23394	3.53199	1.82048	1.34732e-06	UP
BnaA09g45840D	GSBRNA2T00055196001	45.3692	3.5242	13.6366	3.76941	1.61944e-24	UP
BnaA09g45890D	GSBRNA2T00055202001	32.677	0.802962	38.293	5.25901	1.03991e-24	UP
BnaA09g46260D	GSBRNA2T00035531001	6.13061	18.5048	-2.71477	-1.44083	0.0037035	DOWN
BnaA09g46440D	GSBRNA2T00035511001	41.5859	4.30969	10.2927	3.36355	2.59028e-21	UP
BnaA09g48480D	GSBRNA2T00122290001	44.9992	1.58053	28.8414	4.85007	4.12304e-32	UP
BnaA09g48890D	GSBRNA2T00122242001	27.4094	3.6185	8.04558	3.0082	1.39121e-12	UP
BnaA09g48920D	GSBRNA2T00122238001	256.895	590.923	-2.09423	-1.06642	5.28092e-05	DOWN
BnaA09g49140D	GSBRNA2T00122212001	50.6705	26.844	2.06622	1.047	3.76549e-05	UP
BnaA09g49150D	GSBRNA2T00122211001	61.9082	27.2018	2.49203	1.31732	3.00338e-08	UP
BnaA09g49160D	GSBRNA2T00122210001	40.0791	18.3135	2.39114	1.2577	2.34576e-05	UP
BnaA09g49180D	GSBRNA2T00122208001	14.113	3.25642	4.60545	2.20334	4.56634e-05	UP
BnaA09g50460D	GSBRNA2T00122046001	31.0437	1.29049	23.976	4.58352	1.24897e-19	UP
BnaA09g50470D	GSBRNA2T00122044001	32.9426	2.38004	14.4192	3.84992	2.06562e-19	UP
BnaA09g50540D	GSBRNA2T00052530001	5.69176	0	46.5875	5.54187	0.000471304	UP
BnaA09g50580D	GSBRNA2T00052526001	23.3243	11.5126	2.2103	1.14424	0.00723505	UP
BnaA09g50800D	GSBRNA2T00052500001	10.1051	0	81.9359	6.35642	1.15192e-07	UP
BnaA09g51180D	GSBRNA2T00052453001	29.8022	15.0628	2.1611	1.11177	0.00170958	UP
BnaA09g51300D	GSBRNA2T00052436001	20.988	0.690606	27.9974	4.80722	1.34399e-14	UP
BnaA09g52020D	GSBRNA2T00004066001	17.5517	6.48445	2.93273	1.55224	0.00172601	UP
BnaA09g52050D	GSBRNA2T00004069001	34.1967	16.5301	2.26168	1.1774	0.000263529	UP
BnaA09g52250D	GSBRNA2T00038023001	2.81936	37.6218	-11.6991	-3.54832	1.81439e-17	DOWN
BnaA09g52450D	GSBRNA2T00014583001	9.04342	2.22853	4.25426	2.08891	0.00732333	UP
BnaA09g52860D	GSBRNA2T00028417001	0.317443	6.21201	-13.0774	-3.70901	0.00358557	DOWN
BnaA09g53050D	GSBRNA2T00011659001	12.2258	2.65319	4.8587	2.28057	0.000183983	UP
BnaA09g53510D	GSBRNA2T00087780001	24.2281	2.13501	11.7969	3.56033	6.9292e-09	UP
BnaA09g53760D	GSBRNA2T00013915001	21.7835	0.686414	29.2045	4.86812	3.20857e-15	UP
BnaA09g54570D	GSBRNA2T00025509001	9.72019	1.52946	6.48459	2.69702	0.000349517	UP
BnaA09g54870D	GSBRNA2T00003474001	687.903	195.952	3.86179	1.94927	4.34211e-14	UP
BnaA09g55260D	GSBRNA2T00092638001	7.10928	22.7963	-2.888	-1.53007	0.000399414	DOWN
BnaA09g55490D	GSBRNA2T00023076001	28.9921	0.13631	116.907	6.86922	2.72367e-22	UP
BnaA09g55500D	GSBRNA2T00023078001	14.4926	2.34524	6.46097	2.69175	3.2231e-05	UP
BnaA09g56750D	GSBRNA2T00017633001	2.43783	16.7972	-6.0397	-2.59448	9.51143e-06	DOWN
BnaA10g00190D	GSBRNA2T00150571001	13.1912	4.54664	3.12076	1.6419	0.00322204	UP
BnaA10g00310D	GSBRNA2T00150555001	10.6784	0.593253	16.2377	4.02128	4.43368e-07	UP
BnaA10g00370D	GSBRNA2T00150548001	1.70741	10.2656	-5.17238	-2.37083	0.00110412	DOWN
BnaA10g00470D	GSBRNA2T00150537001	5.85394	0.236491	17.5691	4.13497	0.000251532	UP
BnaA10g00970D	GSBRNA2T00150479001	7.16686	1.13012	6.31611	2.65904	0.00792475	UP
BnaA10g01150D	GSBRNA2T00150459001	11.37	1.88914	6.22725	2.6386	8.98462e-05	UP
BnaA10g01280D	GSBRNA2T00150442001	2.03935	60.1983	-25.4519	-4.6697	5.41483e-16	DOWN
BnaA10g01410D	GSBRNA2T00150425001	32.131	145.836	-4.12838	-2.04557	5.13242e-09	DOWN
BnaA10g02210D	GSBRNA2T00150324001	65.4133	3.70582	18.7324	4.22746	5.92172e-38	UP
BnaA10g03770D	GSBRNA2T00087074001	7.0057	0.719343	9.13957	3.19213	0.00179267	UP
BnaA10g04460D	GSBRNA2T00122832001	31.6817	8.51763	4.03138	2.01127	7.50425e-09	UP
BnaA10g05120D	GSBRNA2T00122925001	6.11014	0.184412	21.2903	4.41213	0.000251532	UP
BnaA10g05680D	GSBRNA2T00121016001	480.05	72.1543	7.27911	2.86376	2.10894e-159	UP
BnaA10g06460D	GSBRNA2T00093045001	4.32536	0.211706	14.0067	3.80804	0.00569996	UP
BnaA10g06840D	GSBRNA2T00078998001	18.5108	7.97355	2.52258	1.3349	0.00533009	UP
BnaA10g07090D	GSBRNA2T00078964001	7.5445	0.18145	26.4318	4.7242	1.02734e-05	UP
BnaA10g07120D	GSBRNA2T00078961001	17.7264	3.15736	5.94946	2.57276	1.05528e-06	UP
BnaA10g07350D	GSBRNA2T00078930001	204.32	509.644	-2.26697	-1.18077	2.32594e-05	DOWN
BnaA10g07650D	GSBRNA2T00110231001	49.1203	129.55	-2.40433	-1.26563	4.75674e-10	DOWN
BnaA10g08330D	GSBRNA2T00074880001	18.8289	8.14952	2.51054	1.328	0.00615248	UP
BnaA10g08550D	GSBRNA2T00074907001	37.9844	90.299	-2.16954	-1.11739	0.000116936	DOWN
BnaA10g08870D	GSBRNA2T00084955001	11.6761	0.777193	14.1686	3.82463	1.54308e-06	UP
BnaA10g09090D	GSBRNA2T00095360001	32.473	15.3123	2.31595	1.2116	0.000280931	UP
BnaA10g09270D	GSBRNA2T00095381001	42.2904	21.7776	2.12299	1.0861	0.00294747	UP
BnaA10g09640D	GSBRNA2T00095425001	1157.33	71.3983	17.7375	4.14873	7.09273e-70	UP
BnaA10g09650D	GSBRNA2T00095428001	20.1456	9.53597	2.30034	1.20185	0.00755416	UP
BnaA10g10130D	GSBRNA2T00095489001	0.968049	7.36086	-6.2501	-2.64388	0.00636908	DOWN
BnaA10g10590D	GSBRNA2T00052858001	10.7924	2.62702	4.33548	2.11619	0.0019019	UP
BnaA10g11070D	GSBRNA2T00065612001	15.8629	36.9578	-2.1104	-1.07751	0.00130093	DOWN
BnaA10g11290D	GSBRNA2T00065643001	6.22129	0.147694	24.4643	4.61261	0.000135116	UP
BnaA10g11600D	GSBRNA2T00093723001	51.3538	155.775	-2.7628	-1.46613	1.76355e-08	DOWN
BnaA10g11810D	GSBRNA2T00053191001	22.3302	5.78771	4.15956	2.05643	9.60422e-07	UP
BnaA10g12420D	GSBRNA2T00053271001	32.8492	15.5381	2.30833	1.20685	0.000229838	UP
BnaA10g12520D	GSBRNA2T00053283001	55.738	28.7919	2.11952	1.08374	0.000558903	UP
BnaA10g12780D	GSBRNA2T00047920001	50.9156	24.8236	2.24255	1.16514	0.00254525	UP
BnaA10g13060D	GSBRNA2T00047885001	7.52521	1.3016	5.83694	2.54521	0.00232217	UP
BnaA10g13110D	GSBRNA2T00047880001	32.2409	0.611284	47.477	5.56916	3.75973e-25	UP
BnaA10g13580D	GSBRNA2T00096431001	21.3706	2.45586	9.09899	3.18571	1.23707e-10	UP
BnaA10g13930D	GSBRNA2T00154092001	6.85089	0.0728039	36.5326	5.19111	0.00016314	UP
BnaA10g14220D	GSBRNA2T00154139001	21.1018	60.4224	-2.61453	-1.38655	3.58064e-05	DOWN
BnaA10g14250D	GSBRNA2T00154144001	45.3695	22.9767	2.16077	1.11155	3.13847e-05	UP
BnaA10g14400D	GSBRNA2T00154163001	59.4271	31.6702	2.05931	1.04216	0.00010076	UP
BnaA10g14600D	GSBRNA2T00154183001	18.0731	6.70952	2.91769	1.54483	0.0014732	UP
BnaA10g14710D	GSBRNA2T00154198001	25.25	12.5339	2.20055	1.13786	0.0076293	UP
BnaA10g15110D	GSBRNA2T00154244001	14.0379	4.30003	3.50323	1.80868	0.00125565	UP
BnaA10g15480D	GSBRNA2T00154287001	6.88294	1.39563	5.01885	2.32736	0.00636908	UP
BnaA10g15560D	GSBRNA2T00154296001	28.5097	7.33217	4.20824	2.07322	2.47311e-08	UP
BnaA10g16360D	GSBRNA2T00154395001	12.0631	33.4792	-2.51072	-1.3281	0.000871317	DOWN
BnaA10g16560D	GSBRNA2T00065953001	10.7928	25.6453	-2.15115	-1.10511	0.00944411	DOWN
BnaA10g16680D	GSBRNA2T00065938001	9.5033	26.7525	-2.54373	-1.34694	0.000512435	DOWN
BnaA10g16690D	GSBRNA2T00065936001	25.9285	12.3828	2.28258	1.19066	0.00204722	UP
BnaA10g16940D	GSBRNA2T00065907001	13.6096	2.0152	7.00471	2.80833	2.20064e-06	UP
BnaA10g17790D	GSBRNA2T00135399001	4.7369	0.254672	13.6235	3.76803	0.00306843	UP
BnaA10g18740D	GSBRNA2T00135525001	19.5818	44.7721	-2.07524	-1.05328	0.000357312	DOWN
BnaA10g18910D	GSBRNA2T00135544001	19.0542	7.3441	2.81587	1.49358	0.0012119	UP
BnaA10g19590D	GSBRNA2T00135625001	23.1974	7.02195	3.57673	1.83864	6.04324e-06	UP
BnaA10g19870D	GSBRNA2T00135657001	98.4002	42.8204	2.51764	1.33207	4.4702e-14	UP
BnaA10g19970D	GSBRNA2T00135671001	53.1932	2.76881	20.1444	4.33231	2.62066e-30	UP
BnaA10g20100D	GSBRNA2T00135687001	32.5583	6.6597	5.27557	2.39933	4.13289e-11	UP
BnaA10g20120D	GSBRNA2T00135690001	0.513259	11.0465	-15.7576	-3.97797	0.0076293	DOWN
BnaA10g20630D	GSBRNA2T00135747001	120.974	32.4781	4.06618	2.02367	2.71612e-09	UP
BnaA10g20720D	GSBRNA2T00135758001	21.7436	4.26682	5.44769	2.44564	6.42343e-08	UP
BnaA10g21320D	GSBRNA2T00135830001	5.07485	0.228495	15.614	3.96477	0.00166216	UP
BnaA10g21350D	GSBRNA2T00135834001	17.6173	7.45636	2.56548	1.35923	0.00632839	UP
BnaA10g21460D	GSBRNA2T00135848001	28.8903	12.2162	2.5789	1.36676	7.35624e-05	UP
BnaA10g21870D	GSBRNA2T00135897001	9.4387	1.09986	8.48894	3.08558	0.000210547	UP
BnaA10g21880D	GSBRNA2T00135898001	6.33251	0.950673	6.51648	2.70409	0.00524781	UP
BnaA10g21890D	GSBRNA2T00135899001	47.4433	17.2226	2.97907	1.57486	0.000151888	UP
BnaA10g22140D	GSBRNA2T00135930001	12.7832	55.0206	-3.85116	-1.94529	0.000902321	DOWN
BnaA10g22490D	GSBRNA2T00135969001	0.779287	8.37373	-8.57547	-3.10022	0.000589293	DOWN
BnaA10g22530D	GSBRNA2T00135976001	67.6722	33.6338	2.20917	1.1435	0.00682966	UP
BnaA10g22680D	GSBRNA2T00135993001	32.4709	7.69724	4.53905	2.18239	1.76112e-05	UP
BnaA10g22780D	GSBRNA2T00136005001	26.0705	13.7651	2.06847	1.04856	0.00712822	UP
BnaA10g23450D	GSBRNA2T00136086001	23.5259	0.156166	88.5321	6.46813	1.98297e-17	UP
BnaA10g23470D	GSBRNA2T00136088001	16.3486	46.8578	-2.60057	-1.37883	1.36301e-06	DOWN
BnaA10g23640D	GSBRNA2T00136111001	0.773741	17.9544	-18.3495	-4.19767	4.24471e-08	DOWN
BnaA10g24210D	GSBRNA2T00136175001	18.1816	0.0993509	85.0025	6.40943	6.18922e-14	UP
BnaA10g24230D	GSBRNA2T00136178001	132.319	3.31587	42.1165	5.39631	1.91253e-81	UP
BnaA10g24610D	GSBRNA2T00136221001	42.1128	2.71564	16.2541	4.02273	1.40942e-21	UP
BnaA10g24670D	GSBRNA2T00136228001	10.5239	27.7988	-2.39389	-1.25935	0.00863577	DOWN
BnaA10g25320D	GSBRNA2T00136303001	34.5735	8.45894	4.42906	2.147	9.0187e-11	UP
BnaA10g25520D	GSBRNA2T00136326001	14.8801	4.95613	3.23408	1.69335	0.00150974	UP
BnaA10g25550D	GSBRNA2T00136329001	87.7976	34.5305	2.77723	1.47365	2.10963e-11	UP
BnaA10g25620D	GSBRNA2T00136337001	87.9134	43.6475	2.20609	1.14149	7.93584e-10	UP
BnaA10g25790D	GSBRNA2T00136359001	3.62499	34.5531	-8.39157	-3.06894	6.74082e-11	DOWN
BnaA10g26100D	GSBRNA2T00136401001	11.3905	65.9873	-5.225	-2.38543	5.00524e-16	DOWN
BnaA10g26650D	GSBRNA2T00136469001	23.575	10.3552	2.47913	1.30984	0.0006938	UP
BnaA10g26700D	GSBRNA2T00136476001	13.5107	91.3411	-6.11764	-2.61297	2.70075e-23	DOWN
BnaA10g27060D	GSBRNA2T00069553001	117.371	57.6138	2.22783	1.15564	1.35597e-06	UP
BnaA10g27070D	GSBRNA2T00069552001	158.399	82.6138	2.09765	1.06877	1.03653e-05	UP
BnaA10g27370D	GSBRNA2T00069516001	11.7346	0.430611	22.9325	4.51932	6.91944e-08	UP
BnaA10g27420D	GSBRNA2T00069508001	7.80292	49.9215	-5.77213	-2.5291	3.40594e-13	DOWN
BnaA10g27470D	GSBRNA2T00069502001	15.8883	3.39804	4.96615	2.31213	3.25085e-05	UP
BnaA10g27780D	GSBRNA2T00029904001	161.251	2.94675	57.4153	5.84336	2.82021e-45	UP
BnaA10g27790D	GSBRNA2T00029905001	216.484	51.8716	4.5712	2.19257	7.8129e-47	UP
BnaA10g28450D	GSBRNA2T00007987001	71.0323	17.8888	4.29216	2.1017	4.89974e-07	UP
BnaA10g28460D	GSBRNA2T00007988001	22.4066	3.1062	7.63068	2.93181	8.61373e-09	UP
BnaA10g30040D	GSBRNA2T00011836001	22.8229	1.85337	12.6539	3.66151	6.17378e-13	UP
BnaA10g30140D	GSBRNA2T00097104001	117.666	10.7055	11.9175	3.57502	3.7724e-67	UP
BnaAnng00020D	GSBRNA2T00119527001	11.7864	0.12643	49.6235	5.63295	4.42767e-09	UP
BnaAnng00150D	GSBRNA2T00119545001	15.0037	4.85292	3.32749	1.73443	0.00160244	UP
BnaAnng00160D	GSBRNA2T00119546001	195.679	430.688	-2.00925	-1.00665	0.000419883	DOWN
BnaAnng00330D	GSBRNA2T00119567001	113.693	344.586	-2.74134	-1.45488	1.60353e-11	DOWN
BnaAnng00470D	GSBRNA2T00119582001	7.69419	0.877034	8.46357	3.08127	0.000589293	UP
BnaAnng01090D	GSBRNA2T00119650001	11.4293	3.92906	3.11893	1.64105	0.00954226	UP
BnaAnng01730D	GSBRNA2T00119724001	12.2372	55.4803	-4.09114	-2.0325	1.21491e-11	DOWN
BnaAnng01980D	GSBRNA2T00119752001	12.1857	2.88466	4.47192	2.16089	0.000293138	UP
BnaAnng02130D	GSBRNA2T00060961001	18.1665	7.17982	2.74352	1.45603	0.00256472	UP
BnaAnng02520D	GSBRNA2T00005948001	15.0647	3.92381	4.10501	2.03739	0.000161179	UP
BnaAnng02750D	GSBRNA2T00005977001	4.78362	17.3569	-3.24936	-1.70015	0.00122539	DOWN
BnaAnng04520D	GSBRNA2T00063312001	30.7986	74.1786	-2.19774	-1.13602	5.4202e-05	DOWN
BnaAnng04540D	GSBRNA2T00063314001	47.5645	12.396	4.16995	2.06003	3.21356e-11	UP
BnaAnng04550D	GSBRNA2T00063315001	22.3597	6.72461	3.59012	1.84403	7.80024e-05	UP
BnaAnng04910D	GSBRNA2T00064776001	4.42515	15.2717	-3.08436	-1.62497	0.00427082	DOWN
BnaAnng05060D	GSBRNA2T00064801001	5.50928	0.443785	10.6475	3.41245	0.00358557	UP
BnaAnng05130D	GSBRNA2T00064809001	54.1302	18.7963	3.14303	1.65216	1.76248e-06	UP
BnaAnng05410D	GSBRNA2T00067871001	18.8721	4.53489	4.4631	2.15805	4.63411e-06	UP
BnaAnng05540D	GSBRNA2T00067884001	18.5716	7.10547	2.83322	1.50244	0.0012977	UP
BnaAnng05950D	GSBRNA2T00071627001	52.4002	26.3663	2.16292	1.11298	0.0011055	UP
BnaAnng06130D	GSBRNA2T00071647001	56.5267	6.51492	9.34954	3.22489	1.00698e-27	UP
BnaAnng06150D	GSBRNA2T00071649001	0.471383	5.70741	-8.93011	-3.15868	0.00632839	DOWN
BnaAnng06610D	GSBRNA2T00075525001	1.65974	9.86854	-5.1077	-2.35267	0.00290979	DOWN
BnaAnng06850D	GSBRNA2T00075556001	10.0483	2.44815	4.31883	2.11064	0.00211352	UP
BnaAnng07030D	GSBRNA2T00075578001	14.425	3.9841	3.87563	1.95443	0.000218455	UP
BnaAnng07040D	GSBRNA2T00075579001	12.7798	3.62393	3.76632	1.91316	0.000759558	UP
BnaAnng07060D	GSBRNA2T00076656001	64.1197	5.31183	12.9152	3.69099	2.91397e-24	UP
BnaAnng07130D	GSBRNA2T00076664001	81.1658	18.4319	4.80184	2.26359	5.79478e-20	UP
BnaAnng07150D	GSBRNA2T00076668001	249.108	68.798	3.96981	1.98907	2.26081e-31	UP
BnaAnng07320D	GSBRNA2T00077203001	69.1688	23.0155	3.27644	1.71213	8.9554e-11	UP
BnaAnng07610D	GSBRNA2T00077240001	13.0317	33.4087	-2.32059	-1.21449	0.000579706	DOWN
BnaAnng07910D	GSBRNA2T00082899001	36.204	7.14203	5.46461	2.45012	4.98489e-07	UP
BnaAnng08160D	GSBRNA2T00086415001	2.87374	20.8474	-6.35358	-2.66757	2.44109e-06	DOWN
BnaAnng08380D	GSBRNA2T00086658001	31.1495	7.43343	4.53252	2.18031	1.98834e-09	UP
BnaAnng08830D	GSBRNA2T00087145001	91.5616	34.7002	2.89053	1.53134	7.54176e-11	UP
BnaAnng08840D	GSBRNA2T00087147001	23.0442	3.85979	6.3741	2.67222	1.58664e-05	UP
BnaAnng08970D	GSBRNA2T00087557001	12.1068	47.6742	-3.51644	-1.81412	0.00283216	DOWN
BnaAnng09430D	GSBRNA2T00088429001	10.4053	0.084361	52.1946	5.70583	1.24577e-07	UP
BnaAnng09800D	GSBRNA2T00089499001	15.7371	5.94682	2.85954	1.51578	0.00525434	UP
BnaAnng10050D	GSBRNA2T00092219001	7.94071	1.70275	4.81213	2.26667	0.00435512	UP
BnaAnng10080D	GSBRNA2T00092222001	133.031	378.556	-2.58656	-1.37104	3.75886e-10	DOWN
BnaAnng11580D	GSBRNA2T00007444001	62.1407	1.19863	51.2036	5.67817	7.9847e-30	UP
BnaAnng11650D	GSBRNA2T00007452001	25.4576	9.29415	2.97719	1.57395	2.32758e-05	UP
BnaAnng11660D	GSBRNA2T00007453001	9.65073	2.29417	4.41357	2.14195	0.00298837	UP
BnaAnng12070D	GSBRNA2T00008683001	26.2898	12.0765	2.37186	1.24602	0.00674788	UP
BnaAnng12430D	GSBRNA2T00010616001	13.9699	0.168738	50.5958	5.66095	4.31776e-11	UP
BnaAnng13370D	GSBRNA2T00014520001	34.188	83.4596	-2.22031	-1.15076	1.70129e-07	DOWN
BnaAnng14080D	GSBRNA2T00017975001	77.2526	2.65949	30.3596	4.92408	1.76817e-44	UP
BnaAnng14270D	GSBRNA2T00019486001	12.0913	28.9559	-2.16962	-1.11744	0.00357978	DOWN
BnaAnng14290D	GSBRNA2T00019488001	7.09915	28.8399	-3.6555	-1.87007	5.99526e-07	DOWN
BnaAnng15100D	GSBRNA2T00023332001	29.2001	13.5561	2.35017	1.23276	0.00058012	UP
BnaAnng17250D	GSBRNA2T00030104001	17.4205	53.1729	-2.77505	-1.47251	2.13395e-07	DOWN
BnaAnng17910D	GSBRNA2T00034514001	4.6326	38.142	-7.31376	-2.87061	9.56242e-09	DOWN
BnaAnng18600D	GSBRNA2T00037909001	17.1049	0.258446	47.8206	5.57956	4.54132e-13	UP
BnaAnng18700D	GSBRNA2T00038042001	24.4933	0.935392	25.1971	4.65519	6.46002e-16	UP
BnaAnng18710D	GSBRNA2T00038044001	120.587	15.2512	8.60213	3.10469	3.43347e-52	UP
BnaAnng18720D	GSBRNA2T00038045001	141.961	19.0696	8.09925	3.01779	3.83883e-36	UP
BnaAnng18870D	GSBRNA2T00039238001	6.44703	0.48884	11.5257	3.52679	0.00113561	UP
BnaAnng19090D	GSBRNA2T00039687001	38.0033	85.1244	-2.03993	-1.02852	1.53458e-05	DOWN
BnaAnng19200D	GSBRNA2T00040861001	61.2803	7.34962	9.00009	3.16994	5.79638e-27	UP
BnaAnng19250D	GSBRNA2T00041004001	7.86193	0.960024	7.99119	2.99841	0.000337174	UP
BnaAnng19560D	GSBRNA2T00042498001	12.9212	2.07235	6.48152	2.69633	6.37624e-06	UP
BnaAnng20840D	GSBRNA2T00046971001	6.28142	0.858005	7.06695	2.82109	0.00524781	UP
BnaAnng21280D	GSBRNA2T00050942001	22.4013	6.37889	3.78819	1.92151	2.58731e-05	UP
BnaAnng21800D	GSBRNA2T00052329001	9.94573	31.9364	-2.90245	-1.53727	2.14713e-05	DOWN
BnaAnng22230D	GSBRNA2T00053597001	16.7629	1.35463	12.4242	3.63508	2.00492e-09	UP
BnaAnng22510D	GSBRNA2T00054629001	23.4722	1.08702	21.16	4.40327	3.80373e-16	UP
BnaAnng22520D	GSBRNA2T00054630001	7.04467	0.358606	15.8776	3.98892	0.000349517	UP
BnaAnng22920D	GSBRNA2T00055712001	492.365	1471.15	-2.71739	-1.44222	5.69699e-07	DOWN
BnaAnng23670D	GSBRNA2T00059649001	246.39	89.1231	3.02746	1.59811	1.41953e-19	UP
BnaAnng23920D	GSBRNA2T00060515001	17.39	38.3137	-2.00342	-1.00246	0.00472958	DOWN
BnaAnng24050D	GSBRNA2T00062743001	21.9121	0.859197	24.2783	4.60159	1.2919e-15	UP
BnaAnng25070D	GSBRNA2T00066060001	1.507	17.4111	-9.67855	-3.27479	0.000641564	DOWN
BnaAnng25570D	GSBRNA2T00067689001	12.3485	3.98752	3.31953	1.73098	0.00258445	UP
BnaAnng25760D	GSBRNA2T00068344001	13.3199	3.04294	4.6405	2.21428	0.000210356	UP
BnaAnng26200D	GSBRNA2T00069261001	28.0048	9.40761	3.23388	1.69326	3.15573e-06	UP
BnaAnng26220D	GSBRNA2T00069939001	65.4665	21.6211	3.29528	1.7204	2.77246e-10	UP
BnaAnng26330D	GSBRNA2T00070012001	8.68711	0.424124	17.2366	4.1074	1.74462e-05	UP
BnaAnng26570D	GSBRNA2T00072065001	10.6392	50.0677	-4.24961	-2.08733	8.28897e-13	DOWN
BnaAnng26900D	GSBRNA2T00073466001	21.5927	89.4674	-3.75349	-1.90823	1.04545e-10	DOWN
BnaAnng27200D	GSBRNA2T00074181001	115.994	26.7659	4.70094	2.23295	2.8697e-11	UP
BnaAnng27610D	GSBRNA2T00075382001	12.7336	129.275	-9.13282	-3.19106	3.74337e-26	DOWN
BnaAnng28220D	GSBRNA2T00077583001	60.5283	6.65287	9.80271	3.29318	3.12791e-27	UP
BnaAnng28300D	GSBRNA2T00077599001	8.49943	0.310448	21.1547	4.40291	2.8823e-06	UP
BnaAnng29030D	GSBRNA2T00081968001	155.528	401.336	-2.35061	-1.23303	3.38589e-07	DOWN
BnaAnng29910D	GSBRNA2T00086156001	20.5929	0.624805	29.8523	4.89977	3.93362e-13	UP
BnaAnng30810D	GSBRNA2T00088839001	9.51755	0.251761	27.2222	4.76671	2.18846e-07	UP
BnaAnng31050D	GSBRNA2T00089547001	9.14218	2.40977	3.9943	1.99794	0.00777789	UP
BnaAnng31190D	GSBRNA2T00091481001	56.8219	28.9383	2.14904	1.10369	0.000221706	UP
BnaAnng31370D	GSBRNA2T00092121001	11.4715	2.98572	4.07617	2.02721	0.00186891	UP
BnaAnng31440D	GSBRNA2T00092148001	13.4225	3.30964	4.31447	2.10918	0.000119366	UP
BnaAnng31500D	GSBRNA2T00092460001	26.1743	1.77546	15.1125	3.91767	1.77107e-10	UP
BnaAnng31620D	GSBRNA2T00092794001	47.945	10.1798	5.11245	2.35402	4.51271e-14	UP
BnaAnng31730D	GSBRNA2T00093055001	47.2721	13.8373	3.72191	1.89604	1.85589e-12	UP
BnaAnng32210D	GSBRNA2T00093982001	27.581	2.09479	13.6239	3.76807	2.56302e-14	UP
BnaAnng32610D	GSBRNA2T00096312001	20.7479	3.3242	6.61667	2.72611	1.04736e-08	UP
BnaAnng33020D	GSBRNA2T00097372001	117.738	2.56826	47.8133	5.57934	9.37785e-64	UP
BnaAnng33140D	GSBRNA2T00097651001	13.4612	32.425	-2.18492	-1.12758	0.00609232	DOWN
BnaAnng34370D	GSBRNA2T00004831001	19.9755	1.72186	11.8631	3.56841	2.22546e-10	UP
BnaAnng34570D	GSBRNA2T00005136001	41.7551	112.112	-2.43271	-1.28256	3.0944e-06	DOWN
BnaAnng35040D	GSBRNA2T00007519001	5.34269	63.8167	-10.535	-3.39711	0.000327245	DOWN
BnaAnng35510D	GSBRNA2T00008375001	35.8382	15.4604	2.52977	1.33901	4.5892e-05	UP
BnaAnng35520D	GSBRNA2T00008377001	6.52975	0.593787	9.99484	3.32118	0.000631197	UP
BnaAnng35990D	GSBRNA2T00010969001	9.20732	0.644212	13.1117	3.71278	5.13806e-06	UP
BnaAnng36200D	GSBRNA2T00011397001	56.1336	7.08421	8.54975	3.09588	2.10438e-23	UP
BnaAnng37580D	GSBRNA2T00016532001	91.4339	1.81104	51.5807	5.68876	4.46808e-54	UP
BnaAnng37880D	GSBRNA2T00017092001	55.6892	0.500598	96.0182	6.58524	6.11825e-22	UP
BnaAnng37980D	GSBRNA2T00017262001	0.403495	8.01076	-13.9442	-3.80159	0.00191042	DOWN
BnaAnng38080D	GSBRNA2T00017466001	21.2966	7.97016	2.90034	1.53622	0.000119814	UP
BnaAnng38240D	GSBRNA2T00017750001	93.0057	24.0281	4.18929	2.06671	3.04585e-09	UP
BnaAnng38380D	GSBRNA2T00017935001	24.7357	8.09171	3.31844	1.7305	9.08154e-06	UP
BnaAnng38710D	GSBRNA2T00020000001	7.24165	1.19515	6.06971	2.60163	0.00383711	UP
BnaAnng38870D	GSBRNA2T00020516001	62.1432	144.091	-2.10209	-1.07182	2.48205e-05	DOWN
BnaAnng39080D	GSBRNA2T00020849001	11.4521	0.173305	40.9463	5.35566	8.56555e-09	UP
BnaAnng39300D	GSBRNA2T00022510001	72.1879	1.84114	40.1085	5.32584	1.03869e-40	UP
BnaAnng39350D	GSBRNA2T00022679001	11.1224	0.372726	24.2199	4.59812	9.90695e-07	UP
BnaAnng39860D	GSBRNA2T00023567001	30.4026	67.5044	-2.0178	-1.01278	0.00293066	DOWN
BnaAnng40470D	GSBRNA2T00026115001	8.11916	22.644	-2.51659	-1.33147	0.00203759	DOWN
BnaAnng40540D	GSBRNA2T00027418001	35.3652	10.1207	3.79728	1.92497	1.55466e-09	UP
BnaAnng40570D	GSBRNA2T00027424001	8.44633	22.6765	-2.42567	-1.27838	0.00593235	DOWN
BnaAnng40670D	GSBRNA2T00027679001	20.9107	3.68336	6.0482	2.59651	5.50475e-08	UP
BnaAnng41260D	GSBRNA2T00029940001	27.9122	7.38751	4.08866	2.03163	3.73873e-08	UP
BnaAnng41590D	GSBRNA2T00033806001	18.4159	5.48242	3.62194	1.85676	0.00268407	UP
BnaAnng42000D	GSBRNA2T00034450001	17.9843	0.0794887	91.8001	6.52042	1.48174e-14	UP
BnaC01g00120D	GSBRNA2T00075105001	18.5832	0.707983	24.2968	4.60269	5.16957e-13	UP
BnaC01g00680D	GSBRNA2T00131240001	252.791	137.335	2.01389	1.00999	0.0043241	UP
BnaC01g00790D	GSBRNA2T00131229001	8.52047	1.38545	6.2338	2.64011	0.000708415	UP
BnaC01g00800D	GSBRNA2T00131227001	59.3256	4.27228	14.8201	3.88948	1.84419e-19	UP
BnaC01g00960D	GSBRNA2T00131207001	17.2361	56.208	-2.95486	-1.56309	7.95586e-09	DOWN
BnaC01g01110D	GSBRNA2T00131187001	17.4067	7.18733	2.62659	1.39319	0.00498141	UP
BnaC01g01400D	GSBRNA2T00131144001	36.1888	6.92587	5.64513	2.49701	2.71543e-13	UP
BnaC01g01570D	GSBRNA2T00131123001	5.79869	0.499957	10.2073	3.35153	0.00358557	UP
BnaC01g01600D	GSBRNA2T00131117001	9.29106	49.956	-4.84109	-2.27533	9.75335e-13	DOWN
BnaC01g01620D	GSBRNA2T00131115001	4.33398	0	35.7126	5.15836	0.00569996	UP
BnaC01g01790D	GSBRNA2T00131093001	62.918	6.13612	11.0307	3.46346	3.69394e-32	UP
BnaC01g02240D	GSBRNA2T00131034001	30.3052	5.39529	6.0513	2.59724	1.37666e-05	UP
BnaC01g02250D	GSBRNA2T00131033001	24.2912	6.78348	3.87259	1.9533	8.235e-05	UP
BnaC01g02400D	GSBRNA2T00131017001	79.0337	25.7406	3.35974	1.74835	2.81129e-14	UP
BnaC01g02520D	GSBRNA2T00131000001	15.3103	4.00993	4.08623	2.03077	0.000109305	UP
BnaC01g03180D	GSBRNA2T00130922001	6.96179	1.12123	6.1821	2.6281	0.00636908	UP
BnaC01g03360D	GSBRNA2T00130903001	52.9248	1.01026	50.7181	5.66443	2.03859e-31	UP
BnaC01g03410D	GSBRNA2T00130897001	20.5453	45.7428	-2.02298	-1.01648	0.00644358	DOWN
BnaC01g03450D	GSBRNA2T00130892001	12.9795	2.60888	5.23966	2.38947	5.40638e-05	UP
BnaC01g03860D	GSBRNA2T00130837001	2.30245	11.504	-4.36919	-2.12737	0.00253028	DOWN
BnaC01g03890D	GSBRNA2T00130834001	35.6187	8.04158	4.79666	2.26203	8.92054e-12	UP
BnaC01g04250D	GSBRNA2T00130783001	58.7792	3.15835	19.6038	4.29306	1.83221e-24	UP
BnaC01g04570D	GSBRNA2T00130746001	28.9658	8.7228	3.60808	1.85123	5.80102e-05	UP
BnaC01g05180D	GSBRNA2T00130679001	10.02	0.327307	23.9811	4.58382	1.15192e-07	UP
BnaC01g05970D	GSBRNA2T00130580001	6.87497	0.504039	11.9852	3.58318	0.000349517	UP
BnaC01g06660D	GSBRNA2T00130498001	43.3454	5.35429	8.64263	3.11147	6.81985e-12	UP
BnaC01g07710D	GSBRNA2T00130359001	0.860365	38.6728	-35.29	-5.14119	1.34732e-06	DOWN
BnaC01g07810D	GSBRNA2T00130348001	72.4249	32.8556	2.39488	1.25995	0.000445068	UP
BnaC01g08560D	GSBRNA2T00130234001	6.68686	26.1374	-3.50927	-1.81117	4.56634e-05	DOWN
BnaC01g08890D	GSBRNA2T00123027001	22.7271	10.053	2.46082	1.29914	0.00350233	UP
BnaC01g09550D	GSBRNA2T00123129001	11.6309	0.137503	47.0001	5.55459	4.42767e-09	UP
BnaC01g09930D	GSBRNA2T00065808001	38.397	6.70736	6.17529	2.62651	1.27285e-14	UP
BnaC01g09940D	GSBRNA2T00065809001	39.3714	7.36894	5.77341	2.52942	3.46952e-13	UP
BnaC01g09950D	GSBRNA2T00065810001	15.5764	3.16892	5.21321	2.38217	3.85942e-06	UP
BnaC01g10100D	GSBRNA2T00065829001	40.1897	7.28179	5.95704	2.5746	1.47724e-10	UP
BnaC01g11370D	GSBRNA2T00107744001	15.9009	3.0842	5.46072	2.44909	4.80477e-06	UP
BnaC01g11550D	GSBRNA2T00107720001	136.415	437.234	-2.91753	-1.54475	9.55742e-09	DOWN
BnaC01g11690D	GSBRNA2T00107701001	6.10927	0.946205	6.31712	2.65927	0.00883823	UP
BnaC01g11820D	GSBRNA2T00107678001	4.45435	0.134676	18.4985	4.20933	0.00569996	UP
BnaC01g12020D	GSBRNA2T00107648001	16.8119	6.12239	2.96961	1.57027	0.00161042	UP
BnaC01g12350D	GSBRNA2T00138113001	9.38326	1.29974	7.26394	2.86075	0.000162484	UP
BnaC01g12560D	GSBRNA2T00138146001	12.7249	3.29704	4.10731	2.03819	0.000301766	UP
BnaC01g13370D	GSBRNA2T00138258001	0.782547	34.0118	-33.8151	-5.0796	1.04075e-09	DOWN
BnaC01g13420D	GSBRNA2T00138265001	131.358	62.8249	2.29467	1.19829	3.34879e-05	UP
BnaC01g13700D	GSBRNA2T00138305001	3.20835	16.7894	-4.62717	-2.21013	7.15421e-05	DOWN
BnaC01g13990D	GSBRNA2T00138345001	41.5779	17.4619	2.60118	1.37917	1.28158e-06	UP
BnaC01g14090D	GSBRNA2T00138365001	59.9278	27.8392	2.35486	1.23564	1.1056e-06	UP
BnaC01g14620D	GSBRNA2T00048726001	25.9379	6.65524	4.20902	2.07348	1.21718e-07	UP
BnaC01g14860D	GSBRNA2T00048766001	6.23775	0.26476	17.3816	4.11949	0.000135116	UP
BnaC01g14890D	GSBRNA2T00048769001	15.043	5.25247	3.08734	1.62636	0.00294958	UP
BnaC01g15050D	GSBRNA2T00048788001	64.387	3.17824	21.3604	4.41686	6.81421e-44	UP
BnaC01g15520D	GSBRNA2T00116222001	54.3512	0.977333	53.6506	5.74552	2.1789e-37	UP
BnaC01g15640D	GSBRNA2T00116202001	84.0819	8.93396	10.1531	3.34385	8.80997e-15	UP
BnaC01g15700D	GSBRNA2T00116194001	32.3559	15.1073	2.34036	1.22673	0.00023269	UP
BnaC01g15760D	GSBRNA2T00116188001	14.6388	3.95511	3.95792	1.98474	0.00091932	UP
BnaC01g16050D	GSBRNA2T00116141001	93.9885	15.419	6.6414	2.73149	4.47149e-32	UP
BnaC01g16250D	GSBRNA2T00116111001	21.8833	0.21965	67.7354	6.08184	9.54537e-17	UP
BnaC01g17810D	GSBRNA2T00157539001	9.52668	2.25865	4.42217	2.14475	0.00298837	UP
BnaC01g20120D	GSBRNA2T00006324001	22.8908	55.6376	-2.2188	-1.14978	0.00084894	DOWN
BnaC01g20580D	GSBRNA2T00006254001	0.315984	7.262	-15.2909	-3.9346	0.000631197	DOWN
BnaC01g21080D	GSBRNA2T00058934001	42.8641	1.0808	38.7453	5.27595	6.19816e-30	UP
BnaC01g21880D	GSBRNA2T00056537001	22.678	2.81574	8.4752	3.08325	4.44706e-10	UP
BnaC01g23060D	GSBRNA2T00090758001	6.85021	0.85015	7.75562	2.95524	0.00179267	UP
BnaC01g23420D	GSBRNA2T00090811001	45.2744	2.78358	17.0552	4.09214	6.5336e-24	UP
BnaC01g24230D	GSBRNA2T00023994001	15.065	35.3939	-2.13049	-1.09118	0.00110539	DOWN
BnaC01g25430D	GSBRNA2T00125923001	10.9853	38.9191	-3.20371	-1.67975	1.28233e-07	DOWN
BnaC01g25570D	GSBRNA2T00125964001	12.3691	0.950851	12.6062	3.65606	1.71477e-07	UP
BnaC01g25960D	GSBRNA2T00126055001	25.4078	7.34056	3.74687	1.90569	1.00315e-06	UP
BnaC01g26050D	GSBRNA2T00126072001	144.198	2.68525	56.1135	5.81027	3.44387e-59	UP
BnaC01g26060D	GSBRNA2T00126073001	98.3216	9.4982	11.198	3.48517	5.20326e-43	UP
BnaC01g26290D	GSBRNA2T00126123001	34.8099	10.9331	3.46444	1.79262	3.79274e-08	UP
BnaC01g28220D	GSBRNA2T00082863001	28.979	2.74246	11.0923	3.47149	8.89625e-16	UP
BnaC01g29480D	GSBRNA2T00117283001	9.18688	2.31931	4.16111	2.05697	0.00469228	UP
BnaC01g29490D	GSBRNA2T00117284001	15.2593	1.10801	13.563	3.7616	7.03354e-10	UP
BnaC01g29930D	GSBRNA2T00029422001	73.0236	4.09199	18.9428	4.24358	3.09338e-33	UP
BnaC01g30600D	GSBRNA2T00001165001	6.29571	0.900659	6.79158	2.76375	0.00524781	UP
BnaC01g31820D	GSBRNA2T00006654001	74.066	18.921	4.27059	2.09443	2.42122e-20	UP
BnaC01g31890D	GSBRNA2T00006630001	7.88458	0.663932	10.9749	3.45614	9.51392e-05	UP
BnaC01g32940D	GSBRNA2T00054354001	59.9283	12.6154	5.16885	2.36984	6.8858e-20	UP
BnaC01g33830D	GSBRNA2T00101289001	88.7889	7.50709	12.7653	3.67415	2.80868e-52	UP
BnaC01g34650D	GSBRNA2T00093889001	8.21753	1.69823	4.98959	2.31892	0.00269572	UP
BnaC01g36040D	GSBRNA2T00018140001	7.11988	0.183975	24.768	4.63041	5.2112e-05	UP
BnaC01g36570D	GSBRNA2T00051849001	29.8084	5.08308	6.29347	2.65386	6.91126e-12	UP
BnaC01g36910D	GSBRNA2T00053960001	11.4584	46.0761	-3.65683	-1.87059	7.77336e-06	DOWN
BnaC01g38680D	GSBRNA2T00019945001	18.3464	52.8302	-2.64294	-1.40214	0.0020433	DOWN
BnaC01g39170D	GSBRNA2T00018596001	14.5685	0.779285	17.6059	4.13799	1.80099e-08	UP
BnaC01g39240D	GSBRNA2T00018585001	11.994	0.722775	15.4713	3.95152	3.69866e-08	UP
BnaC01g39450D	GSBRNA2T00018555001	25.9232	8.78275	3.20705	1.68125	3.37805e-05	UP
BnaC01g39910D	GSBRNA2T00044551001	4.1445	20.8267	-4.47547	-2.16204	3.56643e-06	DOWN
BnaC01g40210D	GSBRNA2T00044509001	62.307	10.5095	6.43727	2.68645	6.91157e-23	UP
BnaC01g40400D	GSBRNA2T00044486001	31.6422	147.202	-4.2239	-2.07858	8.64928e-09	DOWN
BnaC01g41000D	GSBRNA2T00069115001	89.9224	238.115	-2.40146	-1.26391	0.00462633	DOWN
BnaC01g41020D	GSBRNA2T00004496001	32.9645	2.3747	14.4653	3.85453	3.81252e-17	UP
BnaC01g41140D	GSBRNA2T00037741001	22.517	0.899679	23.9678	4.58302	1.20089e-14	UP
BnaC01g41150D	GSBRNA2T00037742001	8.6898	1.49987	5.91089	2.56337	0.00163504	UP
BnaC01g41160D	GSBRNA2T00037743001	10.0702	1.49989	6.83641	2.77324	0.00020922	UP
BnaC01g41330D	GSBRNA2T00004470001	4.54597	0.0303266	30.6321	4.93697	0.00306843	UP
BnaC01g41460D	GSBRNA2T00008668001	607.328	18.923	35.104	5.13356	1.62979e-109	UP
BnaC01g41470D	GSBRNA2T00008669001	248.194	41.3606	6.55775	2.7132	3.41441e-38	UP
BnaC01g41930D	GSBRNA2T00013777001	2.5381	11.9671	-4.13918	-2.04934	0.00345701	DOWN
BnaC01g42890D	GSBRNA2T00013721001	7.51426	0.748116	9.47313	3.24384	0.000589293	UP
BnaC01g43040D	GSBRNA2T00023156001	9.5341	2.04094	4.86798	2.28332	0.00110412	UP
BnaC01g43880D	GSBRNA2T00045519001	21.5742	6.93483	3.36925	1.75243	3.97623e-05	UP
BnaC02g00040D	GSBRNA2T00069051001	4.31099	17.806	-3.6885	-1.88303	0.000298072	DOWN
BnaC02g00130D	GSBRNA2T00069041001	43.2839	128.706	-2.68502	-1.42493	0.00105461	DOWN
BnaC02g00140D	GSBRNA2T00069040001	87.6615	24.4663	3.9145	1.96883	2.36884e-15	UP
BnaC02g00830D	GSBRNA2T00080813001	1.48518	27.2766	-15.4981	-3.95402	9.01189e-15	DOWN
BnaC02g00890D	GSBRNA2T00080806001	34.5239	7.45971	4.99754	2.32122	7.63092e-11	UP
BnaC02g01150D	GSBRNA2T00080771001	53.4092	4.33729	13.135	3.71534	2.05911e-29	UP
BnaC02g01960D	GSBRNA2T00078617001	23.7838	93.0758	-3.55541	-1.83001	1.07709e-10	DOWN
BnaC02g02350D	GSBRNA2T00078663001	8.95066	0.0708994	47.9062	5.58214	7.94972e-07	UP
BnaC02g03550D	GSBRNA2T00088792001	113.929	271.809	-2.15985	-1.11093	1.3617e-08	DOWN
BnaC02g03740D	GSBRNA2T00088816001	7.78441	1.53604	5.18907	2.37548	0.00706061	UP
BnaC02g04650D	GSBRNA2T00151920001	13.6249	0.389924	28.6511	4.84052	9.55742e-09	UP
BnaC02g05940D	GSBRNA2T00151765001	22.2273	8.05019	2.99693	1.58348	0.000187789	UP
BnaC02g06270D	GSBRNA2T00151726001	8.69707	28.825	-2.97167	-1.57127	0.00124057	DOWN
BnaC02g06690D	GSBRNA2T00065379001	41.0925	10.9507	4.08638	2.03082	4.94122e-10	UP
BnaC02g06810D	GSBRNA2T00065360001	9.87138	0.638411	14.1498	3.82271	1.5115e-06	UP
BnaC02g07460D	GSBRNA2T00114836001	5.18361	0.285026	13.8056	3.78718	0.00632839	UP
BnaC02g07610D	GSBRNA2T00114810001	86.1956	41.9414	2.251	1.17057	1.97501e-06	UP
BnaC02g08080D	GSBRNA2T00114756001	352.272	43.2477	8.9324	3.15905	2.79784e-54	UP
BnaC02g08130D	GSBRNA2T00114749001	29.4442	11.6915	2.74314	1.45583	2.6718e-05	UP
BnaC02g09180D	GSBRNA2T00074552001	5.8621	0.0333651	38.5641	5.26919	0.000349644	UP
BnaC02g09390D	GSBRNA2T00059074001	73.797	19.3244	4.16587	2.05862	1.48429e-10	UP
BnaC02g09400D	GSBRNA2T00059076001	20.873	8.39305	2.70456	1.43539	0.00101723	UP
BnaC02g09450D	GSBRNA2T00059082001	25.7462	5.50392	5.0332	2.33148	4.51685e-09	UP
BnaC02g09670D	GSBRNA2T00059111001	38.1096	1.818	21.4686	4.42416	8.42947e-24	UP
BnaC02g09910D	GSBRNA2T00091551001	27.5693	11.4811	2.61424	1.38639	0.00882562	UP
BnaC02g10050D	GSBRNA2T00115104001	1.65919	161.02	-80.6623	-6.33382	1.5185e-06	DOWN
BnaC02g10060D	GSBRNA2T00115099001	0.882997	40.7068	-36.3003	-5.18191	9.61414e-07	DOWN
BnaC02g10190D	GSBRNA2T00115083001	23.5814	66.7819	-2.5626	-1.35761	1.29235e-06	DOWN
BnaC02g11640D	GSBRNA2T00074484001	16.3019	6.76057	2.61531	1.38698	0.00774515	UP
BnaC02g11720D	GSBRNA2T00074473001	6.79216	0.471793	12.4707	3.64047	0.000631197	UP
BnaC02g11750D	GSBRNA2T00074464001	36.2106	0.305487	90.1266	6.49388	9.93646e-25	UP
BnaC02g12750D	GSBRNA2T00122671001	97.3148	20.4409	5.20065	2.37869	1.37252e-14	UP
BnaC02g13050D	GSBRNA2T00122713001	180.356	2.77113	68.1442	6.09052	6.68053e-70	UP
BnaC02g13250D	GSBRNA2T00122740001	2.06481	14.981	-6.28808	-2.65262	1.01264e-05	DOWN
BnaC02g13410D	GSBRNA2T00122762001	25.9785	5.91208	4.73454	2.24322	1.84358e-08	UP
BnaC02g14970D	GSBRNA2T00102216001	32.137	14.5514	2.41088	1.26956	0.000138118	UP
BnaC02g15270D	GSBRNA2T00153082001	3.46624	37.2609	-9.55545	-3.25632	1.76355e-08	DOWN
BnaC02g15670D	GSBRNA2T00153008001	3.98315	21.3906	-4.75986	-2.25092	2.15223e-05	DOWN
BnaC02g16730D	GSBRNA2T00076879001	6.75906	0	55.1362	5.78493	7.09199e-05	UP
BnaC02g16920D	GSBRNA2T00097119001	15.501	2.16915	7.43619	2.89456	3.43655e-07	UP
BnaC02g17060D	GSBRNA2T00074574001	4.18623	0.196697	14.179	3.82568	0.00569996	UP
BnaC02g17670D	GSBRNA2T00052584001	45.7754	23.7243	2.10842	1.07617	0.000585807	UP
BnaC02g17730D	GSBRNA2T00052592001	66.2598	21.7613	3.32741	1.7344	4.31656e-11	UP
BnaC02g18180D	GSBRNA2T00135155001	27.8951	13.4842	2.25887	1.1756	0.00232539	UP
BnaC02g19650D	GSBRNA2T00075780001	28.4388	11.6439	2.66133	1.41215	9.861e-05	UP
BnaC02g19720D	GSBRNA2T00075790001	14.0899	5.27693	2.88206	1.5271	0.00556929	UP
BnaC02g20110D	GSBRNA2T00030987001	13.5969	0.751173	16.9576	4.08386	1.58477e-09	UP
BnaC02g21080D	GSBRNA2T00137261001	53.0647	149.976	-2.57323	-1.36358	2.57879e-07	DOWN
BnaC02g21440D	GSBRNA2T00137200001	25.4297	5.0026	5.41797	2.43775	4.68917e-05	UP
BnaC02g22230D	GSBRNA2T00137089001	65.3188	16.1249	4.4167	2.14297	4.88324e-19	UP
BnaC02g22630D	GSBRNA2T00082812001	8.39317	0.086196	41.8826	5.38828	2.8823e-06	UP
BnaC02g22640D	GSBRNA2T00082810001	47.2493	9.44159	5.41438	2.4368	5.25055e-11	UP
BnaC02g23100D	GSBRNA2T00066393001	14.7619	1.5816	9.50797	3.24914	9.5885e-08	UP
BnaC02g23620D	GSBRNA2T00077896001	119.079	5.53591	22.9687	4.5216	2.20527e-14	UP
BnaC02g25180D	GSBRNA2T00084314001	6.86221	1.38817	5.02846	2.33012	0.00636908	UP
BnaC02g25630D	GSBRNA2T00018701001	16.2393	46.5295	-2.60765	-1.38275	0.000162606	DOWN
BnaC02g25640D	GSBRNA2T00018703001	13.1993	47.5454	-3.27369	-1.71092	1.07431e-06	DOWN
BnaC02g26130D	GSBRNA2T00054812001	10.3911	0.0809492	52.9509	5.72658	6.01949e-08	UP
BnaC02g26140D	GSBRNA2T00054811001	4.20574	0	34.6854	5.11626	0.00569996	UP
BnaC02g27240D	GSBRNA2T00152579001	20.2508	60.4567	-2.7108	-1.43872	1.65526e-08	DOWN
BnaC02g27790D	GSBRNA2T00113225001	7.79258	1.27204	6.16764	2.62472	0.00232217	UP
BnaC02g28850D	GSBRNA2T00015510001	6.69151	0.764395	8.30018	3.05314	0.00306792	UP
BnaC02g30500D	GSBRNA2T00103800001	16.733	4.76932	3.76997	1.91455	0.000161404	UP
BnaC02g30770D	GSBRNA2T00103856001	10.8756	2.44104	4.68365	2.22763	0.000447632	UP
BnaC02g31270D	GSBRNA2T00062501001	55.6643	11.9443	5.0581	2.3386	2.77766e-09	UP
BnaC02g31320D	GSBRNA2T00062509001	11.0748	2.98313	3.93954	1.97803	0.00385652	UP
BnaC02g31500D	GSBRNA2T00146924001	8.63381	43.5312	-4.5662	-2.19099	2.25968e-08	DOWN
BnaC02g31690D	GSBRNA2T00146875001	47.3393	7.11576	7.17887	2.84376	2.78702e-19	UP
BnaC02g32240D	GSBRNA2T00146766001	9.60874	1.08725	8.7269	3.12547	9.38293e-05	UP
BnaC02g32710D	GSBRNA2T00146690001	15.4402	5.29671	3.1438	1.65251	0.001955	UP
BnaC02g34260D	GSBRNA2T00090129001	15.3355	0.544145	24.9129	4.63882	2.77246e-10	UP
BnaC02g34790D	GSBRNA2T00073355001	15.4739	5.94092	2.81734	1.49433	0.00620317	UP
BnaC02g35530D	GSBRNA2T00108427001	25.274	2.02239	12.9084	3.69024	4.24255e-14	UP
BnaC02g35750D	GSBRNA2T00108378001	5.16623	0	42.3786	5.40526	0.00166216	UP
BnaC02g35940D	GSBRNA2T00108349001	45.8584	12.705	3.93113	1.97494	2.08427e-11	UP
BnaC02g35960D	GSBRNA2T00108343001	72.9611	14.8914	5.34114	2.41715	3.37151e-21	UP
BnaC02g35980D	GSBRNA2T00108341001	93.9504	36.7348	2.80042	1.48565	4.70635e-15	UP
BnaC02g36210D	GSBRNA2T00040464001	23.9888	85.7246	-3.2401	-1.69604	1.11023e-08	DOWN
BnaC02g36290D	GSBRNA2T00040451001	16.0003	2.56719	6.54467	2.71032	4.5506e-07	UP
BnaC02g37040D	GSBRNA2T00117529001	218.31	1064.98	-4.45649	-2.15591	7.98815e-14	DOWN
BnaC02g37610D	GSBRNA2T00117640001	4.32242	19.3948	-3.99034	-1.99651	0.000234603	DOWN
BnaC02g37820D	GSBRNA2T00117673001	42.9554	3.41366	13.3193	3.73545	4.76869e-23	UP
BnaC02g38230D	GSBRNA2T00059225001	30.2698	9.60826	3.41178	1.77052	0.000398852	UP
BnaC02g38400D	GSBRNA2T00120710001	40.0235	11.7523	3.71236	1.89234	0.00868704	UP
BnaC02g39100D	GSBRNA2T00120598001	12.7209	33.5603	-2.38925	-1.25656	0.000204408	DOWN
BnaC02g39110D	GSBRNA2T00120597001	24.4151	57.8985	-2.15288	-1.10627	1.81058e-05	DOWN
BnaC02g39310D	GSBRNA2T00120569001	20.2998	51.4369	-2.29841	-1.20064	2.77553e-05	DOWN
BnaC02g39700D	GSBRNA2T00028866001	12.688	0.479531	22.8103	4.51162	1.05377e-08	UP
BnaC02g40010D	GSBRNA2T00028825001	7.04994	0.416241	14.2341	3.83128	0.000349517	UP
BnaC02g40040D	GSBRNA2T00028821001	11.5825	0.447396	21.9882	4.45866	6.91944e-08	UP
BnaC02g40120D	GSBRNA2T00028810001	4.23707	17.5136	-3.68485	-1.88161	0.000320431	DOWN
BnaC02g40130D	GSBRNA2T00028808001	8.20535	33.3446	-3.66181	-1.87256	1.46302e-07	DOWN
BnaC02g40180D	GSBRNA2T00028796001	4.84119	0.178733	17.2622	4.10955	0.00306843	UP
BnaC02g40420D	GSBRNA2T00120182001	3.29193	19.3144	-5.18575	-2.37455	2.52884e-06	DOWN
BnaC02g40450D	GSBRNA2T00120192001	25.98	4.48182	6.2019	2.63271	1.31987e-10	UP
BnaC02g41200D	GSBRNA2T00120313001	12.2822	0.598153	18.524	4.21132	1.95826e-08	UP
BnaC02g41390D	GSBRNA2T00079794001	15.5953	0.884114	16.898	4.07878	3.77725e-10	UP
BnaC02g42410D	GSBRNA2T00082655001	1.71335	13.1981	-6.61497	-2.72574	3.70245e-05	DOWN
BnaC02g42720D	GSBRNA2T00068670001	32.7034	13.1552	2.70386	1.43502	0.00225375	UP
BnaC02g42860D	GSBRNA2T00068655001	17.8772	5.21631	3.69109	1.88405	4.23572e-05	UP
BnaC02g42890D	GSBRNA2T00068650001	133.685	407.679	-2.76801	-1.46885	4.17795e-10	DOWN
BnaC02g44410D	GSBRNA2T00017825001	9.3291	0.609837	13.8942	3.79641	5.13806e-06	UP
BnaC02g44430D	GSBRNA2T00023158001	5.69037	0.159566	21.5202	4.42762	0.000471304	UP
BnaC02g45000D	GSBRNA2T00028146001	38.5129	7.3702	5.6559	2.49976	2.42553e-11	UP
BnaC02g45160D	GSBRNA2T00050955001	0.284664	19.4681	-42.9421	-5.42432	0.000410968	DOWN
BnaC02g46810D	GSBRNA2T00028150001	172.835	396.349	-2.08585	-1.06063	0.00044053	DOWN
BnaC02g46970D	GSBRNA2T00023735001	20.8472	9.22794	2.45738	1.29712	0.00463522	UP
BnaC02g46990D	GSBRNA2T00046655001	39.8176	13.508	3.21402	1.68438	2.1958e-08	UP
BnaC02g48590D	GSBRNA2T00014802001	75.8862	191.634	-2.28496	-1.19217	0.00377037	DOWN
BnaC03g06960D	GSBRNA2T00140456001	13.7814	3.85501	3.82446	1.93526	0.000866544	UP
BnaC03g07130D	GSBRNA2T00140478001	15.8705	1.69896	9.56599	3.25792	1.93414e-07	UP
BnaC03g07800D	GSBRNA2T00140559001	46.1331	113.016	-2.21873	-1.14974	1.46292e-05	DOWN
BnaC03g08330D	GSBRNA2T00140624001	31.7184	1.77425	18.284	4.19251	2.95143e-19	UP
BnaC03g08540D	GSBRNA2T00140650001	10.7214	28.1951	-2.37724	-1.24929	0.00191276	DOWN
BnaC03g09060D	GSBRNA2T00140707001	14.8657	3.68918	4.29975	2.10425	6.59807e-05	UP
BnaC03g09120D	GSBRNA2T00140714001	25.3423	68.0636	-2.43618	-1.28462	4.13495e-06	DOWN
BnaC03g09200D	GSBRNA2T00140729001	74.3517	19.4746	4.16787	2.05931	8.25786e-18	UP
BnaC03g09860D	GSBRNA2T00140808001	8.30896	0.647626	11.798	3.56047	3.21339e-05	UP
BnaC03g11480D	GSBRNA2T00141012001	15.0539	5.9404	2.74255	1.45552	0.00997125	UP
BnaC03g11570D	GSBRNA2T00141024001	106.979	51.775	2.26751	1.18111	4.80477e-06	UP
BnaC03g11750D	GSBRNA2T00141044001	12.3354	1.26658	9.74421	3.28455	1.02098e-06	UP
BnaC03g11900D	GSBRNA2T00141064001	35.1217	8.3677	4.54986	2.18582	3.42616e-11	UP
BnaC03g11910D	GSBRNA2T00141065001	23.8868	5.05016	5.08186	2.34536	1.82595e-08	UP
BnaC03g11930D	GSBRNA2T00141067001	14.417	3.89369	3.95976	1.98541	0.000356929	UP
BnaC03g13140D	GSBRNA2T00060725001	13.5757	5.01568	2.91821	1.54509	0.00611878	UP
BnaC03g13370D	GSBRNA2T00060751001	16.4637	2.00477	8.50157	3.08773	2.67146e-08	UP
BnaC03g13470D	GSBRNA2T00060765001	111.516	37.3166	3.27007	1.70932	3.76816e-14	UP
BnaC03g13580D	GSBRNA2T00060778001	2.99513	15.5956	-4.59379	-2.19968	7.62715e-05	DOWN
BnaC03g13870D	GSBRNA2T00060810001	73.577	31.2937	2.57317	1.36355	1.2128e-08	UP
BnaC03g13880D	GSBRNA2T00060811001	70.2171	31.3088	2.45415	1.29522	1.65313e-05	UP
BnaC03g13930D	GSBRNA2T00060816001	39.387	13.2714	3.23508	1.6938	1.7991e-07	UP
BnaC03g13990D	GSBRNA2T00060822001	18.9241	7.543	2.7226	1.44499	0.00151524	UP
BnaC03g14230D	GSBRNA2T00060850001	195.828	13.1036	16.2861	4.02557	8.68251e-45	UP
BnaC03g16650D	GSBRNA2T00024549001	8.16209	0.584072	12.6131	3.65686	7.76165e-05	UP
BnaC03g16960D	GSBRNA2T00024511001	9.60095	25.8539	-2.43414	-1.28341	0.0024535	DOWN
BnaC03g17110D	GSBRNA2T00024492001	264.113	56.3655	5.14935	2.36439	1.072e-17	UP
BnaC03g17120D	GSBRNA2T00024491001	7.68548	1.17403	6.53907	2.70909	0.00232217	UP
BnaC03g17190D	GSBRNA2T00024484001	44.1377	8.33027	5.73844	2.52066	3.69868e-16	UP
BnaC03g17560D	GSBRNA2T00024438001	10.607	0.756075	13.1899	3.72136	4.70031e-06	UP
BnaC03g17800D	GSBRNA2T00132176001	145.229	32.1337	4.92614	2.30046	3.00023e-21	UP
BnaC03g18040D	GSBRNA2T00132209001	1.73529	10.7648	-5.336	-2.41576	0.00109898	DOWN
BnaC03g18820D	GSBRNA2T00132297001	308.112	970.01	-2.86414	-1.5181	0.00232125	DOWN
BnaC03g19610D	GSBRNA2T00132405001	8.55557	21.9145	-2.31535	-1.21123	0.00883823	DOWN
BnaC03g19840D	GSBRNA2T00132439001	10.4907	0.101976	48.7504	5.60734	1.19073e-07	UP
BnaC03g20310D	GSBRNA2T00132500001	59.1121	27.5978	2.3448	1.22947	1.51753e-06	UP
BnaC03g20530D	GSBRNA2T00132529001	15.3078	4.98783	3.30584	1.72502	0.000978721	UP
BnaC03g20620D	GSBRNA2T00132543001	40.3592	6.04708	7.18717	2.84542	2.40751e-17	UP
BnaC03g21360D	GSBRNA2T00079135001	108.645	21.6491	5.44288	2.44437	3.05771e-10	UP
BnaC03g21580D	GSBRNA2T00079107001	39.7718	20.327	2.14186	1.09886	0.000490003	UP
BnaC03g21620D	GSBRNA2T00079102001	17.528	4.43846	4.23381	2.08195	0.000204408	UP
BnaC03g21650D	GSBRNA2T00079099001	10.9667	27.0148	-2.23107	-1.15774	0.00438631	DOWN
BnaC03g22580D	GSBRNA2T00028703001	9.26811	0.6244	13.5406	3.75922	5.13806e-06	UP
BnaC03g23130D	GSBRNA2T00019073001	37.5196	84.0861	-2.05918	-1.04207	0.00858446	DOWN
BnaC03g23330D	GSBRNA2T00019105001	10.4046	1.04156	9.80645	3.29373	5.93096e-06	UP
BnaC03g23770D	GSBRNA2T00075517001	0.502101	31.9839	-45.8844	-5.51993	1.14899e-07	DOWN
BnaC03g23960D	GSBRNA2T00075489001	19.2974	0.50096	33.4167	5.0625	1.30509e-13	UP
BnaC03g24270D	GSBRNA2T00079736001	11.5229	2.66728	4.55922	2.18879	0.000471304	UP
BnaC03g24290D	GSBRNA2T00079740001	654.67	6.94471	101.561	6.66621	1.35647e-173	UP
BnaC03g24720D	GSBRNA2T00101453001	6.45047	0.382858	13.8824	3.79519	0.00113561	UP
BnaC03g25220D	GSBRNA2T00101522001	247.921	5.59169	47.5514	5.57142	1.53792e-116	UP
BnaC03g25230D	GSBRNA2T00101523001	9.28017	0.435186	18.041	4.17321	5.13806e-06	UP
BnaC03g25440D	GSBRNA2T00101548001	9.95638	0.446461	18.9645	4.24523	1.5115e-06	UP
BnaC03g25600D	GSBRNA2T00101565001	9.75972	0.423744	19.3477	4.27409	2.81053e-06	UP
BnaC03g25710D	GSBRNA2T00101579001	7.30006	1.36703	5.42171	2.43875	0.00922035	UP
BnaC03g25880D	GSBRNA2T00101603001	49.5938	12.5426	4.30831	2.10712	3.56693e-12	UP
BnaC03g26070D	GSBRNA2T00101628001	19.271	7.53256	2.77646	1.47324	0.0011055	UP
BnaC03g26760D	GSBRNA2T00066159001	6.54919	0.910866	6.99095	2.80549	0.00306792	UP
BnaC03g26780D	GSBRNA2T00066156001	24.9667	12.3784	2.20082	1.13804	0.00617264	UP
BnaC03g27360D	GSBRNA2T00015867001	12.7094	4.48309	3.04842	1.60806	0.00965069	UP
BnaC03g27680D	GSBRNA2T00055921001	10.1596	2.28593	4.65914	2.22006	0.00188419	UP
BnaC03g28200D	GSBRNA2T00119765001	6.43399	18.1531	-2.53947	-1.34453	0.00883823	DOWN
BnaC03g28260D	GSBRNA2T00119775001	29.3981	7.61484	4.17834	2.06293	1.37726e-08	UP
BnaC03g28620D	GSBRNA2T00119823001	12.2905	3.95457	3.33048	1.73573	0.00302294	UP
BnaC03g28730D	GSBRNA2T00119836001	32.2556	4.44829	7.74608	2.95347	1.46747e-14	UP
BnaC03g28960D	GSBRNA2T00119862001	96.6546	236.853	-2.22703	-1.15512	9.67985e-06	DOWN
BnaC03g29040D	GSBRNA2T00119877001	53.3282	1.96617	27.8887	4.80161	2.05034e-31	UP
BnaC03g30720D	GSBRNA2T00002383001	47.1757	106.627	-2.05646	-1.04016	1.61611e-05	DOWN
BnaC03g30870D	GSBRNA2T00002403001	374.439	17.7331	23.0359	4.52581	1.95231e-129	UP
BnaC03g30880D	GSBRNA2T00002404001	40.1013	1.18492	33.4101	5.06221	1.94841e-26	UP
BnaC03g30980D	GSBRNA2T00002421001	14.6014	4.99718	3.14721	1.65407	0.00220922	UP
BnaC03g31050D	GSBRNA2T00002433001	195.831	9.96699	21.2728	4.41093	1.59621e-65	UP
BnaC03g31900D	GSBRNA2T00153512001	10.1589	1.41357	7.27982	2.8639	5.3887e-05	UP
BnaC03g31910D	GSBRNA2T00153513001	36.0034	13.5835	2.88945	1.5308	5.52172e-07	UP
BnaC03g32010D	GSBRNA2T00153526001	51.9402	5.57626	9.99188	3.32076	5.81939e-25	UP
BnaC03g32250D	GSBRNA2T00153556001	37.0209	5.59275	7.11489	2.83084	4.9843e-09	UP
BnaC03g32810D	GSBRNA2T00153628001	5.12768	16.9186	-2.95883	-1.56503	0.00269572	DOWN
BnaC03g32850D	GSBRNA2T00153635001	13.1311	1.25285	10.4675	3.38785	1.09604e-06	UP
BnaC03g33150D	GSBRNA2T00153668001	14.0406	3.09572	4.80988	2.266	4.662e-05	UP
BnaC03g33180D	GSBRNA2T00153673001	12.4433	0.896921	13.3403	3.73772	3.08204e-07	UP
BnaC03g33270D	GSBRNA2T00153685001	976.01	32.962	32.4088	5.01831	6.81624e-36	UP
BnaC03g33280D	GSBRNA2T00153686001	27.612	1.42689	19.4645	4.28277	1.70585e-17	UP
BnaC03g33530D	GSBRNA2T00153714001	36.5083	16.1492	2.46752	1.30306	0.0026056	UP
BnaC03g33880D	GSBRNA2T00071551001	17.951	0.554394	28.6957	4.84276	3.68338e-13	UP
BnaC03g33890D	GSBRNA2T00071552001	451.21	3.7993	125.878	6.97588	3.87074e-159	UP
BnaC03g33960D	GSBRNA2T00071563001	20.3659	8.46361	2.61622	1.38749	0.00149868	UP
BnaC03g34490D	GSBRNA2T00094193001	43.4855	9.89537	4.77068	2.2542	1.81319e-14	UP
BnaC03g34840D	GSBRNA2T00125288001	4.82187	0.211773	15.5664	3.96037	0.00306843	UP
BnaC03g35930D	GSBRNA2T00125132001	15.1433	5.50387	2.97152	1.5712	0.00297246	UP
BnaC03g37570D	GSBRNA2T00110657001	179.906	77.7127	2.52506	1.33632	2.34848e-06	UP
BnaC03g37680D	GSBRNA2T00110671001	67.8953	12.5417	5.88535	2.55713	2.75664e-12	UP
BnaC03g38390D	GSBRNA2T00123687001	3.54663	17.5088	-4.37708	-2.12997	6.0078e-05	DOWN
BnaC03g38540D	GSBRNA2T00123713001	42.3724	96.2415	-2.06791	-1.04818	0.00148913	DOWN
BnaC03g39390D	GSBRNA2T00123829001	16.1294	0.161345	59.7903	5.90184	1.93164e-12	UP
BnaC03g39740D	GSBRNA2T00123891001	8.64906	1.0113	8.38672	3.06811	0.000109622	UP
BnaC03g39980D	GSBRNA2T00123930001	27.5122	3.90131	7.50915	2.90865	5.6065e-12	UP
BnaC03g40070D	GSBRNA2T00123950001	17.3792	0.0306232	114.574	6.84013	2.82977e-13	UP
BnaC03g40250D	GSBRNA2T00123970001	18.6329	2.73506	7.16894	2.84176	1.00855e-08	UP
BnaC03g41540D	GSBRNA2T00059861001	19.7284	2.03765	10.021	3.32496	1.87341e-10	UP
BnaC03g41550D	GSBRNA2T00059860001	9.41847	1.13607	8.22822	3.04058	0.000162484	UP
BnaC03g41920D	GSBRNA2T00051997001	30.6144	8.37625	3.95565	1.98391	7.63859e-06	UP
BnaC03g41930D	GSBRNA2T00051998001	41.8876	6.02244	7.48664	2.90432	7.52988e-19	UP
BnaC03g42360D	GSBRNA2T00026409001	43.1632	13.198	3.56078	1.83219	1.13988e-09	UP
BnaC03g42620D	GSBRNA2T00026460001	20.2997	0.456533	37.7699	5.23917	1.41779e-16	UP
BnaC03g43200D	GSBRNA2T00158405001	7.71337	1.6122	4.91859	2.29825	0.00706061	UP
BnaC03g43810D	GSBRNA2T00158293001	23.5794	7.42152	3.44268	1.78353	5.35121e-06	UP
BnaC03g44110D	GSBRNA2T00085157001	238.954	744.918	-2.84816	-1.51003	1.27183e-05	DOWN
BnaC03g44240D	GSBRNA2T00085179001	35.6898	2.9204	12.8587	3.68468	9.64748e-17	UP
BnaC03g44490D	GSBRNA2T00085236001	22.3036	9.94191	2.44209	1.28812	0.00215278	UP
BnaC03g45210D	GSBRNA2T00149964001	5.79513	0.249811	16.7973	4.07016	0.000471304	UP
BnaC03g45280D	GSBRNA2T00149973001	127.228	1.65163	78.1549	6.28827	2.62508e-52	UP
BnaC03g45290D	GSBRNA2T00149975001	7.77681	1.32422	5.93555	2.56938	0.00232217	UP
BnaC03g45470D	GSBRNA2T00150001001	3476.48	82.4549	46.6041	5.54238	2.41639e-36	UP
BnaC03g45680D	GSBRNA2T00150037001	273.24	104.088	2.88581	1.52898	1.76866e-22	UP
BnaC03g47170D	GSBRNA2T00047270001	11.3007	0.647971	15.9905	3.99914	7.80971e-07	UP
BnaC03g47500D	GSBRNA2T00125046001	64.3895	5.95696	11.6186	3.53836	1.35497e-35	UP
BnaC03g48070D	GSBRNA2T00124960001	4.89712	43.287	-8.0576	-3.01035	7.15334e-05	DOWN
BnaC03g48520D	GSBRNA2T00062162001	18.8042	1.90854	10.1574	3.34446	1.10696e-10	UP
BnaC03g49300D	GSBRNA2T00079244001	1.92646	14.1807	-6.37242	-2.67184	0.000265361	DOWN
BnaC03g49410D	GSBRNA2T00079228001	33.0656	10.4441	3.44254	1.78347	3.81149e-08	UP
BnaC03g49470D	GSBRNA2T00079220001	18.7058	0.950121	19.0126	4.24888	1.32688e-12	UP
BnaC03g49620D	GSBRNA2T00141780001	23.9188	3.04034	8.30611	3.05417	7.36627e-09	UP
BnaC03g49860D	GSBRNA2T00141745001	58.7163	5.07912	12.3793	3.62986	7.1104e-29	UP
BnaC03g49940D	GSBRNA2T00141732001	102.736	1.61826	64.3176	6.00714	2.27143e-77	UP
BnaC03g50260D	GSBRNA2T00141689001	29.7905	3.36532	9.37321	3.22854	1.0879e-14	UP
BnaC03g51080D	GSBRNA2T00141561001	8.75126	41.9593	-4.35328	-2.1221	1.93286e-05	DOWN
BnaC03g51090D	GSBRNA2T00141559001	143.255	42.0257	3.71048	1.89161	3.42917e-13	UP
BnaC03g51620D	GSBRNA2T00141455001	33.1151	9.07223	3.95748	1.98458	1.58361e-08	UP
BnaC03g51630D	GSBRNA2T00141454001	18.1924	6.88605	2.86087	1.51645	0.00150073	UP
BnaC03g52250D	GSBRNA2T00145774001	13.6745	2.28739	6.2477	2.64333	7.93319e-06	UP
BnaC03g52710D	GSBRNA2T00145857001	3.6743	20.7584	-4.99793	-2.32133	5.11974e-05	DOWN
BnaC03g52730D	GSBRNA2T00145860001	21.103	0.497061	36.7346	5.19907	3.35148e-14	UP
BnaC03g53590D	GSBRNA2T00129037001	8.70258	0	70.7026	6.14369	1.5115e-06	UP
BnaC03g53620D	GSBRNA2T00129019001	9.59624	26.5912	-2.50698	-1.32595	0.000930273	DOWN
BnaC03g53780D	GSBRNA2T00128952001	21.4022	3.35677	6.75909	2.75683	4.07489e-09	UP
BnaC03g54910D	GSBRNA2T00000574001	18.2774	7.69732	2.57884	1.36672	0.00296948	UP
BnaC03g55330D	GSBRNA2T00143949001	6.14879	0.967797	6.23293	2.63991	0.00883823	UP
BnaC03g56530D	GSBRNA2T00056973001	23.9818	207.249	-7.7475	-2.95373	6.76028e-10	DOWN
BnaC03g56580D	GSBRNA2T00056978001	15.72	2.7706	5.98138	2.58048	2.71101e-06	UP
BnaC03g56990D	GSBRNA2T00057044001	10.185	0.226596	31.1208	4.95981	6.01949e-08	UP
BnaC03g57220D	GSBRNA2T00024758001	38.9094	2.98838	13.7139	3.77757	4.77838e-18	UP
BnaC03g57260D	GSBRNA2T00024746001	10.0926	1.95823	5.35274	2.42028	0.000671542	UP
BnaC03g58080D	GSBRNA2T00049994001	107.863	35.6814	3.2977	1.72146	3.51434e-06	UP
BnaC03g58430D	GSBRNA2T00059148001	16.5804	2.63038	6.626	2.72814	6.65171e-08	UP
BnaC03g58490D	GSBRNA2T00059155001	16.167	5.23738	3.32758	1.73447	0.000975243	UP
BnaC03g58720D	GSBRNA2T00059196001	5.16041	16.6577	-2.89678	-1.53445	0.00380533	DOWN
BnaC03g59240D	GSBRNA2T00058255001	10.1849	1.14306	8.84046	3.14412	3.08104e-05	UP
BnaC03g59270D	GSBRNA2T00058243001	3.28474	24.3296	-6.53036	-2.70716	6.91944e-08	DOWN
BnaC03g59520D	GSBRNA2T00058211001	362.844	1127.15	-2.82712	-1.49933	5.78799e-05	DOWN
BnaC03g59530D	GSBRNA2T00058202001	3.8214	17.1461	-3.98706	-1.99533	0.000155076	DOWN
BnaC03g59660D	GSBRNA2T00061001001	22.8433	131.548	-5.26393	-2.39614	2.96007e-13	DOWN
BnaC03g59870D	GSBRNA2T00061028001	9.8035	1.44069	6.90738	2.78814	9.38293e-05	UP
BnaC03g60170D	GSBRNA2T00061073001	41.8883	159.15	-3.4529	-1.78781	2.22897e-07	DOWN
BnaC03g60820D	GSBRNA2T00067968001	18.2897	2.30991	8.25918	3.046	1.35592e-08	UP
BnaC03g60970D	GSBRNA2T00067987001	46.4308	15.1124	3.32785	1.73459	0.000141736	UP
BnaC03g61130D	GSBRNA2T00007204001	48.9036	129.457	-2.40997	-1.26901	3.63402e-11	DOWN
BnaC03g61740D	GSBRNA2T00019009001	2.02337	19.1684	-8.16487	-3.02943	1.73113e-07	DOWN
BnaC03g61970D	GSBRNA2T00058482001	7.31578	23.6124	-2.90745	-1.53975	0.000334459	DOWN
BnaC03g62400D	GSBRNA2T00073304001	62.7213	7.18548	9.42698	3.2368	1.45896e-23	UP
BnaC03g62890D	GSBRNA2T00001515001	14.3084	2.35766	6.35082	2.66694	4.4367e-06	UP
BnaC03g63410D	GSBRNA2T00001617001	86.9902	203.094	-2.12245	-1.08573	1.60307e-12	DOWN
BnaC03g63920D	GSBRNA2T00047664001	30.2577	1.34344	22.5294	4.49374	2.1423e-20	UP
BnaC03g65100D	GSBRNA2T00074398001	187.575	50.6679	4.03211	2.01153	2.40484e-19	UP
BnaC03g65700D	GSBRNA2T00095680001	16.8278	56.4672	-3.03999	-1.60407	3.30496e-08	DOWN
BnaC03g65810D	GSBRNA2T00095662001	90.9197	35.9878	2.74545	1.45704	0.000168281	UP
BnaC03g67380D	GSBRNA2T00068714001	19.3051	2.37694	8.48365	3.08469	7.64962e-10	UP
BnaC03g67810D	GSBRNA2T00062112001	17.8816	40.0045	-2.03005	-1.02151	0.00147314	DOWN
BnaC03g68120D	GSBRNA2T00116276001	22.8988	10.4943	2.37777	1.24961	0.00253363	UP
BnaC03g68280D	GSBRNA2T00116303001	8.87785	0.294614	22.8931	4.51684	7.94972e-07	UP
BnaC03g68290D	GSBRNA2T00116304001	15.8536	1.47986	10.8473	3.43926	1.60333e-09	UP
BnaC03g68480D	GSBRNA2T00116332001	4.59652	0.19526	15.5956	3.96306	0.00306843	UP
BnaC03g68550D	GSBRNA2T00116343001	12.4466	1.66996	7.63652	2.93292	4.7983e-06	UP
BnaC03g69350D	GSBRNA2T00087589001	57.2151	131.383	-2.08301	-1.05867	0.000510809	DOWN
BnaC03g69540D	GSBRNA2T00033072001	41.2825	12.5005	3.5953	1.84611	3.95814e-10	UP
BnaC03g69970D	GSBRNA2T00032603001	21.9865	7.8118	3.0499	1.60876	0.000212626	UP
BnaC03g70320D	GSBRNA2T00032555001	6.76733	0.634624	9.80915	3.29413	0.00545322	UP
BnaC03g70690D	GSBRNA2T00032503001	32.6394	14.8883	2.39501	1.26003	0.000102259	UP
BnaC03g70920D	GSBRNA2T00032474001	44.1968	17.7384	2.72084	1.44405	4.32854e-07	UP
BnaC03g70970D	GSBRNA2T00032469001	40.7483	100.105	-2.22425	-1.15332	3.33946e-05	DOWN
BnaC03g71520D	GSBRNA2T00062852001	60.0073	23.1807	2.83072	1.50117	1.55176e-10	UP
BnaC03g71530D	GSBRNA2T00062853001	75.7605	27.687	2.99642	1.58324	8.04439e-11	UP
BnaC03g71620D	GSBRNA2T00033836001	19.2376	4.90773	4.21251	2.07468	2.51411e-05	UP
BnaC03g71650D	GSBRNA2T00033846001	33.0536	10.4931	3.42626	1.77664	4.58162e-07	UP
BnaC03g72030D	GSBRNA2T00026173001	40.865	18.027	2.47694	1.30856	0.000216612	UP
BnaC03g72450D	GSBRNA2T00097764001	28.654	11.6118	2.69246	1.42893	0.000280804	UP
BnaC03g72480D	GSBRNA2T00097767001	170.147	1.33174	127.283	6.99189	4.14139e-82	UP
BnaC03g72710D	GSBRNA2T00044267001	41.0431	16.1853	2.76964	1.4697	3.37668e-06	UP
BnaC03g73200D	GSBRNA2T00020619001	246.708	56.6892	4.71725	2.23795	9.67571e-12	UP
BnaC03g73550D	GSBRNA2T00011703001	5.65687	19.8841	-3.1519	-1.65622	0.000753729	DOWN
BnaC03g73610D	GSBRNA2T00004477001	102.36	24.7669	4.50733	2.17227	5.21756e-21	UP
BnaC03g73620D	GSBRNA2T00004478001	95.9916	21.6298	4.84348	2.27604	2.66018e-29	UP
BnaC03g74050D	GSBRNA2T00010214001	68.0151	2.07026	33.8824	5.08247	9.59657e-48	UP
BnaC03g74060D	GSBRNA2T00010215001	7.89533	1.55493	5.2031	2.37937	0.00435512	UP
BnaC03g74310D	GSBRNA2T00004772001	19.0583	7.382	2.79963	1.48524	0.00155689	UP
BnaC03g74330D	GSBRNA2T00004775001	44.596	363.858	-7.38026	-2.88367	2.41837e-39	DOWN
BnaC03g74610D	GSBRNA2T00027479001	161.402	26.1218	6.72623	2.7498	3.8004e-30	UP
BnaC03g75990D	GSBRNA2T00038032001	8.15785	0	66.3389	6.05178	5.71578e-06	UP
BnaC03g76360D	GSBRNA2T00039306001	19.1287	3.32231	6.10798	2.61069	5.83606e-07	UP
BnaC03g76560D	GSBRNA2T00039406001	30.2362	80.5257	-2.42587	-1.2785	1.27963e-07	DOWN
BnaC03g76620D	GSBRNA2T00008500001	17.8736	1.92292	9.5904	3.26159	9.9876e-09	UP
BnaC03g77460D	GSBRNA2T00017125001	23.8109	8.86541	2.91712	1.54454	8.14248e-05	UP
BnaC03g77560D	GSBRNA2T00017137001	28.0266	13.2283	2.31148	1.20882	0.00115613	UP
BnaC03g77680D	GSBRNA2T00035861001	22.7657	68.9998	-2.74399	-1.45627	2.82255e-05	DOWN
BnaC04g00490D	GSBRNA2T00064711001	11.1143	2.63966	4.44308	2.15156	0.00128711	UP
BnaC04g00750D	GSBRNA2T00073178001	10.4835	31.8823	-2.75893	-1.46411	0.000221685	DOWN
BnaC04g01120D	GSBRNA2T00074048001	23.6007	7.04245	3.62429	1.8577	4.10642e-05	UP
BnaC04g01210D	GSBRNA2T00074059001	24.3901	1.04153	22.8286	4.51277	6.72844e-15	UP
BnaC04g01250D	GSBRNA2T00074064001	64.3377	5.55918	12.4161	3.63414	1.41401e-37	UP
BnaC04g01470D	GSBRNA2T00024328001	6.55901	27.5742	-3.77087	-1.9149	0.000183353	DOWN
BnaC04g01680D	GSBRNA2T00024301001	18.785	3.91601	5.12535	2.35765	4.35316e-06	UP
BnaC04g01850D	GSBRNA2T00024270001	33.4477	11.3803	3.20003	1.67809	6.42174e-07	UP
BnaC04g01980D	GSBRNA2T00024256001	40.1231	18.0701	2.42223	1.27634	0.000423966	UP
BnaC04g02760D	GSBRNA2T00002298001	23.5714	7.45194	3.42711	1.77699	7.11515e-06	UP
BnaC04g02990D	GSBRNA2T00002269001	15.9074	38.3227	-2.18366	-1.12675	0.000874463	DOWN
BnaC04g03120D	GSBRNA2T00002253001	8.72467	0.902801	9.34165	3.22368	0.000109622	UP
BnaC04g03530D	GSBRNA2T00002203001	54.0734	0.748407	67.1968	6.07032	1.21009e-40	UP
BnaC04g03540D	GSBRNA2T00002202001	47.359	0.490713	83.0342	6.37563	8.85307e-35	UP
BnaC04g03720D	GSBRNA2T00002171001	11.0229	0.180738	38.4994	5.26676	7.96159e-08	UP
BnaC04g03770D	GSBRNA2T00087924001	4.42867	0	36.4711	5.18868	0.00569996	UP
BnaC04g03780D	GSBRNA2T00087923001	23.9007	7.98281	3.24376	1.69767	2.08643e-05	UP
BnaC04g03790D	GSBRNA2T00087922001	5.43836	0.0473327	33.1195	5.04961	0.000889152	UP
BnaC04g03810D	GSBRNA2T00087919001	37.3909	13.7852	2.95573	1.56351	9.93924e-07	UP
BnaC04g04080D	GSBRNA2T00006151001	16.8736	1.78337	9.72022	3.28099	3.93661e-08	UP
BnaC04g04520D	GSBRNA2T00006088001	11.6975	45.8115	-3.53902	-1.82335	4.8353e-10	DOWN
BnaC04g05620D	GSBRNA2T00012577001	13.7725	51.1153	-3.34537	-1.74216	0.00202582	DOWN
BnaC04g05720D	GSBRNA2T00012565001	55.0877	9.57814	6.23485	2.64036	2.08878e-20	UP
[truncated: 1,017 more rows]

## Sheet: COM-remote
Supplementary Table S2. Summary of identified DEGs.
Gene ID	Alias	COM-remote-RPKM	CK-remote-RPKM	Fold change	log2 Fold change	FDR p-value	Label
BnaA01g03680D	GSBRNA2T00121212001	4.53061	21.0598	-4.12549	-2.04456	0.00364047	DOWN
BnaA01g06490D	GSBRNA2T00039921001	2.10897	23.5679	-9.58387	-3.26061	1.15337e-05	DOWN
BnaA01g06600D	GSBRNA2T00039907001	6.14799	35.6683	-5.16422	-2.36855	4.58057e-06	DOWN
BnaA01g11760D	GSBRNA2T00131653001	1.59975	19.324	-10.1877	-3.34875	0.000548097	DOWN
BnaA01g11800D	GSBRNA2T00131658001	18.4608	74.1949	-3.61018	-1.85207	0.000682628	DOWN
BnaA01g12380D	GSBRNA2T00131737001	32.2497	12.2845	2.87855	1.52534	0.000578995	UP
BnaA01g13280D	GSBRNA2T00079565001	12.8672	52.9639	-3.73098	-1.89956	4.89896e-06	DOWN
BnaA01g14120D	GSBRNA2T00056348001	30.8533	13.708	2.4737	1.30667	0.00517232	UP
BnaA01g15080D	GSBRNA2T00149617001	36.7892	16.1846	2.48953	1.31587	0.00101628	UP
BnaA01g15250D	GSBRNA2T00149597001	14.7123	45.1957	-2.7734	-1.47165	0.00188439	DOWN
BnaA01g16530D	GSBRNA2T00149436001	29.9702	111.462	-3.35643	-1.74693	3.80089e-08	DOWN
BnaA01g28810D	GSBRNA2T00009977001	179.388	66.152	2.98123	1.57591	0.000757309	UP
BnaA01g29470D	GSBRNA2T00067268001	23.6315	7.64372	3.37023	1.75285	0.000986314	UP
BnaA01g31480D	GSBRNA2T00060235001	69.6107	32.8755	2.32978	1.22019	0.000413274	UP
BnaA01g35190D	GSBRNA2T00017221001	2.413	15.7216	-5.63488	-2.49438	0.00411376	DOWN
BnaA01g37210D	GSBRNA2T00004100001	46.4345	9.40469	5.40322	2.43382	1.99936e-09	UP
BnaA02g02560D	GSBRNA2T00143275001	20.7217	5.66051	3.98881	1.99596	0.000632784	UP
BnaA02g02910D	GSBRNA2T00143233001	0.676176	17.9367	-20.3205	-4.34486	0.000441015	DOWN
BnaA02g04960D	GSBRNA2T00081358001	14.504	1.14395	12.6357	3.65944	0.0042753	UP
BnaA02g07110D	GSBRNA2T00052689001	3.52329	139.122	-34.3028	-5.10026	0.000631853	DOWN
BnaA02g07120D	GSBRNA2T00052690001	0.854597	45.8841	-42.2159	-5.39971	5.26051e-06	DOWN
BnaA02g09180D	GSBRNA2T00013010001	20.5213	7.19201	3.11443	1.63897	0.00477775	UP
BnaA02g10970D	GSBRNA2T00036896001	15.5161	105.235	-6.20816	-2.63417	0.00340711	DOWN
BnaA02g10980D	GSBRNA2T00036898001	2.49369	33.8553	-11.8418	-3.56581	2.57252e-06	DOWN
BnaA02g12270D	GSBRNA2T00090974001	9.25748	26.1971	-2.54462	-1.34745	0.00501556	DOWN
BnaA02g14340D	GSBRNA2T00079492001	79.2276	29.7549	2.95964	1.56542	0.00625877	UP
BnaA02g21140D	GSBRNA2T00104393001	15.1712	4.4211	3.70096	1.8879	0.00492866	UP
BnaA02g21420D	GSBRNA2T00104440001	15.7785	53.0926	-3.03259	-1.60055	0.0047213	DOWN
BnaA02g27670D	GSBRNA2T00072247001	22.3047	7.1683	3.3817	1.75775	0.000605347	UP
BnaA02g32960D	GSBRNA2T00086427001	16.6966	3.68754	4.87979	2.28682	0.00164147	UP
BnaA02g36030D	GSBRNA2T00066084001	113	262.078	-2.10666	-1.07496	0.00432077	DOWN
BnaA02g36210D	GSBRNA2T00020100001	8.98224	28.5012	-2.85045	-1.51119	0.0011845	DOWN
BnaA02g37020D	GSBRNA2T00027985001	8.36184	28.5966	-3.06196	-1.61446	0.00317727	DOWN
BnaA03g01450D	GSBRNA2T00049351001	43.4209	18.5571	2.58149	1.36821	0.00100791	UP
BnaA03g02250D	GSBRNA2T00129668001	12.5693	3.44732	3.91782	1.97005	0.00791132	UP
BnaA03g02470D	GSBRNA2T00129692001	49.9492	23.696	2.32463	1.217	0.00274796	UP
BnaA03g07990D	GSBRNA2T00148928001	19.2164	83.6116	-3.92245	-1.97175	5.08849e-05	DOWN
BnaA03g09530D	GSBRNA2T00148744001	0.997249	57.836	-46.3617	-5.53486	0.00114798	DOWN
BnaA03g12520D	GSBRNA2T00017889001	37.2333	13.8596	2.93853	1.5551	2.83522e-05	UP
BnaA03g12660D	GSBRNA2T00066763001	1.2106	19.1921	-13.0925	-3.71067	0.00813835	DOWN
BnaA03g13140D	GSBRNA2T00066706001	3.24317	48.2877	-12.832	-3.68167	0.000238451	DOWN
BnaA03g17960D	GSBRNA2T00124832001	2.42747	14.0753	-5.05089	-2.33654	0.00494968	DOWN
BnaA03g17970D	GSBRNA2T00124830001	5.67396	21.1283	-3.32314	-1.73255	0.00477775	DOWN
BnaA03g19130D	GSBRNA2T00124694001	16.6232	4.48549	4.00488	2.00176	0.00114798	UP
BnaA03g23800D	GSBRNA2T00151372001	19.0911	61.0376	-2.88243	-1.52728	0.00278824	DOWN
BnaA03g23810D	GSBRNA2T00151373001	49.363	9.36288	5.83851	2.5456	0.00779287	UP
BnaA03g24580D	GSBRNA2T00151475001	168.359	64.7586	2.87456	1.52334	1.29892e-05	UP
BnaA03g26220D	GSBRNA2T00151685001	115.711	51.0243	2.48224	1.31164	0.00058114	UP
BnaA03g27520D	GSBRNA2T00112088001	58.3831	21.4073	2.98142	1.576	0.00139507	UP
BnaA03g34270D	GSBRNA2T00137516001	15.856	4.28682	3.98721	1.99538	0.00268559	UP
BnaA03g37360D	GSBRNA2T00154904001	100.752	41.0066	2.70942	1.43799	0.00477775	UP
BnaA03g37550D	GSBRNA2T00154927001	48.3396	23.1971	2.29071	1.1958	0.00292537	UP
BnaA03g38630D	GSBRNA2T00155060001	209.67	81.7068	2.81656	1.49393	0.000322846	UP
BnaA03g40380D	GSBRNA2T00113524001	71.5937	39.2065	2.01114	1.00801	0.000105871	UP
BnaA03g44570D	GSBRNA2T00106728001	29.3855	8.1801	3.93626	1.97683	0.000171135	UP
BnaA03g46910D	GSBRNA2T00048985001	37.8173	13.4511	3.09417	1.62955	0.00232554	UP
BnaA03g48570D	GSBRNA2T00044271001	10.7993	40.0279	-3.34553	-1.74223	0.00157149	DOWN
BnaA03g55670D	GSBRNA2T00051026001	2.11114	30.6972	-12.4027	-3.63258	9.49362e-05	DOWN
BnaA03g56650D	GSBRNA2T00023690001	1.27611	25.555	-16.4373	-4.0389	0.00489247	DOWN
BnaA03g56740D	GSBRNA2T00030716001	0.962684	22.5752	-18.743	-4.22828	0.00423508	DOWN
BnaA04g00060D	GSBRNA2T00149340001	12.0098	3.38613	3.80173	1.92665	0.00791132	UP
BnaA04g00500D	GSBRNA2T00149282001	5.62377	19.8456	-3.15546	-1.65785	0.00845428	DOWN
BnaA04g02560D	GSBRNA2T00126205001	22.9751	2.29202	10.5064	3.3932	2.64667e-09	UP
BnaA04g02730D	GSBRNA2T00126230001	58.0711	9.5633	6.61013	2.72468	2.00851e-10	UP
BnaA04g04850D	GSBRNA2T00126542001	48.2678	15.5508	3.39337	1.76272	1.12435e-05	UP
BnaA04g09420D	GSBRNA2T00114316001	95.2802	235.124	-2.24354	-1.16578	9.87722e-08	DOWN
BnaA04g09560D	GSBRNA2T00114292001	1.69806	11.7913	-5.93564	-2.5694	0.00475388	DOWN
BnaA04g13890D	GSBRNA2T00068252001	5.14543	25.9005	-4.49522	-2.16839	0.00172273	DOWN
BnaA04g15010D	GSBRNA2T00058318001	0.779992	17.5339	-17.6019	-4.13766	0.000734344	DOWN
BnaA04g19410D	GSBRNA2T00064629001	19.4861	63.7386	-2.95937	-1.56529	0.000338682	DOWN
BnaA04g26460D	GSBRNA2T00063277001	33.3033	111.546	-3.04097	-1.60453	4.25426e-06	DOWN
BnaA04g28420D	GSBRNA2T00036303001	4.14947	22.1078	-4.72861	-2.24142	5.5882e-05	DOWN
BnaA04g29550D	GSBRNA2T00017005001	4.42583	30.9601	-6.16305	-2.62365	0.00123929	DOWN
BnaA05g00280D	GSBRNA2T00133034001	11.8433	59.4284	-4.51041	-2.17326	0.000110044	DOWN
BnaA05g01190D	GSBRNA2T00132920001	3.47435	15.6369	-3.97759	-1.9919	0.00311142	DOWN
BnaA05g01380D	GSBRNA2T00132896001	21.5971	9.11985	2.5865	1.371	0.00669355	UP
BnaA05g01480D	GSBRNA2T00132882001	34.3853	17.0847	2.20758	1.14247	0.00595863	UP
BnaA05g01790D	GSBRNA2T00132842001	59.5713	27.3103	2.40418	1.26554	0.000987106	UP
BnaA05g03090D	GSBRNA2T00132695001	20.2646	46.6304	-2.0806	-1.057	0.00374759	DOWN
BnaA05g04070D	GSBRNA2T00116611001	46.407	19.54	2.6047	1.38112	0.000721751	UP
BnaA05g05760D	GSBRNA2T00116809001	10.4213	66.6859	-5.70911	-2.51327	0.00197794	DOWN
BnaA05g06750D	GSBRNA2T00116932001	0.362256	15.8759	-29.8315	-4.89877	0.00157149	DOWN
BnaA05g07240D	GSBRNA2T00116993001	27.7642	6.01319	5.03885	2.33309	0.00188865	UP
BnaA05g13740D	GSBRNA2T00125571001	30.634	9.3655	3.58947	1.84377	0.00123929	UP
BnaA05g23460D	GSBRNA2T00104989001	44.6208	12.0065	4.13342	2.04734	0.00292175	UP
BnaA05g25150D	GSBRNA2T00104777001	35.0551	10.4255	3.67992	1.87968	2.05063e-06	UP
BnaA05g25660D	GSBRNA2T00104720001	282.029	134.137	2.32539	1.21747	0.0010337	UP
BnaA05g29010D	GSBRNA2T00080682001	21.6659	81.5571	-3.36769	-1.75176	0.00176405	DOWN
BnaA05g33830D	GSBRNA2T00064134001	36.809	16.5875	2.4443	1.28942	0.0090256	UP
BnaA05g34000D	GSBRNA2T00064153001	103.38	12.2135	9.22782	3.20599	1.88139e-16	UP
BnaA06g01010D	GSBRNA2T00024651001	12.7198	3.60666	3.78592	1.92065	0.00999307	UP
BnaA06g01060D	GSBRNA2T00024657001	57.8831	154.428	-2.42131	-1.27579	3.5224e-08	DOWN
BnaA06g01390D	GSBRNA2T00003340001	30.2304	101.752	-3.0772	-1.62162	0.00092387	DOWN
BnaA06g09660D	GSBRNA2T00081741001	9.2727	1.56468	6.11065	2.61133	0.0040729	UP
BnaA06g15210D	GSBRNA2T00096224001	90.9587	33.6654	3.00777	1.58869	0.00149122	UP
BnaA06g15390D	GSBRNA2T00125489001	23.1156	4.28039	5.83112	2.54377	0.000275552	UP
BnaA06g22560D	GSBRNA2T00073115001	32.3666	15.73	2.25535	1.17335	0.00366028	UP
BnaA06g23560D	GSBRNA2T00003091001	20.8927	6.14413	3.7286	1.89864	0.00891134	UP
BnaA06g25550D	GSBRNA2T00042107001	10.1201	45.6256	-4.06673	-2.02387	1.80883e-06	DOWN
BnaA06g26390D	GSBRNA2T00147460001	8.1178	27.3426	-3.02371	-1.59632	0.00160977	DOWN
BnaA06g27000D	GSBRNA2T00147543001	15.3689	4.98924	3.33413	1.73731	0.00613591	UP
BnaA06g27480D	GSBRNA2T00147607001	48.9424	23.4992	2.29334	1.19745	0.00158486	UP
BnaA06g27980D	GSBRNA2T00147672001	31.1555	9.66226	3.52379	1.81713	0.000163251	UP
BnaA06g29280D	GSBRNA2T00144298001	56.352	30.1308	2.06134	1.04359	0.00107901	UP
BnaA06g30570D	GSBRNA2T00144462001	12.6652	36.906	-2.62918	-1.39462	0.00151549	DOWN
BnaA06g31830D	GSBRNA2T00144616001	86.1666	36.1471	2.6401	1.40059	0.00324718	UP
BnaA06g32290D	GSBRNA2T00078119001	9.38348	38.9236	-3.71604	-1.89377	7.51493e-06	DOWN
BnaA06g32840D	GSBRNA2T00078057001	229.254	105.795	2.41038	1.26926	0.00252448	UP
BnaA06g33410D	GSBRNA2T00077985001	1.04649	12.1919	-9.60628	-3.26398	0.00298405	DOWN
BnaA06g33590D	GSBRNA2T00088740001	51.1997	26.4314	2.13529	1.09443	0.00356503	UP
BnaA06g38130D	GSBRNA2T00017654001	28.7566	6.57841	4.73151	2.2423	5.23312e-05	UP
BnaA06g39340D	GSBRNA2T00036248001	27.508	87.5048	-2.869	-1.52055	0.000299962	DOWN
BnaA07g02010D	GSBRNA2T00083691001	30.1963	12.8026	2.59344	1.37487	0.00926273	UP
BnaA07g03740D	GSBRNA2T00093259001	15.4426	150.314	-8.72131	-3.12454	1.38015e-06	DOWN
BnaA07g11450D	GSBRNA2T00112350001	325.245	1517.08	-4.23166	-2.08123	3.92437e-07	DOWN
BnaA07g13530D	GSBRNA2T00118698001	75.9699	34.0514	2.46639	1.3024	0.000913698	UP
BnaA07g16850D	GSBRNA2T00098808001	13.9298	3.47647	4.28948	2.1008	0.00477775	UP
BnaA07g23350D	GSBRNA2T00099581001	44.9369	18.7929	2.62293	1.39118	0.000232654	UP
BnaA07g27940D	GSBRNA2T00101952001	7.18933	26.4281	-3.29399	-1.71983	0.000709436	DOWN
BnaA07g28040D	GSBRNA2T00101939001	228.401	581.187	-2.30635	-1.20561	0.000131739	DOWN
BnaA07g28390D	GSBRNA2T00066562001	4.70715	22.1846	-4.19011	-2.06699	0.000261167	DOWN
BnaA07g28450D	GSBRNA2T00066570001	26.4138	12.1316	2.38723	1.25534	0.00828758	UP
BnaA07g28460D	GSBRNA2T00066571001	85.5506	34.6742	2.70045	1.4332	0.000159161	UP
BnaA07g28710D	GSBRNA2T00066602001	17.6432	5.91213	3.23497	1.69375	0.0063624	UP
BnaA07g28900D	GSBRNA2T00102416001	6.40336	21.0208	-2.94365	-1.55761	0.00561609	DOWN
BnaA07g30760D	GSBRNA2T00102637001	5.59117	69.788	-11.0647	-3.46789	3.48243e-10	DOWN
BnaA07g32420D	GSBRNA2T00146637001	278.922	775.199	-2.52577	-1.33672	1.11206e-05	DOWN
BnaA07g38390D	GSBRNA2T00022867001	39.7917	8.314	5.29175	2.40375	0.000362877	UP
BnaA07g38520D	GSBRNA2T00068325001	23.2687	8.89422	2.86074	1.51639	0.00258007	UP
BnaA08g00450D	GSBRNA2T00114056001	26.1681	11.5801	2.4795	1.31005	0.00859983	UP
BnaA08g00900D	GSBRNA2T00114120001	9.76702	44.563	-4.08792	-2.03137	0.00123929	DOWN
BnaA08g00950D	GSBRNA2T00114126001	10.9119	32.3732	-2.672	-1.41792	0.00639883	DOWN
BnaA08g02530D	GSBRNA2T00091119001	21.1222	5.21519	4.38654	2.13308	0.000128407	UP
BnaA08g06260D	GSBRNA2T00073824001	5.86409	46.8582	-7.08327	-2.82442	1.22243e-07	DOWN
BnaA08g06270D	GSBRNA2T00073821001	34.4769	15.0094	2.52653	1.33715	0.00604751	UP
BnaA08g09690D	GSBRNA2T00126837001	0.400218	10.9882	-19.21	-4.26378	0.00106967	DOWN
BnaA08g10430D	GSBRNA2T00126741001	59.8097	31.064	2.11816	1.08281	0.00238411	UP
BnaA08g14630D	GSBRNA2T00027328001	14.7567	4.35123	3.65896	1.87143	0.00237615	UP
BnaA08g16310D	GSBRNA2T00150946001	15.3956	73.7688	-4.29698	-2.10332	1.87537e-07	DOWN
BnaA08g17050D	GSBRNA2T00150853001	21.7119	8.50396	2.78606	1.47823	0.00789045	UP
BnaA08g19490D	GSBRNA2T00059936001	26.9037	7.12533	4.12977	2.04606	0.000183058	UP
BnaA08g26490D	GSBRNA2T00047180001	34.1428	97.8128	-2.58366	-1.36941	5.35903e-05	DOWN
BnaA09g00780D	GSBRNA2T00018425001	111.111	30.4436	4.02282	2.00821	2.36159e-05	UP
BnaA09g03700D	GSBRNA2T00009449001	39.6651	18.1768	2.40402	1.26545	0.00157149	UP
BnaA09g03960D	GSBRNA2T00009483001	20.5027	68.8979	-3.03599	-1.60217	6.27594e-09	DOWN
BnaA09g04470D	GSBRNA2T00009542001	3.79895	22.2863	-5.17267	-2.37091	0.000195584	DOWN
BnaA09g07410D	GSBRNA2T00005718001	68.1874	24.3705	3.072	1.61918	2.18062e-07	UP
BnaA09g07980D	GSBRNA2T00005650001	7.62903	340.87	-39.2262	-5.29374	0.000152003	DOWN
BnaA09g13280D	GSBRNA2T00070632001	57.6568	14.0201	4.5009	2.17022	2.64667e-09	UP
BnaA09g15440D	GSBRNA2T00073427001	82.942	20.2808	4.49874	2.16952	2.57252e-06	UP
BnaA09g19640D	GSBRNA2T00117886001	63.1588	28.9227	2.4129	1.27077	0.00300869	UP
BnaA09g21970D	GSBRNA2T00145546001	32.6011	14.0085	2.55159	1.35139	0.000608152	UP
BnaA09g24010D	GSBRNA2T00156573001	42.9032	15.2835	3.1027	1.63352	0.00495617	UP
BnaA09g26860D	GSBRNA2T00089307001	41.3865	121.805	-2.65641	-1.40948	0.000365899	DOWN
BnaA09g27040D	GSBRNA2T00055987001	6.12685	26.9691	-3.9167	-1.96964	0.00165012	DOWN
BnaA09g29560D	GSBRNA2T00090681001	64.3581	20.3038	3.47546	1.79721	1.99936e-09	UP
BnaA09g32610D	GSBRNA2T00129356001	43.0707	16.5634	2.87469	1.52341	0.00378908	UP
BnaA09g33460D	GSBRNA2T00129452001	2.53012	23.7553	-8.11167	-3.02	0.000930062	DOWN
BnaA09g33760D	GSBRNA2T00129489001	17.0891	3.29657	5.57076	2.47787	0.0015285	UP
BnaA09g34130D	GSBRNA2T00129537001	55.3615	21.3282	2.86588	1.51898	0.000359584	UP
BnaA09g35840D	GSBRNA2T00037091001	23.0891	7.35927	3.41395	1.77144	0.00106967	UP
BnaA09g39610D	GSBRNA2T00049457001	96.0578	29.635	3.58726	1.84288	0.00504648	UP
BnaA09g41680D	GSBRNA2T00057348001	46.3217	19.2019	2.65823	1.41047	0.00100791	UP
BnaA09g42180D	GSBRNA2T00093035001	6.29548	33.1198	-4.69363	-2.23071	1.20204e-06	DOWN
BnaA09g45360D	GSBRNA2T00055140001	170.811	81.4132	2.29879	1.20087	0.000314732	UP
BnaA09g52180D	GSBRNA2T00023283001	27.8624	102.237	-3.30881	-1.72631	0.000338208	DOWN
BnaA09g54870D	GSBRNA2T00003474001	666.538	352.984	2.09676	1.06816	0.00130294	UP
BnaA09g55520D	GSBRNA2T00022771001	1.87681	10.8339	-4.98054	-2.3163	0.0079679	DOWN
BnaA10g01280D	GSBRNA2T00150442001	101.712	26.6947	4.21562	2.07574	2.54801e-05	UP
BnaA10g02230D	GSBRNA2T00150322001	91.7392	17.4417	5.9153	2.56445	0.00390913	UP
BnaA10g04490D	GSBRNA2T00122836001	9.1904	27.3336	-2.67679	-1.4205	0.00494968	DOWN
BnaA10g05680D	GSBRNA2T00121016001	290.422	138.531	2.3126	1.20952	4.74528e-20	UP
BnaA10g13210D	GSBRNA2T00047869001	52.6603	117.326	-2.0213	-1.01528	0.000445017	DOWN
BnaA10g18500D	GSBRNA2T00135495001	9.36328	1.54051	6.2517	2.64425	0.00292175	UP
BnaA10g25850D	GSBRNA2T00136367001	41.8183	19.881	2.3126	1.20951	0.00414813	UP
BnaA10g27780D	GSBRNA2T00029904001	11.1513	1.78422	6.47108	2.69401	0.00550011	UP
BnaA10g28450D	GSBRNA2T00007987001	75.0397	26.9468	3.0454	1.60663	0.00122491	UP
BnaA10g28460D	GSBRNA2T00007988001	28.4292	8.92317	3.4748	1.79693	0.00019541	UP
BnaAnng00480D	GSBRNA2T00119583001	47.458	106.001	-2.02242	-1.01608	0.00122761	DOWN
BnaAnng02700D	GSBRNA2T00005972001	5.44719	0	46.4305	5.537	0.00371071	UP
BnaAnng03490D	GSBRNA2T00043538001	18.6352	44.1638	-2.14522	-1.10112	0.0085594	DOWN
BnaAnng04520D	GSBRNA2T00063312001	32.7458	108.458	-3.00415	-1.58696	7.88216e-09	DOWN
BnaAnng06940D	GSBRNA2T00075566001	55.9104	18.4018	3.35046	1.74436	0.0003201	UP
BnaAnng07060D	GSBRNA2T00076656001	39.2451	14.4999	2.95864	1.56493	0.000322846	UP
BnaAnng07320D	GSBRNA2T00077203001	80.098	37.896	2.32765	1.21888	1.5127e-05	UP
BnaAnng08740D	GSBRNA2T00086913001	24.6714	6.36459	4.25378	2.08875	0.00403189	UP
BnaAnng17910D	GSBRNA2T00034514001	6.1121	55.7867	-8.09255	-3.01659	1.05602e-09	DOWN
BnaAnng25070D	GSBRNA2T00066060001	0.246562	17.9388	-44.2068	-5.4662	0.000110155	DOWN
BnaAnng29030D	GSBRNA2T00081968001	219.416	529.045	-2.18799	-1.12961	5.04879e-05	DOWN
BnaAnng29350D	GSBRNA2T00083441001	1.71016	13.2959	-6.63076	-2.72917	0.00198514	DOWN
BnaAnng34920D	GSBRNA2T00007324001	43.3119	17.6121	2.70337	1.43476	0.00256341	UP
BnaAnng35040D	GSBRNA2T00007519001	4.90238	80.2634	-14.3003	-3.83798	0.000373956	DOWN
BnaAnng37980D	GSBRNA2T00017262001	0.675659	9.83749	-11.2924	-3.49728	0.00659913	DOWN
BnaAnng38690D	GSBRNA2T00019975001	28.77	12.3751	2.55984	1.35605	0.00662278	UP
BnaAnng38970D	GSBRNA2T00020806001	188.5	19.764	10.6037	3.40649	0.000266322	UP
BnaAnng41370D	GSBRNA2T00030297001	53.6508	28.4484	2.07946	1.05621	0.00950302	UP
BnaC01g02250D	GSBRNA2T00131033001	27.2699	9.57474	3.11393	1.63874	0.00445973	UP
BnaC01g03410D	GSBRNA2T00130897001	87.9163	46.4787	2.08937	1.06307	0.00101962	UP
BnaC01g03800D	GSBRNA2T00130848001	44.4067	21.2706	2.30247	1.20319	0.00213501	UP
BnaC01g05030D	GSBRNA2T00130696001	10.1041	39.3937	-3.48939	-1.80297	0.00755791	DOWN
BnaC01g06660D	GSBRNA2T00130498001	27.6388	8.20191	3.64965	1.86776	0.00133384	UP
BnaC01g07710D	GSBRNA2T00130359001	0.963153	40.5509	-33.6585	-5.0729	1.29892e-05	DOWN
BnaC01g09420D	GSBRNA2T00123111001	82.9277	41.3372	2.21518	1.14742	0.00501097	UP
BnaC01g12860D	GSBRNA2T00138184001	11.9091	32.7587	-2.48064	-1.31071	0.00133384	DOWN
BnaC01g13370D	GSBRNA2T00138258001	4.43846	37.0182	-7.31708	-2.87127	0.000373956	DOWN
BnaC01g13780D	GSBRNA2T00138315001	3.28363	13.974	-3.7563	-1.90931	0.00891134	DOWN
BnaC01g15060D	GSBRNA2T00048790001	75.2197	262.243	-3.17655	-1.66746	8.41611e-06	DOWN
BnaC01g16430D	GSBRNA2T00116091001	47.219	23.7985	2.18428	1.12716	0.00158486	UP
BnaC01g18020D	GSBRNA2T00157501001	16.2731	47.4338	-2.63299	-1.3967	0.00106967	DOWN
BnaC01g19450D	GSBRNA2T00042245001	111.322	57.0008	2.15807	1.10974	0.000988584	UP
BnaC01g20010D	GSBRNA2T00069812001	14.2964	38.6007	-2.43837	-1.28592	0.00144296	DOWN
BnaC01g20120D	GSBRNA2T00006324001	24.8157	83.1302	-3.03441	-1.60141	2.57252e-06	DOWN
BnaC01g21920D	GSBRNA2T00056529001	44.253	116.609	-2.39443	-1.25968	0.00133384	DOWN
BnaC01g33650D	GSBRNA2T00101249001	16.7949	38.6405	-2.0822	-1.05811	0.00891134	DOWN
BnaC01g36130D	GSBRNA2T00018128001	131.127	26.8582	5.37526	2.42633	7.27878e-06	UP
BnaC01g41610D	GSBRNA2T00022550001	0	8.13366	-61.9655	-5.95339	0.00282659	DOWN
BnaC02g00140D	GSBRNA2T00069040001	54.1153	28.7061	2.0741	1.05248	0.0028531	UP
BnaC02g01960D	GSBRNA2T00078617001	36.0104	79.4184	-2.00704	-1.00507	0.0079679	DOWN
BnaC02g03490D	GSBRNA2T00017193001	157.51	374.159	-2.1548	-1.10756	0.00100677	DOWN
BnaC02g05930D	GSBRNA2T00151766001	1.85296	11.5533	-5.3714	-2.4253	0.00356234	DOWN
BnaC02g09670D	GSBRNA2T00059111001	10.8866	1.89232	5.99653	2.58413	0.00157149	UP
BnaC02g10050D	GSBRNA2T00115104001	2.47612	129.83	-44.6615	-5.48096	0.000299962	DOWN
BnaC02g10060D	GSBRNA2T00115099001	1.68424	31.0248	-15.4675	-3.95117	0.000709436	DOWN
BnaC02g15270D	GSBRNA2T00153082001	10.4612	70.3532	-6.07344	-2.60252	2.17217e-06	DOWN
BnaC02g23620D	GSBRNA2T00077896001	164.095	23.5547	7.72447	2.94944	9.52505e-07	UP
BnaC02g26080D	GSBRNA2T00054825001	16.612	45.3069	-2.46683	-1.30266	0.00106967	DOWN
BnaC02g28390D	GSBRNA2T00118418001	13.0415	54.1079	-3.72478	-1.89715	0.00317727	DOWN
BnaC02g32790D	GSBRNA2T00146681001	26.1847	8.53791	3.35318	1.74553	0.000131774	UP
BnaC02g33670D	GSBRNA2T00063887001	5.79768	19.6884	-3.03895	-1.60357	0.00703158	DOWN
BnaC02g33880D	GSBRNA2T00063921001	55.1556	26.4355	2.30031	1.20183	8.50032e-05	UP
BnaC02g33890D	GSBRNA2T00063922001	14.2413	2.30959	6.49928	2.70028	0.000140577	UP
BnaC02g45740D	GSBRNA2T00003250001	11.9721	34.5545	-2.60267	-1.37999	0.00292175	DOWN
BnaC02g48590D	GSBRNA2T00014802001	51.9357	156.21	-2.71807	-1.44258	0.00237838	DOWN
BnaC02g48800D	GSBRNA2T00066786001	60.8819	14.8511	4.5403	2.18279	0.000236307	UP
BnaC03g16990D	GSBRNA2T00024508001	48.533	23.0177	2.32656	1.2182	0.00160977	UP
BnaC03g20950D	GSBRNA2T00079198001	9.2789	33.6696	-3.25742	-1.70373	0.0016535	DOWN
BnaC03g21860D	GSBRNA2T00079067001	6.49311	22.8898	-3.15274	-1.65661	0.00298405	DOWN
BnaC03g22750D	GSBRNA2T00028678001	17.3134	4.65269	4.02146	2.00772	0.000800777	UP
BnaC03g23770D	GSBRNA2T00075517001	1.99047	32.6602	-13.9022	-3.79724	0.000385872	DOWN
BnaC03g28300D	GSBRNA2T00119781001	6.77392	26.5258	-3.50154	-1.80799	0.00132595	DOWN
BnaC03g28730D	GSBRNA2T00119836001	30.4108	9.49696	3.49601	1.80571	5.21428e-06	UP
BnaC03g32250D	GSBRNA2T00153556001	23.4086	5.96958	4.23769	2.08328	0.00158486	UP
BnaC03g32530D	GSBRNA2T00153587001	73.1067	34.0424	2.35707	1.237	0.00346529	UP
BnaC03g34410D	GSBRNA2T00094183001	1.64367	14.0059	-7.25682	-2.85934	0.000296344	DOWN
BnaC03g38830D	GSBRNA2T00123753001	20.2862	6.63807	3.31867	1.7306	0.00412072	UP
BnaC03g43790D	GSBRNA2T00158295001	80.9805	31.0798	2.8794	1.52577	0.00188865	UP
BnaC03g45990D	GSBRNA2T00150086001	18.4091	52.8494	-2.59036	-1.37315	5.23312e-05	DOWN
BnaC03g51090D	GSBRNA2T00141559001	127.99	54.6653	2.56619	1.35963	7.20763e-06	UP
BnaC03g56530D	GSBRNA2T00056973001	36.7417	222.109	-5.45745	-2.44823	5.94279e-06	DOWN
BnaC03g69970D	GSBRNA2T00032603001	25.1916	11.2321	2.45519	1.29584	0.00753251	UP
BnaC03g73200D	GSBRNA2T00020619001	111.322	50.1675	2.42573	1.27842	0.00532859	UP
BnaC03g76260D	GSBRNA2T00019864001	11.2368	80.8834	-6.40572	-2.67936	0.000163251	DOWN
BnaC03g78230D	GSBRNA2T00033883001	6.206	27.3468	-3.9322	-1.97534	0.00160977	DOWN
BnaC03g78280D	GSBRNA2T00033888001	13.8959	38.8253	-2.52695	-1.3374	0.00188439	DOWN
BnaC04g00160D	GSBRNA2T00008331001	81.1631	215.285	-2.40658	-1.26698	0.00205751	DOWN
BnaC04g00750D	GSBRNA2T00073178001	8.27653	37.3075	-4.04622	-2.01657	2.51172e-06	DOWN
BnaC04g01470D	GSBRNA2T00024328001	96.7258	45.6704	2.34064	1.2269	0.00411182	UP
BnaC04g05620D	GSBRNA2T00012577001	6.881	47.2118	-6.10005	-2.60882	6.53539e-05	DOWN
BnaC04g08270D	GSBRNA2T00053951001	28.9732	13.283	2.39486	1.25994	0.00492866	UP
BnaC04g08280D	GSBRNA2T00053949001	22.2457	8.7832	2.76655	1.46809	0.00246998	UP
BnaC04g09800D	GSBRNA2T00141271001	1.57599	14.1085	-7.59176	-2.92443	0.00693097	DOWN
BnaC04g16720D	GSBRNA2T00148285001	40.6192	14.5309	3.04902	1.60835	0.000728441	UP
BnaC04g24330D	GSBRNA2T00047027001	262.07	110.466	2.61401	1.38626	0.00337804	UP
BnaC04g31220D	GSBRNA2T00064853001	25.9719	11.1382	2.55092	1.35102	0.00848502	UP
BnaC04g31650D	GSBRNA2T00044890001	60.51	141.406	-2.12757	-1.08921	0.00066198	DOWN
BnaC04g38300D	GSBRNA2T00127605001	27.6685	11.812	2.56276	1.3577	0.00632059	UP
BnaC04g39750D	GSBRNA2T00127815001	8.42619	33.8772	-3.6233	-1.85731	0.000809748	DOWN
BnaC04g41330D	GSBRNA2T00105113001	21.1248	8.4133	2.74349	1.45601	0.00464313	UP
BnaC04g43780D	GSBRNA2T00024078001	5.30457	25.7672	-4.32197	-2.11169	0.000757309	DOWN
BnaC04g45800D	GSBRNA2T00155289001	7.4392	41.9661	-5.03501	-2.33199	1.11206e-05	DOWN
BnaC04g47350D	GSBRNA2T00084581001	21.989	4.77474	4.97589	2.31496	6.91933e-05	UP
BnaC04g50490D	GSBRNA2T00037293001	19.0083	89.1667	-4.23839	-2.08352	6.43997e-12	DOWN
BnaC04g50970D	GSBRNA2T00037243001	0.437296	14.2334	-23.3031	-4.54245	5.26051e-06	DOWN
BnaC05g01340D	GSBRNA2T00085455001	12.6653	3.44952	3.93623	1.97681	0.00372457	UP
BnaC05g02130D	GSBRNA2T00002718001	10.1898	1.89097	5.6144	2.48913	0.00519934	UP
BnaC05g02440D	GSBRNA2T00002750001	26.6859	7.91501	3.65715	1.87072	0.00122624	UP
BnaC05g03230D	GSBRNA2T00093198001	66.4304	26.4162	2.78544	1.47791	0.00351802	UP
BnaC05g04860D	GSBRNA2T00032067001	10.6671	35.7851	-3.01895	-1.59405	0.00891134	DOWN
BnaC05g05110D	GSBRNA2T00032096001	86.3876	37.2043	2.57151	1.36262	0.00492866	UP
BnaC05g10330D	GSBRNA2T00067777001	63.7779	20.012	3.48823	1.80249	0.000341143	UP
BnaC05g15180D	GSBRNA2T00067818001	47.8323	158.462	-2.98237	-1.57646	0.000978493	DOWN
BnaC05g15340D	GSBRNA2T00067794001	69.9643	35.4893	2.16552	1.11471	0.0024774	UP
BnaC05g15780D	GSBRNA2T00047743001	176.567	814.453	-4.17619	-2.06219	2.95969e-05	DOWN
BnaC05g16720D	GSBRNA2T00119219001	35.3231	12.3959	3.15176	1.65616	0.00411392	UP
BnaC05g19570D	GSBRNA2T00084501001	15.5679	4.78545	3.51462	1.81337	0.00459119	UP
BnaC05g22410D	GSBRNA2T00108522001	15.6158	75.285	-4.32749	-2.11353	3.05521e-05	DOWN
BnaC05g27530D	GSBRNA2T00106508001	70.3139	220.73	-2.8495	-1.51071	5.26219e-10	DOWN
BnaC05g30210D	GSBRNA2T00063985001	4.62542	17.5007	-3.36844	-1.75208	0.00887101	DOWN
BnaC05g37460D	GSBRNA2T00044680001	72.4832	34.5404	2.32305	1.21602	0.00660396	UP
BnaC05g37530D	GSBRNA2T00044673001	1.31597	14.9469	-9.50897	-3.24929	2.15237e-05	DOWN
BnaC05g39340D	GSBRNA2T00106046001	19.0449	6.11085	3.39092	1.76168	0.00305916	UP
BnaC05g45750D	GSBRNA2T00120040001	63.6065	18.841	3.74062	1.90328	0.000199071	UP
BnaC05g48690D	GSBRNA2T00092260001	74.0001	23.3719	3.47584	1.79736	1.84242e-07	UP
BnaC06g01160D	GSBRNA2T00013235001	13.8879	41.015	-2.66663	-1.41502	0.000128407	DOWN
BnaC06g01430D	GSBRNA2T00013286001	28.9034	10.5311	3.02848	1.5986	0.00602802	UP
BnaC06g06210D	GSBRNA2T00033536001	26.3321	75.7277	-2.59506	-1.37577	4.44936e-05	DOWN
BnaC06g06830D	GSBRNA2T00062364001	1.00021	16.5496	-13.3277	-3.73635	0.00475223	DOWN
BnaC06g10960D	GSBRNA2T00034728001	24.6876	7.43866	3.63311	1.8612	0.00397602	UP
BnaC06g15910D	GSBRNA2T00050848001	19.2372	4.15577	4.9732	2.31418	7.14199e-05	UP
BnaC06g19600D	GSBRNA2T00132026001	80.0842	256.7	-2.89983	-1.53597	0.00309355	DOWN
BnaC06g21970D	GSBRNA2T00143776001	15.3929	53.3011	-3.11661	-1.63998	8.41073e-06	DOWN
BnaC06g28720D	GSBRNA2T00112997001	1191.73	535.031	2.45048	1.29306	0.00298405	UP
BnaC06g30990D	GSBRNA2T00049775001	18.3096	6.00156	3.31262	1.72797	0.00239404	UP
BnaC06g31020D	GSBRNA2T00049771001	14.346	4.29785	3.60139	1.84855	0.00779287	UP
BnaC06g33300D	GSBRNA2T00103294001	99.2125	318.492	-2.92936	-1.55059	0.00331515	DOWN
BnaC06g33320D	GSBRNA2T00103296001	92.9438	355.207	-3.50915	-1.81112	0.00445973	DOWN
BnaC06g38510D	GSBRNA2T00147940001	52.6691	140.786	-2.41401	-1.27143	0.000242399	DOWN
BnaC06g39250D	GSBRNA2T00148028001	215.424	93.6074	2.54156	1.34572	0.000730564	UP
BnaC07g14640D	GSBRNA2T00109967001	86.358	28.8067	3.29969	1.72233	9.35317e-05	UP
BnaC07g15380D	GSBRNA2T00050633001	195.725	538.74	-2.48984	-1.31605	8.60958e-06	DOWN
BnaC07g26280D	GSBRNA2T00142981001	7.98404	50.6714	-5.67058	-2.5035	0.00891134	DOWN
BnaC07g29050D	GSBRNA2T00133646001	1.36492	9.46802	-5.8633	-2.55171	0.00683644	DOWN
BnaC07g36550D	GSBRNA2T00156905001	0.695373	7.82384	-8.84696	-3.14518	0.00902362	DOWN
BnaC07g39090D	GSBRNA2T00154462001	34.9185	14.9653	2.56709	1.36014	0.00697773	UP
BnaC07g39340D	GSBRNA2T00154487001	0.939989	11.2549	-9.72214	-3.28127	0.00058114	DOWN
BnaC07g42650D	GSBRNA2T00099709001	1.67376	16.1285	-8.1478	-3.02641	0.00114798	DOWN
BnaC08g02750D	GSBRNA2T00052971001	40.0279	10.5763	4.15078	2.05338	7.22282e-06	UP
BnaC08g03120D	GSBRNA2T00127978001	3.45977	15.7225	-4.01249	-2.0045	0.00364047	DOWN
BnaC08g03600D	GSBRNA2T00128065001	50.193	15.871	3.49277	1.80437	0.000913698	UP
BnaC08g06690D	GSBRNA2T00153267001	7.24108	37.16	-4.59602	-2.20038	8.92799e-05	DOWN
BnaC08g14230D	GSBRNA2T00012815001	11.7029	1.50761	7.95226	2.99136	0.000299962	UP
BnaC08g15100D	GSBRNA2T00047345001	11.71	42.8816	-3.27945	-1.71346	0.000954612	DOWN
BnaC08g19610D	GSBRNA2T00055024001	1.54205	13.1111	-7.22367	-2.85273	0.000606221	DOWN
BnaC08g22140D	GSBRNA2T00109408001	51.4737	22.9399	2.47819	1.30928	0.00595863	UP
BnaC08g24510D	GSBRNA2T00109083001	17.4396	2.66889	6.95768	2.79861	0.000384389	UP
BnaC08g27340D	GSBRNA2T00155961001	55.0506	17.1801	3.51143	1.81206	2.29588e-07	UP
BnaC08g27590D	GSBRNA2T00155923001	190.521	94.3522	2.2153	1.1475	0.00136692	UP
BnaC08g28700D	GSBRNA2T00155778001	4.71988	30.3802	-5.68038	-2.50599	0.000978493	DOWN
BnaC08g34610D	GSBRNA2T00127389001	4.25502	19.0181	-3.96538	-1.98746	0.00157389	DOWN
BnaC08g39950D	GSBRNA2T00090553001	21.55	5.12178	4.54471	2.18419	3.32944e-05	UP
BnaC08g40850D	GSBRNA2T00090432001	361.098	166.328	2.41314	1.27091	0.00847858	UP
BnaC09g08130D	GSBRNA2T00134984001	11.66	167.682	-12.7283	-3.66997	0.000261167	DOWN
BnaC09g09610D	GSBRNA2T00035791001	50.4916	17.7217	3.14294	1.65211	5.078e-05	UP
BnaC09g10980D	GSBRNA2T00115784001	2.21657	27.8581	-10.6904	-3.41824	0.000809748	DOWN
BnaC09g13550D	GSBRNA2T00009186001	36.6652	14.7475	2.72915	1.44845	5.4955e-05	UP
BnaC09g17820D	GSBRNA2T00063114001	15.9108	5.33218	3.23733	1.6948	0.00706239	UP
BnaC09g20100D	GSBRNA2T00033502001	14.1296	4.12975	3.68752	1.88265	0.00335808	UP
BnaC09g23130D	GSBRNA2T00157764001	2.63538	76.0372	-24.6607	-4.62414	0.00137994	DOWN
BnaC09g28720D	GSBRNA2T00038681001	25.0104	8.0466	3.38757	1.76025	0.000447299	UP
BnaC09g30230D	GSBRNA2T00010111001	10.5315	54.0894	-4.61666	-2.20685	2.28636e-09	DOWN
BnaC09g45700D	GSBRNA2T00104029001	68.2756	32.2997	2.33325	1.22234	0.001491	UP
BnaC09g45710D	GSBRNA2T00104026001	182.25	79.691	2.52713	1.3375	0.000128407	UP
BnaC09g47090D	GSBRNA2T00016047001	54.5859	124.85	-2.08752	-1.06179	0.00157389	DOWN
BnaCnng04580D	GSBRNA2T00026623001	44.2173	17.7587	2.75372	1.46138	0.00300869	UP
BnaCnng05590D	GSBRNA2T00041300001	8.28352	63.2037	-6.79738	-2.76498	3.98626e-08	DOWN
BnaCnng06770D	GSBRNA2T00051546001	22.025	92.2762	-3.77062	-1.9148	5.15162e-06	DOWN
BnaCnng12090D	GSBRNA2T00081168001	42.9508	20.0618	2.35095	1.23325	0.000380965	UP
BnaCnng27850D	GSBRNA2T00014931001	14.222	105.665	-6.63663	-2.73045	0.000367114	DOWN
BnaCnng28690D	GSBRNA2T00016759001	58.8279	21.5644	2.99008	1.58018	2.33589e-05	UP
BnaCnng37450D	GSBRNA2T00030709001	6.50236	51.614	-7.04875	-2.81737	3.31621e-08	DOWN
BnaCnng41810D	GSBRNA2T00039156001	162.899	40.7374	4.44609	2.15254	7.1454e-06	UP
BnaCnng42980D	GSBRNA2T00040802001	1.97795	26.8695	-11.5808	-3.53366	1.77642e-05	DOWN
BnaCnng42990D	GSBRNA2T00040803001	10.1607	185.389	-16.2608	-4.02333	7.88216e-09	DOWN
BnaCnng44320D	GSBRNA2T00042401001	0.0817927	5.93199	-27.1505	-4.76291	0.00743386	DOWN
BnaCnng45070D	GSBRNA2T00042785001	30.3487	8.14762	4.05419	2.01941	3.25811e-06	UP
BnaCnng45080D	GSBRNA2T00042786001	30.6401	10.1715	3.29083	1.71845	6.53539e-05	UP
BnaCnng45430D	GSBRNA2T00043747001	94.4729	29.5885	3.50467	1.80928	5.26219e-10	UP
BnaCnng46720D	GSBRNA2T00045656001	3.09712	15.8757	-4.51296	-2.17407	0.000972675	DOWN
BnaCnng49630D	GSBRNA2T00052140001	0.289232	15.2894	-33.663	-5.07309	0.0058758	DOWN
BnaCnng52600D	GSBRNA2T00056691001	23.3869	3.83424	6.53396	2.70796	5.69417e-07	UP
BnaCnng53150D	GSBRNA2T00058631001	27.9244	11.9545	2.55738	1.35467	0.00397602	UP
BnaCnng53960D	GSBRNA2T00060456001	2.20035	11.7089	-4.62798	-2.21038	0.00811939	DOWN
BnaCnng63310D	GSBRNA2T00087374001	11.3163	34.0368	-2.70594	-1.43613	0.000833924	DOWN
BnaCnng65730D	GSBRNA2T00093098001	24.2352	9.10618	2.9093	1.54067	0.00123929	UP
BnaCnng73330D	GSBRNA2T00016893001	11.3805	32.836	-2.60476	-1.38115	0.0057446	DOWN
BnaCnng78440D	GSBRNA2T00033694001	54.9441	15.5728	3.85977	1.94852	1.09627e-09	UP
BnaCnng78710D	GSBRNA2T00034313001	41.2022	13.5896	3.31081	1.72718	0.000699694	UP
BnaUnng02910D	GSBRNA2T00076523001	58.4594	8.98015	7.08849	2.82548	5.17027e-11	UP
BnaUnng03440D	GSBRNA2T00092830001	76.835	29.084	2.94381	1.55768	0.00922795	UP

## Sheet: INC-remote
Supplementary Table S2. Summary of identified DEGs.
Gene ID	Alias	INC-remote-RPKM	CK-remote-RPKM	Fold change	log2 Fold change	FDR p-value	Label
BnaA01g00670D	GSBRNA2T00121554001	58.537	34.0396	2.03362	1.02405	0.0013043	UP
BnaA01g01000D	GSBRNA2T00121512001	0.601593	10.7809	-13.0328	-3.70408	0.00425797	DOWN
BnaA01g01230D	GSBRNA2T00121486001	41.872	15.2901	3.26767	1.70826	0.00743229	UP
BnaA01g01400D	GSBRNA2T00121465001	110.939	29.9319	4.43861	2.15011	4.68541e-11	UP
BnaA01g03860D	GSBRNA2T00121192001	474.529	228.607	2.46466	1.30139	0.000327011	UP
BnaA01g05060D	GSBRNA2T00121042001	37.7276	13.0489	3.42079	1.77433	0.00171731	UP
BnaA01g05720D	GSBRNA2T00074005001	20.0953	7.97051	2.97229	1.57158	0.00198232	UP
BnaA01g06490D	GSBRNA2T00039921001	0.360394	23.5679	-41.9624	-5.39103	3.89123e-09	DOWN
BnaA01g10740D	GSBRNA2T00131533001	20.3758	9.10889	2.6409	1.40103	0.00956143	UP
BnaA01g11840D	GSBRNA2T00131663001	112.584	39.7762	3.38679	1.75992	1.62636e-07	UP
BnaA01g13510D	GSBRNA2T00087822001	145.168	84.5494	2.03932	1.02809	1.89609e-05	UP
BnaA01g15950D	GSBRNA2T00149512001	889.572	306.888	3.47431	1.79673	3.41687e-09	UP
BnaA01g17040D	GSBRNA2T00149359001	19.8219	8.26696	2.83023	1.50092	0.0046788	UP
BnaA01g18050D	GSBRNA2T00075726001	31.3484	9.83882	3.79443	1.92388	0.00952344	UP
BnaA01g18870D	GSBRNA2T00043644001	52.7511	29.6483	2.11564	1.0811	0.00084828	UP
BnaA01g20230D	GSBRNA2T00138488001	31.9977	14.8675	2.55539	1.35354	0.00550748	UP
BnaA01g20340D	GSBRNA2T00138510001	28.8687	11.9569	2.84582	1.50884	0.000120713	UP
BnaA01g23160D	GSBRNA2T00083401001	619.129	265.952	2.79212	1.48136	0.000737004	UP
BnaA01g30060D	GSBRNA2T00076443001	16.3461	5.91773	3.23094	1.69196	0.00185574	UP
BnaA01g34610D	GSBRNA2T00039720001	29.6904	6.64056	5.28877	2.40293	4.29336e-07	UP
BnaA01g34620D	GSBRNA2T00039722001	12.5197	1.98573	7.139	2.83572	0.00012779	UP
BnaA01g34710D	GSBRNA2T00069156001	434.671	117.454	4.41828	2.14349	5.69943e-09	UP
BnaA01g35060D	GSBRNA2T00053446001	14.7561	39.03	-2.21939	-1.15016	0.00418624	DOWN
BnaA02g02020D	GSBRNA2T00143335001	9.54101	1.48372	7.11429	2.83072	0.000836021	UP
BnaA02g03140D	GSBRNA2T00143205001	19.5867	4.83109	4.72187	2.23936	4.86623e-06	UP
BnaA02g03450D	GSBRNA2T00143166001	24.7746	10.9614	2.67134	1.41756	0.00130772	UP
BnaA02g03850D	GSBRNA2T00143117001	11.0361	3.15154	4.0337	2.01211	0.00719941	UP
BnaA02g05450D	GSBRNA2T00001343001	22.1365	10.687	2.44897	1.29217	0.00952344	UP
BnaA02g09370D	GSBRNA2T00013032001	42.7211	4.88016	10.2857	3.36257	3.69146e-10	UP
BnaA02g09890D	GSBRNA2T00041448001	9.75349	31.3965	-2.69811	-1.43195	0.00435786	DOWN
BnaA02g10710D	GSBRNA2T00036866001	14.9529	3.7278	4.64482	2.21562	0.000462108	UP
BnaA02g10720D	GSBRNA2T00036867001	17.1213	5.58715	3.59263	1.84504	0.00358487	UP
BnaA02g10970D	GSBRNA2T00036896001	3.75738	105.235	-23.0611	-4.52739	6.63878e-08	DOWN
BnaA02g12430D	GSBRNA2T00090998001	97.3348	56.4428	2.04884	1.03481	6.13448e-05	UP
BnaA02g16680D	GSBRNA2T00092374001	10.827	2.70334	4.58358	2.19647	0.0014792	UP
BnaA02g23460D	GSBRNA2T00072498001	114.558	62.3276	2.17912	1.12375	0.000105343	UP
BnaA02g24690D	GSBRNA2T00063399001	64.5753	33.3338	2.30447	1.20443	2.77378e-05	UP
BnaA02g25930D	GSBRNA2T00030909001	151.871	86.0932	2.08886	1.06271	0.00332775	UP
BnaA02g28090D	GSBRNA2T00092187001	13.2593	2.58496	5.85427	2.54949	7.21442e-05	UP
BnaA02g29390D	GSBRNA2T00086974001	24.4751	11.1277	2.59845	1.37765	0.00242404	UP
BnaA02g34380D	GSBRNA2T00047470001	43.3748	21.6944	2.36694	1.24302	0.000793332	UP
BnaA03g00380D	GSBRNA2T00049220001	289.719	168.852	2.05021	1.03577	0.00107312	UP
BnaA03g02050D	GSBRNA2T00129642001	46.5443	4.2921	12.7453	3.67189	1.77581e-11	UP
BnaA03g02060D	GSBRNA2T00129643001	10.2483	1.26365	8.96314	3.164	0.00214556	UP
BnaA03g02890D	GSBRNA2T00129749001	21.658	7.3628	3.46135	1.79133	0.000685701	UP
BnaA03g02940D	GSBRNA2T00129755001	47.9642	27.2512	2.08725	1.0616	0.000307132	UP
BnaA03g04850D	GSBRNA2T00129983001	19.6338	9.07471	2.55111	1.35112	0.00930025	UP
BnaA03g06790D	GSBRNA2T00130206001	90.084	50.5024	2.12325	1.08628	2.5114e-06	UP
BnaA03g07930D	GSBRNA2T00148936001	21.8349	6.81912	3.76934	1.91431	0.000137782	UP
BnaA03g11920D	GSBRNA2T00075875001	38.9801	14.6131	3.16663	1.66295	0.00526566	UP
BnaA03g12520D	GSBRNA2T00017889001	34.894	13.8596	2.96985	1.57039	1.84233e-05	UP
BnaA03g13140D	GSBRNA2T00066706001	3.92315	48.2877	-10.1052	-3.33702	0.000462405	DOWN
BnaA03g14010D	GSBRNA2T00142141001	16.6838	5.64759	3.4564	1.78927	0.00173208	UP
BnaA03g14070D	GSBRNA2T00142135001	23.0312	9.32908	2.9141	1.54305	0.00507804	UP
BnaA03g14140D	GSBRNA2T00142121001	162.189	56.0543	3.47148	1.79555	2.48798e-11	UP
BnaA03g18750D	GSBRNA2T00124741001	23.8152	11.8712	2.37229	1.24628	0.00668494	UP
BnaA03g21210D	GSBRNA2T00138951001	246.943	124.085	2.38135	1.25178	5.74186e-07	UP
BnaA03g24580D	GSBRNA2T00151475001	121.961	64.7586	2.23786	1.16212	0.00225944	UP
BnaA03g24950D	GSBRNA2T00151524001	16.2707	3.0549	6.15247	2.62117	3.74516e-05	UP
BnaA03g25540D	GSBRNA2T00151596001	161.64	95.6489	2.01112	1.008	0.000263997	UP
BnaA03g25580D	GSBRNA2T00151601001	76.191	32.2487	2.8267	1.49912	5.35892e-06	UP
BnaA03g28400D	GSBRNA2T00111978001	24.3835	5.72509	5.00147	2.32235	2.77555e-06	UP
BnaA03g31060D	GSBRNA2T00111669001	28.9576	9.34237	3.66414	1.87347	7.47454e-05	UP
BnaA03g32440D	GSBRNA2T00111496001	79.54	40.402	2.34359	1.22872	2.44441e-05	UP
BnaA03g32960D	GSBRNA2T00137675001	8.98509	0.684295	13.215	3.7241	0.000217476	UP
BnaA03g34940D	GSBRNA2T00137444001	28.9465	9.46521	3.60953	1.85181	3.37375e-05	UP
BnaA03g35880D	GSBRNA2T00137333001	44.5589	10.7004	4.96871	2.31287	3.35748e-06	UP
BnaA03g36860D	GSBRNA2T00154839001	133.976	76.216	2.09574	1.06746	6.5458e-06	UP
BnaA03g37550D	GSBRNA2T00154927001	86.5531	23.1971	4.41072	2.14101	1.30546e-13	UP
BnaA03g37730D	GSBRNA2T00154956001	22.8167	9.09726	2.95489	1.5631	0.00147483	UP
BnaA03g38630D	GSBRNA2T00155060001	677.843	81.7068	9.88665	3.30548	5.38565e-22	UP
BnaA03g38670D	GSBRNA2T00155065001	19.2892	3.1342	7.07251	2.82222	4.50687e-08	UP
BnaA03g38800D	GSBRNA2T00155084001	28.8581	11.6144	2.9308	1.55129	4.48547e-05	UP
BnaA03g39450D	GSBRNA2T00113639001	31.4946	16.041	2.32461	1.21699	0.00375015	UP
BnaA03g39650D	GSBRNA2T00113613001	135.132	79.7351	2.02075	1.01489	0.0021835	UP
BnaA03g40290D	GSBRNA2T00113534001	25.5679	9.23606	3.25658	1.70336	1.77803e-05	UP
BnaA03g45080D	GSBRNA2T00106793001	202.657	99.3968	2.43841	1.28594	6.77667e-07	UP
BnaA03g46280D	GSBRNA2T00048907001	14.084	3.56918	4.5735	2.1933	0.00405144	UP
BnaA03g48990D	GSBRNA2T00044325001	34.6786	12.8759	3.18454	1.67108	3.00192e-05	UP
BnaA03g50050D	GSBRNA2T00067401001	29.4208	10.4802	3.30744	1.72572	4.04119e-06	UP
BnaA03g54400D	GSBRNA2T00050135001	36.2515	8.09898	5.28975	2.4032	3.87017e-08	UP
BnaA03g56840D	GSBRNA2T00011641001	18.6086	8.32489	2.62997	1.39504	0.0080592	UP
BnaA03g57230D	GSBRNA2T00059597001	11.7997	1.90568	6.95558	2.79817	8.04217e-05	UP
BnaA03g57570D	GSBRNA2T00060639001	33.2347	8.73031	4.52404	2.17761	3.08373e-06	UP
BnaA03g59800D	GSBRNA2T00028621001	247.268	117.002	2.53039	1.33936	6.58571e-07	UP
BnaA04g00110D	GSBRNA2T00149334001	82.6981	38.7635	2.5543	1.35293	0.00169442	UP
BnaA04g01120D	GSBRNA2T00149203001	114.946	56.854	2.41368	1.27123	2.79215e-05	UP
BnaA04g02560D	GSBRNA2T00126205001	24.8012	2.29202	12.2063	3.60956	1.37218e-11	UP
BnaA04g02730D	GSBRNA2T00126230001	55.595	9.5633	6.86279	2.7788	1.2179e-11	UP
BnaA04g04400D	GSBRNA2T00126479001	5.79905	24.2604	-3.47364	-1.79645	0.0080399	DOWN
BnaA04g04850D	GSBRNA2T00126542001	74.5397	15.5508	5.66265	2.50148	9.96426e-14	UP
BnaA04g05100D	GSBRNA2T00126582001	19.9385	7.67512	3.05803	1.6126	0.00179923	UP
BnaA04g06460D	GSBRNA2T00111262001	39.5276	15.7768	2.99381	1.58198	0.000421785	UP
BnaA04g06630D	GSBRNA2T00111231001	200.494	45.1987	5.35039	2.41964	3.41275e-07	UP
BnaA04g06980D	GSBRNA2T00111182001	89.1089	40.7673	2.59894	1.37793	3.01557e-10	UP
BnaA04g09410D	GSBRNA2T00114317001	33.8899	17.9107	2.23983	1.16339	0.00142303	UP
BnaA04g12130D	GSBRNA2T00090258001	744.825	323.249	2.75682	1.46301	0.000336463	UP
BnaA04g12790D	GSBRNA2T00032852001	9.14065	1.33595	7.52429	2.91156	0.000768607	UP
BnaA04g13810D	GSBRNA2T00068240001	64.4142	30.0002	2.55828	1.35517	7.31512e-05	UP
BnaA04g14220D	GSBRNA2T00083306001	57.967	29.3891	2.34687	1.23074	4.50816e-05	UP
BnaA04g15530D	GSBRNA2T00089004001	3.49399	14.6207	-3.44541	-1.78468	0.00878175	DOWN
BnaA04g17570D	GSBRNA2T00043434001	20.3518	6.63114	3.60541	1.85016	0.000203477	UP
BnaA04g17710D	GSBRNA2T00043416001	75.5601	43.5961	2.07127	1.05052	0.00533061	UP
BnaA04g17880D	GSBRNA2T00043396001	49.6272	8.54318	6.89201	2.78492	1.66094e-10	UP
BnaA04g17890D	GSBRNA2T00043394001	8.69614	1.13778	8.24027	3.04269	0.0005072	UP
BnaA04g17910D	GSBRNA2T00043389001	35.8365	14.2795	2.97548	1.57312	2.13733e-05	UP
BnaA04g21230D	GSBRNA2T00005466001	50.6077	12.4489	4.85552	2.27963	7.71529e-05	UP
BnaA04g21240D	GSBRNA2T00005465001	21.4665	5.11034	4.9468	2.3065	0.00101596	UP
BnaA04g23180D	GSBRNA2T00123305001	36.7909	20.999	2.07848	1.05553	0.00395729	UP
BnaA04g23280D	GSBRNA2T00123295001	17.8235	4.88126	4.30805	2.10704	0.00657543	UP
BnaA04g23480D	GSBRNA2T00123273001	10.7028	1.68202	7.08238	2.82423	9.07898e-05	UP
BnaA04g24160D	GSBRNA2T00123186001	37.6825	6.96527	6.4009	2.67828	2.86581e-07	UP
BnaA04g26410D	GSBRNA2T00063272001	21.6254	5.92263	4.28667	2.09986	0.000328488	UP
BnaA04g26460D	GSBRNA2T00063277001	24.511	111.546	-3.82131	-1.93407	3.99073e-09	DOWN
BnaA04g27110D	GSBRNA2T00034269001	17.3326	5.78592	3.5079	1.81061	0.000962825	UP
BnaA04g28420D	GSBRNA2T00036303001	2.54598	22.1078	-7.04791	-2.8172	1.51558e-06	DOWN
BnaA05g01210D	GSBRNA2T00132917001	15.1644	4.25847	4.13648	2.0484	0.000396338	UP
BnaA05g04070D	GSBRNA2T00116611001	37.9696	19.54	2.29037	1.19558	0.00651819	UP
BnaA05g05230D	GSBRNA2T00116748001	356.883	185.976	2.30143	1.20253	7.29919e-07	UP
BnaA05g05540D	GSBRNA2T00116782001	270.175	147.297	2.1942	1.13369	0.00282103	UP
BnaA05g05610D	GSBRNA2T00116789001	48.8954	15.3497	3.82975	1.93725	0.00310958	UP
BnaA05g05840D	GSBRNA2T00116818001	1202.17	650.616	2.18875	1.13011	0.00332775	UP
BnaA05g07300D	GSBRNA2T00117000001	440.184	205.737	2.55397	1.35274	1.1543e-05	UP
BnaA05g07370D	GSBRNA2T00117010001	18.3645	6.43981	3.35326	1.74557	0.00305247	UP
BnaA05g07580D	GSBRNA2T00117036001	29.2188	10.2863	3.34843	1.74348	3.52745e-06	UP
BnaA05g08070D	GSBRNA2T00117093001	1.36599	11.6353	-6.70409	-2.74504	0.000791036	DOWN
BnaA05g09180D	GSBRNA2T00095352001	158.364	75.3105	2.50307	1.3237	9.48445e-05	UP
BnaA05g11170D	GSBRNA2T00074108001	42.0786	9.06491	5.5246	2.46587	6.49714e-07	UP
BnaA05g11950D	GSBRNA2T00048554001	31.8682	14.1058	2.67271	1.4183	9.99718e-05	UP
BnaA05g12560D	GSBRNA2T00082066001	24.368	12.0521	2.39196	1.25819	0.00956603	UP
BnaA05g13900D	GSBRNA2T00125549001	23.4561	9.29752	2.99082	1.58054	0.00351587	UP
BnaA05g14600D	GSBRNA2T00033315001	17.805	96.6779	-4.54068	-2.18291	0.00182536	DOWN
BnaA05g16130D	GSBRNA2T00042912001	18.3831	73.6997	-3.37211	-1.75365	1.14857e-07	DOWN
BnaA05g16460D	GSBRNA2T00058596001	24.2901	8.75306	3.27966	1.71355	0.00328586	UP
BnaA05g16480D	GSBRNA2T00058593001	105.674	56.196	2.23842	1.16248	0.000228207	UP
BnaA05g16830D	GSBRNA2T00048447001	204.781	108.914	2.24581	1.16723	1.16238e-07	UP
BnaA05g17390D	GSBRNA2T00048354001	16.3919	6.24155	3.08284	1.62426	0.00597252	UP
BnaA05g18150D	GSBRNA2T00036599001	94.6802	52.7767	2.14923	1.10382	0.00827502	UP
BnaA05g19470D	GSBRNA2T00066345001	20.1575	8.74681	2.71719	1.44212	0.00491688	UP
BnaA05g21380D	GSBRNA2T00153990001	32.911	10.4472	3.70015	1.88758	2.47554e-05	UP
BnaA05g25150D	GSBRNA2T00104777001	27.7251	10.4255	3.13493	1.64843	7.53747e-05	UP
BnaA05g25660D	GSBRNA2T00104720001	293.484	134.137	2.57927	1.36696	4.5932e-05	UP
BnaA05g30290D	GSBRNA2T00027001001	39.7933	18.4013	2.55905	1.35561	1.46266e-05	UP
BnaA05g31130D	GSBRNA2T00027102001	21.4744	9.33372	2.71302	1.4399	0.0035456	UP
BnaA05g32420D	GSBRNA2T00076117001	24.8912	9.84321	2.98226	1.57641	0.000392441	UP
BnaA05g33510D	GSBRNA2T00022314001	52.5217	132.36	-2.11621	-1.08148	8.01322e-05	DOWN
BnaA05g34000D	GSBRNA2T00064153001	80.2178	12.2135	7.69129	2.94323	7.31354e-14	UP
BnaA05g34080D	GSBRNA2T00064163001	84.6392	47.7891	2.11299	1.07929	4.67686e-05	UP
BnaA05g34260D	GSBRNA2T00016792001	26.6684	86.0936	-2.72017	-1.4437	1.0999e-08	DOWN
BnaA05g34460D	GSBRNA2T00016985001	116.866	31.8239	4.39124	2.13463	3.0455e-10	UP
BnaA05g34540D	GSBRNA2T00011209001	29.1194	14.0359	2.45774	1.29733	0.00848018	UP
BnaA05g36800D	GSBRNA2T00004033001	17.8881	4.12839	5.06264	2.33989	0.000263997	UP
BnaA05g37180D	GSBRNA2T00097684001	23.7876	100.441	-3.57222	-1.83682	3.88343e-05	DOWN
BnaA06g00040D	GSBRNA2T00008092001	103.07	52.8138	2.31571	1.21146	3.94494e-08	UP
BnaA06g01060D	GSBRNA2T00024657001	61.4641	154.428	-2.11091	-1.07786	3.69642e-06	DOWN
BnaA06g04090D	GSBRNA2T00156322001	73.3514	33.6688	2.59462	1.37552	1.91806e-07	UP
BnaA06g04380D	GSBRNA2T00156290001	49.9486	28.5528	2.08376	1.05919	0.00475785	UP
BnaA06g04960D	GSBRNA2T00156228001	42.4286	24.3815	2.0734	1.052	0.00463975	UP
BnaA06g05390D	GSBRNA2T00156179001	157.805	82.0316	2.30188	1.20281	0.00568307	UP
BnaA06g06760D	GSBRNA2T00105272001	14.3296	4.02293	4.14483	2.05131	0.00102566	UP
BnaA06g06900D	GSBRNA2T00105286001	2.32459	18.2672	-6.37031	-2.67136	0.00185574	DOWN
BnaA06g07790D	GSBRNA2T00105394001	922.787	493.652	2.23479	1.16014	0.00848906	UP
BnaA06g11010D	GSBRNA2T00057964001	53.1318	4.50422	13.8844	3.7954	7.02103e-13	UP
BnaA06g12720D	GSBRNA2T00035668001	42.2601	7.69313	6.53341	2.70784	6.35636e-08	UP
BnaA06g14170D	GSBRNA2T00042960001	32.5406	11.4992	3.34055	1.74009	0.00013538	UP
BnaA06g15800D	GSBRNA2T00125439001	26.2528	8.91002	3.53066	1.81994	0.00794249	UP
BnaA06g16580D	GSBRNA2T00125328001	51.52	29.6034	2.06729	1.04774	0.00680219	UP
BnaA06g17340D	GSBRNA2T00107173001	14.2736	2.81126	5.81233	2.53912	0.000207188	UP
BnaA06g17400D	GSBRNA2T00107181001	36.7761	15.5389	2.81456	1.49291	0.00122382	UP
BnaA06g17430D	GSBRNA2T00107185001	73.2762	40.4556	2.16303	1.11306	0.000425015	UP
BnaA06g22560D	GSBRNA2T00073115001	34.6104	15.73	2.59981	1.3784	6.63809e-05	UP
BnaA06g24820D	GSBRNA2T00000670001	100.765	45.0086	2.6549	1.40866	2.59035e-07	UP
BnaA06g25550D	GSBRNA2T00042107001	4.53334	45.6256	-8.30056	-3.05321	9.6061e-12	DOWN
BnaA06g27000D	GSBRNA2T00147543001	19.7749	4.98924	4.61314	2.20575	7.09989e-06	UP
BnaA06g27010D	GSBRNA2T00147544001	12.5031	3.58843	4.0272	2.00978	0.00333645	UP
BnaA06g30980D	GSBRNA2T00144507001	121.984	55.102	2.6121	1.38521	2.80568e-07	UP
BnaA06g30990D	GSBRNA2T00144509001	27.1478	14.2334	2.25656	1.17413	0.00678471	UP
BnaA06g31440D	GSBRNA2T00144570001	35.7502	6.31495	6.60352	2.72323	1.30546e-13	UP
BnaA06g31960D	GSBRNA2T00078154001	27.0756	14.0193	2.28902	1.19473	0.00927231	UP
BnaA06g32380D	GSBRNA2T00078110001	16.9379	6.54819	3.03294	1.60072	0.00343417	UP
BnaA06g32850D	GSBRNA2T00078055001	93.202	42.6544	2.58978	1.37283	3.41275e-07	UP
BnaA06g38130D	GSBRNA2T00017654001	40.6243	6.57841	7.15499	2.83895	1.33121e-09	UP
BnaA06g38150D	GSBRNA2T00017656001	18.9567	7.87205	2.8265	1.49901	0.00590806	UP
BnaA06g38400D	GSBRNA2T00044206001	85.6916	36.6986	2.78883	1.47966	9.18571e-06	UP
BnaA06g40170D	GSBRNA2T00042551001	68.913	21.3784	3.85554	1.94693	0.00205339	UP
BnaA07g00460D	GSBRNA2T00050738001	91.982	30.4851	3.60468	1.84987	1.01178e-09	UP
BnaA07g06030D	GSBRNA2T00128329001	50.5107	26.2853	2.27766	1.18755	1.25958e-05	UP
BnaA07g10020D	GSBRNA2T00033181001	34.1985	17.1382	2.36426	1.24139	0.00169721	UP
BnaA07g11450D	GSBRNA2T00112350001	344.177	1517.08	-3.69505	-1.88559	2.75089e-06	DOWN
BnaA07g13310D	GSBRNA2T00118672001	43.7751	21.8598	2.37263	1.24649	0.00344295	UP
BnaA07g16440D	GSBRNA2T00098750001	67.0893	16.3986	4.87527	2.28548	2.52746e-11	UP
BnaA07g16850D	GSBRNA2T00098808001	17.4483	3.47647	5.77153	2.52896	2.0558e-05	UP
BnaA07g18600D	GSBRNA2T00099017001	48.5475	25.1642	2.2936	1.19761	7.49218e-05	UP
BnaA07g20570D	GSBRNA2T00099236001	81.3924	43.7331	2.22475	1.15364	0.000201316	UP
BnaA07g20840D	GSBRNA2T00099269001	85.1388	310.645	-3.10888	-1.6364	1.66773e-08	DOWN
BnaA07g22620D	GSBRNA2T00099492001	74.0986	32.4499	2.71569	1.44132	2.0262e-06	UP
BnaA07g27120D	GSBRNA2T00102052001	15.8359	3.26978	5.56335	2.47596	4.55377e-05	UP
BnaA07g28710D	GSBRNA2T00066602001	19.0159	5.91213	3.76567	1.91291	0.000399384	UP
BnaA07g31230D	GSBRNA2T00102694001	51.9226	7.00682	8.78934	3.13575	1.81993e-10	UP
BnaA07g31260D	GSBRNA2T00102697001	30.468	9.94224	3.6505	1.86809	0.000213828	UP
BnaA07g31700D	GSBRNA2T00081900001	47.2964	27.7539	2.02321	1.01665	0.00137336	UP
BnaA07g34420D	GSBRNA2T00146410001	24.2868	58.5853	-2.02475	-1.01775	0.00276839	DOWN
BnaA07g38160D	GSBRNA2T00011676001	16.6855	6.51172	3.00356	1.58667	0.00460858	UP
BnaA07g39090D	GSBRNA2T00028236001	8.00758	0.905023	9.28477	3.21487	0.00138043	UP
BnaA08g01490D	GSBRNA2T00114223001	13.4445	4.82378	3.25	1.70044	0.005551	UP
BnaA08g04520D	GSBRNA2T00059280001	95.0898	46.3914	2.43855	1.28602	1.35019e-07	UP
BnaA08g06130D	GSBRNA2T00073860001	44.4615	16.7699	3.13829	1.64998	8.41288e-07	UP
BnaA08g07320D	GSBRNA2T00087638001	26.2953	13.2786	2.34127	1.22729	0.0035419	UP
BnaA08g07580D	GSBRNA2T00036954001	41.1011	7.73137	6.27474	2.64956	4.92042e-11	UP
BnaA08g10870D	GSBRNA2T00126684001	352.43	194.77	2.14988	1.10426	2.43328e-05	UP
BnaA08g13800D	GSBRNA2T00078831001	10.957	1.99471	6.1833	2.62838	0.000194019	UP
BnaA08g13880D	GSBRNA2T00078839001	27.4007	6.73663	4.77971	2.25692	1.34743e-05	UP
BnaA08g14270D	GSBRNA2T00078894001	149.11	53.2836	3.35945	1.74822	1.49264e-08	UP
BnaA08g14790D	GSBRNA2T00027305001	50.5118	126.107	-2.09974	-1.07021	1.0454e-05	DOWN
BnaA08g15240D	GSBRNA2T00027236001	7.04376	0.599379	11.622	3.53878	0.00061012	UP
BnaA08g16080D	GSBRNA2T00150974001	10.5295	29.874	-2.37669	-1.24895	0.00523327	DOWN
BnaA08g27510D	GSBRNA2T00089635001	80.5887	30.1675	3.20269	1.67929	0.00156093	UP
BnaA08g28900D	GSBRNA2T00089791001	18.3972	6.02904	3.57287	1.83708	0.000378239	UP
BnaA08g31180D	GSBRNA2T00037779001	57.7368	31.1992	2.20476	1.14062	0.00388424	UP
BnaA09g00210D	GSBRNA2T00091201001	16.0674	3.74838	4.9485	2.30699	4.5932e-05	UP
BnaA09g00220D	GSBRNA2T00091200001	49.429	18.5428	3.15347	1.65694	2.69794e-09	UP
BnaA09g00320D	GSBRNA2T00091189001	81.6719	28.0876	3.48088	1.79945	7.97562e-06	UP
BnaA09g01260D	GSBRNA2T00018483001	10.7127	1.52162	7.79692	2.9629	0.000319118	UP
BnaA09g03960D	GSBRNA2T00009483001	21.2203	68.8979	-2.71915	-1.44316	1.58186e-07	DOWN
BnaA09g04470D	GSBRNA2T00009542001	1.84198	22.2863	-9.61833	-3.26579	7.51238e-07	DOWN
BnaA09g05080D	GSBRNA2T00094763001	29.4792	84.3512	-2.40614	-1.26672	5.77972e-06	DOWN
BnaA09g05760D	GSBRNA2T00094688001	2.87072	13.1544	-3.75202	-1.90767	0.0097732	DOWN
BnaA09g06500D	GSBRNA2T00094600001	12.3968	2.41589	5.83272	2.54417	5.57402e-05	UP
BnaA09g07410D	GSBRNA2T00005718001	70.153	24.3705	3.39658	1.76408	1.33121e-09	UP
BnaA09g07440D	GSBRNA2T00005715001	95.1147	52.1036	2.16099	1.11169	4.65387e-07	UP
BnaA09g08410D	GSBRNA2T00063703001	76.8732	19.7416	4.66225	2.22103	1.53606e-10	UP
BnaA09g08540D	GSBRNA2T00063720001	13.4448	40.1315	-2.50853	-1.32684	0.00148114	DOWN
BnaA09g08810D	GSBRNA2T00087525001	11.7278	55.386	-3.96942	-1.98893	6.86448e-06	DOWN
BnaA09g08940D	GSBRNA2T00087538001	57.8838	26.3433	2.60662	1.38218	0.00400252	UP
BnaA09g12210D	GSBRNA2T00088315001	48.5542	28.7274	2.00511	1.00368	0.00128782	UP
BnaA09g15260D	GSBRNA2T00073402001	19.4054	77.9964	-3.37636	-1.75547	0.000879381	DOWN
BnaA09g15450D	GSBRNA2T00073430001	3.36202	16.7506	-4.09419	-2.03358	0.00184332	DOWN
BnaA09g20320D	GSBRNA2T00094491001	240.627	115.727	2.47922	1.30989	0.000185805	UP
BnaA09g20370D	GSBRNA2T00094497001	47.9529	23.0189	2.48547	1.31352	0.00253731	UP
BnaA09g21170D	GSBRNA2T00145430001	8.33054	1.24585	7.31652	2.87116	0.0030712	UP
BnaA09g27040D	GSBRNA2T00055987001	5.81282	26.9691	-3.83128	-1.93783	0.001569	DOWN
BnaA09g27350D	GSBRNA2T00056047001	7.99548	32.1209	-3.36971	-1.75262	0.000380032	DOWN
BnaA09g29560D	GSBRNA2T00090681001	61.3264	20.3038	3.56909	1.83555	1.82649e-10	UP
BnaA09g29590D	GSBRNA2T00090684001	30.7834	6.30809	5.70877	2.51318	1.70381e-10	UP
BnaA09g29790D	GSBRNA2T00090709001	45.333	17.9774	3.00318	1.58649	1.49819e-05	UP
BnaA09g32300D	GSBRNA2T00129318001	21.862	7.51394	3.42549	1.77631	0.00038598	UP
BnaA09g33330D	GSBRNA2T00129439001	139.779	80.6347	2.07544	1.05342	0.00609123	UP
BnaA09g33720D	GSBRNA2T00129483001	231.308	123.317	2.24688	1.16792	6.19629e-06	UP
BnaA09g35750D	GSBRNA2T00037101001	39.7347	23.2868	2.02396	1.01718	0.00403298	UP
BnaA09g35840D	GSBRNA2T00037091001	35.371	7.35927	5.628	2.49262	2.44515e-09	UP
BnaA09g37710D	GSBRNA2T00121854001	79.6327	41.2745	2.29544	1.19877	0.00556461	UP
BnaA09g38720D	GSBRNA2T00072539001	155.798	65.4053	2.84725	1.50957	7.01423e-05	UP
BnaA09g40450D	GSBRNA2T00049552001	218.85	120.03	2.1925	1.13258	0.00566383	UP
BnaA09g41580D	GSBRNA2T00057336001	29.7103	8.35486	4.18974	2.06686	7.37636e-07	UP
BnaA09g41960D	GSBRNA2T00083223001	23.0611	11.3682	2.39655	1.26096	0.00616051	UP
BnaA09g42180D	GSBRNA2T00093035001	8.27239	33.1198	-3.33468	-1.73755	9.47248e-05	DOWN
BnaA09g42630D	GSBRNA2T00078194001	36.3812	92.6535	-2.14427	-1.10049	6.66198e-06	DOWN
BnaA09g43670D	GSBRNA2T00078313001	13.3904	4.00992	3.87343	1.95361	0.00148114	UP
BnaA09g47290D	GSBRNA2T00035410001	181.786	66.4805	3.24573	1.69855	1.30546e-13	UP
BnaA09g47510D	GSBRNA2T00057379001	80.8934	41.0683	2.34694	1.23078	0.000336463	UP
BnaA09g51620D	GSBRNA2T00027751001	11.4935	33.4757	-2.44616	-1.29052	0.00930224	DOWN
BnaA09g52250D	GSBRNA2T00038023001	6.26196	20.9638	-2.79145	-1.48102	0.00986827	DOWN
BnaA09g54870D	GSBRNA2T00003474001	878.589	352.984	2.97981	1.57522	1.10526e-08	UP
BnaA09g55760D	GSBRNA2T00019610001	104.08	52.8564	2.35195	1.23386	0.00110792	UP
BnaA09g55900D	GSBRNA2T00039228001	31.2381	14.6395	2.52547	1.33655	0.000462108	UP
BnaA09g56670D	GSBRNA2T00010424001	58.933	29.8418	2.34578	1.23007	9.36656e-06	UP
BnaA10g01150D	GSBRNA2T00150459001	6.6119	0.518704	12.2725	3.61736	0.00101565	UP
BnaA10g01170D	GSBRNA2T00150454001	0.0798183	6.0715	-27.3244	-4.77212	0.00474016	DOWN
BnaA10g02050D	GSBRNA2T00150352001	26.2172	11.9448	2.59552	1.37602	0.00258109	UP
BnaA10g02210D	GSBRNA2T00150324001	16.3489	3.55499	5.28786	2.40269	5.75704e-05	UP
BnaA10g02900D	GSBRNA2T00150240001	36.802	21.7844	2.00723	1.00521	0.00807252	UP
BnaA10g05680D	GSBRNA2T00121016001	350.27	138.531	3.0085	1.58905	1.88077e-38	UP
BnaA10g14500D	GSBRNA2T00154173001	17.6139	6.02934	3.43598	1.78072	0.00533061	UP
BnaA10g17430D	GSBRNA2T00135360001	38.2072	19.9372	2.27344	1.18488	0.00128694	UP
BnaA10g19670D	GSBRNA2T00135635001	9.90748	0.856098	12.0901	3.59576	5.71501e-05	UP
BnaA10g23100D	GSBRNA2T00136045001	33.1689	18.1958	2.15725	1.10919	0.00273079	UP
BnaA10g23640D	GSBRNA2T00136111001	0.869046	16.7283	-14.4669	-3.85468	4.30186e-06	DOWN
BnaA10g25850D	GSBRNA2T00136367001	42.5312	19.881	2.54633	1.34842	0.000337319	UP
BnaA10g26100D	GSBRNA2T00136401001	25.6601	62.3738	-2.04039	-1.02885	0.00242404	DOWN
BnaA10g26700D	GSBRNA2T00136476001	16.2701	70.829	-3.65706	-1.87068	1.62721e-10	DOWN
BnaA10g27780D	GSBRNA2T00029904001	31.8609	1.78422	19.8423	4.31051	8.1184e-13	UP
BnaA10g28450D	GSBRNA2T00007987001	70.7689	26.9468	3.10891	1.63641	0.000471424	UP
BnaA10g28460D	GSBRNA2T00007988001	23.3295	8.92317	3.0792	1.62256	0.00134035	UP
BnaA10g28610D	GSBRNA2T00023065001	8.51942	29.2036	-2.85839	-1.5152	0.00368344	DOWN
BnaA10g30010D	GSBRNA2T00011833001	86.9578	49.7517	2.0865	1.06109	0.00146797	UP
BnaA10g30140D	GSBRNA2T00097104001	29.7428	14.3195	2.45576	1.29617	0.0006661	UP
BnaAnng00210D	GSBRNA2T00119551001	636.843	321.589	2.37196	1.24608	1.46266e-05	UP
BnaAnng00280D	GSBRNA2T00119561001	27.7442	12.8576	2.56317	1.35793	0.00337785	UP
BnaAnng04290D	GSBRNA2T00054122001	253.266	95.6845	3.18372	1.67071	0.000127546	UP
BnaAnng05130D	GSBRNA2T00064809001	41.2133	15.4916	3.12897	1.64569	7.00007e-05	UP
BnaAnng06570D	GSBRNA2T00075520001	14.4782	1.40561	11.2833	3.49612	3.41275e-07	UP
BnaAnng06940D	GSBRNA2T00075566001	48.6942	18.4018	3.14798	1.65443	0.000535992	UP
BnaAnng07060D	GSBRNA2T00076656001	41.5443	14.4999	3.38734	1.76015	5.35892e-06	UP
BnaAnng07320D	GSBRNA2T00077203001	84.3851	37.896	2.64404	1.40275	4.01697e-08	UP
BnaAnng08840D	GSBRNA2T00087147001	55.9521	3.28741	19.8384	4.31022	7.16446e-14	UP
BnaAnng10160D	GSBRNA2T00092231001	100.013	36.4224	3.28842	1.71739	0.00033354	UP
BnaAnng11580D	GSBRNA2T00007444001	7.66725	0.312716	20.7328	4.37384	0.000648416	UP
BnaAnng13830D	GSBRNA2T00016696001	51.8309	24.441	2.51774	1.33213	6.2103e-05	UP
BnaAnng17910D	GSBRNA2T00034514001	6.54373	55.7867	-7.03185	-2.81391	4.25311e-09	DOWN
BnaAnng20940D	GSBRNA2T00048061001	74.3984	34.0191	2.59463	1.37553	4.50687e-08	UP
BnaAnng20970D	GSBRNA2T00048110001	13.0313	4.64886	3.26692	1.70793	0.00857509	UP
BnaAnng25560D	GSBRNA2T00067672001	104.32	61.1244	2.02986	1.02138	0.000261438	UP
BnaAnng30420D	GSBRNA2T00087423001	28.7197	15.5256	2.18922	1.13041	0.00536912	UP
BnaAnng30680D	GSBRNA2T00088473001	80.6053	24.4919	3.96263	1.98646	0.000835648	UP
BnaAnng31620D	GSBRNA2T00092794001	36.3814	20.4437	2.11354	1.07966	0.00476316	UP
BnaAnng39280D	GSBRNA2T00022489001	51.6058	18.0926	3.4286	1.77762	0.00417491	UP
BnaC01g00680D	GSBRNA2T00131240001	480.271	121.968	4.68994	2.22957	1.75895e-12	UP
BnaC01g00790D	GSBRNA2T00131229001	11.9459	1.01616	12.5079	3.64476	7.08819e-06	UP
BnaC01g00800D	GSBRNA2T00131227001	22.8638	4.62158	5.80504	2.5373	8.21391e-06	UP
BnaC01g01600D	GSBRNA2T00131117001	19.4934	48.3258	-2.08404	-1.05938	0.00339317	DOWN
BnaC01g02250D	GSBRNA2T00131033001	25.0368	9.57474	3.10968	1.63676	0.00332123	UP
BnaC01g02400D	GSBRNA2T00131017001	68.4851	19.2572	4.21998	2.07723	1.86713e-15	UP
BnaC01g03360D	GSBRNA2T00130903001	5.79191	0.483795	11.3654	3.50657	0.00779017	UP
BnaC01g04570D	GSBRNA2T00130746001	33.7538	11.9117	3.36112	1.74894	0.000228876	UP
BnaC01g05190D	GSBRNA2T00130678001	17.8424	6.70807	3.14283	1.65207	0.00677805	UP
BnaC01g05230D	GSBRNA2T00130674001	820.583	442.388	2.20394	1.14009	0.00192948	UP
BnaC01g06660D	GSBRNA2T00130498001	35.1881	8.20191	5.02955	2.33043	1.49605e-06	UP
BnaC01g07710D	GSBRNA2T00130359001	2.5732	40.5509	-12.7704	-3.67473	0.000552969	DOWN
BnaC01g07810D	GSBRNA2T00130348001	74.6051	41.5244	2.14577	1.10149	0.009886	UP
BnaC01g12080D	GSBRNA2T00138076001	98.3919	56.5186	2.07072	1.05014	0.000493106	UP
BnaC01g12690D	GSBRNA2T00138159001	129.411	73.3514	2.11262	1.07903	0.0091715	UP
BnaC01g12860D	GSBRNA2T00138184001	9.66739	32.7587	-2.83106	-1.50134	0.000185805	DOWN
BnaC01g13420D	GSBRNA2T00138265001	128.709	53.2585	2.89018	1.53116	3.89103e-07	UP
BnaC01g15640D	GSBRNA2T00116202001	39.9027	11.4788	4.09719	2.03463	9.07898e-05	UP
BnaC01g19060D	GSBRNA2T00042189001	207.888	68.2999	3.64574	1.86621	2.14114e-10	UP
BnaC01g19180D	GSBRNA2T00042203001	20.9121	8.20599	2.99975	1.58484	0.00139137	UP
BnaC01g20120D	GSBRNA2T00006324001	33.3452	83.1302	-2.0857	-1.06054	0.00370405	DOWN
BnaC01g20350D	GSBRNA2T00006292001	57.251	29.4296	2.30608	1.20544	6.77012e-06	UP
BnaC01g28900D	GSBRNA2T00117151001	710.485	320.849	2.65601	1.40926	0.000569218	UP
BnaC01g31890D	GSBRNA2T00006630001	7.08876	0.69543	10.3593	3.37286	0.00386489	UP
BnaC01g33830D	GSBRNA2T00101289001	16.4095	5.00198	3.8249	1.93542	0.000509921	UP
BnaC01g38270D	GSBRNA2T00026383001	291.359	165.441	2.09952	1.07006	0.00123473	UP
BnaC01g38680D	GSBRNA2T00019945001	22.5722	67.318	-2.50608	-1.32543	0.00998413	DOWN
BnaC01g40070D	GSBRNA2T00044529001	18.1917	6.11232	3.49963	1.8072	0.00219114	UP
BnaC01g40400D	GSBRNA2T00044486001	31.5125	103.892	-2.79151	-1.48105	0.000756688	DOWN
BnaC02g01960D	GSBRNA2T00078617001	32.2363	79.4184	-2.07731	-1.05472	0.00303761	DOWN
BnaC02g05070D	GSBRNA2T00151868001	26.7955	2.83235	10.8864	3.44446	5.04508e-10	UP
BnaC02g06690D	GSBRNA2T00065379001	58.2984	10.5134	6.54682	2.71079	8.57377e-18	UP
BnaC02g07120D	GSBRNA2T00114877001	27.6342	11.7007	2.79395	1.48231	0.00101724	UP
BnaC02g07610D	GSBRNA2T00114810001	94.9596	47.8722	2.36454	1.24156	1.01035e-06	UP
BnaC02g09670D	GSBRNA2T00059111001	13.1858	1.89232	7.79049	2.96171	1.68724e-05	UP
BnaC02g11200D	GSBRNA2T00114939001	16.1358	6.2678	3.01977	1.59444	0.00593336	UP
BnaC02g12750D	GSBRNA2T00122671001	53.9009	22.5251	2.84226	1.50704	9.07898e-05	UP
BnaC02g13250D	GSBRNA2T00122740001	0.55253	9.7197	-12.4865	-3.6423	0.000307132	DOWN
BnaC02g13450D	GSBRNA2T00122769001	62.9033	8.96135	8.34415	3.06076	2.75563e-10	UP
BnaC02g15270D	GSBRNA2T00153082001	5.0861	70.3532	-11.4217	-3.5137	1.53606e-10	DOWN
BnaC02g16720D	GSBRNA2T00076878001	64.2078	34.0667	2.23016	1.15714	0.000307132	UP
BnaC02g23620D	GSBRNA2T00077896001	161.209	23.5547	8.17856	3.03185	8.85097e-08	UP
BnaC02g25630D	GSBRNA2T00018701001	6.86576	46.2925	-5.6211	-2.49085	1.33121e-09	DOWN
BnaC02g25640D	GSBRNA2T00018703001	5.75282	44.2509	-6.37467	-2.67235	4.40535e-10	DOWN
BnaC02g27710D	GSBRNA2T00113241001	61.3258	36.3915	2.00043	1.00031	7.31512e-05	UP
BnaC02g29300D	GSBRNA2T00157325001	28.6403	13.9045	2.43445	1.2836	0.00305559	UP
BnaC02g32740D	GSBRNA2T00146686001	91.1303	44.3584	2.45506	1.29576	2.45211e-05	UP
BnaC02g33670D	GSBRNA2T00063887001	3.83238	19.6884	-4.22588	-2.07925	0.000380032	DOWN
BnaC02g33880D	GSBRNA2T00063921001	44.7138	26.4355	2.00705	1.00508	0.00254496	UP
BnaC02g36240D	GSBRNA2T00040460001	75.742	42.0534	2.14743	1.10261	0.00683822	UP
BnaC02g38780D	GSBRNA2T00120649001	33.3855	12.6006	3.12751	1.64501	8.0432e-06	UP
BnaC02g41790D	GSBRNA2T00071732001	15.9551	3.26169	5.62492	2.49183	7.66963e-06	UP
BnaC02g43300D	GSBRNA2T00086264001	68.1574	26.0843	3.11351	1.63854	3.74516e-05	UP
BnaC03g06990D	GSBRNA2T00140459001	17.3389	4.17687	4.81182	2.26658	5.85798e-06	UP
BnaC03g10000D	GSBRNA2T00140824001	25.5369	10.3234	2.93405	1.55289	0.00185574	UP
BnaC03g17110D	GSBRNA2T00024492001	216.192	73.6663	3.53481	1.82163	7.58062e-10	UP
BnaC03g20060D	GSBRNA2T00132465001	6.95318	33.286	-3.98404	-1.99423	0.00253551	DOWN
BnaC03g20310D	GSBRNA2T00132500001	51.0354	28.2153	2.14839	1.10326	0.000234827	UP
BnaC03g20600D	GSBRNA2T00132541001	24.537	10.6442	2.73319	1.45059	0.00930025	UP
BnaC03g23770D	GSBRNA2T00075517001	3.3647	32.6602	-7.88637	-2.97936	0.0035456	DOWN
BnaC03g25510D	GSBRNA2T00101556001	145.265	64.7892	2.69051	1.42788	1.71917e-06	UP
BnaC03g30350D	GSBRNA2T00002330001	27.5865	12.1399	2.68577	1.42533	0.000583526	UP
BnaC03g32250D	GSBRNA2T00153556001	28.8372	5.96958	5.67355	2.50425	2.93861e-06	UP
BnaC03g33270D	GSBRNA2T00153685001	125.459	52.6434	2.81846	1.49491	0.00222126	UP
BnaC03g33530D	GSBRNA2T00153714001	94.3832	24.533	4.61024	2.20484	8.88359e-11	UP
BnaC03g34410D	GSBRNA2T00094183001	2.05151	14.0059	-5.49352	-2.45773	0.000980431	DOWN
BnaC03g36390D	GSBRNA2T00110483001	59.593	13.7377	5.13828	2.36129	1.81489e-11	UP
BnaC03g42360D	GSBRNA2T00026409001	25.2699	10.904	2.73653	1.45235	0.000522732	UP
BnaC03g45470D	GSBRNA2T00150001001	426.497	88.4706	5.71996	2.516	1.66221e-08	UP
BnaC03g45990D	GSBRNA2T00150086001	21.2948	52.8494	-2.08068	-1.05706	0.00258109	DOWN
BnaC03g48070D	GSBRNA2T00124960001	4.67483	70.5904	-12.5424	-3.64874	2.5114e-06	DOWN
BnaC03g48770D	GSBRNA2T00062193001	97.8557	58.1417	2.00869	1.00625	0.00208421	UP
BnaC03g59660D	GSBRNA2T00061001001	56.4571	152	-2.26874	-1.18189	0.00243338	DOWN
BnaC03g65530D	GSBRNA2T00095706001	379.537	215.553	2.09442	1.06655	0.000471424	UP
BnaC03g69280D	GSBRNA2T00087605001	61.3021	19.5421	3.72405	1.89687	1.20052e-07	UP
BnaC03g71690D	GSBRNA2T00055575001	235.087	118.195	2.36543	1.2421	9.81873e-12	UP
BnaC03g71890D	GSBRNA2T00074779001	24.8622	4.66009	6.26434	2.64716	2.65128e-05	UP
BnaC03g75450D	GSBRNA2T00014985001	38.3921	19.3209	2.36234	1.24021	0.000691417	UP
BnaC03g77170D	GSBRNA2T00004433001	51.532	25.9709	2.37112	1.24557	0.00274211	UP
BnaC03g77560D	GSBRNA2T00017137001	30.055	16.2326	2.19166	1.13202	0.00492516	UP
BnaC04g00750D	GSBRNA2T00073178001	9.5268	37.3075	-3.26713	-1.70802	4.18648e-05	DOWN
BnaC04g00770D	GSBRNA2T00073174001	16.2037	5.6003	3.38786	1.76037	0.00110386	UP
BnaC04g04640D	GSBRNA2T00006075001	602.915	352.256	2.05022	1.03578	4.42627e-09	UP
BnaC04g05260D	GSBRNA2T00012630001	203.938	107.859	2.25819	1.17517	0.00548385	UP
BnaC04g05700D	GSBRNA2T00012567001	768.431	307.287	2.9803	1.57546	8.68402e-09	UP
BnaC04g08090D	GSBRNA2T00152625001	241.225	119.467	2.41311	1.27089	0.000421785	UP
BnaC04g08100D	GSBRNA2T00152624001	372.331	214.908	2.06479	1.04599	0.00111849	UP
BnaC04g08190D	GSBRNA2T00152610001	13.3881	3.7313	4.17769	2.06271	0.00411039	UP
BnaC04g08280D	GSBRNA2T00053949001	33.0331	8.7832	4.41311	2.1418	1.95493e-09	UP
BnaC04g08440D	GSBRNA2T00053926001	100.849	39.4034	3.04293	1.60546	6.81043e-10	UP
BnaC04g09850D	GSBRNA2T00141276001	73.5717	41.3647	2.11056	1.07763	4.23172e-05	UP
BnaC04g12860D	GSBRNA2T00056895001	36.5568	5.00871	8.57784	3.10061	1.13267e-09	UP
BnaC04g16720D	GSBRNA2T00148285001	41.9132	14.5309	3.41573	1.77219	3.73548e-05	UP
BnaC04g17300D	GSBRNA2T00148400001	38.1498	20.0445	2.25588	1.17369	0.000425015	UP
BnaC04g20890D	GSBRNA2T00156755001	135.403	75.7489	2.13626	1.09509	0.00956603	UP
BnaC04g21680D	GSBRNA2T00077551001	26.6206	12.391	2.53798	1.34368	0.00676716	UP
BnaC04g22010D	GSBRNA2T00089365001	148.868	68.5621	2.59767	1.37722	8.64407e-05	UP
BnaC04g23890D	GSBRNA2T00087882001	15.8138	5.13002	3.59586	1.84634	0.000552969	UP
BnaC04g24330D	GSBRNA2T00047027001	321.406	110.466	3.45623	1.7892	9.70456e-06	UP
BnaC04g29320D	GSBRNA2T00070244001	268.039	52.103	6.19606	2.63135	1.964e-07	UP
BnaC04g31640D	GSBRNA2T00044887001	31.0827	13.753	2.67523	1.41966	0.00039454	UP
BnaC04g33570D	GSBRNA2T00108101001	905.834	373.506	2.91065	1.54134	0.000182316	UP
BnaC04g36640D	GSBRNA2T00012213001	149.233	82.1985	2.16945	1.11733	9.0863e-05	UP
BnaC04g38530D	GSBRNA2T00127631001	6.14669	24.1424	-3.2688	-1.70876	0.00051677	DOWN
BnaC04g41130D	GSBRNA2T00105135001	19.7783	8.71619	2.68448	1.42464	0.00937069	UP
BnaC04g41510D	GSBRNA2T00105071001	101.728	40.1424	3.03357	1.60102	8.68402e-09	UP
BnaC04g47190D	GSBRNA2T00155109001	8.22399	1.5785	5.80969	2.53846	0.00809943	UP
BnaC04g47350D	GSBRNA2T00084581001	35.018	4.77474	8.52003	3.09086	2.399e-11	UP
BnaC04g50490D	GSBRNA2T00037293001	14.4725	89.1667	-5.14672	-2.36365	5.16995e-15	DOWN
BnaC04g50950D	GSBRNA2T00037246001	20.2608	8.93513	2.67277	1.41834	0.00687885	UP
BnaC04g50970D	GSBRNA2T00037243001	0.330478	14.2334	-27.2803	-4.76979	1.89533e-06	DOWN
BnaC04g52000D	GSBRNA2T00016788001	21.3622	8.59099	2.92404	1.54796	0.00185574	UP
BnaC04g52970D	GSBRNA2T00011147001	61.5457	16.177	4.56579	2.19086	1.85687e-06	UP
BnaC05g02130D	GSBRNA2T00002718001	9.59471	1.89097	5.69452	2.50957	0.00330053	UP
BnaC05g02370D	GSBRNA2T00002743001	12.961	4.84067	3.12343	1.64313	0.00794249	UP
BnaC05g02440D	GSBRNA2T00002750001	62.3667	7.91501	9.1832	3.199	1.77756e-14	UP
BnaC05g02450D	GSBRNA2T00002751001	45.788	6.54745	8.15823	3.02826	3.91937e-17	UP
BnaC05g05550D	GSBRNA2T00100654001	46.2469	22.2511	2.47871	1.30959	0.000923033	UP
BnaC05g06220D	GSBRNA2T00100569001	88.694	39.8185	2.64633	1.40399	1.60791e-11	UP
BnaC05g06870D	GSBRNA2T00100482001	113.991	61.9176	2.20431	1.14033	0.00863026	UP
BnaC05g08180D	GSBRNA2T00064988001	8.82472	1.75982	5.61181	2.48847	0.00472572	UP
BnaC05g08430D	GSBRNA2T00008855001	90.2172	43.6854	2.47607	1.30805	0.00171361	UP
BnaC05g09910D	GSBRNA2T00044564001	5.65552	61.1103	-8.94352	-3.16084	0.000118891	DOWN
BnaC05g09920D	GSBRNA2T00044563001	1.39252	12.2665	-6.95867	-2.79881	0.0021887	DOWN
BnaC05g10320D	GSBRNA2T00062057001	22.6555	9.91943	2.68698	1.42599	0.00284459	UP
BnaC05g10390D	GSBRNA2T00067769001	43.5346	13.2076	3.93679	1.97702	0.000336463	UP
BnaC05g10510D	GSBRNA2T00067748001	24.8051	59.3594	-2.00805	-1.00579	0.00111726	DOWN
BnaC05g12520D	GSBRNA2T00054164001	27.9906	2.15614	14.8052	3.88803	2.44105e-09	UP
BnaC05g13240D	GSBRNA2T00091153001	93.607	43.4632	2.56718	1.36018	2.05313e-06	UP
BnaC05g17150D	GSBRNA2T00119283001	6.15508	28.7473	-3.88124	-1.95652	9.47248e-05	DOWN
BnaC05g21780D	GSBRNA2T00046242001	5.73252	24.3039	-3.55409	-1.82948	0.00293828	DOWN
BnaC05g24200D	GSBRNA2T00019212001	228.575	110.93	2.45285	1.29446	0.000454865	UP
BnaC05g24600D	GSBRNA2T00111451001	125.849	72.8245	2.06514	1.04624	0.00260562	UP
BnaC05g26170D	GSBRNA2T00013198001	4.4237	21.6382	-4.0456	-2.01635	0.000225013	DOWN
BnaC05g29040D	GSBRNA2T00044417001	53.0143	27.6173	2.28388	1.19149	0.00727647	UP
BnaC05g33030D	GSBRNA2T00026981001	30.0547	5.42047	6.51005	2.70267	1.31468e-07	UP
BnaC05g44660D	GSBRNA2T00039006001	68.1632	29.8199	2.70908	1.43781	2.44105e-09	UP
BnaC05g45750D	GSBRNA2T00120040001	60.049	18.841	3.74454	1.90479	8.52055e-05	UP
BnaC05g45940D	GSBRNA2T00120018001	15.1878	53.4476	-2.94348	-1.55752	2.08946e-05	DOWN
BnaC05g46590D	GSBRNA2T00119941001	4.85184	23.9514	-4.07086	-2.02533	0.000267573	DOWN
BnaC05g47720D	GSBRNA2T00043838001	32.2754	103.309	-2.7071	-1.43675	5.90766e-05	DOWN
BnaC05g48280D	GSBRNA2T00076263001	15.1197	41.5513	-2.3066	-1.20577	0.000668269	DOWN
BnaC05g48620D	GSBRNA2T00076304001	62.141	30.0511	2.46696	1.30274	5.29118e-05	UP
BnaC05g50780D	GSBRNA2T00030086001	37.9387	17.9165	2.51355	1.32972	0.000230051	UP
BnaC06g01160D	GSBRNA2T00013235001	10.15	41.015	-3.37362	-1.7543	9.1194e-07	DOWN
BnaC06g01550D	GSBRNA2T00013308001	176.661	84.4743	2.48908	1.31561	7.00575e-09	UP
BnaC06g05920D	GSBRNA2T00033573001	3.27574	17.2521	-4.31942	-2.11084	0.00237126	DOWN
BnaC06g11810D	GSBRNA2T00122526001	23.0359	10.3143	2.63171	1.396	0.00185574	UP
BnaC06g15320D	GSBRNA2T00124583001	72.1721	15.8661	5.43207	2.4415	3.18425e-10	UP
BnaC06g15910D	GSBRNA2T00050848001	20.6774	4.15577	5.74817	2.5231	1.93128e-06	UP
BnaC06g17310D	GSBRNA2T00105932001	85.4255	50.2302	2.01847	1.01326	0.000165943	UP
BnaC06g20430D	GSBRNA2T00131894001	122.543	71.8732	2.0327	1.02339	2.62458e-05	UP
BnaC06g20690D	GSBRNA2T00131836001	24.6422	198.072	-6.8431	-2.77465	5.16995e-15	DOWN
BnaC06g22630D	GSBRNA2T00143668001	18.8357	3.33263	6.50199	2.70088	2.09148e-06	UP
BnaC06g23520D	GSBRNA2T00049073001	36.4198	19.5606	2.2083	1.14294	0.00459777	UP
BnaC06g25850D	GSBRNA2T00117951001	60.7457	28.8788	2.49117	1.31682	7.88616e-05	UP
BnaC06g27340D	GSBRNA2T00067483001	17.9706	5.64291	3.74453	1.90479	0.000837629	UP
BnaC06g28720D	GSBRNA2T00112997001	1761.12	535.031	3.91158	1.96775	4.1718e-08	UP
BnaC06g28730D	GSBRNA2T00112999001	35.2874	19.1865	2.18067	1.12477	0.00458318	UP
BnaC06g30280D	GSBRNA2T00066291001	35.3981	13.2355	3.18196	1.66991	0.00153908	UP
BnaC06g31300D	GSBRNA2T00049728001	13.6898	4.51013	3.53574	1.82201	0.00410678	UP
BnaC06g34440D	GSBRNA2T00103434001	61.9841	34.749	2.12409	1.08685	0.000358228	UP
BnaC06g34930D	GSBRNA2T00103487001	37.548	4.25137	10.3686	3.37415	2.44105e-09	UP
BnaC06g35000D	GSBRNA2T00103496001	49.5812	22.5293	2.63383	1.39716	0.00502764	UP
BnaC06g35810D	GSBRNA2T00103606001	8.75986	1.46265	6.60184	2.72287	0.00333908	UP
BnaC06g37790D	GSBRNA2T00147851001	22.8484	10.8968	2.47614	1.30809	0.00450538	UP
BnaC06g38300D	GSBRNA2T00147913001	252.327	600.063	-2.01998	-1.01434	1.81327e-05	DOWN
BnaC06g38940D	GSBRNA2T00147996001	58.7445	34.621	2.01562	1.01122	0.000336463	UP
BnaC06g39250D	GSBRNA2T00148028001	25.9631	93.6074	-3.06213	-1.61454	8.63183e-05	DOWN
BnaC06g40020D	GSBRNA2T00148120001	19.0236	8.2534	2.71108	1.43887	0.00436094	UP
BnaC07g05570D	GSBRNA2T00144898001	47.205	25.3185	2.21426	1.14682	0.000354346	UP
BnaC07g07190D	GSBRNA2T00068096001	16.0428	6.05037	3.10815	1.63606	0.00469407	UP
BnaC07g07540D	GSBRNA2T00142723001	165.873	82.3741	2.39964	1.26282	6.86069e-08	UP
BnaC07g14910D	GSBRNA2T00076639001	8.8573	1.05928	8.94351	3.16084	0.0005072	UP
BnaC07g23750D	GSBRNA2T00139311001	81.6623	44.9059	2.16907	1.11708	0.000615673	UP
BnaC07g25140D	GSBRNA2T00142820001	28.6418	9.43723	3.56509	1.83394	1.63848e-06	UP
BnaC07g25690D	GSBRNA2T00142901001	141.573	66.2997	2.52161	1.33435	6.33793e-06	UP
BnaC07g29830D	GSBRNA2T00133546001	42.7792	15.863	3.21566	1.68511	0.00433371	UP
[truncated: 108 more rows]
