# Supplementary material for: Genome-wide transcriptome reveals mechanisms underlying Rlm1-mediated blackleg resistance on canola
Source: Sci Rep. 2021 Feb 23;11:4407. doi: 10.1038/s41598-021-83267-0 (PMC7902848; doi:10.1038/s41598-021-83267-0)
Supplement: Supplementary file 1 — Supplementary Information. [file 41598_2021_83267_MOESM1_ESM.zip › Supplementary Table S3.xlsx]

## Sheet: COM-local
Table S3. Functional annotation of DEGs.
Sequence ID	Alias	Description	Length	#Hits	e-Value	SimIlarity mean	#GO	GO Names list	Enzyme Codes list	InterPro IDs
BnaA01g00050D	GSBRNA2T00121635001	homeodomain-like protein	888	20	0	0.916	9	P:photoperiodism, flowering; C:nucleus; F:transcription factor activity, sequence-specific DNA binding; P:transcription, DNA-templated; P:negative regulation of cell growth; P:positive regulation of transcription, DNA-templated; P:regulation of timing of transition from vegetative to reproductive phase; F:sequence-specific DNA binding; P:response to blue light	-	Coil (COILS); IPR000047 (PRINTS); IPR001356 (SMART); IPR009057 (G3DSA:1.10.10.GENE3D); IPR003106 (PFAM); IPR001356 (PFAM); PTHR24326 (PANTHER); PTHR24326:SF196 (PANTHER); IPR017970 (PROSITE_PATTERNS); IPR001356 (PROSITE_PROFILES); IPR009057 (SUPERFAMILY)
BnaA01g00170D	GSBRNA2T00121621001	serine mitochondrial	1554	20	0	0.9875	27	C:chloroplast stroma; F:pyridoxal phosphate binding; C:cytosolic ribosome; C:chloroplast thylakoid; P:L-serine metabolic process; P:photorespiration; F:methyltransferase activity; P:salicylic acid biosynthetic process; F:poly(U) RNA binding; P:response to light stimulus; P:response to cold; C:stromule; C:apoplast; P:glycine decarboxylation via glycine cleavage system; P:photosynthesis, light reac…	EC:2.1.2.1	IPR001085 (PIRSF); IPR015422 (G3DSA:3.90.1150.GENE3D); IPR015421 (G3DSA:3.40.640.GENE3D); IPR001085 (PFAM); IPR001085 (PANTHER); PTHR11680:SF10 (PANTHER); IPR019798 (PROSITE_PATTERNS); IPR001085 (HAMAP); IPR015424 (SUPERFAMILY)
BnaA01g00190D	GSBRNA2T00121618001	heat shock 70 kda protein mitochondrial-like	2049	20	0	0.9665	17	P:gluconeogenesis; F:zinc ion binding; P:response to salt stress; P:nucleotide biosynthetic process; P:glycolytic process; C:Golgi apparatus; F:unfolded protein binding; P:response to cadmium ion; C:vacuolar membrane; P:protein folding; P:response to cytokinin; F:ATP binding; P:response to heat; C:mitochondrial matrix; P:methylglyoxal catabolic process to D-lactate via S-lactoyl-glutathione; C:ce…	-	Coil (COILS); IPR013126 (PRINTS); IPR029047 (G3DSA:2.60.34.GENE3D); G3DSA:3.30.420.40 (GENE3D); G3DSA:3.90.640.10 (GENE3D); IPR013126 (PFAM); G3DSA:3.30.30.30 (GENE3D); G3DSA:3.30.420.40 (GENE3D); IPR029048 (G3DSA:1.20.1270.GENE3D); IPR012725 (TIGRFAM); PTHR19375 (PANTHER); PTHR19375:SF179 (PANTHER); IPR018181 (PROSITE_PATTERNS); IPR018181 (PROSITE_PATTERNS); IPR018181 (PROSITE_PATTERNS); IPR0127…
BnaA01g00210D	GSBRNA2T00121615001	phosphoenolpyruvate carboxykinase	2010	20	0	0.97	13	P:gluconeogenesis; P:response to cadmium ion; C:nucleolus; P:leaf morphogenesis; F:phosphoenolpyruvate carboxykinase (ATP) activity; P:defense response to fungus, incompatible interaction; F:DNA binding; F:ATP binding; C:membrane; C:cytosol; P:phosphorylation; P:cellular response to phosphate starvation; F:kinase activity	EC:4.1.1; EC:4.1.1.49	IPR001272 (TIGRFAM); IPR013035 (G3DSA:3.90.228.GENE3D); IPR001272 (PFAM); IPR008210 (G3DSA:3.40.449.GENE3D); PTHR30031 (PANTHER); PTHR30031:SF4 (PANTHER); IPR015994 (PROSITE_PATTERNS); IPR001272 (HAMAP); IPR008210 (SUPERFAMILY); SSF53795 (SUPERFAMILY)
BnaA01g00280D	GSBRNA2T00121602001	squalene epoxidase 3-like	1554	20	0	0.9385	14	P:myo-inositol hexakisphosphate biosynthetic process; P:response to wounding; P:response to jasmonic acid; C:extracellular region; P:flavonoid biosynthetic process; P:response to sucrose; C:mitochondrial membrane; F:squalene monooxygenase activity; F:flavin adenine dinucleotide binding; C:integral component of membrane; P:oxidation-reduction process; P:response to UV-B; P:sterol biosynthetic proc…	EC:1.14.13.132; EC:1.14.13	PR00420 (PRINTS); IPR013698 (PFAM); PF13450 (PFAM); IPR023753 (G3DSA:3.50.50.GENE3D); PTHR10835 (PANTHER); PTHR10835:SF1 (PANTHER); TRANSMEMBRANE (PHOBIUS); TRANSMEMBRANE (PHOBIUS); NON_CYTOPLASMIC_DOMAIN (PHOBIUS); CYTOPLASMIC_DOMAIN (PHOBIUS); TRANSMEMBRANE (PHOBIUS); NON_CYTOPLASMIC_DOMAIN (PHOBIUS); CYTOPLASMIC_DOMAIN (PHOBIUS); IPR023753 (SUPERFAMILY); TMhelix (TMHMM); TMhelix (TMHMM); TMhel…
BnaA01g00310D	GSBRNA2T00121598001	basic leucine-zipper 6	741	20	5.9e-122	0.816	8	C:nucleus; F:transcription factor activity, sequence-specific DNA binding; F:protein binding; P:endoplasmic reticulum unfolded protein response; F:transcription regulatory region DNA binding; P:regulation of transcription, DNA-templated; F:sequence-specific DNA binding; P:response to xenobiotic stimulus	-	Coil (COILS); IPR004827 (SMART); IPR004827 (PFAM); G3DSA:1.20.5.170 (GENE3D); PTHR22952:SF212 (PANTHER); PTHR22952 (PANTHER); IPR004827 (PROSITE_PATTERNS); IPR004827 (PROSITE_PROFILES); SSF57959 (SUPERFAMILY)
BnaA01g00400D	GSBRNA2T00121588001	lob domain-containing protein 39-like	714	20	2.5e-162	0.854	1	P:sterol biosynthetic process	-	IPR004883 (PFAM); PTHR31304:SF1 (PANTHER); PTHR31304 (PANTHER); IPR004883 (PROSITE_PROFILES)
BnaA01g00410D	GSBRNA2T00121586001	---NA---	981	0	-	-	-		-	IPR002016 (PRINTS); IPR000823 (PRINTS); IPR002016 (PFAM); G3DSA:1.10.420.10 (GENE3D); G3DSA:1.10.520.10 (GENE3D); PTHR31517:SF3 (PANTHER); PTHR31517 (PANTHER); IPR019793 (PROSITE_PATTERNS); SIGNAL_PEPTIDE_C_REGION (PHOBIUS); SIGNAL_PEPTIDE_H_REGION (PHOBIUS); NON_CYTOPLASMIC_DOMAIN (PHOBIUS); SIGNAL_PEPTIDE (PHOBIUS); SIGNAL_PEPTIDE_N_REGION (PHOBIUS); IPR002016 (PROSITE_PROFILES); SignalP-noTM (…
BnaA01g00520D	GSBRNA2T00121572001	cytochrome p450 81f1-like	1497	20	0	0.9515	9	F:oxygen binding; F:iron ion binding; F:oxidoreductase activity, acting on paired donors, with incorporation or reduction of molecular oxygen; C:integral component of membrane; C:endoplasmic reticulum; P:indole glucosinolate metabolic process; P:oxidation-reduction process; F:monooxygenase activity; F:heme binding	-	IPR001128 (PRINTS); IPR002401 (PRINTS); IPR001128 (PFAM); IPR001128 (G3DSA:1.10.630.GENE3D); PTHR24298 (PANTHER); PTHR24298:SF171 (PANTHER); IPR017972 (PROSITE_PATTERNS); SIGNAL_PEPTIDE_H_REGION (PHOBIUS); SIGNAL_PEPTIDE_N_REGION (PHOBIUS); SIGNAL_PEPTIDE (PHOBIUS); SIGNAL_PEPTIDE_C_REGION (PHOBIUS); NON_CYTOPLASMIC_DOMAIN (PHOBIUS); SignalP-noTM (SIGNALP_EUK); IPR001128 (SUPERFAMILY)
BnaA01g00580D	GSBRNA2T00121565001	indole-3-acetic acid-amido synthetase	1764	20	0	0.939	5	P:auxin homeostasis; C:cytoplasm; P:metabolic process; F:indole-3-acetic acid amido synthetase activity; P:response to auxin	-	IPR004993 (PFAM); IPR004993 (PANTHER); PTHR31901:SF4 (PANTHER)
BnaA01g00610D	GSBRNA2T00121562001	maternal effect embryo arrest isoform partial	519	20	5.7e-105	0.8215	2	C:nucleus; P:embryo development ending in seed dormancy	-	PTHR34686 (PANTHER); PTHR34686:SF3 (PANTHER)
BnaA01g00640D	GSBRNA2T00121557001	BnaA01g00640D	258	20	3.2e-28	0.7765	1	P:response to karrikin	-	PTHR34663 (PANTHER); PTHR34663:SF1 (PANTHER); SIGNAL_PEPTIDE_C_REGION (PHOBIUS); SIGNAL_PEPTIDE_N_REGION (PHOBIUS); SIGNAL_PEPTIDE (PHOBIUS); NON_CYTOPLASMIC_DOMAIN (PHOBIUS); SIGNAL_PEPTIDE_H_REGION (PHOBIUS); SignalP-noTM (SIGNALP_EUK); TMhelix (TMHMM)
BnaA01g00900D	GSBRNA2T00121523001	methylesterase 9-like	774	20	0	0.9015	9	P:defense response to fungus, incompatible interaction; F:protein binding; F:methyl indole-3-acetate esterase activity; P:systemic acquired resistance; F:methyl salicylate esterase activity; C:cytoplasm; F:methyl jasmonate esterase activity; P:jasmonic acid metabolic process; P:salicylic acid metabolic process	EC:3.1.1; EC:3.1.1.1	IPR000073 (PFAM); IPR029058 (G3DSA:3.40.50.GENE3D); PTHR10992 (PANTHER); PTHR10992:SF56 (PANTHER); IPR029058 (SUPERFAMILY)
BnaA01g00930D	GSBRNA2T00121519001	thioredoxin-like protein chloroplastic	759	20	9.3e-171	0.8655	10	C:chloroplast stroma; C:thylakoid lumen; F:protein disulfide oxidoreductase activity; P:glycerol ether metabolic process; F:oxidoreductase activity, acting on a sulfur group of donors, disulfide as acceptor; P:glucosinolate biosynthetic process; P:cytochrome b6f complex assembly; P:cell redox homeostasis; P:oxidation-reduction process; C:chloroplast thylakoid membrane	-	IPR012336 (G3DSA:3.40.30.GENE3D); IPR013766 (PFAM); IPR005746 (PANTHER); PTHR10438:SF272 (PANTHER); NON_CYTOPLASMIC_DOMAIN (PHOBIUS); SIGNAL_PEPTIDE_H_REGION (PHOBIUS); SIGNAL_PEPTIDE_C_REGION (PHOBIUS); SIGNAL_PEPTIDE_N_REGION (PHOBIUS); SIGNAL_PEPTIDE (PHOBIUS); IPR012336 (PROSITE_PROFILES); IPR012336 (SUPERFAMILY)
BnaA01g00980D	GSBRNA2T00121514001	bel1-like homeodomain protein 2	2010	20	0	0.796	5	C:nucleus; F:DNA binding; F:transcription factor activity, sequence-specific DNA binding; P:regulation of transcription, DNA-templated; P:leaf morphogenesis	-	Coil (COILS); IPR001356 (SMART); IPR006563 (SMART); IPR006563 (PFAM); IPR008422 (PFAM); IPR009057 (G3DSA:1.10.10.GENE3D); PTHR11850:SF114 (PANTHER); PTHR11850 (PANTHER); IPR001356 (PROSITE_PROFILES); IPR009057 (SUPERFAMILY)
BnaA01g01010D	GSBRNA2T00121511001	calcium uniporter protein mitochondrial-like	996	20	0	0.875	4	F:calcium channel activity; C:integral component of membrane; P:calcium ion transmembrane transport; C:mitochondrial inner membrane	-	Coil (COILS); IPR006769 (PFAM); PTHR13462:SF4 (PANTHER); PTHR13462 (PANTHER); NON_CYTOPLASMIC_DOMAIN (PHOBIUS); CYTOPLASMIC_DOMAIN (PHOBIUS); TRANSMEMBRANE (PHOBIUS); CYTOPLASMIC_DOMAIN (PHOBIUS); TRANSMEMBRANE (PHOBIUS); TMhelix (TMHMM); TMhelix (TMHMM)
BnaA01g01200D	GSBRNA2T00121489001	random slug protein 5-like	342	20	8e-77	0.9125	5	P:coumarin biosynthetic process; P:response to wounding; C:Golgi apparatus; P:transport; F:transporter activity	-	IPR001251 (PFAM); IPR001251 (G3DSA:3.40.525.GENE3D); PTHR10174 (PANTHER); PTHR10174:SF149 (PANTHER); IPR001251 (PROSITE_PROFILES); IPR001251 (SUPERFAMILY)
BnaA01g01220D	GSBRNA2T00121487001	PREDICTED: uncharacterized protein LOC106443360	372	20	4.1e-64	0.9555	7	P:regulation of plant-type hypersensitive response; C:mitochondrion; P:positive regulation of flavonoid biosynthetic process; P:systemic acquired resistance, salicylic acid mediated signaling pathway; P:protein targeting to membrane; P:response to insect; P:negative regulation of defense response	-	PTHR35291 (PANTHER)
BnaA01g01420D	GSBRNA2T00121463001	probable serine protease eda2	1467	20	0	0.951	9	F:carboxypeptidase activity; P:megagametogenesis; P:proteolysis; F:serine-type peptidase activity; C:cytosol; C:extracellular region; C:vacuolar membrane; C:plant-type cell wall; P:pollen exine formation	-	IPR029058 (G3DSA:3.40.50.GENE3D); IPR008758 (PFAM); PTHR11010:SF42 (PANTHER); PTHR11010 (PANTHER); NON_CYTOPLASMIC_DOMAIN (PHOBIUS); SIGNAL_PEPTIDE_C_REGION (PHOBIUS); SIGNAL_PEPTIDE_N_REGION (PHOBIUS); SIGNAL_PEPTIDE (PHOBIUS); SIGNAL_PEPTIDE_H_REGION (PHOBIUS); SignalP-noTM (SIGNALP_EUK); IPR029058 (SUPERFAMILY)
BnaA01g01470D	GSBRNA2T00121458001	60s ribosomal protein l8-3	534	20	5.3e-125	0.984	6	F:RNA binding; F:structural constituent of ribosome; C:cytosolic large ribosomal subunit; C:vacuole; C:plasma membrane; P:translation	-	no IPS match
BnaA01g01550D	GSBRNA2T00121449001	chaperone protein dnaj chloroplastic-like	483	20	2.3e-85	0.8975	5	C:nucleus; C:chloroplast; P:response to fructose; P:protein folding; P:response to sucrose	-	IPR001623 (PRINTS); IPR001623 (SMART); IPR001623 (PFAM); IPR001623 (G3DSA:1.10.287.GENE3D); PTHR24078 (PANTHER); PTHR24078:SF231 (PANTHER); IPR001623 (PROSITE_PROFILES); IPR001623 (SUPERFAMILY)
BnaA01g01890D	GSBRNA2T00121411001	PREDICTED: uncharacterized protein LOC103874892	183	14	7.8e-13	0.8336	4	C:nucleus; F:DNA binding; P:regulation of transcription, DNA-templated; F:chromatin binding	-	PTHR37748 (PANTHER); PTHR37748:SF1 (PANTHER); SIGNAL_PEPTIDE_N_REGION (PHOBIUS); SIGNAL_PEPTIDE_C_REGION (PHOBIUS); NON_CYTOPLASMIC_DOMAIN (PHOBIUS); SIGNAL_PEPTIDE_H_REGION (PHOBIUS); SIGNAL_PEPTIDE (PHOBIUS)
BnaA01g01980D	GSBRNA2T00121402001	ankyrin repeat domain-containing protein 2	1041	20	0	0.951	12	C:nucleus; P:gluconeogenesis; P:defense response to bacterium, incompatible interaction; P:response to salt stress; P:glycolytic process; P:regulation of transcription, DNA-templated; P:vegetative to reproductive phase transition of meristem; P:protein targeting to chloroplast; P:response to cadmium ion; P:protein folding; C:integral component of chloroplast outer membrane; C:plasma membrane	-	IPR002110 (SMART); IPR020683 (PFAM); IPR020683 (G3DSA:1.25.40.GENE3D); PTHR24193 (PANTHER); PTHR24193:SF88 (PANTHER); IPR020683 (PROSITE_PROFILES); IPR002110 (PROSITE_PROFILES); IPR020683 (SUPERFAMILY)
BnaA01g01990D	GSBRNA2T00121401001	chloride channel protein clc-e	2106	20	0	0.9385	7	C:chloride channel complex; P:regulation of anion transmembrane transport; P:chloride transmembrane transport; F:adenyl nucleotide binding; P:stomatal complex morphogenesis; C:chloroplast thylakoid membrane; F:voltage-gated chloride channel activity	-	IPR001807 (PRINTS); IPR000644 (SMART); IPR000644 (PFAM); IPR014743 (G3DSA:1.10.3080.GENE3D); IPR001807 (PFAM); G3DSA:3.10.580.10 (GENE3D); PTHR11689 (PANTHER); PTHR11689:SF14 (PANTHER); NON_CYTOPLASMIC_DOMAIN (PHOBIUS); TRANSMEMBRANE (PHOBIUS); TRANSMEMBRANE (PHOBIUS); SIGNAL_PEPTIDE_H_REGION (PHOBIUS); SIGNAL_PEPTIDE_N_REGION (PHOBIUS); CYTOPLASMIC_DOMAIN (PHOBIUS); TRANSMEMBRANE (PHOBIUS); TRAN…
BnaA01g02160D	GSBRNA2T00121383001	isocitrate dehydrogenase	1248	20	0	0.832	7	F:magnesium ion binding; F:isocitrate dehydrogenase (NAD+) activity; F:NAD binding; C:mitochondrion; C:apoplast; P:isocitrate metabolic process; P:tricarboxylic acid cycle	EC:1.1.1.41; EC:1.1.1	IPR024084 (PFAM); IPR024084 (G3DSA:3.40.718.GENE3D); PTHR11835:SF51 (PANTHER); IPR001804 (PANTHER); SSF53659 (SUPERFAMILY)
BnaA01g02270D	GSBRNA2T00121371001	protein nuclear fusion defective 4-like	1647	20	0	0.919	3	C:chloroplast; P:glucosinolate biosynthetic process; P:circadian rhythm	-	G3DSA:1.20.1250.20 (GENE3D); IPR010658 (PFAM); PTHR21576 (PANTHER); PTHR21576:SF17 (PANTHER); TRANSMEMBRANE (PHOBIUS); CYTOPLASMIC_DOMAIN (PHOBIUS); NON_CYTOPLASMIC_DOMAIN (PHOBIUS); TRANSMEMBRANE (PHOBIUS); NON_CYTOPLASMIC_DOMAIN (PHOBIUS); TRANSMEMBRANE (PHOBIUS); CYTOPLASMIC_DOMAIN (PHOBIUS); TRANSMEMBRANE (PHOBIUS); TRANSMEMBRANE (PHOBIUS); CYTOPLASMIC_DOMAIN (PHOBIUS); NON_CYTOPLASMIC_DOMAIN…
BnaA01g02300D	GSBRNA2T00121368001	xanthine dehydrogenase 1	4074	20	0	0.9555	13	F:electron carrier activity; P:purine nucleobase catabolic process; F:UDP-N-acetylmuramate dehydrogenase activity; P:response to reactive oxygen species; P:superoxide anion generation; P:response to water deprivation; F:xanthine dehydrogenase activity; F:iron ion binding; F:flavin adenine dinucleotide binding; P:xanthine metabolic process; C:cytosol; P:oxidation-reduction process; F:2 iron, 2 sul…	EC:1.17.1; EC:1.1.1.158; EC:1.17.1.4	IPR005107 (SMART); IPR016208 (PIRSF); IPR000674 (SMART); IPR016167 (G3DSA:3.30.43.GENE3D); IPR008274 (G3DSA:3.30.365.GENE3D); IPR005107 (PFAM); IPR008274 (PFAM); IPR000674 (PFAM); IPR008274 (G3DSA:3.30.365.GENE3D); IPR002888 (G3DSA:1.10.150.GENE3D); IPR016169 (G3DSA:3.30.465.GENE3D); IPR008274 (G3DSA:3.30.365.GENE3D); IPR008274 (G3DSA:3.30.365.GENE3D); IPR000674 (G3DSA:3.90.1170.GENE3D); IPR01267…
BnaA01g02530D	GSBRNA2T00121342001	fk506-binding protein 3-like	615	20	2.1e-93	0.7765	2	P:biological_process; F:molecular_function	-	no IPS match
BnaA01g02620D	GSBRNA2T00121331001	transcription factor bhlh63-like	990	20	0	0.7905	7	C:nucleus; F:DNA binding; F:transcription factor activity, sequence-specific DNA binding; P:transcription, DNA-templated; P:regulation of transcription, DNA-templated; F:protein dimerization activity; P:positive regulation of flower development	-	IPR011598 (SMART); IPR011598 (G3DSA:4.10.280.GENE3D); IPR011598 (PFAM); PTHR12565:SF152 (PANTHER); PTHR12565 (PANTHER); IPR011598 (PROSITE_PROFILES); IPR011598 (SUPERFAMILY)
BnaA01g02650D	GSBRNA2T00121328001	glucan endo- -beta-glucosidase 7-like	1521	20	0	0.917	7	P:carbohydrate metabolic process; C:chloroplast; C:cell wall; P:cell wall organization; C:extracellular region; F:glucan endo-1,3-beta-D-glucosidase activity; C:plasma membrane	EC:3.2.1.21; EC:3.2.1.39; EC:3.2.1	IPR012946 (SMART); IPR012946 (PFAM); IPR013781 (G3DSA:3.20.20.GENE3D); IPR000490 (PFAM); PTHR32227 (PANTHER); PTHR32227:SF16 (PANTHER); IPR000490 (PROSITE_PATTERNS); SIGNAL_PEPTIDE (PHOBIUS); NON_CYTOPLASMIC_DOMAIN (PHOBIUS); SIGNAL_PEPTIDE_N_REGION (PHOBIUS); SIGNAL_PEPTIDE_C_REGION (PHOBIUS); CYTOPLASMIC_DOMAIN (PHOBIUS); SIGNAL_PEPTIDE_H_REGION (PHOBIUS); TRANSMEMBRANE (PHOBIUS); SignalP-noTM …
BnaA01g02670D	GSBRNA2T00121325001	coatomer subunit gamma	2661	20	0	0.9765	14	P:gluconeogenesis; P:cytoskeleton organization; F:structural molecule activity; P:protein N-linked glycosylation; P:intracellular protein transport; C:plasma membrane; C:nucleus; C:chloroplast; C:plasmodesma; P:vesicle-mediated transport; C:cytosol; F:clathrin binding; C:COPI vesicle coat; P:proteasomal protein catabolic process	-	IPR017106 (PIRSF); IPR013040 (G3DSA:2.60.40.GENE3D); IPR011989 (G3DSA:1.25.10.GENE3D); IPR002553 (PFAM); IPR032154 (PFAM); IPR015873 (G3DSA:3.30.310.GENE3D); IPR013040 (PFAM); PTHR10261:SF5 (PANTHER); IPR017106 (PANTHER); IPR013041 (SUPERFAMILY); IPR009028 (SUPERFAMILY); IPR016024 (SUPERFAMILY)
BnaA01g02780D	GSBRNA2T00121312001	4-hydroxy-3-methylbut-2-enyl diphosphate chloroplastic	1389	20	0	0.95	9	C:chloroplast stroma; P:dimethylallyl diphosphate biosynthetic process; F:metal ion binding; P:response to antibiotic; P:isopentenyl diphosphate biosynthetic process, methylerythritol 4-phosphate pathway; F:3 iron, 4 sulfur cluster binding; P:oxidation-reduction process; F:4-hydroxy-3-methylbut-2-en-1-yl diphosphate reductase activity; F:4-hydroxy-3-methylbut-2-en-1-yl diphosphate synthase activi…	EC:1.17.1; EC:1.17.1.2; EC:1.17.7.1; EC:1.17.7	IPR003451 (TIGRFAM); IPR003451 (PFAM); PTHR31619 (PANTHER); PTHR31619:SF2 (PANTHER); IPR003451 (HAMAP)
BnaA01g02880D	GSBRNA2T00121301001	aldehyde dehydrogenase family 3 member chloroplastic isoform x1	1671	20	0	0.957	10	F:aldehyde dehydrogenase (NAD) activity; F:3-chloroallyl aldehyde dehydrogenase activity; P:cellular aldehyde metabolic process; P:response to abscisic acid; F:aldehyde dehydrogenase [NAD(P)+] activity; C:mitochondrion; C:chloroplast envelope; P:oxidation-reduction process; F:aldehyde dehydrogenase (NADP+) activity; P:response to water deprivation	EC:1.2.1.5; EC:1.2.1.4; EC:1.2.1.3; EC:1.2.1	IPR012394 (PIRSF); IPR015590 (PFAM); IPR016162 (G3DSA:3.40.605.GENE3D); IPR016163 (G3DSA:3.40.309.GENE3D); PTHR11699 (PANTHER); PTHR11699:SF171 (PANTHER); IPR016160 (PROSITE_PATTERNS); TRANSMEMBRANE (PHOBIUS); CYTOPLASMIC_DOMAIN (PHOBIUS); NON_CYTOPLASMIC_DOMAIN (PHOBIUS); IPR016161 (SUPERFAMILY)
BnaA01g02940D	GSBRNA2T00121295001	stress enhanced protein 1	444	20	2.3e-46	0.85	32	P:chlorophyll biosynthetic process; P:response to wounding; P:rRNA processing; P:photosynthetic electron transport in photosystem I; P:response to blue light; P:plastid organization; C:chloroplast thylakoid membrane; P:petal development; P:plant-type cell wall modification; F:transcription factor activity, sequence-specific DNA binding; P:cellular response to UV-A; P:regulation of flower developm…	-	PTHR14154 (PANTHER); PTHR14154:SF18 (PANTHER); NON_CYTOPLASMIC_DOMAIN (PHOBIUS); CYTOPLASMIC_DOMAIN (PHOBIUS); TRANSMEMBRANE (PHOBIUS); CYTOPLASMIC_DOMAIN (PHOBIUS); TRANSMEMBRANE (PHOBIUS); IPR023329 (SUPERFAMILY); TMhelix (TMHMM)
BnaA01g02980D	GSBRNA2T00121290001	elicitor-responsive protein 3-like	777	20	2.1e-110	0.9415	12	F:nucleic acid binding; P:regulation of plant-type hypersensitive response; P:defense response by callose deposition; C:plasmodesma; P:endoplasmic reticulum unfolded protein response; P:response to wounding; C:cytosol; P:negative regulation of programmed cell death; P:response to chitin; P:protein targeting to membrane; P:response to absence of light; P:response to mechanical stimulus	-	PR01217 (PRINTS); IPR000008 (SMART); IPR000008 (G3DSA:2.60.40.GENE3D); IPR000008 (PFAM); PTHR10024 (PANTHER); IPR000008 (PROSITE_PROFILES); IPR000008 (SUPERFAMILY)
BnaA01g03010D	GSBRNA2T00121287001	udp-glycosyltransferase 73b1-like	1488	20	0	0.9305	5	F:abscisic acid glucosyltransferase activity; C:chloroplast; F:quercetin 3-O-glucosyltransferase activity; F:quercetin 7-O-glucosyltransferase activity; P:metabolic process	EC:2.4.1	IPR002213 (PFAM); G3DSA:3.40.50.2000 (GENE3D); IPR002213 (PANTHER); PTHR11926:SF152 (PANTHER); IPR002213 (PROSITE_PATTERNS); SSF53756 (SUPERFAMILY)
BnaA01g03020D	GSBRNA2T00121286001	udp-glycosyltransferase 73b3-like	1461	20	0	0.911	6	F:abscisic acid glucosyltransferase activity; F:quercetin 3-O-glucosyltransferase activity; F:flavonol 3-O-glucosyltransferase activity; P:response to other organism; P:metabolic process; P:defense response	EC:2.4.1.91; EC:2.4.1	IPR002213 (PFAM); G3DSA:3.40.50.2000 (GENE3D); IPR002213 (PANTHER); PTHR11926:SF152 (PANTHER); IPR002213 (PROSITE_PATTERNS); SSF53756 (SUPERFAMILY)
BnaA01g03400D	GSBRNA2T00121243001	phospho-2-dehydro-3-deoxyheptonate aldolase chloroplastic-like	1527	20	0	0.9535	5	P:aromatic amino acid family biosynthetic process; F:protein binding; C:chloroplast thylakoid; F:3-deoxy-7-phosphoheptulonate synthase activity; P:chorismate biosynthetic process	EC:2.5.1.54	IPR002480 (PFAM); IPR002480 (TIGRFAM); PTHR21337:SF6 (PANTHER); IPR002480 (PANTHER); SSF51569 (SUPERFAMILY)
BnaA01g03470D	GSBRNA2T00121235001	BnaA01g03470D	294	20	6.3e-63	0.8905	1	C:nucleus	-	PTHR34808:SF2 (PANTHER); PTHR34808 (PANTHER)
BnaA01g03790D	GSBRNA2T00121200001	aminopeptidase m1-like	2622	20	0	0.955	15	P:gluconeogenesis; F:zinc ion binding; P:cytoskeleton organization; C:endoplasmic reticulum; F:peptide binding; C:organelle membrane; C:plasma membrane; C:nucleus; P:auxin polar transport; P:peptide catabolic process; C:cytosol; F:metalloaminopeptidase activity; P:regulation of anion channel activity; F:N-1-naphthylphthalamic acid binding; P:proteasomal protein catabolic process	EC:3.4.11	IPR014782 (PRINTS); G3DSA:1.10.390.10 (GENE3D); IPR014782 (PFAM); IPR024571 (PFAM); IPR001930 (PANTHER); PTHR11533:SF189 (PANTHER); SSF55486 (SUPERFAMILY); SSF63737 (SUPERFAMILY)
BnaA01g03820D	GSBRNA2T00121196001	calmodulin-binding protein	1089	20	0	0.9385	28	P:regulation of multi-organism process; P:regulation of plant-type hypersensitive response; P:detection of biotic stimulus; P:salicylic acid biosynthetic process; P:negative regulation of programmed cell death; P:MAPK cascade; P:response to molecule of bacterial origin; P:respiratory burst involved in defense response; P:regulation of stomatal movement; P:endoplasmic reticulum unfolded protein re…	-	PTHR31250:SF13 (PANTHER); PTHR31250 (PANTHER); SIGNAL_PEPTIDE_H_REGION (PHOBIUS); SIGNAL_PEPTIDE_C_REGION (PHOBIUS); SIGNAL_PEPTIDE_N_REGION (PHOBIUS); NON_CYTOPLASMIC_DOMAIN (PHOBIUS); SIGNAL_PEPTIDE (PHOBIUS); SignalP-noTM (SIGNALP_EUK)
BnaA01g03860D	GSBRNA2T00121192001	glycine dehydrogenase mitochondrial	3135	20	0	0.9385	33	C:chloroplast stroma; P:chlorophyll biosynthetic process; P:aromatic amino acid family biosynthetic process; P:jasmonic acid biosynthetic process; C:chloroplast thylakoid; P:vitamin metabolic process; P:maltose metabolic process; F:ATP binding; P:unsaturated fatty acid biosynthetic process; P:positive regulation of transcription, DNA-templated; C:apoplast; P:cysteine biosynthetic process; C:cytos…	EC:1.4.4.2	IPR015421 (G3DSA:3.40.640.GENE3D); IPR003437 (TIGRFAM); IPR020580 (PFAM); IPR020581 (PANTHER); PTHR11773:SF4 (PANTHER); IPR003437 (HAMAP); IPR015424 (SUPERFAMILY); IPR015424 (SUPERFAMILY)
BnaA01g04000D	GSBRNA2T00121174001	vacuolar-processing enzyme	1464	20	0	0.931	11	P:vacuolar protein processing; P:membrane fusion; P:leaf senescence; F:cysteine-type endopeptidase activity; P:response to wounding; P:response to jasmonic acid; P:response to salicylic acid; C:extracellular region; C:lytic vacuole; P:response to ethylene; P:Golgi vesicle transport	EC:3.4.22; EC:3.4	IPR001096 (PRINTS); IPR001096 (PIRSF); PIRSF500139 (PIRSF); IPR001096 (PFAM); IPR001096 (PANTHER); PTHR12000:SF13 (PANTHER); SIGNAL_PEPTIDE_H_REGION (PHOBIUS); SIGNAL_PEPTIDE_C_REGION (PHOBIUS); SIGNAL_PEPTIDE (PHOBIUS); SIGNAL_PEPTIDE_N_REGION (PHOBIUS); NON_CYTOPLASMIC_DOMAIN (PHOBIUS); SignalP-noTM (SIGNALP_EUK); SignalP-TM (SIGNALP_GRAM_POSITIVE); SignalP-noTM (SIGNALP_GRAM_NEGATIVE)
BnaA01g04650D	GSBRNA2T00121095001	tetratricopeptide repeat domain-containing protein	747	20	4.6e-130	0.842	3	P:positive regulation of transcription, DNA-templated; P:cell differentiation; P:leaf morphogenesis	-	IPR011990 (G3DSA:1.25.40.GENE3D); PTHR26312 (PANTHER); PTHR26312:SF73 (PANTHER); IPR011990 (SUPERFAMILY)
BnaA01g04670D	GSBRNA2T00121093001	g-type lectin s-receptor-like serine threonine-protein kinase sd2-5	2433	20	0	0.9005	7	F:ATP binding; F:calmodulin binding; F:ubiquitin protein ligase binding; P:protein autophosphorylation; F:protein serine/threonine kinase activity; F:carbohydrate binding; C:plasma membrane	EC:2.7.11	IPR024171 (PIRSF); IPR002290 (SMART); IPR001480 (SMART); IPR001480 (PFAM); G3DSA:1.10.510.10 (GENE3D); IPR013320 (G3DSA:2.60.120.GENE3D); IPR000719 (PFAM); IPR001480 (G3DSA:2.90.10.GENE3D); G3DSA:3.30.200.20 (GENE3D); PTHR27002:SF31 (PANTHER); PTHR27002 (PANTHER); IPR017441 (PROSITE_PATTERNS); IPR008271 (PROSITE_PATTERNS); SIGNAL_PEPTIDE_H_REGION (PHOBIUS); SIGNAL_PEPTIDE (PHOBIUS); SIGNAL_PEPTID…
BnaA01g04730D	GSBRNA2T00121083001	e3 ubiquitin-protein ligase keg-like	1842	20	0	0.919	5	F:ATP binding; C:chloroplast; P:organ senescence; F:protein kinase activity; P:protein phosphorylation	-	G3DSA:3.30.200.20 (GENE3D); G3DSA:1.10.510.10 (GENE3D); IPR001245 (PFAM); PTHR22967 (PANTHER); PTHR22967:SF67 (PANTHER); NON_CYTOPLASMIC_DOMAIN (PHOBIUS); CYTOPLASMIC_DOMAIN (PHOBIUS); TRANSMEMBRANE (PHOBIUS); IPR000719 (PROSITE_PROFILES); IPR011009 (SUPERFAMILY); TMhelix (TMHMM)
BnaA01g04740D	GSBRNA2T00121082001	atp synthase subunit b chloroplastic-like	666	20	1.9e-80	0.933	30	P:regulation of multi-organism process; P:regulation of plant-type hypersensitive response; F:hydrogen ion transmembrane transporter activity; P:detection of biotic stimulus; P:photorespiration; P:salicylic acid biosynthetic process; P:rRNA processing; P:response to cytokinin; P:plastid organization; C:chloroplast thylakoid membrane; P:MAPK cascade; P:response to cold; P:glucosinolate biosyntheti…	-	Coil (COILS); Coil (COILS); IPR002146 (PFAM); TRANSMEMBRANE (PHOBIUS); CYTOPLASMIC_DOMAIN (PHOBIUS); TRANSMEMBRANE (PHOBIUS); CYTOPLASMIC_DOMAIN (PHOBIUS); NON_CYTOPLASMIC_DOMAIN (PHOBIUS); SignalP-TM (SIGNALP_GRAM_POSITIVE); TMhelix (TMHMM)
BnaA01g04750D	GSBRNA2T00121081001	coiled-coil domain-containing protein 18-like	2262	20	0	0.8905	3	P:iron ion homeostasis; P:response to iron ion; P:response to reactive oxygen species	-	Coil (COILS); Coil (COILS); Coil (COILS); Coil (COILS); Coil (COILS); Coil (COILS); Coil (COILS); PTHR23160 (PANTHER); PTHR23160:SF7 (PANTHER)
BnaA01g04780D	GSBRNA2T00121076001	vesicle-associated membrane protein 711	663	20	9.4e-146	0.9645	18	P:regulation of plant-type hypersensitive response; P:membrane fusion; P:response to salt stress; P:intermembrane transport; P:Golgi organization; P:positive regulation of flavonoid biosynthetic process; P:phenylpropanoid metabolic process; P:cellular modified amino acid biosynthetic process; P:response to cadmium ion; C:vacuolar membrane; P:protein targeting to membrane; C:plasma membrane; P:pol…	-	IPR001388 (PRINTS); IPR001388 (PFAM); IPR010908 (PFAM); IPR001388 (G3DSA:1.10.3840.GENE3D); IPR010908 (G3DSA:3.30.450.GENE3D); PTHR21136:SF104 (PANTHER); PTHR21136 (PANTHER); IPR001388 (PROSITE_PATTERNS); SIGNAL_PEPTIDE (PHOBIUS); NON_CYTOPLASMIC_DOMAIN (PHOBIUS); SIGNAL_PEPTIDE_N_REGION (PHOBIUS); TRANSMEMBRANE (PHOBIUS); SIGNAL_PEPTIDE_H_REGION (PHOBIUS); CYTOPLASMIC_DOMAIN (PHOBIUS); SIGNAL_PE…
BnaA01g04840D	GSBRNA2T00121068001	carboxylate clamp-tetratricopeptide repeat protein	2178	20	0	0.8585	4	P:response to cyclopentenone; P:toxin catabolic process; C:mitochondrion; C:vacuole	-	IPR019734 (SMART); IPR000270 (SMART); IPR011990 (G3DSA:1.25.40.GENE3D); G3DSA:3.10.20.240 (GENE3D); IPR011990 (PFAM); IPR000270 (PFAM); IPR011990 (G3DSA:1.25.40.GENE3D); PTHR22904 (PANTHER); PTHR22904:SF367 (PANTHER); IPR000270 (PROSITE_PROFILES); IPR019734 (PROSITE_PROFILES); IPR013026 (PROSITE_PROFILES); SSF54277 (SUPERFAMILY); IPR011990 (SUPERFAMILY)
BnaA01g05280D	GSBRNA2T00073946001	enhanced disease susceptibility 5	1611	20	0	0.904	37	P:regulation of multi-organism process; P:regulation of plant-type hypersensitive response; P:aromatic amino acid family metabolic process; P:jasmonic acid biosynthetic process; F:antiporter activity; P:detection of biotic stimulus; P:salicylic acid biosynthetic process; P:glycine catabolic process; P:vitamin metabolic process; C:plastid; P:nucleotide metabolic process; P:MAPK cascade; P:drug tra…	-	IPR002528 (PFAM); IPR002528 (TIGRFAM); PTHR11206 (PANTHER); PTHR11206:SF116 (PANTHER); TRANSMEMBRANE (PHOBIUS); TRANSMEMBRANE (PHOBIUS); NON_CYTOPLASMIC_DOMAIN (PHOBIUS); CYTOPLASMIC_DOMAIN (PHOBIUS); CYTOPLASMIC_DOMAIN (PHOBIUS); NON_CYTOPLASMIC_DOMAIN (PHOBIUS); TRANSMEMBRANE (PHOBIUS); TRANSMEMBRANE (PHOBIUS); CYTOPLASMIC_DOMAIN (PHOBIUS); TRANSMEMBRANE (PHOBIUS); TRANSMEMBRANE (PHOBIUS); NON_…
BnaA01g05660D	GSBRNA2T00073995001	gamma-glutamyltranspeptidase 1-like	1719	20	0	0.965	31	F:pyridoxal phosphate binding; P:response to salt stress; P:response to fructose; F:glutathione hydrolase activity; F:L-alanine:2-oxoglutarate aminotransferase activity; P:response to wounding; P:photorespiration; P:glycine biosynthetic process; C:vacuole; P:L-alanine catabolic process; P:response to oxidative stress; C:chloroplast; P:water transport; C:plasmodesma; P:response to hypoxia; C:apopl…	EC:2.3.2.2; EC:2.6.1.44; EC:2.6.1.12; EC:2.6.1.2; EC:3.4.19; EC:2.6.1.4; EC:2.3.2.15; EC:3.4.19.13	IPR000101 (PRINTS); IPR000101 (PFAM); IPR000101 (TIGRFAM); PTHR11686:SF29 (PANTHER); IPR000101 (PANTHER); SIGNAL_PEPTIDE_N_REGION (PHOBIUS); SIGNAL_PEPTIDE_C_REGION (PHOBIUS); SIGNAL_PEPTIDE (PHOBIUS); NON_CYTOPLASMIC_DOMAIN (PHOBIUS); SIGNAL_PEPTIDE_H_REGION (PHOBIUS); SignalP-noTM (SIGNALP_GRAM_NEGATIVE); SignalP-noTM (SIGNALP_EUK); SignalP-TM (SIGNALP_GRAM_POSITIVE); IPR029055 (SUPERFAMILY)
BnaA01g05920D	GSBRNA2T00039993001	myosin heavy chain-related protein	1317	20	0	0.9315	5	C:endoplasmic reticulum; C:Golgi apparatus; C:vacuolar membrane; P:glucose catabolic process; P:D-xylose metabolic process	-	Coil (COILS); PTHR34360:SF1 (PANTHER); PTHR34360 (PANTHER); SIGNAL_PEPTIDE (PHOBIUS); NON_CYTOPLASMIC_DOMAIN (PHOBIUS); TRANSMEMBRANE (PHOBIUS); CYTOPLASMIC_DOMAIN (PHOBIUS); SIGNAL_PEPTIDE_N_REGION (PHOBIUS); SIGNAL_PEPTIDE_C_REGION (PHOBIUS); SIGNAL_PEPTIDE_H_REGION (PHOBIUS); SignalP-TM (SIGNALP_GRAM_POSITIVE); SignalP-noTM (SIGNALP_EUK); SignalP-noTM (SIGNALP_GRAM_NEGATIVE); SSF58113 (SUPERFA…
BnaA01g06300D	GSBRNA2T00039946001	calponin homology domain-containing protein ddb_g0272472-like	885	20	7.4e-176	0.81	1	C:nucleus	-	Coil (COILS); Coil (COILS); Coil (COILS); IPR007656 (PFAM); PTHR31422 (PANTHER); PTHR31422:SF1 (PANTHER)
BnaA01g06340D	GSBRNA2T00039941001	autophagy-related protein 11-like	3345	20	0	0.9215	3	C:nucleus; C:plasmodesma; P:autophagy	-	Coil (COILS); Coil (COILS); Coil (COILS); Coil (COILS); Coil (COILS); Coil (COILS); IPR007240 (PFAM); IPR019460 (PFAM); PTHR13222 (PANTHER); PTHR13222:SF1 (PANTHER); IPR029071 (SUPERFAMILY)
BnaA01g06490D	GSBRNA2T00039921001	low temperature and salt responsive protein	225	20	3.4e-44	0.907	4	C:integral component of membrane; P:chromatin assembly or disassembly; P:cellular response to water deprivation; P:defense response to fungus	-	IPR000612 (PFAM); IPR000612 (PANTHER); IPR000612 (PROSITE_PATTERNS); CYTOPLASMIC_DOMAIN (PHOBIUS); SIGNAL_PEPTIDE_N_REGION (PHOBIUS); SIGNAL_PEPTIDE_H_REGION (PHOBIUS); TRANSMEMBRANE (PHOBIUS); SIGNAL_PEPTIDE (PHOBIUS); SIGNAL_PEPTIDE_C_REGION (PHOBIUS); NON_CYTOPLASMIC_DOMAIN (PHOBIUS); SignalP-TM (SIGNALP_EUK); TMhelix (TMHMM); TMhelix (TMHMM)
BnaA01g06540D	GSBRNA2T00039914001	glutamine amidotransferase ylr126c	753	20	6.5e-168	0.9575	7	P:tryptophan catabolic process; P:indoleacetic acid biosynthetic process; P:glutathione metabolic process; P:glucosinolate metabolic process; P:proteolysis; C:cytosol; F:gamma-glutamyl-peptidase activity	EC:3.4.19.9; EC:3.4.19	IPR017926 (PFAM); IPR029062 (G3DSA:3.40.50.GENE3D); PTHR11922 (PANTHER); PTHR11922:SF42 (PANTHER); IPR017926 (PROSITE_PROFILES); IPR029062 (SUPERFAMILY)
BnaA01g06600D	GSBRNA2T00039907001	glycine-rich protein	495	6	8.4e-10	0.96	2	P:biological_process; F:molecular_function	-	PR01228 (PRINTS); PTHR38934:SF1 (PANTHER); PTHR38934 (PANTHER); SIGNAL_PEPTIDE (PHOBIUS); SIGNAL_PEPTIDE_C_REGION (PHOBIUS); SIGNAL_PEPTIDE_H_REGION (PHOBIUS); NON_CYTOPLASMIC_DOMAIN (PHOBIUS); SIGNAL_PEPTIDE_N_REGION (PHOBIUS); SignalP-noTM (SIGNALP_EUK)
BnaA01g06620D	GSBRNA2T00039904001	tet9_arath ame: full=tetraspanin-9	780	20	2e-180	0.818	11	C:plasmodesma; P:ethylene biosynthetic process; C:integral component of membrane; P:response to wounding; C:Golgi apparatus; C:extracellular region; P:aging; P:response to chitin; P:defense response to fungus; C:plasma membrane; P:response to mechanical stimulus	-	IPR000301 (PRINTS); IPR018499 (PFAM); PTHR32191:SF2 (PANTHER); PTHR32191 (PANTHER); TRANSMEMBRANE (PHOBIUS); TRANSMEMBRANE (PHOBIUS); CYTOPLASMIC_DOMAIN (PHOBIUS); NON_CYTOPLASMIC_DOMAIN (PHOBIUS); CYTOPLASMIC_DOMAIN (PHOBIUS); TRANSMEMBRANE (PHOBIUS); NON_CYTOPLASMIC_DOMAIN (PHOBIUS); NON_CYTOPLASMIC_DOMAIN (PHOBIUS); TRANSMEMBRANE (PHOBIUS); TMhelix (TMHMM); TMhelix (TMHMM); TMhelix (TMHMM); TM…
BnaA01g06750D	GSBRNA2T00039889001	xyloglucan endotransglucosylase hydrolase protein 24	849	20	0	0.947	12	P:plant-type cell wall loosening; C:apoplast; C:Golgi apparatus; P:response to brassinosteroid; P:gibberellic acid mediated signaling pathway; C:plant-type cell wall; F:hydrolase activity, hydrolyzing O-glycosyl compounds; F:xyloglucan:xyloglucosyl transferase activity; P:aging; C:plasma membrane; P:xyloglucan metabolic process; P:cell wall biogenesis	EC:2.4.1.207	IPR016455 (PIRSF); IPR013320 (G3DSA:2.60.120.GENE3D); IPR000757 (PFAM); IPR010713 (PFAM); PTHR31062 (PANTHER); PTHR31062:SF20 (PANTHER); IPR008263 (PROSITE_PATTERNS); SIGNAL_PEPTIDE_N_REGION (PHOBIUS); NON_CYTOPLASMIC_DOMAIN (PHOBIUS); SIGNAL_PEPTIDE (PHOBIUS); SIGNAL_PEPTIDE_C_REGION (PHOBIUS); SIGNAL_PEPTIDE_H_REGION (PHOBIUS); SignalP-noTM (SIGNALP_GRAM_NEGATIVE); SignalP-TM (SIGNALP_GRAM_POSI…
BnaA01g06820D	GSBRNA2T00039880001	atpase plasma membrane-type-like isoform x2	2847	20	0	0.972	24	P:ATP hydrolysis coupled proton transport; P:protein glycosylation; C:Golgi apparatus; F:hydrogen-exporting ATPase activity, phosphorylative mechanism; C:vacuolar membrane; P:ATP biosynthetic process; C:plasma membrane; P:response to water deprivation; F:magnesium ion binding; P:oligopeptide transport; C:nucleus; F:ATP binding; P:ER to Golgi vesicle-mediated transport; C:plasmodesma; F:protein bi…	EC:3.6.1; EC:3.6.1.3; EC:3.6.3.6; EC:3.6.1.15	Coil (COILS); IPR001757 (PRINTS); IPR001757 (PRINTS); IPR004014 (SMART); IPR023298 (G3DSA:1.20.1110.GENE3D); IPR006534 (TIGRFAM); PF00702 (PFAM); IPR023299 (G3DSA:3.40.1110.GENE3D); IPR001757 (TIGRFAM); IPR008250 (G3DSA:2.70.150.GENE3D); IPR004014 (PFAM); IPR008250 (PFAM); PTHR24093 (PANTHER); PTHR24093:SF355 (PANTHER); IPR018303 (PROSITE_PATTERNS); CYTOPLASMIC_DOMAIN (PHOBIUS); CYTOPLASMIC_DOMAI…
BnaA01g07000D	GSBRNA2T00076834001	tbc domain-containing protein	2406	20	0	0.862	1	C:cytoplasm	-	Coil (COILS); IPR000195 (SMART); G3DSA:1.10.8.270 (GENE3D); IPR000195 (PFAM); PTHR22957 (PANTHER); PTHR22957:SF28 (PANTHER); IPR000195 (PROSITE_PROFILES); IPR000195 (SUPERFAMILY); IPR000195 (SUPERFAMILY)
BnaA01g07090D	GSBRNA2T00076821001	PREDICTED: uncharacterized protein LOC106372133	204	20	5.6e-41	0.937	3	P:biological_process; C:cellular_component; F:molecular_function	-	no IPS match
BnaA01g07130D	GSBRNA2T00076817001	transmembrane protein 230-like	312	20	5.8e-56	0.9725	1	P:phosphatidylinositol biosynthetic process	-	IPR008590 (PFAM); PTHR15664 (PANTHER); TRANSMEMBRANE (PHOBIUS); TRANSMEMBRANE (PHOBIUS); CYTOPLASMIC_DOMAIN (PHOBIUS); NON_CYTOPLASMIC_DOMAIN (PHOBIUS); CYTOPLASMIC_DOMAIN (PHOBIUS); TMhelix (TMHMM); TMhelix (TMHMM)
BnaA01g07170D	GSBRNA2T00076813001	mitogen-activated protein kinase kinase 2	1095	20	0	0.954	35	P:regulation of multi-organism process; P:regulation of plant-type hypersensitive response; P:response to salt stress; P:detection of biotic stimulus; P:Golgi organization; P:cold acclimation; P:salicylic acid biosynthetic process; P:negative regulation of programmed cell death; F:ATP binding; P:MAPK cascade; P:activation of MAPK activity; P:water transport; P:endoplasmic reticulum unfolded prote…	EC:2.7.11; EC:2.7.12.1	IPR002290 (SMART); G3DSA:3.30.200.20 (GENE3D); IPR000719 (PFAM); G3DSA:1.10.510.10 (GENE3D); PTHR24361 (PANTHER); PTHR24361:SF385 (PANTHER); IPR008271 (PROSITE_PATTERNS); IPR017441 (PROSITE_PATTERNS); IPR000719 (PROSITE_PROFILES); IPR011009 (SUPERFAMILY)
BnaA01g07270D	GSBRNA2T00076800001	ectonucleotide pyrophosphatase phosphodiesterase family member 3-like	1488	20	0	0.8925	7	P:methionine biosynthetic process; C:nucleus; P:RNA splicing, via endonucleolytic cleavage and ligation; F:NADH pyrophosphatase activity; P:cell redox homeostasis; C:vacuole; P:nucleotide metabolic process	EC:3.6.1; EC:3.6.1.9	IPR002591 (PFAM); IPR017849 (G3DSA:3.40.720.GENE3D); IPR024873 (PANTHER); CYTOPLASMIC_DOMAIN (PHOBIUS); NON_CYTOPLASMIC_DOMAIN (PHOBIUS); TRANSMEMBRANE (PHOBIUS); IPR017850 (SUPERFAMILY); TMhelix (TMHMM)
BnaA01g07360D	GSBRNA2T00076791001	atp synthase subunit g protein	369	20	1.5e-84	0.9725	9	C:mitochondrial proton-transporting ATP synthase complex, coupling factor F(o); F:hydrogen ion transmembrane transporter activity; P:photorespiration; P:response to cadmium ion; P:ATP synthesis coupled proton transport; P:proteasome core complex assembly; P:ubiquitin-dependent protein catabolic process; P:second-messenger-mediated signaling; P:response to misfolded protein	-	IPR006808 (PFAM); PTHR12386:SF14 (PANTHER); IPR006808 (PANTHER)
BnaA01g07540D	GSBRNA2T00091372001	derlin-1	870	20	0	0.867	35	P:cytoskeleton organization; P:response to salt stress; P:response to fructose; P:vacuole organization; P:Golgi organization; P:response to cytokinin; C:endoplasmic reticulum membrane; P:regulation of hormone levels; F:ATP binding; C:chloroplast; P:water transport; P:response to heat; P:multidimensional cell growth; P:response to far red light; P:calcium ion transport; C:cytosol; P:cellulose bios…	-	PF04511 (PFAM); PTHR11009:SF13 (PANTHER); IPR007599 (PANTHER); TRANSMEMBRANE (PHOBIUS); TRANSMEMBRANE (PHOBIUS); NON_CYTOPLASMIC_DOMAIN (PHOBIUS); TRANSMEMBRANE (PHOBIUS); TRANSMEMBRANE (PHOBIUS); TRANSMEMBRANE (PHOBIUS); SIGNAL_PEPTIDE_H_REGION (PHOBIUS); CYTOPLASMIC_DOMAIN (PHOBIUS); NON_CYTOPLASMIC_DOMAIN (PHOBIUS); CYTOPLASMIC_DOMAIN (PHOBIUS); SIGNAL_PEPTIDE_N_REGION (PHOBIUS); SIGNAL_PEPTID…
BnaA01g07860D	GSBRNA2T00058160001	26s proteasome regulatory subunit 4 homolog a	1332	20	0	0.9885	32	P:female gamete generation; P:meristem growth; C:proteasome regulatory particle, base subcomplex; P:response to salt stress; P:photorespiration; P:seedling development; P:regulation of gene silencing; P:meristem structural organization; F:ATP binding; P:fatty acid beta-oxidation; P:response to heat; P:toxin catabolic process; C:cytosolic proteasome complex; C:nuclear proteasome complex; F:TBP-cla…	EC:3.6.1; EC:3.6.1.3; EC:3.6.1.15	IPR003593 (SMART); IPR003959 (PFAM); IPR005937 (TIGRFAM); G3DSA:1.10.8.60 (GENE3D); IPR027417 (G3DSA:3.40.50.GENE3D); PTHR23073 (PANTHER); IPR003960 (PROSITE_PATTERNS); IPR027417 (SUPERFAMILY)
BnaA01g07970D	GSBRNA2T00058148001	bark storage protein a	1044	20	0	0.914	3	F:catalytic activity; P:nucleoside metabolic process; C:plasma membrane	-	IPR000845 (G3DSA:3.40.50.GENE3D); IPR000845 (PFAM); IPR018017 (PANTHER); PTHR21234:SF19 (PANTHER); SIGNAL_PEPTIDE_H_REGION (PHOBIUS); NON_CYTOPLASMIC_DOMAIN (PHOBIUS); SIGNAL_PEPTIDE_N_REGION (PHOBIUS); SIGNAL_PEPTIDE (PHOBIUS); SIGNAL_PEPTIDE_C_REGION (PHOBIUS); SignalP-noTM (SIGNALP_EUK); IPR000845 (SUPERFAMILY)
BnaA01g08150D	GSBRNA2T00058125001	photosystem i reaction center subunit iv chloroplastic-like	432	20	3.6e-63	0.8825	11	P:divalent metal ion transport; P:photosystem II assembly; C:chloroplast envelope; P:cysteine biosynthetic process; P:rRNA processing; C:photosystem I reaction center; C:plastoglobule; P:response to cytokinin; P:cellular cation homeostasis; P:plastid organization; C:chloroplast thylakoid membrane	-	IPR003375 (PFAM); G3DSA:2.30.30.50 (GENE3D); PTHR34549 (PANTHER); PTHR34549:SF2 (PANTHER); SIGNAL_PEPTIDE_N_REGION (PHOBIUS); NON_CYTOPLASMIC_DOMAIN (PHOBIUS); SIGNAL_PEPTIDE_H_REGION (PHOBIUS); SIGNAL_PEPTIDE_C_REGION (PHOBIUS); SIGNAL_PEPTIDE (PHOBIUS); IPR003375 (PRODOM); SignalP-noTM (SIGNALP_GRAM_NEGATIVE); SignalP-TM (SIGNALP_GRAM_POSITIVE); IPR008990 (SUPERFAMILY)
BnaA01g08380D	GSBRNA2T00058096001	receptor-like protein kinase 5	1035	20	0	0.9065	14	P:transmembrane receptor protein tyrosine kinase signaling pathway; P:protein autophosphorylation; F:protein serine/threonine kinase activity; C:plasma membrane; F:ATP binding; P:response to molecule of bacterial origin; P:pectin catabolic process; P:innate immune response; P:stamen development; C:integral component of membrane; P:regulation of gene expression; P:floral organ abscission; P:stomat…	EC:2.7.11	IPR002290 (SMART); G3DSA:3.30.200.20 (GENE3D); G3DSA:1.10.510.10 (GENE3D); IPR000719 (PFAM); PTHR27000:SF215 (PANTHER); PTHR27000 (PANTHER); IPR008271 (PROSITE_PATTERNS); IPR017441 (PROSITE_PATTERNS); IPR000719 (PROSITE_PROFILES); IPR011009 (SUPERFAMILY)
BnaA01g08390D	GSBRNA2T00058095001	receptor-like protein kinase 5	123	20	8.9e-19	0.854	12	F:ATP binding; P:response to molecule of bacterial origin; P:pectin catabolic process; P:signal transduction; P:innate immune response; P:stamen development; C:integral component of membrane; P:regulation of gene expression; P:protein autophosphorylation; F:protein serine/threonine kinase activity; P:stomatal complex morphogenesis; P:lateral root morphogenesis	EC:2.7.11	no IPS match
BnaA01g08410D	GSBRNA2T00058093001	receptor-like protein kinase 5	570	20	1.1e-116	0.904	14	P:transmembrane receptor protein tyrosine kinase signaling pathway; P:protein autophosphorylation; F:protein serine/threonine kinase activity; C:plasma membrane; F:ATP binding; P:response to molecule of bacterial origin; P:pectin catabolic process; P:innate immune response; P:stamen development; C:integral component of membrane; P:regulation of gene expression; P:floral organ abscission; P:stomat…	EC:2.7.11	IPR013210 (PFAM); IPR032675 (G3DSA:3.80.10.GENE3D); PTHR27000:SF215 (PANTHER); PTHR27000 (PANTHER); SIGNAL_PEPTIDE (PHOBIUS); NON_CYTOPLASMIC_DOMAIN (PHOBIUS); SIGNAL_PEPTIDE_N_REGION (PHOBIUS); SIGNAL_PEPTIDE_C_REGION (PHOBIUS); SIGNAL_PEPTIDE_H_REGION (PHOBIUS); SignalP-noTM (SIGNALP_EUK); IPR032675 (SUPERFAMILY)
BnaA01g08620D	GSBRNA2T00131258001	rna recognition motif-containing protein	912	20	0	0.9535	7	F:nucleotide binding; F:nucleic acid binding; C:nucleus; P:systemic acquired resistance; C:cytosol; P:response to cytokinin; P:response to endoplasmic reticulum stress	-	IPR000504 (SMART); IPR012677 (G3DSA:3.30.70.GENE3D); IPR000504 (PFAM); IPR000504 (PROSITE_PROFILES); IPR012677 (SUPERFAMILY)
BnaA01g08750D	GSBRNA2T00131278001	transcription factor myc4-like	1740	20	0	0.8025	9	P:anthocyanin-containing compound biosynthetic process; C:nucleus; F:DNA binding; F:transcription factor activity, sequence-specific DNA binding; P:transcription, DNA-templated; P:positive regulation of transcription, DNA-templated; F:protein dimerization activity; P:defense response; F:bHLH transcription factor binding	-	Coil (COILS); IPR011598 (SMART); IPR011598 (G3DSA:4.10.280.GENE3D); IPR011598 (PFAM); IPR025610 (PFAM); PTHR11514 (PANTHER); PTHR11514:SF43 (PANTHER); IPR011598 (PROSITE_PROFILES); IPR011598 (SUPERFAMILY)
BnaA01g08770D	GSBRNA2T00131280001	platz transcription factor family protein	684	20	3e-157	0.9435	1	C:mitochondrion	-	IPR006734 (PFAM); PTHR31065 (PANTHER); PTHR31065:SF2 (PANTHER)
BnaA01g08860D	GSBRNA2T00131289001	type i inositol polyphosphate 5-phosphatase 2-like	1083	20	0	0.939	16	P:hyperosmotic salinity response; F:phosphatidylinositol-3,4,5-trisphosphate 5-phosphatase activity; P:response to wounding; P:response to jasmonic acid; P:seed germination; F:inositol-polyphosphate 5-phosphatase activity; P:response to ethylene; P:inositol phosphate dephosphorylation; P:response to water deprivation; P:response to auxin; P:phosphatidylinositol dephosphorylation; P:inositol trisp…	EC:3.1; EC:3.1.3.36; EC:3.1.3.56; EC:3.1.3.41; EC:3.1.3	IPR000300 (SMART); IPR005135 (G3DSA:3.60.10.GENE3D); IPR005135 (PFAM); PTHR11200:SF107 (PANTHER); PTHR11200 (PANTHER); IPR005135 (SUPERFAMILY)
BnaA01g08920D	GSBRNA2T00131297001	60s ribosomal protein l32-1	402	20	7.5e-92	0.989	6	F:structural constituent of ribosome; P:ribosome biogenesis; C:Golgi apparatus; C:cytosolic large ribosomal subunit; C:nucleolus; P:translation	-	IPR001515 (PFAM); PTHR23413 (PANTHER); IPR018263 (PROSITE_PATTERNS); IPR001515 (PRODOM); IPR001515 (SUPERFAMILY)
BnaA01g09160D	GSBRNA2T00131324001	transcription factor tcp2	720	20	2.8e-121	0.8255	8	P:regulation of translation; C:nucleus; F:transcription factor activity, sequence-specific DNA binding; P:positive regulation of transcription, DNA-templated; P:cell differentiation; P:positive regulation of development, heterochronic; P:plastid organization; P:leaf morphogenesis	-	IPR017888 (PROSITE_PROFILES)
BnaA01g09270D	GSBRNA2T00131336001	magnesium-chelatase subunit chloroplastic	1272	20	0	0.978	16	C:chloroplast stroma; F:ATPase activity; P:chlorophyll biosynthetic process; P:carotenoid biosynthetic process; P:rRNA processing; P:phosphatidylglycerol biosynthetic process; P:response to cytokinin; F:ATP binding; P:unsaturated fatty acid biosynthetic process; C:cell wall; P:isopentenyl diphosphate biosynthetic process, methylerythritol 4-phosphate pathway; P:photosynthesis, light reaction; P:g…	EC:3.6.1; EC:3.6.1.3; EC:3.6.1.15; EC:6.6.1.1	Coil (COILS); IPR003593 (SMART); G3DSA:1.10.8.80 (GENE3D); IPR011775 (TIGRFAM); IPR027417 (G3DSA:3.40.50.GENE3D); IPR000523 (PFAM); PTHR32039:SF9 (PANTHER); PTHR32039 (PANTHER); NON_CYTOPLASMIC_DOMAIN (PHOBIUS); SIGNAL_PEPTIDE_N_REGION (PHOBIUS); SIGNAL_PEPTIDE_C_REGION (PHOBIUS); SIGNAL_PEPTIDE (PHOBIUS); SIGNAL_PEPTIDE_H_REGION (PHOBIUS); SignalP-TM (SIGNALP_GRAM_POSITIVE); IPR027417 (SUPERFAMI…
BnaA01g09520D	GSBRNA2T00131364001	cbl-interacting serine threonine-protein kinase 12-like	1404	20	0	0.9105	10	F:ATP binding; P:plant-type cell wall modification; F:protein binding; P:pollen tube growth; P:stomatal movement; F:protein serine/threonine kinase activity; P:protein phosphorylation; P:calcium-mediated signaling; C:intracellular; C:plasma membrane	EC:2.7.11	IPR002290 (SMART); G3DSA:1.10.510.10 (GENE3D); IPR000719 (PFAM); G3DSA:3.30.200.20 (GENE3D); IPR004041 (PFAM); IPR020636 (PANTHER); PTHR24347:SF168 (PANTHER); IPR017441 (PROSITE_PATTERNS); IPR008271 (PROSITE_PATTERNS); TRANSMEMBRANE (PHOBIUS); NON_CYTOPLASMIC_DOMAIN (PHOBIUS); CYTOPLASMIC_DOMAIN (PHOBIUS); IPR018451 (PROSITE_PROFILES); IPR000719 (PROSITE_PROFILES); IPR011009 (SUPERFAMILY)
BnaA01g09620D	GSBRNA2T00131374001	---NA---	645	0	-	-	-		-	PR00449 (PRINTS); IPR003578 (SMART); IPR020849 (SMART); IPR003579 (SMART); IPR002041 (SMART); IPR005225 (TIGRFAM); IPR027417 (G3DSA:3.40.50.GENE3D); IPR001806 (PFAM); PTHR24073:SF432 (PANTHER); PTHR24073 (PANTHER); PS51419 (PROSITE_PROFILES); IPR027417 (SUPERFAMILY)
BnaA01g09640D	GSBRNA2T00131381001	nad -binding rossmann-fold superfamily protein	1887	20	0	0.961	5	C:chloroplast stroma; C:mitochondrion; C:vacuole; P:stomatal complex morphogenesis; P:mRNA modification	-	IPR008030 (PFAM); IPR016040 (G3DSA:3.40.50.GENE3D); IPR013857 (PFAM); IPR016040 (PFAM); PTHR13194:SF19 (PANTHER); PTHR13194 (PANTHER); IPR008979 (SUPERFAMILY); IPR016040 (SUPERFAMILY)
BnaA01g09740D	GSBRNA2T00131394001	probable serine threonine-protein kinase drkc	1380	20	0	0.9595	21	P:regulation of plant-type hypersensitive response; P:hyperosmotic salinity response; P:jasmonic acid biosynthetic process; P:response to wounding; P:salicylic acid mediated signaling pathway; F:protein serine/threonine kinase activity; P:protein phosphorylation; P:protein targeting to membrane; P:jasmonic acid mediated signaling pathway; P:regulation of signal transduction; C:plasma membrane; P:…	EC:2.7.11; EC:2.7.12.1	IPR001245 (PRINTS); PIRSF000654 (PIRSF); IPR002110 (SMART); IPR001245 (PFAM); IPR020683 (G3DSA:1.25.40.GENE3D); G3DSA:1.10.510.10 (GENE3D); IPR020683 (PFAM); G3DSA:3.30.200.20 (GENE3D); PTHR23257:SF378 (PANTHER); PTHR23257 (PANTHER); IPR020683 (PROSITE_PROFILES); IPR002110 (PROSITE_PROFILES); IPR000719 (PROSITE_PROFILES); IPR011009 (SUPERFAMILY); IPR020683 (SUPERFAMILY)
BnaA01g09780D	GSBRNA2T00131398001	protein 40-3	318	20	1e-69	0.799	3	C:nucleus; P:leaf senescence; P:regulation of gene expression	-	IPR007608 (PFAM); PTHR33083:SF7 (PANTHER); PTHR33083 (PANTHER)
BnaA01g09790D	GSBRNA2T00131399001	probable xyloglucan endotransglucosylase hydrolase protein 29	1020	20	0	0.8915	7	C:cell wall; C:apoplast; P:cell wall organization; F:hydrolase activity, hydrolyzing O-glycosyl compounds; F:xyloglucan:xyloglucosyl transferase activity; P:xyloglucan metabolic process; P:cell wall biogenesis	EC:2.4.1.207	IPR016455 (PIRSF); IPR013320 (G3DSA:2.60.120.GENE3D); IPR000757 (PFAM); IPR010713 (PFAM); PTHR31062 (PANTHER); PTHR31062:SF16 (PANTHER); CYTOPLASMIC_DOMAIN (PHOBIUS); TRANSMEMBRANE (PHOBIUS); NON_CYTOPLASMIC_DOMAIN (PHOBIUS); IPR013320 (SUPERFAMILY); TMhelix (TMHMM)
BnaA01g09890D	GSBRNA2T00131413001	binding protein	1278	20	0	0.8565	2	C:nucleus; C:chloroplast	-	IPR032698 (PFAM); IPR011990 (PFAM); PTHR31350:SF4 (PANTHER); PTHR31350 (PANTHER); SignalP-TM (SIGNALP_GRAM_POSITIVE)
BnaA01g09900D	GSBRNA2T00131415001	probable carotenoid cleavage dioxygenase chloroplastic	1791	20	0	0.9275	6	F:dioxygenase activity; P:anthocyanin-containing compound biosynthetic process; F:protein binding; F:metal ion binding; P:oxidation-reduction process; C:plastoglobule	-	IPR004294 (PFAM); PTHR10543:SF46 (PANTHER); IPR004294 (PANTHER)
BnaA01g10030D	GSBRNA2T00131434001	---NA---	1482	0	-	-	-		-	IPR028098 (PFAM); G3DSA:3.40.50.2000 (GENE3D); IPR001296 (PFAM); PTHR12526 (PANTHER); PTHR12526:SF316 (PANTHER); NON_CYTOPLASMIC_DOMAIN (PHOBIUS); SIGNAL_PEPTIDE (PHOBIUS); SIGNAL_PEPTIDE_H_REGION (PHOBIUS); SIGNAL_PEPTIDE_C_REGION (PHOBIUS); SIGNAL_PEPTIDE_N_REGION (PHOBIUS); SignalP-TM (SIGNALP_GRAM_POSITIVE); SSF53756 (SUPERFAMILY); TMhelix (TMHMM)
BnaA01g10320D	GSBRNA2T00131471001	PREDICTED: uncharacterized protein At4g15970	1119	20	0	0.887	1	C:cytoplasm	-	IPR005069 (PFAM); PTHR24015:SF419 (PANTHER); PTHR24015 (PANTHER); TRANSMEMBRANE (PHOBIUS); CYTOPLASMIC_DOMAIN (PHOBIUS); NON_CYTOPLASMIC_DOMAIN (PHOBIUS); IPR029044 (SUPERFAMILY)
BnaA01g10420D	GSBRNA2T00131486001	vacuolar-sorting receptor 7	1896	20	0	0.943	9	C:integral component of plasma membrane; C:Golgi transport complex; C:trans-Golgi network; C:endosome; F:calcium ion binding; P:nitrate transport; C:Golgi membrane; P:response to nitrate; P:protein targeting to vacuole	-	IPR026823 (PFAM); G3DSA:2.10.25.10 (GENE3D); IPR003137 (PFAM); G3DSA:3.50.30.30 (GENE3D); PTHR22765 (PANTHER); PTHR22765:SF56 (PANTHER); SIGNAL_PEPTIDE_H_REGION (PHOBIUS); CYTOPLASMIC_DOMAIN (PHOBIUS); SIGNAL_PEPTIDE_N_REGION (PHOBIUS); TRANSMEMBRANE (PHOBIUS); NON_CYTOPLASMIC_DOMAIN (PHOBIUS); SIGNAL_PEPTIDE (PHOBIUS); SIGNAL_PEPTIDE_C_REGION (PHOBIUS); SignalP-TM (SIGNALP_EUK); SSF52025 (SUPERF…
BnaA01g10520D	GSBRNA2T00131505001	BnaA01g10520D	264	2	5e-56	0.98	-		-	SignalP-TM (SIGNALP_GRAM_POSITIVE)
BnaA01g10550D	GSBRNA2T00131508001	elongation factor chloroplastic-like	909	20	0	0.9825	5	F:GTP binding; F:translation elongation factor activity; F:GTPase activity; P:translational elongation; C:intracellular	EC:3.6.1; EC:3.6.1.15	IPR027417 (G3DSA:3.40.50.GENE3D); IPR004160 (PFAM); G3DSA:2.40.30.10 (GENE3D); IPR004161 (PFAM); G3DSA:2.40.30.10 (GENE3D); PTHR23115 (PANTHER); PTHR23115:SF146 (PANTHER); IPR031157 (PROSITE_PATTERNS); SignalP-TM (SIGNALP_GRAM_POSITIVE); IPR009001 (SUPERFAMILY); IPR009000 (SUPERFAMILY)
BnaA01g10650D	GSBRNA2T00131519001	probable udp-arabinose 4-epimerase 3	1236	20	0	0.971	9	F:coenzyme binding; F:UDP-glucose 4-epimerase activity; C:Golgi cisterna membrane; F:UDP-arabinose 4-epimerase activity; C:integral component of membrane; P:galactose metabolic process; P:amino acid transport; P:capsule polysaccharide biosynthetic process; P:UDP-L-arabinose biosynthetic process	EC:5.1.3.5; EC:5.1.3.2	G3DSA:3.90.25.10 (GENE3D); IPR016040 (G3DSA:3.40.50.GENE3D); IPR005886 (TIGRFAM); IPR016040 (PFAM); PTHR10366:SF326 (PANTHER); PTHR10366 (PANTHER); TRANSMEMBRANE (PHOBIUS); CYTOPLASMIC_DOMAIN (PHOBIUS); NON_CYTOPLASMIC_DOMAIN (PHOBIUS); IPR016040 (SUPERFAMILY); TMhelix (TMHMM)
BnaA01g10740D	GSBRNA2T00131533001	cannabidiolic acid synthase-like 1	1608	20	0	0.882	5	C:chloroplast; F:flavin adenine dinucleotide binding; F:electron carrier activity; F:UDP-N-acetylmuramate dehydrogenase activity; P:oxidation-reduction process	EC:1.1.1.158	IPR016169 (G3DSA:3.30.465.GENE3D); IPR006094 (PFAM); IPR016167 (G3DSA:3.30.43.GENE3D); IPR012951 (PFAM); PTHR32448:SF30 (PANTHER); PTHR32448 (PANTHER); SIGNAL_PEPTIDE_N_REGION (PHOBIUS); NON_CYTOPLASMIC_DOMAIN (PHOBIUS); SIGNAL_PEPTIDE_C_REGION (PHOBIUS); SIGNAL_PEPTIDE (PHOBIUS); SIGNAL_PEPTIDE_H_REGION (PHOBIUS); IPR016166 (PROSITE_PROFILES); SignalP-TM (SIGNALP_GRAM_POSITIVE); SignalP-noTM (SI…
BnaA01g11060D	GSBRNA2T00131570001	dolichyl-diphosphooligosaccharide--protein glycosyltransferase subunit 2-like	2058	20	0	0.9415	13	C:oligosaccharyltransferase complex; F:transferase activity, transferring glycosyl groups; P:protein N-linked glycosylation; C:Golgi apparatus; P:rRNA processing; C:vacuolar membrane; C:plant-type cell wall; C:plasma membrane; P:response to cold; C:plasmodesma; C:mitochondrion; C:integral component of membrane; P:cellulose biosynthetic process	-	IPR008814 (PFAM); IPR008814 (PTHR12640:PANTHER); PTHR12640 (PANTHER); TRANSMEMBRANE (PHOBIUS); CYTOPLASMIC_DOMAIN (PHOBIUS); TRANSMEMBRANE (PHOBIUS); NON_CYTOPLASMIC_DOMAIN (PHOBIUS); SIGNAL_PEPTIDE (PHOBIUS); NON_CYTOPLASMIC_DOMAIN (PHOBIUS); TRANSMEMBRANE (PHOBIUS); SIGNAL_PEPTIDE_N_REGION (PHOBIUS); SIGNAL_PEPTIDE_H_REGION (PHOBIUS); CYTOPLASMIC_DOMAIN (PHOBIUS); SIGNAL_PEPTIDE_C_REGION (PHOBI…
BnaA01g11090D	GSBRNA2T00131573001	dnaj protein erdj2b	1995	20	0	0.918	6	C:chloroplast; C:integral component of endoplasmic reticulum membrane; F:protein transporter activity; P:protein folding; P:posttranslational protein targeting to membrane, translocation; C:plasma membrane	-	IPR001623 (PRINTS); IPR001623 (SMART); IPR004179 (SMART); IPR004179 (SMART); IPR001623 (PFAM); IPR000008 (G3DSA:2.60.40.GENE3D); IPR001623 (G3DSA:1.10.287.GENE3D); G3DSA:1.10.3380.10 (GENE3D); G3DSA:1.10.150.20 (GENE3D); IPR004179 (PFAM); PTHR24075:SF0 (PANTHER); PTHR24075 (PANTHER); NON_CYTOPLASMIC_DOMAIN (PHOBIUS); TRANSMEMBRANE (PHOBIUS); CYTOPLASMIC_DOMAIN (PHOBIUS); NON_CYTOPLASMIC_DOMAIN (P…
BnaA01g11190D	GSBRNA2T00131583001	oxygen-evolving enhancer protein 3- chloroplastic-like	684	20	1.2e-126	0.921	20	C:chloroplast stroma; P:divalent metal ion transport; P:response to high light intensity; P:photorespiration; C:photosystem II oxygen evolving complex; C:chloroplast thylakoid lumen; P:rRNA processing; P:response to blue light; P:plastid organization; C:chloroplast thylakoid membrane; P:response to sucrose; P:photosystem II assembly; P:response to far red light; F:calcium ion binding; C:apoplast;…	-	IPR023222 (G3DSA:1.20.120.GENE3D); IPR008797 (PFAM); PTHR33399 (PANTHER); PTHR33399:SF3 (PANTHER); IPR023222 (SUPERFAMILY)
BnaA01g11220D	GSBRNA2T00131588001	ark3p	2541	20	0	0.9355	4	F:ATP binding; P:recognition of pollen; F:protein serine/threonine kinase activity; P:protein phosphorylation	EC:2.7.11	IPR003609 (SMART); IPR024171 (PIRSF); IPR001480 (SMART); IPR002290 (SMART); IPR001245 (PFAM); IPR003609 (PFAM); G3DSA:1.10.510.10 (GENE3D); G3DSA:3.30.200.20 (GENE3D); IPR013320 (G3DSA:2.60.120.GENE3D); IPR001480 (G3DSA:2.90.10.GENE3D); IPR000858 (PFAM); IPR021820 (PFAM); IPR022126 (PFAM); IPR001480 (PFAM); PTHR27002:SF93 (PANTHER); PTHR27002 (PANTHER); IPR017441 (PROSITE_PATTERNS); IPR008271 (PR…
BnaA01g11230D	GSBRNA2T00131589001	at4g21390p-like protein	2070	20	0	0.9505	19	P:regulation of plant-type hypersensitive response; P:membrane fusion; P:response to wounding; P:salicylic acid mediated signaling pathway; P:negative regulation of programmed cell death; F:protein serine/threonine kinase activity; P:protein phosphorylation; P:protein targeting to membrane; C:intracellular; C:plasma membrane; F:ATP binding; P:response to oxidative stress; F:calmodulin binding; F:…	EC:2.7.11	IPR003609 (SMART); IPR002290 (SMART); IPR003609 (PFAM); IPR000858 (PFAM); IPR001245 (PFAM); IPR013320 (G3DSA:2.60.120.GENE3D); G3DSA:1.10.510.10 (GENE3D); G3DSA:3.30.200.20 (GENE3D); PTHR27002 (PANTHER); PTHR27002:SF66 (PANTHER); IPR008271 (PROSITE_PATTERNS); CYTOPLASMIC_DOMAIN (PHOBIUS); NON_CYTOPLASMIC_DOMAIN (PHOBIUS); TRANSMEMBRANE (PHOBIUS); IPR000719 (PROSITE_PROFILES); IPR003609 (PROSITE_P…
BnaA01g11240D	GSBRNA2T00131590001	at4g21390p-like protein	168	20	2.5e-30	0.847	19	P:regulation of plant-type hypersensitive response; P:membrane fusion; P:response to wounding; P:salicylic acid mediated signaling pathway; P:negative regulation of programmed cell death; F:protein serine/threonine kinase activity; P:protein phosphorylation; P:protein targeting to membrane; C:intracellular; C:plasma membrane; F:ATP binding; P:response to oxidative stress; F:calmodulin binding; F:…	EC:2.7.11	NON_CYTOPLASMIC_DOMAIN (PHOBIUS); SIGNAL_PEPTIDE (PHOBIUS); SIGNAL_PEPTIDE_N_REGION (PHOBIUS); SIGNAL_PEPTIDE_H_REGION (PHOBIUS); SIGNAL_PEPTIDE_C_REGION (PHOBIUS); SignalP-noTM (SIGNALP_EUK)
BnaA01g11400D	GSBRNA2T00131607001	transmembrane protein 184 homolog ddb_g0279555-like	885	20	0	0.948	2	C:chloroplast; C:endoplasmic reticulum	-	IPR005178 (PFAM); PTHR23423:SF15 (PANTHER); IPR005178 (PANTHER); TRANSMEMBRANE (PHOBIUS); CYTOPLASMIC_DOMAIN (PHOBIUS); CYTOPLASMIC_DOMAIN (PHOBIUS); TRANSMEMBRANE (PHOBIUS); TRANSMEMBRANE (PHOBIUS); NON_CYTOPLASMIC_DOMAIN (PHOBIUS); TRANSMEMBRANE (PHOBIUS); TRANSMEMBRANE (PHOBIUS); NON_CYTOPLASMIC_DOMAIN (PHOBIUS); TRANSMEMBRANE (PHOBIUS); CYTOPLASMIC_DOMAIN (PHOBIUS); NON_CYTOPLASMIC_DOMAIN (PH…
BnaA01g11510D	GSBRNA2T00131619001	protein nrt1 ptr family -like	1752	20	0	0.9605	9	P:oligopeptide transport; F:nitrate transmembrane transporter activity; P:anion transmembrane transport; C:integral component of membrane; P:nitrate transport; F:symporter activity; P:response to cadmium ion; P:response to nitrate; C:plasma membrane	-	IPR000109 (PFAM); G3DSA:1.20.1250.20 (GENE3D); PTHR11654:SF90 (PANTHER); IPR000109 (PANTHER); TRANSMEMBRANE (PHOBIUS); TRANSMEMBRANE (PHOBIUS); TRANSMEMBRANE (PHOBIUS); NON_CYTOPLASMIC_DOMAIN (PHOBIUS); CYTOPLASMIC_DOMAIN (PHOBIUS); CYTOPLASMIC_DOMAIN (PHOBIUS); TRANSMEMBRANE (PHOBIUS); TRANSMEMBRANE (PHOBIUS); CYTOPLASMIC_DOMAIN (PHOBIUS); CYTOPLASMIC_DOMAIN (PHOBIUS); NON_CYTOPLASMIC_DOMAIN (PH…
BnaA01g11630D	GSBRNA2T00131639001	gpn-loop gtpase 1 homolog	1140	20	0	0.969	7	P:cell division; F:ATP binding; C:cytoplasm; P:embryo development ending in seed dormancy; F:GTPase activity; P:metabolic process; C:microtubule	EC:3.6.1; EC:3.6.1.15	Coil (COILS); IPR004130 (PFAM); IPR027417 (G3DSA:3.40.50.GENE3D); IPR004130 (PANTHER); IPR030230 (PTHR21231:PANTHER); IPR027417 (SUPERFAMILY)
BnaA01g11770D	GSBRNA2T00131654001	senescence regulator	522	20	2.8e-99	0.68	3	P:biological_process; C:cellular_component; F:molecular_function	-	IPR007608 (PFAM); PTHR33083:SF11 (PANTHER); PTHR33083 (PANTHER)
BnaA01g11800D	GSBRNA2T00131658001	peroxidase 42	996	20	0	0.944	16	P:divalent metal ion transport; P:response to salt stress; P:response to fructose; C:extracellular region; F:heme binding; P:hydrogen peroxide catabolic process; F:peroxidase activity; C:cell; P:response to oxidative stress; P:water transport; P:rhythmic process; F:metal ion binding; P:cysteine biosynthetic process; P:glucosinolate biosynthetic process; P:oxidation-reduction process; P:cellular c…	EC:1.11.1.7	IPR002016 (PRINTS); IPR000823 (PRINTS); IPR002016 (PFAM); G3DSA:1.10.420.10 (GENE3D); G3DSA:1.10.520.10 (GENE3D); PTHR31235 (PANTHER); PTHR31235:SF69 (PANTHER); SIGNAL_PEPTIDE_N_REGION (PHOBIUS); NON_CYTOPLASMIC_DOMAIN (PHOBIUS); SIGNAL_PEPTIDE_C_REGION (PHOBIUS); SIGNAL_PEPTIDE_H_REGION (PHOBIUS); SIGNAL_PEPTIDE (PHOBIUS); IPR002016 (PROSITE_PROFILES); SignalP-noTM (SIGNALP_GRAM_NEGATIVE); Signa…
BnaA01g11880D	GSBRNA2T00131669001	probable wrky transcription factor 31	615	20	1.6e-143	0.91	5	C:nucleus; F:transcription factor activity, sequence-specific DNA binding; P:negative regulation of transcription, DNA-templated; P:transcription, DNA-templated; F:sequence-specific DNA binding	-	Coil (COILS); PTHR31429 (PANTHER); PTHR31429:SF16 (PANTHER)
BnaA01g12010D	GSBRNA2T00131685001	serine arginine repetitive matrix protein 3-like	1002	20	0	0.7765	1	C:mitochondrion	-	PTHR35132:SF1 (PANTHER); PTHR35132 (PANTHER)
BnaA01g12020D	GSBRNA2T00131686001	potassium channel akt2 3	2367	20	0	0.9205	11	C:endoplasmic reticulum membrane; F:identical protein binding; P:myo-inositol hexakisphosphate biosynthetic process; C:plasmodesma; P:response to abscisic acid; P:regulation of membrane potential; P:potassium ion transmembrane transport; C:integral component of membrane; F:inward rectifier potassium channel activity; P:regulation of ion transmembrane transport; F:cyclic nucleotide binding	-	IPR002110 (PRINTS); IPR003938 (PRINTS); IPR000595 (SMART); IPR002110 (SMART); PF13637 (PFAM); IPR021789 (PFAM); PF13857 (PFAM); IPR014710 (G3DSA:2.60.120.GENE3D); IPR005821 (PFAM); IPR020683 (G3DSA:1.25.40.GENE3D); G3DSA:1.10.287.70 (GENE3D); IPR000595 (PFAM); G3DSA:1.10.287.630 (GENE3D); PTHR10217 (PANTHER); PTHR10217:SF493 (PANTHER); TRANSMEMBRANE (PHOBIUS); TRANSMEMBRANE (PHOBIUS); TRANSMEMBRA…
BnaA01g12060D	GSBRNA2T00131691001	probable plastid-lipid-associated protein chloroplastic	960	20	0	0.901	4	C:thylakoid lumen; F:structural molecule activity; C:plastoglobule; C:chloroplast thylakoid membrane	-	IPR006843 (PFAM); PTHR31906 (PANTHER); PTHR31906:SF5 (PANTHER)
BnaA01g12270D	GSBRNA2T00131721001	methyltransferase ddb_g0268948	786	20	0	0.9015	8	P:para-aminobenzoic acid metabolic process; C:nucleus; P:respiratory burst involved in defense response; P:endoplasmic reticulum unfolded protein response; C:cytosol; F:methyltransferase activity; P:response to chitin; P:methylation	-	IPR013216 (PFAM); IPR029063 (G3DSA:3.40.50.GENE3D); PTHR10108 (PANTHER); PTHR10108:SF781 (PANTHER); IPR029063 (SUPERFAMILY)
BnaA01g12320D	GSBRNA2T00131730001	probable trehalose-phosphate phosphatase g	1128	20	0	0.953	4	C:cytoplasm; F:trehalose-phosphatase activity; P:protein dephosphorylation; P:trehalose biosynthetic process	EC:3.1; EC:3.1.3.12; EC:3.1.3.41	Coil (COILS); IPR023214 (G3DSA:3.40.50.GENE3D); IPR003337 (TIGRFAM); IPR003337 (PFAM); IPR006379 (TIGRFAM); PTHR10788 (PANTHER); PTHR10788:SF38 (PANTHER); IPR023214 (SUPERFAMILY)
BnaA01g12510D	GSBRNA2T00072715001	ycf49-like protein	564	20	3.3e-131	0.851	3	C:chloroplast; P:photosystem II assembly; C:plasma membrane	-	IPR019634 (PFAM); PTHR33833 (PANTHER); PTHR33833:SF3 (PANTHER); TRANSMEMBRANE (PHOBIUS); NON_CYTOPLASMIC_DOMAIN (PHOBIUS); CYTOPLASMIC_DOMAIN (PHOBIUS); TRANSMEMBRANE (PHOBIUS); NON_CYTOPLASMIC_DOMAIN (PHOBIUS); TRANSMEMBRANE (PHOBIUS); CYTOPLASMIC_DOMAIN (PHOBIUS); TMhelix (TMHMM); TMhelix (TMHMM); TMhelix (TMHMM); TMhelix (TMHMM)
BnaA01g12540D	GSBRNA2T00072712001	pgr5-like protein chloroplastic	960	20	0	0.9485	19	F:identical protein binding; P:pentose-phosphate shunt; P:rRNA processing; P:photosynthetic electron transport in photosystem I; P:response to blue light; P:defense response to bacterium; C:chloroplast thylakoid membrane; P:maltose metabolic process; P:chloroplast relocation; P:starch biosynthetic process; P:photosystem II assembly; P:response to far red light; P:positive regulation of catalytic …	-	G3DSA:2.20.25.10 (GENE3D); PTHR31032:SF1 (PANTHER); PTHR31032 (PANTHER); NON_CYTOPLASMIC_DOMAIN (PHOBIUS); CYTOPLASMIC_DOMAIN (PHOBIUS); CYTOPLASMIC_DOMAIN (PHOBIUS); TRANSMEMBRANE (PHOBIUS); TRANSMEMBRANE (PHOBIUS); SignalP-TM (SIGNALP_GRAM_POSITIVE); TMhelix (TMHMM); TMhelix (TMHMM)
BnaA01g12590D	GSBRNA2T00072707001	cysteine-rich receptor-like protein kinase 11	2055	20	0	0.851	3	F:ATP binding; F:protein serine/threonine kinase activity; P:protein phosphorylation	EC:2.7.11	IPR002290 (SMART); G3DSA:3.30.200.20 (GENE3D); IPR001245 (PFAM); G3DSA:1.10.510.10 (GENE3D); IPR013320 (G3DSA:2.60.120.GENE3D); IPR002902 (PFAM); PTHR27002 (PANTHER); IPR008271 (PROSITE_PATTERNS); IPR017441 (PROSITE_PATTERNS); TRANSMEMBRANE (PHOBIUS); SIGNAL_PEPTIDE (PHOBIUS); SIGNAL_PEPTIDE_N_REGION (PHOBIUS); SIGNAL_PEPTIDE_H_REGION (PHOBIUS); NON_CYTOPLASMIC_DOMAIN (PHOBIUS); CYTOPLASMIC_DOMAI…
BnaA01g12650D	GSBRNA2T00072700001	cysteine-rich receptor-like protein kinase 11	2013	20	0	0.862	12	F:ATP binding; P:response to oxidative stress; P:defense response to bacterium, incompatible interaction; F:ubiquitin protein ligase binding; P:endoplasmic reticulum unfolded protein response; C:membrane; P:response to wounding; C:extracellular region; F:protein serine/threonine kinase activity; P:protein phosphorylation; P:response to chitin; P:defense response to fungus	EC:2.7.11	IPR002290 (SMART); IPR013320 (G3DSA:2.60.120.GENE3D); G3DSA:3.30.200.20 (GENE3D); IPR001245 (PFAM); IPR002902 (PFAM); G3DSA:1.10.510.10 (GENE3D); PTHR27002 (PANTHER); IPR017441 (PROSITE_PATTERNS); IPR008271 (PROSITE_PATTERNS); SIGNAL_PEPTIDE_C_REGION (PHOBIUS); SIGNAL_PEPTIDE_H_REGION (PHOBIUS); TRANSMEMBRANE (PHOBIUS); CYTOPLASMIC_DOMAIN (PHOBIUS); NON_CYTOPLASMIC_DOMAIN (PHOBIUS); SIGNAL_PEPTID…
BnaA01g12890D	GSBRNA2T00072673001	pathogenesis-related protein r major form-like	696	20	2.6e-169	0.8745	-		-	IPR001938 (PRINTS); IPR001938 (PIRSF); IPR001938 (SMART); IPR001938 (PFAM); IPR001938 (G3DSA:2.60.110.GENE3D); PTHR31048:SF36 (PANTHER); IPR001938 (PANTHER); IPR017949 (PROSITE_PATTERNS); SIGNAL_PEPTIDE_C_REGION (PHOBIUS); SIGNAL_PEPTIDE_N_REGION (PHOBIUS); SIGNAL_PEPTIDE (PHOBIUS); NON_CYTOPLASMIC_DOMAIN (PHOBIUS); SIGNAL_PEPTIDE_H_REGION (PHOBIUS); IPR001938 (PROSITE_PROFILES); SignalP-TM (SIGN…
BnaA01g12900D	GSBRNA2T00072672001	gamma-glutamylcysteine synthetase	1536	20	0	0.942	21	C:chloroplast stroma; P:gluconeogenesis; P:response to salt stress; P:glycolytic process; P:response to ozone; P:glutathione biosynthetic process; P:response to jasmonic acid; P:response to cadmium ion; P:glucose catabolic process; F:glutamate-cysteine ligase activity; P:indole phytoalexin biosynthetic process; P:defense response to insect; P:defense response by callose deposition in cell wall; F…	EC:6.3.2.2	PIRSF017901 (PIRSF); IPR011556 (TIGRFAM); IPR006336 (PFAM); PTHR34378 (PANTHER); PTHR34378:SF1 (PANTHER); SSF55931 (SUPERFAMILY)
BnaA01g12940D	GSBRNA2T00072668001	cysteine-rich receptor-like protein kinase 16 isoform x1	2019	20	0	0.8715	3	F:ATP binding; F:protein kinase activity; P:protein phosphorylation	-	IPR002290 (SMART); G3DSA:1.10.510.10 (GENE3D); IPR002902 (PFAM); IPR001245 (PFAM); G3DSA:3.30.200.20 (GENE3D); IPR013320 (G3DSA:2.60.120.GENE3D); PTHR27002 (PANTHER); IPR008271 (PROSITE_PATTERNS); NON_CYTOPLASMIC_DOMAIN (PHOBIUS); TRANSMEMBRANE (PHOBIUS); CYTOPLASMIC_DOMAIN (PHOBIUS); IPR002902 (PROSITE_PROFILES); IPR000719 (PROSITE_PROFILES); IPR011009 (SUPERFAMILY); TMhelix (TMHMM)
BnaA01g12980D	GSBRNA2T00072664001	cysteine-rich receptor-like protein kinase 24	1863	20	0	0.922	3	F:ATP binding; F:protein serine/threonine kinase activity; P:protein phosphorylation	EC:2.7.11	IPR002290 (SMART); IPR001245 (PFAM); G3DSA:1.10.510.10 (GENE3D); G3DSA:3.30.200.20 (GENE3D); IPR002902 (PFAM); IPR013320 (G3DSA:2.60.120.GENE3D); PTHR27002 (PANTHER); IPR008271 (PROSITE_PATTERNS); IPR017441 (PROSITE_PATTERNS); CYTOPLASMIC_DOMAIN (PHOBIUS); TRANSMEMBRANE (PHOBIUS); NON_CYTOPLASMIC_DOMAIN (PHOBIUS); IPR000719 (PROSITE_PROFILES); IPR002902 (PROSITE_PROFILES); IPR011009 (SUPERFAMILY)…
BnaA01g13080D	GSBRNA2T00079534001	plac8 family protein	738	20	1.5e-138	0.9655	10	C:nucleus; P:innate immune response; P:response to osmotic stress; P:nitrate transport; P:salicylic acid mediated signaling pathway; P:root hair elongation; P:salicylic acid biosynthetic process; P:response to cadmium ion; P:response to nitrate; P:negative regulation of defense response	-	PTHR31152 (PANTHER); PTHR31152:SF3 (PANTHER); CYTOPLASMIC_DOMAIN (PHOBIUS); NON_CYTOPLASMIC_DOMAIN (PHOBIUS); TRANSMEMBRANE (PHOBIUS)
BnaA01g13170D	GSBRNA2T00079548001	f-box protein at5g25290-like	915	20	0	0.7425	-		-	IPR005174 (PFAM); PTHR20995 (PANTHER); PTHR20995:SF21 (PANTHER); SSF82171 (SUPERFAMILY)
BnaA01g13290D	GSBRNA2T00079566001	late embryogenesis abundant hydroxyproline-rich glycoprotein	720	20	1.3e-174	0.741	2	F:catalytic activity; P:metabolic process	-	IPR004864 (PFAM); IPR013783 (G3DSA:2.60.40.GENE3D); PTHR31852:SF23 (PANTHER); PTHR31852 (PANTHER); TRANSMEMBRANE (PHOBIUS); NON_CYTOPLASMIC_DOMAIN (PHOBIUS); CYTOPLASMIC_DOMAIN (PHOBIUS); SSF117070 (SUPERFAMILY); TMhelix (TMHMM)
BnaA01g13310D	GSBRNA2T00079569001	reticulon-like protein b1	831	20	6.7e-169	0.9375	5	C:endoplasmic reticulum tubular network; C:integral component of cytoplasmic side of endoplasmic reticulum membrane; P:endoplasmic reticulum tubular network organization; C:vacuole; C:plasma membrane	-	IPR003388 (PFAM); PTHR10994 (PANTHER); PTHR10994:SF78 (PANTHER); TRANSMEMBRANE (PHOBIUS); TRANSMEMBRANE (PHOBIUS); CYTOPLASMIC_DOMAIN (PHOBIUS); TRANSMEMBRANE (PHOBIUS); TRANSMEMBRANE (PHOBIUS); NON_CYTOPLASMIC_DOMAIN (PHOBIUS); NON_CYTOPLASMIC_DOMAIN (PHOBIUS); CYTOPLASMIC_DOMAIN (PHOBIUS); CYTOPLASMIC_DOMAIN (PHOBIUS); IPR003388 (PROSITE_PROFILES); TMhelix (TMHMM); TMhelix (TMHMM); TMhelix (TMH…
BnaA01g13330D	GSBRNA2T00079571001	calcium-dependent protein kinase 3-like	1578	20	0	0.943	15	P:response to salt stress; P:regulation of protein localization; P:protein autophosphorylation; F:calmodulin-dependent protein kinase activity; P:response to cadmium ion; C:vacuole; C:plasma membrane; F:ATP binding; C:chloroplast; P:abscisic acid-activated signaling pathway; F:protein binding; P:regulation of stomatal movement; F:calcium ion binding; C:cytosol; P:regulation of anion channel activ…	EC:2.7.11; EC:2.7.11.17	IPR002290 (SMART); IPR002048 (SMART); G3DSA:1.10.510.10 (GENE3D); IPR000719 (PFAM); IPR011992 (G3DSA:1.10.238.GENE3D); IPR002048 (PFAM); G3DSA:3.30.200.20 (GENE3D); PTHR24349 (PANTHER); PTHR24349:SF95 (PANTHER); IPR017441 (PROSITE_PATTERNS); IPR018247 (PROSITE_PATTERNS); IPR008271 (PROSITE_PATTERNS); IPR002048 (PROSITE_PROFILES); IPR000719 (PROSITE_PROFILES); IPR011009 (SUPERFAMILY); IPR011992 (S…
BnaA01g13360D	GSBRNA2T00087846001	cation h(+) antiporter 17	2397	20	0	0.9415	3	F:solute:proton antiporter activity; C:integral component of membrane; P:hydrogen ion transmembrane transport	-	IPR006153 (PFAM); PTHR32468:SF34 (PANTHER); PTHR32468 (PANTHER); CYTOPLASMIC_DOMAIN (PHOBIUS); CYTOPLASMIC_DOMAIN (PHOBIUS); NON_CYTOPLASMIC_DOMAIN (PHOBIUS); TRANSMEMBRANE (PHOBIUS); NON_CYTOPLASMIC_DOMAIN (PHOBIUS); CYTOPLASMIC_DOMAIN (PHOBIUS); TRANSMEMBRANE (PHOBIUS); NON_CYTOPLASMIC_DOMAIN (PHOBIUS); TRANSMEMBRANE (PHOBIUS); TRANSMEMBRANE (PHOBIUS); TRANSMEMBRANE (PHOBIUS); CYTOPLASMIC_DOMAI…
BnaA01g13470D	GSBRNA2T00087831001	long chain acyl- synthetase 4	2004	20	0	0.948	11	P:defense response to insect; C:nucleus; F:ATP binding; P:coumarin biosynthetic process; P:long-chain fatty acid metabolic process; P:response to wounding; C:cytosol; C:Golgi apparatus; P:fatty acid biosynthetic process; C:plasma membrane; F:long-chain fatty acid-CoA ligase activity	EC:6.2.1.3; EC:6.2.1	G3DSA:3.40.50.980 (GENE3D); G3DSA:2.30.38.10 (GENE3D); IPR000873 (PFAM); G3DSA:3.40.50.980 (GENE3D); PTHR24096 (PANTHER); PTHR24096:SF187 (PANTHER); IPR020845 (PROSITE_PATTERNS); SSF56801 (SUPERFAMILY)
BnaA01g13510D	GSBRNA2T00087822001	nad h-quinone oxidoreductase subunit chloroplastic-like	729	20	1.9e-167	0.9055	10	P:divalent metal ion transport; F:quinone binding; F:oxidoreductase activity; P:protein autophosphorylation; P:response to blue light; P:regulation of proton transport; P:cellular cation homeostasis; C:NAD(P)H dehydrogenase complex (plastoquinone); P:photosynthetic electron transport chain; C:chloroplast thylakoid membrane	-	IPR021659 (PFAM); PTHR35494 (PANTHER); PTHR35494:SF1 (PANTHER)
BnaA01g13540D	GSBRNA2T00087819001	udp-glucose 4-epimerase 2	1047	20	0	0.9685	8	F:coenzyme binding; F:UDP-glucose 4-epimerase activity; C:cytosol; F:protein dimerization activity; P:galactose metabolic process; P:cell wall organization; C:plasma membrane; P:cell wall biogenesis	EC:5.1.3.2	IPR016040 (G3DSA:3.40.50.GENE3D); IPR005886 (TIGRFAM); IPR016040 (PFAM); G3DSA:3.90.25.10 (GENE3D); PTHR10366:SF462 (PANTHER); PTHR10366 (PANTHER); IPR016040 (SUPERFAMILY)
BnaA01g13670D	GSBRNA2T00056293001	endoplasmin homolog	2469	20	0	0.9755	30	P:response to salt stress; P:Golgi organization; C:Golgi apparatus; C:vacuolar membrane; P:regulation of meristem structural organization; P:response to water deprivation; C:endoplasmic reticulum lumen; F:ATP binding; P:response to cold; C:chloroplast; P:water transport; P:response to heat; C:plasmodesma; C:apoplast; C:cytosol; P:regulation of meristem growth; P:gluconeogenesis; P:glycolytic proc…	-	Coil (COILS); IPR020575 (PRINTS); IPR001404 (PIRSF); IPR003594 (SMART); IPR003594 (G3DSA:3.30.565.GENE3D); IPR001404 (PFAM); IPR003594 (PFAM); IPR001404 (PANTHER); PTHR11528:SF45 (PANTHER); IPR019805 (PROSITE_PATTERNS); SIGNAL_PEPTIDE_H_REGION (PHOBIUS); SIGNAL_PEPTIDE (PHOBIUS); SIGNAL_PEPTIDE_C_REGION (PHOBIUS); NON_CYTOPLASMIC_DOMAIN (PHOBIUS); SIGNAL_PEPTIDE_N_REGION (PHOBIUS); IPR001404 (HAM…
BnaA01g13700D	GSBRNA2T00056296001	progesterone 5-beta-reductase	1173	20	0	0.951	6	F:3-beta-hydroxy-delta5-steroid dehydrogenase activity; F:coenzyme binding; F:3-oxo-5-beta-steroid 4-dehydrogenase activity; F:delta4-3-oxosteroid 5beta-reductase activity; P:oxidation-reduction process; F:succinate dehydrogenase activity	EC:1.3.99.1; EC:1.1.1; EC:1.1.1.145; EC:1.3.99.6; EC:1.3.1.3	IPR001509 (PFAM); IPR016040 (G3DSA:3.40.50.GENE3D); PTHR32487:SF0 (PANTHER); PTHR32487 (PANTHER); IPR016040 (SUPERFAMILY)
BnaA01g13810D	GSBRNA2T00056309001	PREDICTED: uncharacterized protein LOC103861987	663	20	6.4e-126	0.882	2	C:mitochondrion; C:endoplasmic reticulum	-	IPR007770 (PFAM); PTHR31621 (PANTHER); PTHR31621:SF10 (PANTHER); CYTOPLASMIC_DOMAIN (PHOBIUS); CYTOPLASMIC_DOMAIN (PHOBIUS); TRANSMEMBRANE (PHOBIUS); NON_CYTOPLASMIC_DOMAIN (PHOBIUS); TRANSMEMBRANE (PHOBIUS); TRANSMEMBRANE (PHOBIUS); NON_CYTOPLASMIC_DOMAIN (PHOBIUS); TRANSMEMBRANE (PHOBIUS); NON_CYTOPLASMIC_DOMAIN (PHOBIUS); TMhelix (TMHMM); TMhelix (TMHMM); TMhelix (TMHMM); TMhelix (TMHMM)
BnaA01g14050D	GSBRNA2T00056340001	ubiquitin-associated ts-n domain-containing protein	2109	20	0	0.8795	4	P:protein polymerization; F:zinc ion binding; F:ubiquitin binding; C:vacuole	-	IPR000270 (SMART); IPR000433 (SMART); IPR000270 (PFAM); G3DSA:3.10.20.240 (GENE3D); IPR000433 (PFAM); G3DSA:1.10.8.10 (GENE3D); IPR032350 (PFAM); PTHR20930:SF0 (PANTHER); PTHR20930 (PANTHER); IPR000270 (PROSITE_PROFILES); IPR000433 (PROSITE_PROFILES); SSF57850 (SUPERFAMILY); IPR009060 (SUPERFAMILY); SSF54277 (SUPERFAMILY)
BnaA01g14060D	GSBRNA2T00056341001	PREDICTED: uncharacterized protein LOC103862475	414	20	3e-73	0.812	3	P:biological_process; C:cellular_component; F:molecular_function	-	Coil (COILS); PTHR34665 (PANTHER)
BnaA01g14170D	GSBRNA2T00056353001	s-adenosyl-l-methionine-dependent methyltransferase-like protein	729	20	6.6e-152	0.931	7	P:response to salt stress; C:cytosol; C:Golgi apparatus; F:methyltransferase activity; C:extracellular region; P:response to ethylene; P:methylation	-	IPR013216 (PFAM); IPR029063 (G3DSA:3.40.50.GENE3D); PTHR10108:SF874 (PANTHER); PTHR10108 (PANTHER); NON_CYTOPLASMIC_DOMAIN (PHOBIUS); SIGNAL_PEPTIDE (PHOBIUS); SIGNAL_PEPTIDE_C_REGION (PHOBIUS); SIGNAL_PEPTIDE_H_REGION (PHOBIUS); SIGNAL_PEPTIDE_N_REGION (PHOBIUS); IPR029063 (SUPERFAMILY); TMhelix (TMHMM)
BnaA01g14180D	GSBRNA2T00056354001	26s proteasome non-atpase regulatory subunit 6 homolog	1164	20	0	0.9855	19	P:photomorphogenesis; P:DNA endoreduplication; P:root hair elongation; P:trichome morphogenesis; P:response to cytokinin; C:plasma membrane; P:proteasome core complex assembly; P:regulation of unidimensional cell growth; C:nucleus; P:regulation of cell division; P:fatty acid beta-oxidation; P:ER to Golgi vesicle-mediated transport; P:proteasome-mediated ubiquitin-dependent protein catabolic proce…	-	Coil (COILS); IPR000717 (SMART); IPR019585 (PFAM); IPR000717 (PFAM); IPR011991 (G3DSA:1.10.10.GENE3D); PTHR14145:SF1 (PANTHER); PTHR14145 (PANTHER); IPR011991 (SUPERFAMILY)
BnaA01g14270D	GSBRNA2T00056363001	protein transport protein sec61 subunit gamma-1	210	20	5.4e-29	0.981	11	P:protein transmembrane transport; P:protein targeting; P:response to heat; P:systemic acquired resistance; F:P-P-bond-hydrolysis-driven protein transmembrane transporter activity; C:membrane; P:response to high light intensity; P:response to hydrogen peroxide; P:protein folding; C:intracellular; P:response to endoplasmic reticulum stress	-	IPR023391 (G3DSA:1.20.5.GENE3D); IPR001901 (PFAM); IPR008158 (TIGRFAM); PTHR12309 (PANTHER); IPR001901 (PROSITE_PATTERNS); NON_CYTOPLASMIC_DOMAIN (PHOBIUS); TRANSMEMBRANE (PHOBIUS); CYTOPLASMIC_DOMAIN (PHOBIUS); IPR022943 (HAMAP); IPR023391 (SUPERFAMILY); TMhelix (TMHMM)
BnaA01g14380D	GSBRNA2T00056374001	BnaA01g14380D	1140	20	0	0.8945	15	P:regulation of plant-type hypersensitive response; P:hyperosmotic salinity response; P:membrane fusion; P:response to wounding; P:response to jasmonic acid; P:negative regulation of programmed cell death; P:protein targeting to membrane; P:response to ethylene; P:response to water deprivation; P:response to auxin; C:nucleus; P:coumarin biosynthetic process; P:abscisic acid-activated signaling pa…	-	PTHR31033 (PANTHER); PTHR31033:SF5 (PANTHER); SIGNAL_PEPTIDE_N_REGION (PHOBIUS); CYTOPLASMIC_DOMAIN (PHOBIUS); TRANSMEMBRANE (PHOBIUS); NON_CYTOPLASMIC_DOMAIN (PHOBIUS); SIGNAL_PEPTIDE_H_REGION (PHOBIUS); NON_CYTOPLASMIC_DOMAIN (PHOBIUS); TRANSMEMBRANE (PHOBIUS); SIGNAL_PEPTIDE (PHOBIUS); SIGNAL_PEPTIDE_C_REGION (PHOBIUS); TRANSMEMBRANE (PHOBIUS); CYTOPLASMIC_DOMAIN (PHOBIUS); TMhelix (TMHMM); TM…
BnaA01g14400D	GSBRNA2T00056376001	acyl carrier protein chloroplastic-like	411	20	1.1e-87	0.9355	18	C:chloroplast stroma; C:chloroplast envelope; P:response to high light intensity; P:rRNA processing; P:fatty acid biosynthetic process; P:response to blue light; P:response to cytokinin; P:cuticle development; F:ACP phosphopantetheine attachment site binding involved in fatty acid biosynthetic process; P:plastid organization; P:response to sucrose; P:systemic acquired resistance; P:photosystem II…	-	IPR020806 (SMART); IPR003231 (TIGRFAM); IPR009081 (G3DSA:1.10.1200.GENE3D); IPR009081 (PFAM); PTHR20863 (PANTHER); PTHR20863:SF28 (PANTHER); IPR006162 (PROSITE_PATTERNS); IPR003231 (PRODOM); IPR009081 (PROSITE_PROFILES); IPR003231 (HAMAP); IPR009081 (SUPERFAMILY)
BnaA01g14410D	GSBRNA2T00056377001	coiled-coil domain-containing protein scd2-like isoform x2	1956	20	0	0.8735	-		-	Coil (COILS); Coil (COILS); Coil (COILS); PTHR31762 (PANTHER); PTHR31762:SF4 (PANTHER)
BnaA01g14420D	GSBRNA2T00056378001	magnesium-protoporphyrin ix methyltransferase	942	20	4.9e-179	0.9225	9	P:chlorophyll biosynthetic process; C:chloroplast membrane; P:isopentenyl diphosphate biosynthetic process, methylerythritol 4-phosphate pathway; P:protein autophosphorylation; P:rRNA processing; F:magnesium protoporphyrin IX methyltransferase activity; P:regulation of proton transport; C:chloroplast thylakoid membrane; P:methylation	EC:2.1.1.11; EC:2.1.1	IPR010940 (PFAM); IPR029063 (G3DSA:3.40.50.GENE3D); IPR010251 (TIGRFAM); PTHR10108:SF721 (PANTHER); PTHR10108 (PANTHER); SIGNAL_PEPTIDE_N_REGION (PHOBIUS); TRANSMEMBRANE (PHOBIUS); SIGNAL_PEPTIDE (PHOBIUS); CYTOPLASMIC_DOMAIN (PHOBIUS); SIGNAL_PEPTIDE_C_REGION (PHOBIUS); SIGNAL_PEPTIDE_H_REGION (PHOBIUS); NON_CYTOPLASMIC_DOMAIN (PHOBIUS); IPR010251 (PROSITE_PROFILES); IPR029063 (SUPERFAMILY)
BnaA01g14450D	GSBRNA2T00056381001	superoxide dismutase	642	20	1.2e-126	0.975	16	C:chloroplast stroma; P:response to ozone; P:response to copper ion; P:response to light intensity; P:response to cadmium ion; F:superoxide dismutase activity; P:circadian rhythm; C:plasma membrane; C:thylakoid; F:protein binding; F:copper ion binding; C:chloroplast membrane; P:removal of superoxide radicals; C:mitochondrion; C:cytosol; P:oxidation-reduction process	EC:1.15.1.1	IPR001189 (PRINTS); IPR001189 (PIRSF); IPR019832 (PFAM); IPR019831 (PFAM); G3DSA:1.10.287.990 (GENE3D); PTHR11404:SF24 (PANTHER); IPR001189 (PANTHER); IPR019833 (PROSITE_PATTERNS); IPR019831 (SUPERFAMILY); IPR019832 (SUPERFAMILY)
BnaA01g14460D	GSBRNA2T00056382001	metacaspase 2	1257	20	0	0.8285	5	P:response to molecule of bacterial origin; P:proteolysis; F:cysteine-type endopeptidase activity; P:negative regulation of programmed cell death; P:defense response	EC:3.4.22; EC:3.4	IPR029030 (G3DSA:3.40.50.GENE3D); IPR005735 (PFAM); IPR005735 (TIGRFAM); IPR011600 (PFAM); PTHR31773 (PANTHER); PTHR31773:SF11 (PANTHER)
BnaA01g14520D	GSBRNA2T00149693001	gata transcription factor 5	1014	20	0	0.8385	6	C:nucleus; F:transcription factor activity, sequence-specific DNA binding; F:zinc ion binding; P:transcription, DNA-templated; P:positive regulation of transcription, DNA-templated; F:sequence-specific DNA binding	-	IPR016679 (PIRSF); IPR000679 (SMART); IPR013088 (G3DSA:3.30.50.GENE3D); IPR000679 (PFAM); PTHR10071:SF163 (PANTHER); PTHR10071 (PANTHER); IPR000679 (PROSITE_PATTERNS); IPR000679 (PROSITE_PROFILES); SSF57716 (SUPERFAMILY)
BnaA01g14690D	GSBRNA2T00149672001	protein srg1-like	873	20	0	0.9275	5	C:cytoplasm; F:iron ion binding; F:oxidoreductase activity, acting on paired donors, with incorporation or reduction of molecular oxygen, 2-oxoglutarate as one donor, and incorporation of one atom each of oxygen into both donors; P:oxidation-reduction process; P:flavonoid biosynthetic process	EC:1.14.11	IPR005123 (PFAM); IPR027443 (G3DSA:2.60.120.GENE3D); IPR026992 (PFAM); PTHR10209:SF168 (PANTHER); PTHR10209 (PANTHER); IPR005123 (PROSITE_PROFILES); SSF51197 (SUPERFAMILY)
BnaA01g14840D	GSBRNA2T00149649001	neurofilament medium polypeptide-like	1785	20	0	0.882	8	F:nucleic acid binding; C:nucleus; F:L-ascorbic acid binding; F:zinc ion binding; F:iron ion binding; F:oxidoreductase activity, acting on paired donors, with incorporation or reduction of molecular oxygen; P:oxidation-reduction process; C:plasma membrane	-	Coil (COILS); PTHR36055:SF1 (PANTHER); PTHR36055 (PANTHER); IPR007087 (PROSITE_PATTERNS); IPR007087 (PROSITE_PROFILES)
BnaA01g14850D	GSBRNA2T00149648001	hydroxyproline-rich glycoprotein family protein	1173	20	0	0.7495	3	P:biological_process; F:molecular_function; C:plasma membrane	-	PTHR31798:SF4 (PANTHER); PTHR31798 (PANTHER)
BnaA01g14880D	GSBRNA2T00149645001	protochlorophyllide-dependent translocon component chloroplastic-like	1605	20	0	0.862	8	C:chloroplast inner membrane; F:metal ion binding; F:electron carrier activity; P:protein transport; C:integral component of membrane; P:oxidation-reduction process; F:chlorophyllide a oxygenase [overall] activity; F:2 iron, 2 sulfur cluster binding	EC:1.13.12; EC:1.14.13.122	IPR013626 (PFAM); IPR017941 (G3DSA:2.102.10.GENE3D); IPR017941 (PFAM); PTHR21266:SF25 (PANTHER); PTHR21266 (PANTHER); TRANSMEMBRANE (PHOBIUS); CYTOPLASMIC_DOMAIN (PHOBIUS); TRANSMEMBRANE (PHOBIUS); NON_CYTOPLASMIC_DOMAIN (PHOBIUS); NON_CYTOPLASMIC_DOMAIN (PHOBIUS); IPR017941 (PROSITE_PROFILES); SSF55961 (SUPERFAMILY); IPR017941 (SUPERFAMILY)
BnaA01g14900D	GSBRNA2T00149642001	conserved peptide upstream open reading frame 12	573	20	2.7e-122	0.888	1	C:nucleus	-	Coil (COILS); PTHR34212 (PANTHER); PTHR34212:SF1 (PANTHER)
BnaA01g14950D	GSBRNA2T00149634001	glutaminyl-peptide cyclotransferase	969	20	0	0.8785	8	C:endoplasmic reticulum membrane; C:chloroplast; F:glutaminyl-peptide cyclotransferase activity; P:peptidyl-pyroglutamic acid biosynthetic process, using glutaminyl-peptide cyclotransferase; C:integral component of membrane; P:negative regulation of defense response; C:plasma membrane; P:response to ethylene	EC:2.3.2.5	IPR007788 (PFAM); IPR015943 (G3DSA:2.130.10.GENE3D); PTHR31270 (PANTHER); PTHR31270:SF0 (PANTHER); SIGNAL_PEPTIDE_H_REGION (PHOBIUS); SIGNAL_PEPTIDE_C_REGION (PHOBIUS); SIGNAL_PEPTIDE_N_REGION (PHOBIUS); SIGNAL_PEPTIDE (PHOBIUS); NON_CYTOPLASMIC_DOMAIN (PHOBIUS); IPR011044 (SUPERFAMILY); TMhelix (TMHMM)
BnaA01g15000D	GSBRNA2T00149628001	probable xyloglucan endotransglucosylase hydrolase protein 23	864	20	0	0.9265	8	C:cell wall; C:apoplast; C:Golgi apparatus; P:cell wall organization; F:hydrolase activity, hydrolyzing O-glycosyl compounds; F:xyloglucan:xyloglucosyl transferase activity; P:xyloglucan metabolic process; P:cell wall biogenesis	EC:2.4.1.207	IPR016455 (PIRSF); IPR000757 (PFAM); IPR010713 (PFAM); IPR013320 (G3DSA:2.60.120.GENE3D); PTHR31062:SF20 (PANTHER); PTHR31062 (PANTHER); IPR008263 (PROSITE_PATTERNS); SIGNAL_PEPTIDE_C_REGION (PHOBIUS); SIGNAL_PEPTIDE (PHOBIUS); NON_CYTOPLASMIC_DOMAIN (PHOBIUS); SIGNAL_PEPTIDE_N_REGION (PHOBIUS); SIGNAL_PEPTIDE_H_REGION (PHOBIUS); SignalP-noTM (SIGNALP_EUK); IPR013320 (SUPERFAMILY)
BnaA01g15080D	GSBRNA2T00149617001	glucose-6-phosphate 1-epimerase	972	20	0	0.9	9	P:carbohydrate metabolic process; P:systemic acquired resistance; P:response to osmotic stress; P:response to cadmium ion; C:plant-type cell wall; F:carbohydrate binding; C:plasma membrane; P:response to endoplasmic reticulum stress; F:isomerase activity	-	IPR025532 (PIRSF); IPR008183 (PFAM); IPR014718 (G3DSA:2.70.98.GENE3D); PTHR11122 (PANTHER); PTHR11122:SF11 (PANTHER); SIGNAL_PEPTIDE (PHOBIUS); SIGNAL_PEPTIDE_N_REGION (PHOBIUS); SIGNAL_PEPTIDE_H_REGION (PHOBIUS); SIGNAL_PEPTIDE_C_REGION (PHOBIUS); NON_CYTOPLASMIC_DOMAIN (PHOBIUS); SignalP-noTM (SIGNALP_EUK); SignalP-TM (SIGNALP_GRAM_POSITIVE); IPR011013 (SUPERFAMILY); TMhelix (TMHMM)
BnaA01g15100D	GSBRNA2T00149614001	nifu-like protein chloroplastic	717	20	2.2e-150	0.9115	6	C:chloroplast stroma; F:iron ion binding; F:structural molecule activity; F:iron-sulfur cluster binding; P:chloroplast organization; P:iron-sulfur cluster assembly	-	IPR001075 (PFAM); PTHR11178 (PANTHER); PTHR11178:SF25 (PANTHER); IPR001075 (PRODOM); SSF117916 (SUPERFAMILY); SSF117916 (SUPERFAMILY)
BnaA01g15110D	GSBRNA2T00149613001	clathrin assembly protein at4g25940	1806	20	0	0.8945	10	C:clathrin coat; C:nucleus; P:membrane fusion; P:clathrin coat assembly; C:coated pit; C:Golgi apparatus; F:clathrin binding; C:clathrin-coated vesicle; P:endocytosis; F:1-phosphatidylinositol binding	-	IPR013809 (SMART); IPR011417 (PFAM); IPR008942 (G3DSA:1.25.40.GENE3D); IPR014712 (G3DSA:1.20.58.GENE3D); PTHR22951 (PANTHER); PTHR22951:SF17 (PANTHER); IPR013809 (PROSITE_PROFILES); IPR008942 (SUPERFAMILY); SSF89009 (SUPERFAMILY)
BnaA01g15320D	GSBRNA2T00149590001	at4g26130 f20b18_240	855	20	4.5e-133	0.739	3	P:divalent metal ion transport; C:cell; P:cellular cation homeostasis	-	IPR008480 (PFAM); IPR025520 (PFAM); PTHR33098 (PANTHER); PTHR33098:SF13 (PANTHER); CYTOPLASMIC_DOMAIN (PHOBIUS); NON_CYTOPLASMIC_DOMAIN (PHOBIUS); TRANSMEMBRANE (PHOBIUS); TMhelix (TMHMM)
BnaA01g15660D	GSBRNA2T00149549001	probable lrr receptor-like serine threonine-protein kinase at4g26540	390	20	1.8e-71	0.8325	9	F:ATP binding; P:response to molecule of bacterial origin; P:signal transduction; P:stamen development; C:integral component of membrane; F:protein serine/threonine kinase activity; P:protein phosphorylation; C:plasma membrane; P:stomatal complex morphogenesis	EC:2.7.11	IPR013210 (PFAM); IPR032675 (G3DSA:3.80.10.GENE3D); PTHR27000:SF186 (PANTHER); PTHR27000 (PANTHER); SIGNAL_PEPTIDE_C_REGION (PHOBIUS); SIGNAL_PEPTIDE (PHOBIUS); SIGNAL_PEPTIDE_H_REGION (PHOBIUS); SIGNAL_PEPTIDE_N_REGION (PHOBIUS); NON_CYTOPLASMIC_DOMAIN (PHOBIUS); SignalP-noTM (SIGNALP_EUK)
BnaA01g15950D	GSBRNA2T00149512001	gdp-l-galactose phosphorylase 1-like	1305	20	0	0.9475	19	F:GDP-galactose:mannose-1-phosphate guanylyltransferase activity; F:GDP-galactose:myoinositol-1-phosphate guanylyltransferase activity; F:GDP-galactose:glucose-1-phosphate guanylyltransferase activity; F:guanyl-nucleotide exchange factor activity; F:quercetin 4'-O-glucosyltransferase activity; P:response to jasmonic acid; F:GDP-D-glucose phosphorylase activity; P:glucose metabolic process; P:defe…	EC:2.4.1.1; EC:2.7.7.22; EC:2.7.7; EC:2.4.1	PTHR20884:SF10 (PANTHER); IPR026506 (PANTHER)
BnaA01g16260D	GSBRNA2T00149475001	disease resistance protein at4g27190-like	2934	20	0	0.751	4	F:ATP binding; C:mitochondrion; F:ADP binding; P:defense response	-	Coil (COILS); PR00364 (PRINTS); IPR003593 (SMART); IPR002182 (PFAM); IPR027417 (G3DSA:3.40.50.GENE3D); IPR032675 (G3DSA:3.80.10.GENE3D); PTHR23155:SF442 (PANTHER); PTHR23155 (PANTHER); IPR032675 (SUPERFAMILY); IPR027417 (SUPERFAMILY)
BnaA01g16400D	GSBRNA2T00149455001	nac domain-containing protein 72-like	903	20	0	0.9215	14	P:hyperosmotic salinity response; P:transcription, DNA-templated; P:multicellular organism development; P:response to wounding; P:response to jasmonic acid; P:response to ethylene; P:response to water deprivation; P:response to auxin; C:nucleus; F:DNA binding; P:response to cold; F:transcription factor activity, sequence-specific DNA binding; P:abscisic acid-activated signaling pathway; P:positiv…	-	IPR003441 (PFAM); PTHR31719 (PANTHER); PTHR31719:SF39 (PANTHER); IPR003441 (PROSITE_PROFILES); IPR003441 (SUPERFAMILY)
BnaA01g16450D	GSBRNA2T00149449001	stem-specific protein tsjt1-like	753	20	0	0.9575	8	C:nucleus; C:plasmodesma; F:protein binding; P:response to hypoxia; C:cytosol; P:systemic acquired resistance, salicylic acid mediated signaling pathway; P:regulation of hydrogen peroxide metabolic process; C:plasma membrane	-	IPR024286 (PFAM); IPR029055 (G3DSA:3.60.20.GENE3D); PTHR11772 (PANTHER); PTHR11772:SF14 (PANTHER); IPR029055 (SUPERFAMILY)
BnaA01g16530D	GSBRNA2T00149436001	early nodulin-like protein 2	987	20	2.1e-75	0.9265	7	C:chloroplast; F:copper ion binding; F:electron carrier activity; C:apoplast; P:glucosinolate biosynthetic process; C:vacuole; C:anchored component of plasma membrane	-	IPR003245 (PFAM); IPR008972 (G3DSA:2.60.40.GENE3D); PTHR33021 (PANTHER); PTHR33021:SF1 (PANTHER); NON_CYTOPLASMIC_DOMAIN (PHOBIUS); TRANSMEMBRANE (PHOBIUS); SIGNAL_PEPTIDE_H_REGION (PHOBIUS); CYTOPLASMIC_DOMAIN (PHOBIUS); SIGNAL_PEPTIDE_C_REGION (PHOBIUS); SIGNAL_PEPTIDE (PHOBIUS); SIGNAL_PEPTIDE_N_REGION (PHOBIUS); IPR003245 (PRODOM); IPR003245 (PROSITE_PROFILES); SignalP-noTM (SIGNALP_EUK); IPR…
BnaA01g16700D	GSBRNA2T00149410001	membrane protein of er body 1-like	1794	20	0	0.782	9	C:nucleus; F:protein binding; F:iron ion transmembrane transporter activity; P:manganese ion transmembrane transport; C:integral component of membrane; F:manganese ion transmembrane transporter activity; C:endoplasmic reticulum; C:ER body; P:iron ion transmembrane transport	-	PTHR31851 (PANTHER); PTHR31851:SF16 (PANTHER); TRANSMEMBRANE (PHOBIUS); TRANSMEMBRANE (PHOBIUS); CYTOPLASMIC_DOMAIN (PHOBIUS); TRANSMEMBRANE (PHOBIUS); TRANSMEMBRANE (PHOBIUS); NON_CYTOPLASMIC_DOMAIN (PHOBIUS); CYTOPLASMIC_DOMAIN (PHOBIUS); TRANSMEMBRANE (PHOBIUS); CYTOPLASMIC_DOMAIN (PHOBIUS); NON_CYTOPLASMIC_DOMAIN (PHOBIUS); TRANSMEMBRANE (PHOBIUS); CYTOPLASMIC_DOMAIN (PHOBIUS); NON_CYTOPLASMI…
BnaA01g17010D	GSBRNA2T00149368001	wound-responsive protein	261	20	1.2e-56	0.7695	1	C:nucleus	-	no IPS match
BnaA01g17050D	GSBRNA2T00149358001	basic salivary proline-rich protein 1-like	1413	20	0	0.9025	1	C:nucleus	-	IPR010820 (PFAM); PTHR31805 (PANTHER); PTHR31805:SF3 (PANTHER)
BnaA01g17540D	GSBRNA2T00051668001	beta- -glucanase	1041	20	0	0.8955	7	P:defense response to fungus, incompatible interaction; P:carbohydrate metabolic process; P:defense response to nematode; P:response to salt stress; C:cell wall; C:vacuolar membrane; F:hydrolase activity, hydrolyzing O-glycosyl compounds	-	IPR013781 (G3DSA:3.20.20.GENE3D); IPR000490 (PFAM); PTHR32227:SF125 (PANTHER); PTHR32227 (PANTHER); IPR000490 (PROSITE_PATTERNS); SIGNAL_PEPTIDE_C_REGION (PHOBIUS); SIGNAL_PEPTIDE_H_REGION (PHOBIUS); SIGNAL_PEPTIDE (PHOBIUS); NON_CYTOPLASMIC_DOMAIN (PHOBIUS); SIGNAL_PEPTIDE_N_REGION (PHOBIUS); SignalP-noTM (SIGNALP_EUK); IPR017853 (SUPERFAMILY)
BnaA01g17800D	GSBRNA2T00075755001	l-lactate dehydrogenase b-like	1053	20	0	0.959	8	F:L-lactate dehydrogenase activity; P:response to abscisic acid; P:response to salt stress; P:cellular carbohydrate metabolic process; C:cytosol; P:oxidation-reduction process; P:carboxylic acid metabolic process; C:plasma membrane	EC:1.1.1.27	IPR001557 (PRINTS); IPR001557 (PIRSF); IPR011304 (TIGRFAM); IPR016040 (G3DSA:3.40.50.GENE3D); IPR022383 (PFAM); IPR001236 (PFAM); IPR015955 (G3DSA:3.90.110.GENE3D); PTHR11540:SF3 (PANTHER); IPR001557 (PANTHER); IPR018177 (PROSITE_PATTERNS); IPR011304 (HAMAP); IPR016040 (SUPERFAMILY); IPR015955 (SUPERFAMILY)
BnaA01g17940D	GSBRNA2T00075738001	beta-amylase chloroplastic-like	1650	20	0	0.9605	5	C:chloroplast stroma; P:response to cold; F:beta-amylase activity; P:starch catabolic process; P:maltose biosynthetic process	EC:3.2.1.2; EC:3.2.1	IPR001371 (PRINTS); IPR001554 (PRINTS); IPR001554 (PFAM); IPR013781 (G3DSA:3.20.20.GENE3D); PTHR31352:SF1 (PANTHER); PTHR31352 (PANTHER); IPR018238 (PROSITE_PATTERNS); IPR017853 (SUPERFAMILY)
BnaA01g18130D	GSBRNA2T00075713001	serine arginine repetitive matrix protein 1-like	1395	20	0	0.7905	1	C:nucleus	-	IPR008480 (PFAM); PTHR34059 (PANTHER); PTHR34059:SF4 (PANTHER); TRANSMEMBRANE (PHOBIUS); NON_CYTOPLASMIC_DOMAIN (PHOBIUS); TRANSMEMBRANE (PHOBIUS); CYTOPLASMIC_DOMAIN (PHOBIUS); CYTOPLASMIC_DOMAIN (PHOBIUS); TMhelix (TMHMM)
BnaA01g18160D	GSBRNA2T00075706001	peroxisomal acyl-coenzyme a oxidase 1	1995	20	0	0.971	24	P:regulation of plant-type hypersensitive response; P:jasmonic acid biosynthetic process; F:electron carrier activity; P:lipid homeostasis; P:response to wounding; P:pollen development; P:response to jasmonic acid; P:salicylic acid mediated signaling pathway; P:response to cadmium ion; P:negative regulation of programmed cell death; P:fatty acid biosynthetic process; P:protein targeting to membra…	EC:1.3.99.3; EC:1.3.3.6	IPR012258 (PIRSF); IPR002655 (PFAM); IPR006091 (PFAM); IPR013786 (G3DSA:1.10.540.GENE3D); G3DSA:1.20.140.10 (GENE3D); G3DSA:2.40.110.10 (GENE3D); G3DSA:1.20.140.10 (GENE3D); IPR029320 (PFAM); PTHR10909:SF250 (PANTHER); PTHR10909 (PANTHER); IPR009075 (SUPERFAMILY); IPR009075 (SUPERFAMILY); IPR009100 (SUPERFAMILY)
BnaA01g18410D	GSBRNA2T00021273001	at4g15540 dl3810w	1008	20	0	0.9535	11	P:regulation of meristem growth; P:water transport; P:transmembrane transport; F:transmembrane transporter activity; P:response to salt stress; P:response to fructose; C:integral component of membrane; P:protein autophosphorylation; P:response to blue light; P:regulation of proton transport; P:hydrogen peroxide catabolic process	-	Coil (COILS); PTHR31218:SF43 (PANTHER); IPR030184 (PANTHER)
BnaA01g18450D	GSBRNA2T00021277001	phosphate dikinase 1	2628	20	0	0.978	10	C:chloroplast stroma; C:nucleus; F:ATP binding; F:metal ion binding; F:pyruvate, phosphate dikinase activity; C:cytosol; P:photosynthesis; P:phosphorylation; F:kinase activity; P:pyruvate metabolic process	EC:2.7.9.1	Coil (COILS); IPR010121 (PIRSF); IPR010121 (TIGRFAM); IPR002192 (PFAM); G3DSA:1.20.80.30 (GENE3D); IPR000121 (PFAM); G3DSA:1.10.189.10 (GENE3D); IPR013815 (G3DSA:3.30.1490.GENE3D); IPR008279 (G3DSA:3.50.30.GENE3D); IPR013816 (G3DSA:3.30.470.GENE3D); IPR015813 (G3DSA:3.20.20.GENE3D); IPR008279 (PFAM); PTHR22931 (PANTHER); IPR010121 (PTHR22931:PANTHER); IPR018274 (PROSITE_PATTERNS); IPR023151 (PROS…
BnaA01g18530D	GSBRNA2T00021285001	indole-3-acetate beta-glucosyltransferase like protein	1449	20	0	0.9005	3	F:sinapate 1-glucosyltransferase activity; P:metabolic process; F:hydroxycinnamate 4-beta-glucosyltransferase activity	EC:2.4.1.126; EC:2.4.1.120; EC:2.4.1	IPR002213 (PFAM); G3DSA:3.40.50.2000 (GENE3D); PTHR11926:SF167 (PANTHER); IPR002213 (PANTHER); IPR002213 (PROSITE_PATTERNS); SSF53756 (SUPERFAMILY)
BnaA01g18870D	GSBRNA2T00043644001	ferredoxin	435	20	2.8e-99	0.864	10	P:chlorophyll biosynthetic process; C:chloroplast; F:metal ion binding; P:pentose-phosphate shunt; P:positive regulation of transcription, DNA-templated; F:electron carrier activity; P:isopentenyl diphosphate biosynthetic process, methylerythritol 4-phosphate pathway; P:rRNA processing; P:electron transport chain; F:2 iron, 2 sulfur cluster binding	-	IPR010241 (TIGRFAM); IPR001041 (PFAM); IPR012675 (G3DSA:3.10.20.GENE3D); PTHR19370:SF127 (PANTHER); PTHR19370 (PANTHER); IPR001041 (PROSITE_PROFILES); IPR001041 (SUPERFAMILY)
BnaA01g18880D	GSBRNA2T00043643001	o-acetylserine lyase (oas-tl) isoform a1	912	20	0	0.9275	28	C:chloroplast stroma; P:response to salt stress; P:Golgi organization; P:response to wounding; P:photorespiration; C:vacuolar membrane; F:cysteine synthase activity; P:coumarin biosynthetic process; P:water transport; C:apoplast; P:calcium ion transport; C:cytosol; P:glucosinolate biosynthetic process; P:gluconeogenesis; P:response to temperature stimulus; P:indoleacetic acid biosynthetic process…	EC:2.5.1.47	IPR001926 (PFAM); G3DSA:3.40.50.1100 (GENE3D); G3DSA:3.40.50.1100 (GENE3D); G3DSA:3.40.50.1100 (GENE3D); PTHR10314:SF101 (PANTHER); PTHR10314 (PANTHER); IPR001216 (PROSITE_PATTERNS); IPR001926 (SUPERFAMILY)
BnaA01g18890D	GSBRNA2T00043642001	preprotein translocase subunit sece1	522	20	1.1e-108	0.7915	8	P:protein transmembrane transport; P:protein targeting; F:protein binding; F:P-P-bond-hydrolysis-driven protein transmembrane transporter activity; C:integral component of membrane; P:thylakoid membrane organization; P:protein secretion; C:chloroplast thylakoid membrane	-	Coil (COILS); IPR005807 (TIGRFAM); G3DSA:1.20.5.1030 (GENE3D); IPR001901 (PFAM); PTHR37240 (PANTHER); TRANSMEMBRANE (PHOBIUS); NON_CYTOPLASMIC_DOMAIN (PHOBIUS); CYTOPLASMIC_DOMAIN (PHOBIUS); IPR022943 (HAMAP); TMhelix (TMHMM)
BnaA01g19110D	GSBRNA2T00043604001	early light-induced protein chloroplastic-like	576	20	1.2e-116	0.8965	18	P:positive regulation of seed germination; P:regulation of chlorophyll biosynthetic process; C:photosystem II; C:photosystem I; P:flavonoid biosynthetic process; P:cellular response to far red light; C:chloroplast thylakoid membrane; P:response to sucrose; P:cellular response to blue light; P:cellular response to red light; P:cellular response to heat; P:cellular response to UV-A; P:cellular resp…	-	IPR022796 (PFAM); G3DSA:1.20.1620.10 (GENE3D); PTHR14154 (PANTHER); PTHR14154:SF5 (PANTHER); NON_CYTOPLASMIC_DOMAIN (PHOBIUS); SIGNAL_PEPTIDE_H_REGION (PHOBIUS); TRANSMEMBRANE (PHOBIUS); NON_CYTOPLASMIC_DOMAIN (PHOBIUS); SIGNAL_PEPTIDE (PHOBIUS); SIGNAL_PEPTIDE_C_REGION (PHOBIUS); TRANSMEMBRANE (PHOBIUS); SIGNAL_PEPTIDE_N_REGION (PHOBIUS); CYTOPLASMIC_DOMAIN (PHOBIUS); IPR023329 (SUPERFAMILY); TM…
BnaA01g19280D	GSBRNA2T00054029001	chlorophyll chloroplastic-like isoform x1	1167	20	0	0.954	17	P:chlorophyll biosynthetic process; P:carotenoid biosynthetic process; F:chlorophyll synthetase activity; P:aromatic amino acid family biosynthetic process; P:pentose-phosphate shunt; P:transcription from plastid promoter; P:rRNA processing; P:leaf morphogenesis; C:chloroplast thylakoid membrane; P:chloroplast relocation; P:positive regulation of transcription, DNA-templated; C:chloroplast membra…	EC:2.5.1; EC:2.5.1.62	IPR011799 (TIGRFAM); IPR000537 (PFAM); IPR006372 (TIGRFAM); PTHR11048:SF18 (PANTHER); PTHR11048 (PANTHER); CYTOPLASMIC_DOMAIN (PHOBIUS); TRANSMEMBRANE (PHOBIUS); TRANSMEMBRANE (PHOBIUS); TRANSMEMBRANE (PHOBIUS); TRANSMEMBRANE (PHOBIUS); CYTOPLASMIC_DOMAIN (PHOBIUS); TRANSMEMBRANE (PHOBIUS); NON_CYTOPLASMIC_DOMAIN (PHOBIUS); TRANSMEMBRANE (PHOBIUS); CYTOPLASMIC_DOMAIN (PHOBIUS); NON_CYTOPLASMIC_DO…
BnaA01g19400D	GSBRNA2T00054043001	at3g51510 f26o13_150	516	20	1.2e-112	0.842	4	P:maltose metabolic process; P:starch biosynthetic process; P:positive regulation of catalytic activity; C:chloroplast thylakoid membrane	-	PTHR36042:SF1 (PANTHER); PTHR36042 (PANTHER); TRANSMEMBRANE (PHOBIUS); CYTOPLASMIC_DOMAIN (PHOBIUS); CYTOPLASMIC_DOMAIN (PHOBIUS); TRANSMEMBRANE (PHOBIUS); NON_CYTOPLASMIC_DOMAIN (PHOBIUS); TMhelix (TMHMM); TMhelix (TMHMM)
BnaA01g19450D	GSBRNA2T00054048001	phosphoinositide phosphatase sac7	1785	20	0	0.962	17	C:pollen tube tip; F:phosphatidylinositol-4-phosphate phosphatase activity; P:protein dephosphorylation; P:response to wounding; P:root hair cell tip growth; P:D-xylose metabolic process; P:inositol phosphate dephosphorylation; C:endoplasmic reticulum membrane; P:inositol trisphosphate metabolic process; C:cytoplasmic vesicle membrane; C:plasmodesma; P:protein targeting to Golgi; F:phosphatidylin…	EC:3.1; EC:3.1.3.36; EC:3.1.3.41; EC:3.1.3	IPR002013 (PFAM); PTHR11200 (PANTHER); IPR030069 (PTHR11200:PANTHER); TRANSMEMBRANE (PHOBIUS); TRANSMEMBRANE (PHOBIUS); NON_CYTOPLASMIC_DOMAIN (PHOBIUS); CYTOPLASMIC_DOMAIN (PHOBIUS); NON_CYTOPLASMIC_DOMAIN (PHOBIUS); IPR002013 (PROSITE_PROFILES); TMhelix (TMHMM); TMhelix (TMHMM)
BnaA01g19750D	GSBRNA2T00054097001	oxygen-evolving enhancer protein 1- chloroplastic	1146	20	0	0.953	35	F:oxygen evolving activity; P:regulation of plant-type hypersensitive response; C:photosystem II oxygen evolving complex; P:transcription from plastid promoter; C:cell outer membrane; F:poly(U) RNA binding; P:rRNA processing; P:photosynthetic electron transport in photosystem I; C:chloroplast thylakoid membrane; P:MAPK cascade; P:chloroplast relocation; P:positive regulation of transcription, DNA…	-	G3DSA:3.30.2050.10 (GENE3D); G3DSA:2.40.160.30 (GENE3D); IPR002628 (PFAM); PTHR34058 (PANTHER); PTHR34058:SF1 (PANTHER); CYTOPLASMIC_DOMAIN (PHOBIUS); TRANSMEMBRANE (PHOBIUS); NON_CYTOPLASMIC_DOMAIN (PHOBIUS); SignalP-TM (SIGNALP_GRAM_POSITIVE); IPR011250 (SUPERFAMILY); TMhelix (TMHMM)
BnaA01g19880D	GSBRNA2T00138427001	transcription factor lux-like	780	20	8.8e-180	0.7575	6	C:nucleus; F:DNA binding; F:transcription factor activity, sequence-specific DNA binding; P:regulation of transcription, DNA-templated; P:circadian rhythm; P:positive regulation of circadian rhythm	-	IPR001005 (PFAM); IPR009057 (G3DSA:1.10.10.GENE3D); IPR006447 (TIGRFAM); PTHR31442:SF3 (PANTHER); PTHR31442 (PANTHER); IPR017930 (PROSITE_PROFILES); IPR009057 (SUPERFAMILY)
BnaA01g20040D	GSBRNA2T00138449001	protein tic chloroplastic	1536	20	0	0.893	16	P:chlorophyll biosynthetic process; P:carotenoid biosynthetic process; P:pentose-phosphate shunt; C:chloroplast envelope; P:rRNA processing; P:circadian rhythm; P:response to blue light; C:chloroplast thylakoid membrane; C:plastid chromosome; P:chloroplast relocation; P:response to far red light; P:thylakoid membrane organization; P:photosynthesis, light reaction; P:glucosinolate biosynthetic pro…	-	Coil (COILS); IPR008030 (PFAM); IPR016040 (G3DSA:3.40.50.GENE3D); PTHR14194 (PANTHER); PTHR14194:SF38 (PANTHER); IPR016040 (SUPERFAMILY)
BnaA01g20340D	GSBRNA2T00138510001	enhanced disease susceptibility 1	1581	20	0	0.7405	22	P:membrane organization; P:regulation of macromolecule metabolic process; F:protein homodimerization activity; P:regulation of programmed cell death; P:response to singlet oxygen; P:systemic acquired resistance, salicylic acid mediated signaling pathway; P:plant-type hypersensitive response; P:negative regulation of biological process; F:signal transducer activity; P:cellular metabolic process; C…	EC:3.1.1	IPR002921 (PFAM); IPR029058 (G3DSA:3.40.50.GENE3D); PTHR21493 (PANTHER); PTHR21493:SF94 (PANTHER); IPR029058 (SUPERFAMILY)
BnaA01g20350D	GSBRNA2T00138512001	---NA---	1743	0	-	-	-		-	IPR002921 (PFAM); IPR029058 (G3DSA:3.40.50.GENE3D); PTHR21493:SF94 (PANTHER); PTHR21493 (PANTHER); IPR029058 (SUPERFAMILY)
BnaA01g20460D	GSBRNA2T00138534001	bidirectional sugar transporter sweet11	861	20	0	0.9465	8	C:integral component of plasma membrane; P:response to salt stress; P:sucrose transport; P:Golgi organization; P:calcium ion transport; F:sucrose transmembrane transporter activity; P:carbohydrate transmembrane transport; P:cellular cation homeostasis	-	IPR004316 (PFAM); PTHR10791 (PANTHER); PTHR10791:SF65 (PANTHER); TRANSMEMBRANE (PHOBIUS); CYTOPLASMIC_DOMAIN (PHOBIUS); NON_CYTOPLASMIC_DOMAIN (PHOBIUS); NON_CYTOPLASMIC_DOMAIN (PHOBIUS); NON_CYTOPLASMIC_DOMAIN (PHOBIUS); TRANSMEMBRANE (PHOBIUS); TRANSMEMBRANE (PHOBIUS); CYTOPLASMIC_DOMAIN (PHOBIUS); NON_CYTOPLASMIC_DOMAIN (PHOBIUS); TRANSMEMBRANE (PHOBIUS); CYTOPLASMIC_DOMAIN (PHOBIUS); TRANSMEM…
BnaA01g20710D	GSBRNA2T00138563001	o-acyltransferase wsd1-like	837	20	0	0.9115	9	C:nucleus; P:response to cyclopentenone; P:toxin catabolic process; P:organ senescence; P:nitrate transport; P:glycerolipid biosynthetic process; F:diacylglycerol O-acyltransferase activity; P:response to nitrate; P:amino acid transport	EC:2.3.1.20; EC:2.3.1	IPR009721 (PFAM); PTHR31650 (PANTHER); PTHR31650:SF2 (PANTHER)
BnaA01g20790D	GSBRNA2T00138575001	zingipain-2-like	1032	20	0	0.8935	2	P:proteolysis; F:cysteine-type peptidase activity	EC:3.4	IPR000668 (PRINTS); IPR013201 (SMART); IPR000668 (SMART); IPR000668 (PFAM); G3DSA:3.90.70.10 (GENE3D); IPR013201 (PFAM); IPR013128 (PANTHER); PTHR12411:SF333 (PANTHER); IPR000169 (PROSITE_PATTERNS); IPR025661 (PROSITE_PATTERNS); IPR025660 (PROSITE_PATTERNS); NON_CYTOPLASMIC_DOMAIN (PHOBIUS); SIGNAL_PEPTIDE_H_REGION (PHOBIUS); SIGNAL_PEPTIDE_N_REGION (PHOBIUS); SIGNAL_PEPTIDE (PHOBIUS); SIGNAL_PEP…
BnaA01g20800D	GSBRNA2T00138576001	gtpase-activating protein gyp7	1584	20	0	0.9115	11	C:chloroplast; P:regulation of plant-type hypersensitive response; P:membrane fusion; P:systemic acquired resistance; P:endoplasmic reticulum unfolded protein response; P:salicylic acid mediated signaling pathway; P:salicylic acid biosynthetic process; P:negative regulation of programmed cell death; P:protein targeting to membrane; P:negative regulation of defense response; P:N-terminal protein m…	-	IPR000195 (SMART); IPR000195 (PFAM); G3DSA:1.10.8.270 (GENE3D); PTHR22957:SF312 (PANTHER); PTHR22957 (PANTHER); IPR000195 (PROSITE_PROFILES); SignalP-TM (SIGNALP_GRAM_POSITIVE); IPR000195 (SUPERFAMILY); IPR000195 (SUPERFAMILY)
BnaA01g20890D	GSBRNA2T00138591001	branched-chain-amino-acid aminotransferase chloroplastic-like	1245	20	0	0.943	10	C:chloroplast stroma; F:L-leucine transaminase activity; P:isoleucine biosynthetic process; F:L-valine transaminase activity; P:toxin catabolic process; P:valine biosynthetic process; P:leucine biosynthetic process; C:cytosol; F:L-isoleucine transaminase activity; P:second-messenger-mediated signaling	EC:2.6.1.42	IPR005786 (PIRSF); IPR005786 (TIGRFAM); G3DSA:3.30.470.10 (GENE3D); G3DSA:3.20.10.10 (GENE3D); IPR001544 (PFAM); PTHR11825:SF46 (PANTHER); IPR001544 (PANTHER); IPR018300 (PROSITE_PATTERNS); IPR001544 (SUPERFAMILY)
BnaA01g20950D	GSBRNA2T00138601001	phytosulfokines 3-like	240	20	1.6e-49	0.8355	7	P:cell proliferation; F:growth factor activity; P:cell differentiation; C:Golgi apparatus; C:extracellular matrix; C:extracellular region; P:organ morphogenesis	-	IPR009438 (PFAM); PTHR33285:SF3 (PANTHER); PTHR33285 (PANTHER); NON_CYTOPLASMIC_DOMAIN (PHOBIUS); SIGNAL_PEPTIDE (PHOBIUS); SIGNAL_PEPTIDE_H_REGION (PHOBIUS); SIGNAL_PEPTIDE_C_REGION (PHOBIUS); SIGNAL_PEPTIDE_N_REGION (PHOBIUS); SignalP-noTM (SIGNALP_GRAM_NEGATIVE); SignalP-noTM (SIGNALP_EUK); SignalP-TM (SIGNALP_GRAM_POSITIVE); TMhelix (TMHMM)
BnaA01g21380D	GSBRNA2T00076748001	upf0603 protein chloroplastic	855	20	2.7e-177	0.919	20	P:chlorophyll biosynthetic process; P:carotenoid biosynthetic process; P:protein dephosphorylation; C:chloroplast thylakoid lumen; P:rRNA processing; P:photosynthetic electron transport in photosystem I; P:response to blue light; F:acid phosphatase activity; P:plastid organization; C:chloroplast thylakoid membrane; P:unsaturated fatty acid biosynthetic process; P:photosystem II assembly; P:respon…	EC:3.1; EC:3.1.3.41; EC:3.1.3.2	IPR007621 (PFAM); PTHR30373:SF2 (PANTHER); PTHR30373 (PANTHER); CYTOPLASMIC_DOMAIN (PHOBIUS); NON_CYTOPLASMIC_DOMAIN (PHOBIUS); TRANSMEMBRANE (PHOBIUS); SignalP-TM (SIGNALP_GRAM_POSITIVE); TMhelix (TMHMM)
BnaA01g21750D	GSBRNA2T00080374001	amino acid permease 1-like	1524	20	0	0.9305	1	C:integral component of membrane	-	IPR013057 (PFAM); PTHR22950:SF278 (PANTHER); PTHR22950 (PANTHER); TRANSMEMBRANE (PHOBIUS); CYTOPLASMIC_DOMAIN (PHOBIUS); NON_CYTOPLASMIC_DOMAIN (PHOBIUS); NON_CYTOPLASMIC_DOMAIN (PHOBIUS); CYTOPLASMIC_DOMAIN (PHOBIUS); NON_CYTOPLASMIC_DOMAIN (PHOBIUS); TRANSMEMBRANE (PHOBIUS); TRANSMEMBRANE (PHOBIUS); NON_CYTOPLASMIC_DOMAIN (PHOBIUS); NON_CYTOPLASMIC_DOMAIN (PHOBIUS); TRANSMEMBRANE (PHOBIUS); CYT…
BnaA01g22050D	GSBRNA2T00026799001	formin-like protein 7	2430	20	0	0.955	-		-	Coil (COILS); IPR015425 (SMART); IPR015425 (PFAM); PTHR23213:SF239 (PANTHER); PTHR23213 (PANTHER); IPR015425 (PROSITE_PROFILES); SSF101447 (SUPERFAMILY)
BnaA01g22310D	GSBRNA2T00026836001	probable nucleoredoxin 1	1737	20	0	0.928	8	P:pollen tube growth; F:protein-disulfide reductase activity; P:pollen tube guidance; C:cytosol; P:cell redox homeostasis; P:response to cadmium ion; P:oxidation-reduction process; P:regulation of pollen tube growth	EC:1.8.1.8	Coil (COILS); IPR012336 (G3DSA:3.40.30.GENE3D); IPR012336 (PFAM); IPR011424 (PFAM); PTHR13871:SF7 (PANTHER); PTHR13871 (PANTHER); IPR017937 (PROSITE_PATTERNS); IPR012336 (PROSITE_PROFILES); IPR012336 (SUPERFAMILY); IPR012336 (SUPERFAMILY); IPR012336 (SUPERFAMILY); SSF57889 (SUPERFAMILY)
BnaA01g22670D	GSBRNA2T00087676001	chlorophyll a-b binding protein chloroplastic-like	822	20	1.6e-170	0.967	12	F:metal ion binding; C:photosystem II; C:integral component of membrane; P:photosynthesis, light harvesting; P:cysteine biosynthetic process; C:photosystem I; C:light-harvesting complex; P:protein-chromophore linkage; F:chlorophyll binding; C:plastoglobule; P:response to cytokinin; C:chloroplast thylakoid membrane	-	IPR023329 (G3DSA:1.10.3460.GENE3D); IPR022796 (PFAM); PTHR21649:SF14 (PANTHER); IPR001344 (PANTHER); SIGNAL_PEPTIDE_N_REGION (PHOBIUS); NON_CYTOPLASMIC_DOMAIN (PHOBIUS); SIGNAL_PEPTIDE (PHOBIUS); SIGNAL_PEPTIDE_H_REGION (PHOBIUS); SIGNAL_PEPTIDE_C_REGION (PHOBIUS); IPR023329 (SUPERFAMILY)
BnaA01g22680D	GSBRNA2T00087677001	mlo-like protein 6	1671	20	0	0.9605	5	P:defense response to fungus, incompatible interaction; F:calmodulin binding; P:defense response by callose deposition; C:integral component of membrane; C:plasma membrane	-	IPR004326 (PFAM); PTHR31942:SF29 (PANTHER); PTHR31942 (PANTHER); TRANSMEMBRANE (PHOBIUS); TRANSMEMBRANE (PHOBIUS); NON_CYTOPLASMIC_DOMAIN (PHOBIUS); CYTOPLASMIC_DOMAIN (PHOBIUS); TRANSMEMBRANE (PHOBIUS); CYTOPLASMIC_DOMAIN (PHOBIUS); TRANSMEMBRANE (PHOBIUS); CYTOPLASMIC_DOMAIN (PHOBIUS); TRANSMEMBRANE (PHOBIUS); CYTOPLASMIC_DOMAIN (PHOBIUS); NON_CYTOPLASMIC_DOMAIN (PHOBIUS); NON_CYTOPLASMIC_DOMAI…
BnaA01g22750D	GSBRNA2T00092243001	g-type lectin s-receptor-like serine threonine-protein kinase at1g61610	2514	20	0	0.915	8	F:ATP binding; F:calmodulin binding; P:recognition of pollen; P:ethylene biosynthetic process; F:protein serine/threonine kinase activity; F:carbohydrate binding; P:protein phosphorylation; C:plasma membrane	EC:2.7.11	IPR002290 (SMART); IPR001480 (SMART); IPR003609 (SMART); IPR024171 (PIRSF); G3DSA:3.30.200.20 (GENE3D); G3DSA:1.10.510.10 (GENE3D); IPR001480 (PFAM); IPR001245 (PFAM); IPR001480 (G3DSA:2.90.10.GENE3D); IPR003609 (PFAM); IPR000858 (PFAM); IPR013320 (G3DSA:2.60.120.GENE3D); PTHR27002:SF66 (PANTHER); PTHR27002 (PANTHER); IPR017441 (PROSITE_PATTERNS); IPR008271 (PROSITE_PATTERNS); TRANSMEMBRANE (PHOB…
BnaA01g23160D	GSBRNA2T00083401001	leaf l-a-like	447	20	6.6e-79	0.9495	14	C:chloroplast stroma; F:electron carrier activity; P:response to high light intensity; P:photosynthetic acclimation; P:photosynthetic electron transport in photosystem I; P:response to blue light; P:defense response to bacterium; P:response to sucrose; F:metal ion binding; P:photosystem II assembly; P:response to far red light; F:2 iron, 2 sulfur cluster binding; P:regulation of proton transport;…	-	IPR012675 (G3DSA:3.10.20.GENE3D); IPR010241 (TIGRFAM); IPR001041 (PFAM); PTHR19370 (PANTHER); PTHR19370:SF120 (PANTHER); IPR006058 (PROSITE_PATTERNS); NON_CYTOPLASMIC_DOMAIN (PHOBIUS); SIGNAL_PEPTIDE_H_REGION (PHOBIUS); SIGNAL_PEPTIDE_C_REGION (PHOBIUS); SIGNAL_PEPTIDE_N_REGION (PHOBIUS); SIGNAL_PEPTIDE (PHOBIUS); IPR001041 (PROSITE_PROFILES); IPR001041 (SUPERFAMILY)
BnaA01g23480D	GSBRNA2T00002579001	udp-glucuronate 4-epimerase 6-like	1383	20	0	0.967	10	P:carbohydrate metabolic process; C:trans-Golgi network; F:UDP-glucuronate 4-epimerase activity; P:tryptophan catabolic process; C:endosome; F:protein binding; F:coenzyme binding; P:indoleacetic acid biosynthetic process; C:Golgi cisterna membrane; C:integral component of membrane	EC:5.1.3.6	IPR008089 (PRINTS); IPR016040 (PFAM); IPR016040 (G3DSA:3.40.50.GENE3D); G3DSA:3.90.25.10 (GENE3D); PTHR10366:SF431 (PANTHER); PTHR10366 (PANTHER); CYTOPLASMIC_DOMAIN (PHOBIUS); TRANSMEMBRANE (PHOBIUS); NON_CYTOPLASMIC_DOMAIN (PHOBIUS); IPR016040 (SUPERFAMILY); TMhelix (TMHMM)
BnaA01g23770D	GSBRNA2T00002624001	mate efflux family protein alf5	1449	20	0	0.945	6	P:drug transmembrane transport; F:antiporter activity; C:integral component of membrane; P:response to toxic substance; C:plasma membrane; F:drug transmembrane transporter activity	-	IPR002528 (PFAM); IPR002528 (TIGRFAM); PTHR11206 (PANTHER); PTHR11206:SF78 (PANTHER); NON_CYTOPLASMIC_DOMAIN (PHOBIUS); NON_CYTOPLASMIC_DOMAIN (PHOBIUS); CYTOPLASMIC_DOMAIN (PHOBIUS); CYTOPLASMIC_DOMAIN (PHOBIUS); TRANSMEMBRANE (PHOBIUS); TRANSMEMBRANE (PHOBIUS); TRANSMEMBRANE (PHOBIUS); NON_CYTOPLASMIC_DOMAIN (PHOBIUS); CYTOPLASMIC_DOMAIN (PHOBIUS); TRANSMEMBRANE (PHOBIUS); NON_CYTOPLASMIC_DOMAI…
BnaA01g23940D	GSBRNA2T00058558001	ethylene-responsive transcription factor 1b-like	633	20	3.7e-116	0.8695	8	C:nucleus; F:DNA binding; F:transcription factor activity, sequence-specific DNA binding; P:transcription, DNA-templated; P:regulation of transcription, DNA-templated; P:ethylene-activated signaling pathway; P:defense response; P:jasmonic acid mediated signaling pathway	-	IPR001471 (PRINTS); IPR001471 (SMART); IPR001471 (PFAM); IPR001471 (G3DSA:3.30.730.GENE3D); PTHR31190:SF15 (PANTHER); PTHR31190 (PANTHER); IPR001471 (PROSITE_PROFILES); IPR016177 (SUPERFAMILY)
BnaA01g24160D	GSBRNA2T00058531001	polyketide cyclase dehydrase and lipid transport superfamily protein	1293	20	0	0.89	3	C:nucleus; C:cytoplasm; F:lipid binding	-	Coil (COILS); IPR002913 (PFAM); IPR023393 (G3DSA:3.30.530.GENE3D); PTHR19308:SF9 (PANTHER); PTHR19308 (PANTHER); TRANSMEMBRANE (PHOBIUS); CYTOPLASMIC_DOMAIN (PHOBIUS); CYTOPLASMIC_DOMAIN (PHOBIUS); TRANSMEMBRANE (PHOBIUS); NON_CYTOPLASMIC_DOMAIN (PHOBIUS); IPR002913 (PROSITE_PROFILES); SSF55961 (SUPERFAMILY); TMhelix (TMHMM)
BnaA01g24190D	GSBRNA2T00058525001	indole-3-acetic acid inducible 2	516	20	4.5e-121	0.957	7	C:nucleus; F:transcription factor activity, sequence-specific DNA binding; P:response to cyclopentenone; P:transcription, DNA-templated; P:regulation of transcription, DNA-templated; F:protein dimerization activity; P:auxin-activated signaling pathway	-	IPR003311 (PFAM); PTHR31734:SF11 (PANTHER); PTHR31734 (PANTHER); IPR000270 (PROSITE_PROFILES); SSF54277 (SUPERFAMILY)
BnaA01g24250D	GSBRNA2T00058519001	cbl-interacting serine threonine-protein kinase 7	1245	20	0	0.9175	16	P:divalent metal ion transport; P:regulation of plant-type hypersensitive response; P:response to salt stress; P:response to fructose; P:signal transduction; P:positive regulation of flavonoid biosynthetic process; F:protein serine/threonine kinase activity; P:protein phosphorylation; P:protein targeting to membrane; C:intracellular; C:plasma membrane; F:ATP binding; P:response to cold; P:water t…	EC:2.7.11	IPR002290 (SMART); IPR000719 (PFAM); G3DSA:3.30.200.20 (GENE3D); IPR004041 (PFAM); G3DSA:1.10.510.10 (GENE3D); PTHR24343 (PANTHER); PTHR24343:SF102 (PANTHER); IPR008271 (PROSITE_PATTERNS); IPR017441 (PROSITE_PATTERNS); IPR018451 (PROSITE_PROFILES); IPR000719 (PROSITE_PROFILES); IPR011009 (SUPERFAMILY)
BnaA01g24430D	GSBRNA2T00056223001	transmembrane emp24 domain-containing protein p24beta3	657	20	3e-147	0.956	8	P:vesicle-mediated transport; P:sphingoid biosynthetic process; C:Golgi cisterna membrane; P:protein transport; C:integral component of membrane; C:endoplasmic reticulum; C:vacuole; P:sterol biosynthetic process	-	IPR009038 (PFAM); PTHR22811:SF31 (PANTHER); IPR015720 (PANTHER); SIGNAL_PEPTIDE_N_REGION (PHOBIUS); NON_CYTOPLASMIC_DOMAIN (PHOBIUS); TRANSMEMBRANE (PHOBIUS); SIGNAL_PEPTIDE_H_REGION (PHOBIUS); CYTOPLASMIC_DOMAIN (PHOBIUS); SIGNAL_PEPTIDE (PHOBIUS); SIGNAL_PEPTIDE_C_REGION (PHOBIUS); IPR009038 (PROSITE_PROFILES); SignalP-TM (SIGNALP_EUK); IPR009038 (SUPERFAMILY); TMhelix (TMHMM)
BnaA01g24530D	GSBRNA2T00056248001	serine threonine-protein kinase ht1-like	1053	20	0	0.9595	5	C:nucleus; F:ATP binding; F:protein serine/threonine kinase activity; P:protein phosphorylation; C:plasma membrane	EC:2.7.11	IPR001245 (PRINTS); PIRSF000654 (PIRSF); IPR002290 (SMART); IPR001245 (PFAM); G3DSA:1.10.510.10 (GENE3D); G3DSA:3.30.200.20 (GENE3D); PTHR23257 (PANTHER); PTHR23257:SF499 (PANTHER); IPR008271 (PROSITE_PATTERNS); IPR000719 (PROSITE_PROFILES); IPR011009 (SUPERFAMILY)
BnaA01g24690D	GSBRNA2T00056270001	frigida-like protein 4a	1569	20	0	0.8875	6	C:nucleus; P:protein import into peroxisome matrix; P:fatty acid beta-oxidation; P:flower development; P:nuclear-transcribed mRNA catabolic process; P:cell differentiation	-	IPR012474 (PFAM); PTHR31791 (PANTHER); PTHR31791:SF2 (PANTHER)
BnaA01g24850D	GSBRNA2T00068017001	vq motif-containing protein 22-like	591	20	7.5e-72	0.8405	10	C:nucleus; P:regulation of plant-type hypersensitive response; P:hyperosmotic salinity response; P:response to abscisic acid; P:ethylene biosynthetic process; P:response to other organism; P:salicylic acid mediated signaling pathway; P:negative regulation of programmed cell death; P:protein targeting to membrane; P:response to water deprivation	-	IPR008889 (PFAM); PTHR33179:SF7 (PANTHER); PTHR33179 (PANTHER)
BnaA01g24870D	GSBRNA2T00068014001	proteasome subunit alpha type-4-a	606	20	9.2e-134	0.8265	11	C:nucleus; P:gluconeogenesis; P:proteasome-mediated ubiquitin-dependent protein catabolic process; C:cytosolic ribosome; P:response to salt stress; P:glycolytic process; C:proteasome core complex, alpha-subunit complex; F:threonine-type endopeptidase activity; P:response to cadmium ion; C:vacuole; P:proteasomal ubiquitin-independent protein catabolic process	EC:3.4.25	IPR000426 (SMART); IPR001353 (PFAM); IPR029055 (G3DSA:3.60.20.GENE3D); IPR000426 (PFAM); PTHR11599 (PANTHER); PTHR11599:SF13 (PANTHER); IPR000426 (PROSITE_PATTERNS); IPR023332 (PROSITE_PROFILES); IPR029055 (SUPERFAMILY)
BnaA01g24920D	GSBRNA2T00068003001	BnaA01g24920D	642	20	9.4e-131	0.8585	9	P:xylan biosynthetic process; C:nucleus; P:iron ion transport; P:glucuronoxylan metabolic process; P:nitrate transport; C:cytosol; P:cellular response to iron ion starvation; P:response to nitrate; P:xylem development	-	PTHR33974 (PANTHER); PTHR33974:SF2 (PANTHER)
BnaA01g24930D	GSBRNA2T00068002001	septum-promoting gtp-binding protein 1-like	342	20	3.7e-33	0.758	3	C:pollen tube tip; P:single-organism process; P:organic substance transport	-	no IPS match
BnaA01g25190D	GSBRNA2T00063821001	dof zinc finger	603	20	1.8e-84	0.84	2	F:DNA binding; P:regulation of transcription, DNA-templated	-	IPR003851 (PFAM); PTHR31992 (PANTHER); IPR003851 (PROSITE_PATTERNS); IPR003851 (PRODOM); IPR003851 (PROSITE_PROFILES)
BnaA01g25400D	GSBRNA2T00063846001	photosystem ii 5 kda chloroplastic-like	321	20	1.7e-55	0.942	6	P:photosystem II assembly; C:photosystem II; P:rRNA processing; P:plastid organization; C:chloroplast thylakoid membrane; P:regulation of protein dephosphorylation	-	PTHR34940 (PANTHER); PTHR34940:SF1 (PANTHER); NON_CYTOPLASMIC_DOMAIN (PHOBIUS); SIGNAL_PEPTIDE (PHOBIUS); SIGNAL_PEPTIDE_H_REGION (PHOBIUS); SIGNAL_PEPTIDE_N_REGION (PHOBIUS); SIGNAL_PEPTIDE_C_REGION (PHOBIUS); PD030057 (PRODOM)
BnaA01g25510D	GSBRNA2T00063861001	PREDICTED: uncharacterized protein LOC103835574	351	20	1.4e-62	0.744	1	C:nucleus	-	PTHR33142 (PANTHER); PTHR33142:SF4 (PANTHER)
BnaA01g25880D	GSBRNA2T00074419001	delta -sterol reductase	1686	20	0	0.97	25	P:acetyl-CoA metabolic process; F:UDP-N-acetylmuramate dehydrogenase activity; C:vacuolar membrane; P:plant-type secondary cell wall biogenesis; P:cell tip growth; P:multidimensional cell growth; P:lignin metabolic process; P:cysteine biosynthetic process; P:brassinosteroid biosynthetic process; F:delta24-sterol reductase activity; P:regulation of meristem growth; P:root hair elongation; P:plant-…	EC:1.3.1.72; EC:1.1.1.158	IPR016169 (G3DSA:3.30.465.GENE3D); IPR006094 (PFAM); PTHR10801 (PANTHER); PTHR10801:SF0 (PANTHER); CYTOPLASMIC_DOMAIN (PHOBIUS); TRANSMEMBRANE (PHOBIUS); NON_CYTOPLASMIC_DOMAIN (PHOBIUS); IPR016166 (PROSITE_PROFILES); IPR016166 (SUPERFAMILY); TMhelix (TMHMM)
BnaA01g26000D	GSBRNA2T00074407001	beta- -xylosidase	303	20	5.7e-56	0.852	4	P:carbohydrate metabolic process; C:cell wall; C:mitochondrion; F:hydrolase activity, hydrolyzing O-glycosyl compounds	-	PTHR38370 (PANTHER); PTHR38370:SF1 (PANTHER)
BnaA01g26300D	GSBRNA2T00005604001	at1g49500 f13f21_6	183	20	6e-21	0.8625	4	P:regulation of plant-type hypersensitive response; P:positive regulation of flavonoid biosynthetic process; P:protein targeting to membrane; C:intracellular	-	PTHR37705:SF1 (PANTHER); PTHR37705 (PANTHER)
BnaA01g26430D	GSBRNA2T00005582001	polyol transporter 5-like	1590	20	0	0.9295	23	F:D-xylose transmembrane transporter activity; P:D-xylose transport; P:mannitol transport; F:sorbitol transmembrane transporter activity; P:D-ribose transport; F:glycerol transmembrane transporter activity; F:mannitol transmembrane transporter activity; P:sorbitol transport; P:proton transport; P:glycerol transport; F:D-ribose transmembrane transporter activity; F:sugar:proton symporter activity;…	-	IPR003663 (PRINTS); G3DSA:1.20.1250.20 (GENE3D); IPR005828 (PFAM); IPR003663 (TIGRFAM); PTHR23500:SF109 (PANTHER); PTHR23500 (PANTHER); IPR005829 (PROSITE_PATTERNS); IPR005829 (PROSITE_PATTERNS); TRANSMEMBRANE (PHOBIUS); CYTOPLASMIC_DOMAIN (PHOBIUS); CYTOPLASMIC_DOMAIN (PHOBIUS); NON_CYTOPLASMIC_DOMAIN (PHOBIUS); NON_CYTOPLASMIC_DOMAIN (PHOBIUS); TRANSMEMBRANE (PHOBIUS); TRANSMEMBRANE (PHOBIUS); …
BnaA01g26500D	GSBRNA2T00005574001	actin-2	1134	20	0	0.989	34	C:chloroplast stroma; P:cytoskeleton organization; P:response to salt stress; P:response to fructose; P:vacuole organization; P:Golgi organization; C:vacuole; P:response to cytokinin; P:regulation of hormone levels; F:ATP binding; P:water transport; C:plasmodesma; P:multidimensional cell growth; F:copper ion binding; P:response to far red light; P:calcium ion transport; C:cytosol; P:cellulose bio…	-	IPR004000 (PRINTS); IPR004000 (SMART); G3DSA:3.30.420.40 (GENE3D); IPR004000 (PFAM); G3DSA:3.90.640.10 (GENE3D); G3DSA:3.30.420.40 (GENE3D); IPR004000 (PANTHER); PTHR11937:SF247 (PANTHER); IPR020902 (PROSITE_PATTERNS); IPR004001 (PROSITE_PATTERNS); IPR004001 (PROSITE_PATTERNS); SSF53067 (SUPERFAMILY); SSF53067 (SUPERFAMILY)
BnaA01g26690D	GSBRNA2T00005552001	af380644_1 at3g18560 k24m9_5	585	20	3.5e-123	0.7915	1	P:biological_process	-	PTHR33237 (PANTHER); PTHR33237:SF3 (PANTHER); TRANSMEMBRANE (PHOBIUS); NON_CYTOPLASMIC_DOMAIN (PHOBIUS); CYTOPLASMIC_DOMAIN (PHOBIUS)
BnaA01g26720D	GSBRNA2T00005544001	protein aspartic protease in guard cell 1-like	1500	20	0	0.9265	8	F:aspartic-type endopeptidase activity; P:systemic acquired resistance; P:response to abscisic acid; P:protein catabolic process; P:proteolysis; C:endoplasmic reticulum; C:extracellular region; P:response to water deprivation	EC:3.4.23	IPR021109 (G3DSA:2.40.70.GENE3D); IPR032799 (PFAM); IPR021109 (G3DSA:2.40.70.GENE3D); IPR032861 (PFAM); IPR001461 (PANTHER); PTHR13683:SF377 (PANTHER); SIGNAL_PEPTIDE_H_REGION (PHOBIUS); NON_CYTOPLASMIC_DOMAIN (PHOBIUS); SIGNAL_PEPTIDE_N_REGION (PHOBIUS); SIGNAL_PEPTIDE (PHOBIUS); SIGNAL_PEPTIDE_C_REGION (PHOBIUS); SignalP-noTM (SIGNALP_EUK); SignalP-TM (SIGNALP_GRAM_POSITIVE); IPR021109 (SUPERFA…
BnaA01g27190D	GSBRNA2T00057616001	l-ascorbate oxidase	1134	20	0	0.786	8	P:systemic acquired resistance; F:copper ion binding; F:oxidoreductase activity; P:sphingoid biosynthetic process; P:salicylic acid biosynthetic process; P:oxidation-reduction process; C:extracellular region; P:sterol biosynthetic process	-	IPR011706 (PFAM); IPR008972 (G3DSA:2.60.40.GENE3D); IPR001117 (PFAM); IPR008972 (G3DSA:2.60.40.GENE3D); IPR008972 (G3DSA:2.60.40.GENE3D); PTHR11709:SF28 (PANTHER); PTHR11709 (PANTHER); IPR002355 (PROSITE_PATTERNS); IPR002355 (PROSITE_PATTERNS); IPR008972 (SUPERFAMILY); IPR008972 (SUPERFAMILY); IPR008972 (SUPERFAMILY)
BnaA01g27570D	GSBRNA2T00057562001	ethylene-responsive transcription factor rap2-3-like	726	20	3e-157	0.8595	14	P:heat acclimation; P:transcription, DNA-templated; P:response to other organism; P:response to jasmonic acid; P:ethylene-activated signaling pathway; P:response to cytokinin; C:plasma membrane; C:nucleus; F:DNA binding; F:transcription factor activity, sequence-specific DNA binding; F:protein binding; P:cell death; C:cytoplasm; P:positive regulation of transcription, DNA-templated	-	Coil (COILS); IPR001471 (PRINTS); IPR001471 (SMART); IPR001471 (PFAM); IPR001471 (G3DSA:3.30.730.GENE3D); PTHR31190:SF18 (PANTHER); PTHR31190 (PANTHER); IPR001471 (PROSITE_PROFILES); IPR016177 (SUPERFAMILY)
BnaA01g28200D	GSBRNA2T00010053001	photosystem i reaction center subunit vi- chloroplastic-like	438	20	5.1e-68	0.938	4	C:integral component of membrane; P:photosynthesis; C:photosystem I reaction center; C:chloroplast thylakoid membrane	-	IPR029027 (G3DSA:1.20.5.GENE3D); IPR004928 (PFAM); PTHR34787:SF1 (PANTHER); PTHR34787 (PANTHER); SIGNAL_PEPTIDE_H_REGION (PHOBIUS); SIGNAL_PEPTIDE (PHOBIUS); NON_CYTOPLASMIC_DOMAIN (PHOBIUS); SIGNAL_PEPTIDE_N_REGION (PHOBIUS); SIGNAL_PEPTIDE_C_REGION (PHOBIUS)
BnaA01g28330D	GSBRNA2T00010036001	coatomer subunit beta -3 isoform x1	2988	20	0	0.969	8	P:gluconeogenesis; P:vesicle-mediated transport; P:cytoskeleton organization; F:structural molecule activity; C:cytosol; P:intracellular protein transport; C:COPI vesicle coat; P:proteasomal protein catabolic process	-	Coil (COILS); IPR020472 (PRINTS); IPR001680 (SMART); IPR016453 (PIRSF); IPR015943 (G3DSA:2.130.10.GENE3D); IPR006692 (PFAM); IPR011990 (G3DSA:1.25.40.GENE3D); IPR015943 (G3DSA:2.130.10.GENE3D); IPR001680 (PFAM); PTHR19876:SF6 (PANTHER); PTHR19876 (PANTHER); IPR001680 (PROSITE_PROFILES); IPR017986 (PROSITE_PROFILES); IPR017986 (SUPERFAMILY); IPR017986 (SUPERFAMILY)
BnaA01g28500D	GSBRNA2T00010018001	methyl- -binding domain-containing protein 11-like	735	20	3.9e-149	0.8255	4	C:nucleus; P:carbohydrate metabolic process; F:hydrolase activity, hydrolyzing O-glycosyl compounds; F:methyl-CpG binding	-	IPR001739 (G3DSA:3.30.890.GENE3D); IPR001739 (PFAM); PTHR33729 (PANTHER); PTHR33729:SF1 (PANTHER); IPR001739 (PROSITE_PROFILES); IPR016177 (SUPERFAMILY)
BnaA01g28830D	GSBRNA2T00009975001	af380658_1 at1g53031	435	20	8e-99	0.9655	5	P:copper ion transport; C:mitochondrial intermembrane space; C:chloroplast; F:copper chaperone activity; P:circadian rhythm	-	PTHR34274 (PANTHER); PTHR34274:SF3 (PANTHER); CYTOPLASMIC_DOMAIN (PHOBIUS); TRANSMEMBRANE (PHOBIUS); NON_CYTOPLASMIC_DOMAIN (PHOBIUS); TRANSMEMBRANE (PHOBIUS); TRANSMEMBRANE (PHOBIUS); NON_CYTOPLASMIC_DOMAIN (PHOBIUS); TRANSMEMBRANE (PHOBIUS); NON_CYTOPLASMIC_DOMAIN (PHOBIUS); CYTOPLASMIC_DOMAIN (PHOBIUS); SignalP-TM (SIGNALP_EUK); TMhelix (TMHMM); TMhelix (TMHMM); TMhelix (TMHMM); TMhelix (TMHMM)
BnaA01g28840D	GSBRNA2T00009974001	cytochrome c oxidase copper chaperone 1-like	219	20	1.6e-34	0.918	7	P:protein targeting to mitochondrion; P:copper ion transport; C:mitochondrial intermembrane space; C:chloroplast; P:response to bacterium; P:response to copper ion; F:copper chaperone activity	-	IPR009069 (G3DSA:1.10.810.GENE3D); IPR007745 (PFAM); PTHR16719:SF2 (PANTHER); IPR007745 (PANTHER); IPR007745 (PRODOM); IPR009069 (SUPERFAMILY)
BnaA01g28930D	GSBRNA2T00009965001	nac domain-containing protein 55-like	954	20	0	0.8845	26	P:regulation of plant-type hypersensitive response; P:hyperosmotic salinity response; P:jasmonic acid biosynthetic process; P:response to wounding; P:positive regulation of leaf senescence; F:sequence-specific DNA binding; P:negative regulation of programmed cell death; P:positive regulation of sequence-specific DNA binding transcription factor activity; P:response to water deprivation; P:respons…	-	IPR003441 (PFAM); PTHR31719:SF34 (PANTHER); PTHR31719 (PANTHER); IPR003441 (PROSITE_PROFILES); IPR003441 (SUPERFAMILY)
BnaA01g29140D	GSBRNA2T00009937001	probable leucine-rich repeat receptor-like serine threonine-protein kinase at3g14840	3060	20	0	0.8965	3	F:ATP binding; F:protein kinase activity; P:protein phosphorylation	-	IPR002290 (SMART); IPR021720 (PFAM); IPR001245 (PFAM); G3DSA:1.10.510.10 (GENE3D); G3DSA:3.30.200.20 (GENE3D); IPR013320 (G3DSA:2.60.120.GENE3D); IPR032675 (G3DSA:3.80.10.GENE3D); PTHR27006 (PANTHER); PTHR27006:SF11 (PANTHER); IPR008271 (PROSITE_PATTERNS); TRANSMEMBRANE (PHOBIUS); SIGNAL_PEPTIDE_N_REGION (PHOBIUS); SIGNAL_PEPTIDE (PHOBIUS); SIGNAL_PEPTIDE_C_REGION (PHOBIUS); NON_CYTOPLASMIC_DOMAI…
BnaA01g29230D	GSBRNA2T00009927001	mitogen-activated protein kinase 19	1812	20	0	0.9515	4	C:nucleus; F:ATP binding; P:MAPK cascade; F:MAP kinase activity	EC:2.7.11; EC:2.7.11.24	IPR002290 (SMART); G3DSA:3.30.200.20 (GENE3D); IPR000719 (PFAM); G3DSA:1.10.510.10 (GENE3D); PTHR24055 (PANTHER); PTHR24055:SF200 (PANTHER); IPR017441 (PROSITE_PATTERNS); IPR003527 (PROSITE_PATTERNS); IPR000719 (PROSITE_PROFILES); IPR011009 (SUPERFAMILY)
BnaA01g29410D	GSBRNA2T00067280001	peroxisomal -2-hydroxy-acid oxidase glo1	1104	20	0	0.9835	17	C:chloroplast stroma; C:cytosolic ribosome; F:FMN binding; F:glycolate oxidase activity; P:response to cytokinin; P:defense response to bacterium; P:oxidative photosynthetic carbon pathway; F:very-long-chain-(S)-2-hydroxy-acid oxidase activity; C:nucleus; C:peroxisome; F:long-chain-(S)-2-hydroxy-long-chain-acid oxidase activity; C:plasmodesma; C:membrane; C:apoplast; P:oxidation-reduction process…	EC:1.1.3.15	IPR012133 (PIRSF); IPR013785 (G3DSA:3.20.20.GENE3D); IPR000262 (PFAM); PTHR10578:SF70 (PANTHER); PTHR10578 (PANTHER); IPR008259 (PROSITE_PATTERNS); IPR012133 (PROSITE_PROFILES); SSF51395 (SUPERFAMILY)
BnaA01g29420D	GSBRNA2T00067279001	peroxisomal -2-hydroxy-acid oxidase glo2	1104	20	0	0.989	13	C:chloroplast stroma; F:FMN binding; C:vacuole; P:defense response to bacterium; P:oxidative photosynthetic carbon pathway; F:very-long-chain-(S)-2-hydroxy-acid oxidase activity; C:nucleus; C:peroxisome; F:long-chain-(S)-2-hydroxy-long-chain-acid oxidase activity; C:apoplast; P:oxidation-reduction process; F:medium-chain-(S)-2-hydroxy-acid oxidase activity; P:hydrogen peroxide biosynthetic process	EC:1.1.3.15	IPR012133 (PIRSF); IPR013785 (G3DSA:3.20.20.GENE3D); IPR000262 (PFAM); PTHR10578:SF70 (PANTHER); PTHR10578 (PANTHER); IPR008259 (PROSITE_PATTERNS); IPR012133 (PROSITE_PROFILES); SSF51395 (SUPERFAMILY)
BnaA01g29470D	GSBRNA2T00067268001	pectinesterase pectinesterase inhibitor 3-like	1677	20	0	0.9145	16	P:indoleacetic acid biosynthetic process; P:defense response to Gram-negative bacterium; P:response to fungus; P:glycine catabolic process; C:plasma membrane; P:response to nematode; P:cell wall modification; P:tryptophan catabolic process; P:pectin catabolic process; P:negative regulation of catalytic activity; C:cytoplasm; F:enzyme inhibitor activity; C:cell wall; C:apoplast; F:aspartyl esteras…	EC:3.1.1.11; EC:3.1.1.1	Coil (COILS); IPR006501 (SMART); IPR006501 (PFAM); IPR006501 (TIGRFAM); IPR006501 (G3DSA:1.20.140.GENE3D); IPR000070 (PFAM); IPR012334 (G3DSA:2.160.20.GENE3D); PTHR31707:SF55 (PANTHER); PTHR31707 (PANTHER); IPR018040 (PROSITE_PATTERNS); IPR018040 (PROSITE_PATTERNS); SIGNAL_PEPTIDE_C_REGION (PHOBIUS); NON_CYTOPLASMIC_DOMAIN (PHOBIUS); SIGNAL_PEPTIDE_H_REGION (PHOBIUS); SIGNAL_PEPTIDE_N_REGION (PHO…
BnaA01g29850D	GSBRNA2T00076420001	wpp domain-interacting protein 3-like	1200	20	0	0.7745	5	C:nuclear envelope; F:protein binding; F:metal ion binding; P:regulation of transcription, DNA-templated; P:nucleus organization	-	Coil (COILS); PTHR34562:SF1 (PANTHER); PTHR34562 (PANTHER); CYTOPLASMIC_DOMAIN (PHOBIUS); TRANSMEMBRANE (PHOBIUS); NON_CYTOPLASMIC_DOMAIN (PHOBIUS); TMhelix (TMHMM)
BnaA01g29870D	GSBRNA2T00076422001	vacuolar cation proton exchanger 2-like	1329	20	0	0.9625	20	P:regulation of plant-type hypersensitive response; P:ammonium transport; P:membrane fusion; P:cadmium ion transport; P:cellular zinc ion homeostasis; P:hydrogen ion transmembrane transport; P:negative regulation of programmed cell death; P:protein targeting to membrane; P:regulation of ion transport; P:nucleotide transport; P:response to nematode; C:plant-type vacuole membrane; P:ER to Golgi ves…	-	IPR004837 (PFAM); IPR004713 (TIGRFAM); IPR004798 (TIGRFAM); PTHR31503 (PANTHER); PTHR31503:SF16 (PANTHER); NON_CYTOPLASMIC_DOMAIN (PHOBIUS); CYTOPLASMIC_DOMAIN (PHOBIUS); CYTOPLASMIC_DOMAIN (PHOBIUS); TRANSMEMBRANE (PHOBIUS); CYTOPLASMIC_DOMAIN (PHOBIUS); TRANSMEMBRANE (PHOBIUS); CYTOPLASMIC_DOMAIN (PHOBIUS); TRANSMEMBRANE (PHOBIUS); TRANSMEMBRANE (PHOBIUS); TRANSMEMBRANE (PHOBIUS); TRANSMEMBRANE…
BnaA01g30030D	GSBRNA2T00076440001	abc transporter c family member 6	555	20	1.4e-95	0.884	7	F:ATP binding; C:plasmodesma; P:transmembrane transport; P:metabolic process; C:integral component of membrane; C:vacuolar membrane; F:xenobiotic-transporting ATPase activity	EC:3.6.1; EC:3.6.1.3; EC:3.6.3.44; EC:3.6.1.15	PTHR24223 (PANTHER); PTHR24223:SF181 (PANTHER); TRANSMEMBRANE (PHOBIUS); NON_CYTOPLASMIC_DOMAIN (PHOBIUS); CYTOPLASMIC_DOMAIN (PHOBIUS); CYTOPLASMIC_DOMAIN (PHOBIUS); TRANSMEMBRANE (PHOBIUS); CYTOPLASMIC_DOMAIN (PHOBIUS); NON_CYTOPLASMIC_DOMAIN (PHOBIUS); TRANSMEMBRANE (PHOBIUS); NON_CYTOPLASMIC_DOMAIN (PHOBIUS); TRANSMEMBRANE (PHOBIUS); TRANSMEMBRANE (PHOBIUS); TMhelix (TMHMM); TMhelix (TMHMM); …
BnaA01g30040D	GSBRNA2T00076441001	abc transporter c family member 6	3402	20	0	0.8495	9	F:ATP binding; F:ATPase activity, coupled to transmembrane movement of substances; P:systemic acquired resistance; P:transmembrane transport; F:serine O-acetyltransferase activity; C:integral component of membrane; P:salicylic acid biosynthetic process; C:vacuolar membrane; P:cysteine biosynthetic process from serine	EC:2.3.1.30; EC:3.6.1; EC:3.6.1.3; EC:3.6.1.15; EC:2.3.1	IPR003593 (SMART); G3DSA:1.20.1560.10 (GENE3D); IPR011527 (PFAM); IPR027417 (G3DSA:3.40.50.GENE3D); IPR027417 (G3DSA:3.40.50.GENE3D); IPR003439 (PFAM); PTHR24223 (PANTHER); PTHR24223:SF181 (PANTHER); IPR017871 (PROSITE_PATTERNS); TRANSMEMBRANE (PHOBIUS); TRANSMEMBRANE (PHOBIUS); NON_CYTOPLASMIC_DOMAIN (PHOBIUS); CYTOPLASMIC_DOMAIN (PHOBIUS); NON_CYTOPLASMIC_DOMAIN (PHOBIUS); CYTOPLASMIC_DOMAIN (P…
BnaA01g30060D	GSBRNA2T00076443001	abc transporter c family member 3	3483	20	0	0.792	7	F:ATP binding; F:ATPase activity, coupled to transmembrane movement of substances; P:transmembrane transport; C:cytoplasm; F:serine O-acetyltransferase activity; C:integral component of membrane; P:cysteine biosynthetic process from serine	EC:2.3.1.30; EC:3.6.1; EC:3.6.1.3; EC:3.6.1.15; EC:2.3.1	IPR003593 (SMART); IPR027417 (G3DSA:3.40.50.GENE3D); IPR003439 (PFAM); IPR027417 (G3DSA:3.40.50.GENE3D); IPR011527 (PFAM); G3DSA:1.20.1560.10 (GENE3D); PTHR24223 (PANTHER); PTHR24223:SF181 (PANTHER); IPR017871 (PROSITE_PATTERNS); NON_CYTOPLASMIC_DOMAIN (PHOBIUS); TRANSMEMBRANE (PHOBIUS); TRANSMEMBRANE (PHOBIUS); TRANSMEMBRANE (PHOBIUS); TRANSMEMBRANE (PHOBIUS); TRANSMEMBRANE (PHOBIUS); CYTOPLASMI…
BnaA01g30080D	GSBRNA2T00076445001	polyketide cyclase dehydrase and lipid transport superfamily protein	1311	20	0	0.89	2	C:mitochondrion; F:lipid binding	-	IPR023393 (G3DSA:3.30.530.GENE3D); IPR002913 (PFAM); PTHR19308 (PANTHER); PTHR19308:SF13 (PANTHER); NON_CYTOPLASMIC_DOMAIN (PHOBIUS); TRANSMEMBRANE (PHOBIUS); CYTOPLASMIC_DOMAIN (PHOBIUS); IPR002913 (PROSITE_PROFILES); SSF55961 (SUPERFAMILY); TMhelix (TMHMM)
BnaA01g30200D	GSBRNA2T00076460001	PREDICTED: uncharacterized protein LOC106377492 isoform X2	591	20	2.8e-144	0.843	-		-	IPR012340 (G3DSA:2.40.50.GENE3D); IPR013955 (PFAM); PTHR23273 (PANTHER); IPR012340 (SUPERFAMILY)
BnaA01g30210D	GSBRNA2T00076461001	probable boi-related e3 ubiquitin-protein ligase 3	978	20	0	0.8465	10	C:nucleus; F:ubiquitin-protein transferase activity; F:zinc ion binding; P:proteasome-mediated ubiquitin-dependent protein catabolic process; C:cytoplasm; P:regulation of programmed cell death; P:defense response; P:regulation of defense response; F:ligase activity; P:protein ubiquitination	-	IPR017066 (PIRSF); IPR013083 (G3DSA:3.30.40.GENE3D); PF13920 (PFAM); PTHR10044:SF107 (PANTHER); PTHR10044 (PANTHER); IPR001841 (PROSITE_PROFILES)
BnaA01g30220D	GSBRNA2T00076462001	transcription factor jungbrunnen 1-like	888	20	0	0.8835	5	C:nucleus; F:DNA binding; F:transcription factor activity, sequence-specific DNA binding; P:transcription, DNA-templated; P:regulation of transcription, DNA-templated	-	IPR003441 (PFAM); PTHR31719 (PANTHER); PTHR31719:SF42 (PANTHER); IPR003441 (PROSITE_PROFILES); IPR003441 (SUPERFAMILY)
BnaA01g30320D	GSBRNA2T00076479001	phosphoglycerate kinase chloroplastic-like	1443	20	0	0.9695	34	C:chloroplast stroma; P:salicylic acid biosynthetic process; P:chloroplast organization; C:thylakoid; P:maltose metabolic process; F:ATP binding; P:response to cold; P:response to glucose; F:phosphoglycerate kinase activity; C:stromule; C:apoplast; P:cysteine biosynthetic process; C:cytosol; P:isopentenyl diphosphate biosynthetic process, methylerythritol 4-phosphate pathway; P:photosynthesis, li…	EC:2.7.2.3	IPR001576 (PRINTS); IPR001576 (PIRSF); IPR015824 (G3DSA:3.40.50.GENE3D); IPR015901 (G3DSA:3.40.50.GENE3D); IPR001576 (PFAM); IPR001576 (PANTHER); PTHR11406:SF8 (PANTHER); IPR015911 (PROSITE_PATTERNS); IPR001576 (HAMAP); IPR001576 (SUPERFAMILY)
BnaA01g30490D	GSBRNA2T00096953001	probable mediator of rna polymerase ii transcription subunit 37c	1953	20	0	0.988	21	P:transcription, DNA-templated; P:response to high light intensity; P:regulation of transcription, DNA-templated; C:Golgi apparatus; P:response to cadmium ion; P:response to hydrogen peroxide; C:vacuolar membrane; P:protein folding; P:response to virus; C:plasma membrane; C:nucleus; F:ATP binding; P:response to heat; P:response to bacterium; F:ubiquitin protein ligase binding; C:cell wall; C:mito…	-	Coil (COILS); IPR013126 (PRINTS); IPR029047 (G3DSA:2.60.34.GENE3D); IPR013126 (PFAM); G3DSA:3.30.30.30 (GENE3D); G3DSA:3.90.640.10 (GENE3D); G3DSA:3.30.420.40 (GENE3D); G3DSA:3.30.420.40 (GENE3D); IPR029048 (G3DSA:1.20.1270.GENE3D); PTHR19375:SF232 (PANTHER); PTHR19375 (PANTHER); IPR018181 (PROSITE_PATTERNS); IPR018181 (PROSITE_PATTERNS); IPR018181 (PROSITE_PATTERNS); IPR029047 (SUPERFAMILY); SSF…
BnaA01g30500D	GSBRNA2T00096952001	protein fyd	1473	20	0	0.9115	5	P:response to heat; C:chloroplast envelope; P:response to high light intensity; P:protein N-linked glycosylation; P:response to hydrogen peroxide	-	PTHR33981 (PANTHER); PTHR33981:SF2 (PANTHER); IPR002068 (PROSITE_PROFILES)
BnaA01g30530D	GSBRNA2T00096949001	agamous-like mads-box protein agl97	522	20	5e-93	0.664	7	F:DNA binding; P:biological_process; C:nucleus; P:transcription, DNA-templated; P:regulation of transcription, DNA-templated; F:protein dimerization activity; F:molecular_function	-	Coil (COILS)
BnaA01g30920D	GSBRNA2T00060303001	transcription factor divaricata-like	780	20	0	0.9015	8	C:nucleus; P:response to gibberellin; F:transcription factor activity, sequence-specific DNA binding; F:transcription regulatory region DNA binding; P:cysteine biosynthetic process; P:regulation of transcription, DNA-templated; F:chromatin binding; P:response to salicylic acid	-	IPR001005 (SMART); IPR001005 (PFAM); IPR009057 (G3DSA:1.10.10.GENE3D); IPR009057 (G3DSA:1.10.10.GENE3D); IPR006447 (TIGRFAM); PTHR24078:SF261 (PANTHER); PTHR24078 (PANTHER); IPR017884 (PROSITE_PROFILES); IPR017930 (PROSITE_PROFILES); IPR009057 (SUPERFAMILY); IPR009057 (SUPERFAMILY)
BnaA01g31080D	GSBRNA2T00060285001	transcription factor divaricata-like	768	20	0	0.904	8	C:nucleus; P:response to gibberellin; F:transcription factor activity, sequence-specific DNA binding; F:transcription regulatory region DNA binding; P:cysteine biosynthetic process; P:regulation of transcription, DNA-templated; F:chromatin binding; P:response to salicylic acid	-	IPR001005 (SMART); IPR001005 (PFAM); IPR009057 (G3DSA:1.10.10.GENE3D); IPR006447 (TIGRFAM); PTHR24078 (PANTHER); PTHR24078:SF261 (PANTHER); IPR017930 (PROSITE_PROFILES); IPR017884 (PROSITE_PROFILES); IPR009057 (SUPERFAMILY); IPR009057 (SUPERFAMILY)
BnaA01g31170D	GSBRNA2T00060276001	clathrin heavy chain 1-like	5043	20	0	0.975	9	C:plasmodesma; F:protein binding; C:clathrin coat of trans-Golgi network vesicle; C:clathrin coat of coated pit; F:structural molecule activity; C:cytosol; C:vacuolar membrane; P:intracellular protein transport; P:endocytosis	-	Coil (COILS); Coil (COILS); IPR000547 (SMART); IPR011990 (G3DSA:1.25.40.GENE3D); IPR022365 (PFAM); IPR000547 (PFAM); IPR016025 (G3DSA:2.130.10.GENE3D); IPR015348 (PFAM); PF13838 (PFAM); PTHR10292:SF10 (PANTHER); PTHR10292 (PANTHER); IPR000547 (PROSITE_PROFILES); IPR016024 (SUPERFAMILY); IPR016024 (SUPERFAMILY); IPR016024 (SUPERFAMILY); IPR016024 (SUPERFAMILY); IPR016024 (SUPERFAMILY); IPR001473 (…
BnaA01g31210D	GSBRNA2T00060271001	receptor-like protein 12	2226	20	0	0.773	12	P:MAPK cascade; P:response to bacterium; P:regulation of plant-type hypersensitive response; P:regulation of transcription, DNA-templated; P:systemic acquired resistance, salicylic acid mediated signaling pathway; P:regulation of hydrogen peroxide metabolic process; F:kinase activity; P:protein targeting to membrane; P:jasmonic acid mediated signaling pathway; P:negative regulation of defense res…	-	IPR003591 (SMART); IPR001611 (PFAM); IPR032675 (G3DSA:3.80.10.GENE3D); IPR001611 (PFAM); IPR013210 (PFAM); IPR032675 (G3DSA:3.80.10.GENE3D); PTHR27004:SF37 (PANTHER); PTHR27004 (PANTHER); IPR032675 (SUPERFAMILY); SSF52047 (SUPERFAMILY)
BnaA01g31240D	GSBRNA2T00060268001	receptor-like protein 12	2418	20	0	0.745	11	C:cell; P:regulation of macromolecule metabolic process; P:cellular response to organic substance; P:signal transduction; P:response to other organism; P:defense response; P:regulation of defense response; P:cellular response to oxygen-containing compound; P:regulation of primary metabolic process; P:regulation of cellular metabolic process; P:cellular response to acid chemical	-	PR00019 (PRINTS); SM00365 (SMART); IPR003591 (SMART); IPR013210 (PFAM); IPR001611 (PFAM); IPR001611 (PFAM); IPR032675 (G3DSA:3.80.10.GENE3D); IPR032675 (G3DSA:3.80.10.GENE3D); PTHR27004:SF37 (PANTHER); PTHR27004 (PANTHER); TRANSMEMBRANE (PHOBIUS); CYTOPLASMIC_DOMAIN (PHOBIUS); NON_CYTOPLASMIC_DOMAIN (PHOBIUS); SIGNAL_PEPTIDE (PHOBIUS); SIGNAL_PEPTIDE_H_REGION (PHOBIUS); SIGNAL_PEPTIDE_C_REGION (P…
BnaA01g31270D	GSBRNA2T00060264001	receptor-like protein 12	1749	20	0	0.6115	1	P:signal transduction	-	IPR003591 (SMART); IPR001611 (PFAM); IPR032675 (G3DSA:3.80.10.GENE3D); IPR013210 (PFAM); IPR001611 (PFAM); PTHR27004:SF37 (PANTHER); PTHR27004 (PANTHER); SIGNAL_PEPTIDE_N_REGION (PHOBIUS); SIGNAL_PEPTIDE (PHOBIUS); TRANSMEMBRANE (PHOBIUS); CYTOPLASMIC_DOMAIN (PHOBIUS); SIGNAL_PEPTIDE_C_REGION (PHOBIUS); SIGNAL_PEPTIDE_H_REGION (PHOBIUS); NON_CYTOPLASMIC_DOMAIN (PHOBIUS); IPR001611 (PROSITE_PROFIL…
BnaA01g31450D	GSBRNA2T00060239001	transcription factor pcl1-like	720	20	1.3e-99	0.7835	4	C:nucleus; F:DNA binding; F:transcription factor activity, sequence-specific DNA binding; P:regulation of transcription, DNA-templated	-	IPR006447 (TIGRFAM); IPR009057 (G3DSA:1.10.10.GENE3D); PTHR31442 (PANTHER); PTHR31442:SF11 (PANTHER); IPR009057 (SUPERFAMILY)
BnaA01g31470D	GSBRNA2T00060236001	alpha-l-arabinofuranosidase 1-like	2025	20	0	0.962	10	P:xylan biosynthetic process; P:xylan catabolic process; P:L-arabinose metabolic process; F:xylan 1,4-beta-xylosidase activity; C:apoplast; F:alpha-L-arabinofuranosidase activity; P:glucuronoxylan metabolic process; C:plant-type cell wall; C:vacuole; C:proteinaceous extracellular matrix	EC:3.2.1.55; EC:3.2.1.37	IPR010720 (SMART); IPR010720 (PFAM); IPR008979 (G3DSA:2.60.120.GENE3D); PTHR31776 (PANTHER); PTHR31776:SF0 (PANTHER); SIGNAL_PEPTIDE_H_REGION (PHOBIUS); SIGNAL_PEPTIDE (PHOBIUS); NON_CYTOPLASMIC_DOMAIN (PHOBIUS); SIGNAL_PEPTIDE_C_REGION (PHOBIUS); SIGNAL_PEPTIDE_N_REGION (PHOBIUS); PS51257 (PROSITE_PROFILES); IPR017853 (SUPERFAMILY); SSF51011 (SUPERFAMILY); IPR008979 (SUPERFAMILY)
BnaA01g31480D	GSBRNA2T00060235001	probable pectinesterase pectinesterase inhibitor 25	1842	20	0	0.946	9	P:pectin catabolic process; P:negative regulation of catalytic activity; F:enzyme inhibitor activity; F:aspartyl esterase activity; C:extracellular region; C:plant-type cell wall; P:sterol biosynthetic process; P:cell wall modification; F:pectinesterase activity	EC:3.1.1.11; EC:3.1.1.1	IPR006501 (SMART); IPR006501 (TIGRFAM); IPR006501 (PFAM); IPR006501 (G3DSA:1.20.140.GENE3D); IPR012334 (G3DSA:2.160.20.GENE3D); IPR000070 (PFAM); PTHR31707 (PANTHER); PTHR31707:SF21 (PANTHER); IPR018040 (PROSITE_PATTERNS); NON_CYTOPLASMIC_DOMAIN (PHOBIUS); SIGNAL_PEPTIDE_H_REGION (PHOBIUS); SIGNAL_PEPTIDE (PHOBIUS); SIGNAL_PEPTIDE_N_REGION (PHOBIUS); SIGNAL_PEPTIDE_C_REGION (PHOBIUS); PS51257 (PR…
BnaA01g31570D	GSBRNA2T00072923001	sulfite reductase	1920	20	0	0.963	28	P:sulfate reduction; P:response to salt stress; P:Golgi organization; P:DNA packaging; P:response to cold; P:water transport; F:sulfite reductase (ferredoxin) activity; F:copper ion binding; P:negative regulation of transcription, DNA-templated; C:stromule; C:apoplast; P:cysteine biosynthetic process; C:cytosol; P:glucosinolate biosynthetic process; P:sulfide oxidation, using siroheme sulfite red…	EC:1.8.7.1; EC:1.8.99.1	IPR006066 (PRINTS); IPR006067 (PFAM); IPR005117 (G3DSA:3.90.480.GENE3D); IPR005117 (PFAM); IPR011787 (TIGRFAM); G3DSA:3.30.413.10 (GENE3D); PTHR11493 (PANTHER); PTHR11493:SF48 (PANTHER); IPR006066 (PROSITE_PATTERNS); SSF56014 (SUPERFAMILY); SSF56014 (SUPERFAMILY); IPR005117 (SUPERFAMILY); IPR005117 (SUPERFAMILY)
BnaA01g31620D	GSBRNA2T00072918001	cyclin-dependent protein kinase inhibitor smr1-like	381	20	6.1e-66	0.8885	6	C:nucleus; F:protein binding; P:sepal giant cell development; F:protein kinase inhibitor activity; P:positive regulation of DNA endoreduplication; P:cell cycle	-	PTHR33142 (PANTHER); PTHR33142:SF1 (PANTHER)
BnaA01g31820D	GSBRNA2T00072892001	glycerol-3-phosphate dehydrogenase mitochondrial-like	1896	20	0	0.9785	9	P:glycerol-3-phosphate metabolic process; C:glycerol-3-phosphate dehydrogenase complex; F:sn-glycerol-3-phosphate:ubiquinone-8 oxidoreductase activity; P:glycerol catabolic process; P:glucosinolate biosynthetic process; P:proline transport; P:glycerophosphate shuttle; P:glucose catabolic process; C:mitochondrial inner membrane	EC:1.1.5.3	IPR000447 (PRINTS); IPR031656 (PFAM); IPR006076 (PFAM); IPR023753 (G3DSA:3.50.50.GENE3D); PTHR11985:SF15 (PANTHER); PTHR11985 (PANTHER); IPR000447 (PROSITE_PATTERNS); IPR000447 (PROSITE_PATTERNS); SIGNAL_PEPTIDE_N_REGION (PHOBIUS); SIGNAL_PEPTIDE_C_REGION (PHOBIUS); SIGNAL_PEPTIDE (PHOBIUS); SIGNAL_PEPTIDE_H_REGION (PHOBIUS); NON_CYTOPLASMIC_DOMAIN (PHOBIUS); SignalP-noTM (SIGNALP_GRAM_NEGATIVE);…
BnaA01g32030D	GSBRNA2T00072864001	cell division control protein 48 homolog a	2433	20	0	0.991	22	F:ATPase activity; F:identical protein binding; C:cytosolic ribosome; P:pollen tube growth; P:protein transport; P:protein glycosylation; C:Golgi apparatus; P:response to cadmium ion; C:nucleolus; P:pollen germination; P:defense response to bacterium; C:plasma membrane; P:cell cycle; C:phragmoplast; C:nuclear envelope; P:cell division; F:ATP binding; C:plasmodesma; C:cell wall; C:apoplast; C:spin…	EC:3.6.1; EC:3.6.1.3; EC:3.6.1.15	IPR004201 (SMART); IPR003593 (SMART); IPR003338 (SMART); G3DSA:2.40.40.20 (GENE3D); G3DSA:1.10.8.60 (GENE3D); IPR005938 (TIGRFAM); IPR027417 (G3DSA:3.40.50.GENE3D); IPR004201 (PFAM); IPR003959 (PFAM); IPR003338 (PFAM); IPR029067 (G3DSA:3.10.330.GENE3D); IPR027417 (G3DSA:3.40.50.GENE3D); PTHR23077 (PANTHER); PTHR23077:SF82 (PANTHER); IPR003960 (PROSITE_PATTERNS); IPR027417 (SUPERFAMILY); IPR029067…
BnaA01g32220D	GSBRNA2T00072841001	exocyst complex component exo70b1-like	1827	20	0	0.9135	3	C:nucleus; P:vesicle docking involved in exocytosis; C:exocyst	-	IPR004140 (PFAM); PTHR12542:SF38 (PANTHER); IPR004140 (PANTHER); SignalP-TM (SIGNALP_GRAM_POSITIVE); IPR016159 (SUPERFAMILY)
BnaA01g32320D	GSBRNA2T00024977001	ubiquitin-conjugating enzyme e2 11	447	20	1.5e-104	0.994	17	P:heat acclimation; P:DNA endoreduplication; F:protein kinase activity; P:protein phosphorylation; P:postreplication repair; P:proteasome core complex assembly; P:regulation of unidimensional cell growth; F:ubiquitin-protein transferase activity; F:ATP binding; P:fatty acid beta-oxidation; P:proteasome-mediated ubiquitin-dependent protein catabolic process; F:protein binding; P:toxin catabolic pr…	-	SM00212 (SMART); IPR000608 (PFAM); IPR016135 (G3DSA:3.10.110.GENE3D); PTHR24068 (PANTHER); IPR023313 (PROSITE_PATTERNS); IPR000608 (PROSITE_PROFILES); IPR016135 (SUPERFAMILY)
BnaA01g32350D	GSBRNA2T00057475001	BnaA01g32350D	909	20	0	0.8735	1	C:mitochondrion	-	IPR006502 (PFAM); IPR006502 (TIGRFAM); IPR006502 (PANTHER); PTHR31579:SF4 (PANTHER)
BnaA01g32660D	GSBRNA2T00057513001	60s ribosomal protein l29-1	186	20	1.9e-35	0.9695	8	P:RNA methylation; F:structural constituent of ribosome; P:cytoplasmic translation; P:photorespiration; P:ribosome biogenesis; C:cytosolic large ribosomal subunit; C:nucleolus; F:poly(A) RNA binding	-	SignalP-noTM (SIGNALP_EUK)
BnaA01g33010D	GSBRNA2T00057249001	6-phosphogluconate decarboxylating 3	1215	20	0	0.8345	15	C:chloroplast stroma; P:response to salt stress; P:response to fructose; P:pentose-phosphate shunt; P:response to sucrose; C:peroxisome; F:NADP binding; P:ER to Golgi vesicle-mediated transport; P:response to glucose; F:phosphogluconate dehydrogenase (decarboxylating) activity; C:cytosol; P:oxidation-reduction process; P:regulation of anion channel activity; P:D-gluconate metabolic process; P:ami…	EC:1.1.1.44	IPR006183 (PRINTS); IPR006115 (PFAM); IPR012284 (G3DSA:1.20.5.GENE3D); IPR013328 (G3DSA:1.10.1040.GENE3D); IPR006114 (PFAM); IPR016040 (G3DSA:3.40.50.GENE3D); PTHR11811 (PANTHER); PTHR11811:SF33 (PANTHER); IPR016040 (SUPERFAMILY); IPR008927 (SUPERFAMILY)
BnaA01g33420D	GSBRNA2T00015291001	auxin-responsive protein iaa16	711	20	1.3e-143	0.9115	9	C:nucleus; F:transcription factor activity, sequence-specific DNA binding; P:response to cyclopentenone; P:transcription, DNA-templated; P:response to osmotic stress; P:regulation of transcription, DNA-templated; F:protein dimerization activity; P:response to cadmium ion; P:auxin-activated signaling pathway	-	IPR003311 (PFAM); PTHR31734:SF28 (PANTHER); PTHR31734 (PANTHER); IPR000270 (PROSITE_PROFILES); SSF54277 (SUPERFAMILY)
BnaA01g33590D	GSBRNA2T00015313001	at3g04350 t6k12_3	1662	20	0	0.8825	7	C:nucleus; P:abscisic acid-activated signaling pathway; P:response to fructose; P:ethylene biosynthetic process; P:response to ethylene; P:intracellular signal transduction; P:response to sucrose	-	IPR009291 (PFAM); PTHR17204 (PANTHER); PTHR17204:SF30 (PANTHER)
BnaA01g33660D	GSBRNA2T00015321001	glyceraldehyde-3-phosphate cytosolic-like	1026	20	0	0.88	5	F:NADP binding; F:NAD binding; P:oxidation-reduction process; P:glucose metabolic process; F:oxidoreductase activity, acting on the aldehyde or oxo group of donors, NAD or NADP as acceptor	-	IPR020831 (PRINTS); IPR020828 (SMART); G3DSA:3.30.360.10 (GENE3D); G3DSA:3.30.360.10 (GENE3D); IPR020828 (PFAM); IPR016040 (G3DSA:3.40.50.GENE3D); IPR020829 (PFAM); IPR020831 (PANTHER); PTHR10836:SF53 (PANTHER); IPR020830 (PROSITE_PATTERNS); SSF55347 (SUPERFAMILY); IPR016040 (SUPERFAMILY); TMhelix (TMHMM)
BnaA01g33800D	GSBRNA2T00015336001	short-chain type dehydrogenase reductase-like	738	20	2.5e-173	0.8935	3	C:chloroplast; F:oxidoreductase activity; P:oxidation-reduction process	-	IPR002198 (PRINTS); IPR002347 (PRINTS); IPR013968 (SMART); IPR016040 (G3DSA:3.40.50.GENE3D); IPR002198 (PFAM); PTHR24322 (PANTHER); PTHR24322:SF429 (PANTHER); IPR020904 (PROSITE_PATTERNS); IPR016040 (SUPERFAMILY)
BnaA01g34060D	GSBRNA2T00015366001	probable inactive beta-glucosidase 25	1566	20	0	0.845	5	P:carbohydrate metabolic process; C:chloroplast; C:endoplasmic reticulum; C:extracellular region; F:hydrolase activity, hydrolyzing O-glycosyl compounds	-	IPR001360 (PRINTS); IPR001360 (PFAM); IPR013781 (G3DSA:3.20.20.GENE3D); PTHR10353:SF37 (PANTHER); IPR001360 (PANTHER); IPR018120 (PROSITE_PATTERNS); SIGNAL_PEPTIDE_N_REGION (PHOBIUS); SIGNAL_PEPTIDE_C_REGION (PHOBIUS); NON_CYTOPLASMIC_DOMAIN (PHOBIUS); SIGNAL_PEPTIDE_H_REGION (PHOBIUS); SIGNAL_PEPTIDE (PHOBIUS); SignalP-noTM (SIGNALP_GRAM_NEGATIVE); SignalP-TM (SIGNALP_GRAM_POSITIVE); SignalP-noT…
BnaA01g34090D	GSBRNA2T00015369001	elmo domain-containing protein a-like	969	20	0	0.9505	11	P:abscisic acid-activated signaling pathway; P:response to cyclopentenone; P:hyperosmotic salinity response; C:cytoskeleton; P:toxin catabolic process; P:galactolipid biosynthetic process; C:mitochondrion; P:phagocytosis; P:response to wounding; P:cellular response to phosphate starvation; P:cellular response to water deprivation	-	IPR006816 (PFAM); PTHR12771:SF25 (PANTHER); PTHR12771 (PANTHER); IPR006816 (PROSITE_PROFILES)
BnaA01g34310D	GSBRNA2T00015410001	mate efflux family protein 5-like	828	20	0	0.865	4	P:drug transmembrane transport; F:antiporter activity; C:integral component of membrane; F:drug transmembrane transporter activity	-	IPR002528 (PFAM); PTHR11206:SF87 (PANTHER); PTHR11206 (PANTHER); CYTOPLASMIC_DOMAIN (PHOBIUS); NON_CYTOPLASMIC_DOMAIN (PHOBIUS); CYTOPLASMIC_DOMAIN (PHOBIUS); TRANSMEMBRANE (PHOBIUS); TRANSMEMBRANE (PHOBIUS); TRANSMEMBRANE (PHOBIUS); NON_CYTOPLASMIC_DOMAIN (PHOBIUS); NON_CYTOPLASMIC_DOMAIN (PHOBIUS); TRANSMEMBRANE (PHOBIUS); CYTOPLASMIC_DOMAIN (PHOBIUS); TRANSMEMBRANE (PHOBIUS); TMhelix (TMHMM); …
BnaA01g34330D	GSBRNA2T00015414001	ring-h2 finger protein atl51-like	1023	20	9.8e-175	0.731	2	F:zinc ion binding; P:response to karrikin	-	IPR001841 (SMART); IPR013083 (G3DSA:3.30.40.GENE3D); IPR001841 (PFAM); PTHR14155:SF159 (PANTHER); PTHR14155 (PANTHER); TRANSMEMBRANE (PHOBIUS); CYTOPLASMIC_DOMAIN (PHOBIUS); NON_CYTOPLASMIC_DOMAIN (PHOBIUS); IPR001841 (PROSITE_PROFILES); SSF57850 (SUPERFAMILY); TMhelix (TMHMM)
BnaA01g34490D	GSBRNA2T00042405001	alpha beta fold family protein	1125	20	0	0.91	5	P:maltose metabolic process; P:starch biosynthetic process; P:positive regulation of catalytic activity; C:chloroplast envelope; F:hydrolase activity	-	IPR000073 (PRINTS); IPR000073 (PFAM); IPR029058 (G3DSA:3.40.50.GENE3D); PTHR10992:SF701 (PANTHER); PTHR10992 (PANTHER); IPR029058 (SUPERFAMILY)
BnaA01g34610D	GSBRNA2T00039720001	cytochrome p450 79b1	1623	20	0	0.981	14	P:camalexin biosynthetic process; P:indoleacetic acid biosynthetic process; F:oxidoreductase activity, acting on paired donors, with incorporation or reduction of molecular oxygen; P:induced systemic resistance; F:monooxygenase activity; F:heme binding; P:defense response by callose deposition in cell wall; P:tryptophan catabolic process; F:iron ion binding; P:defense response to oomycetes; C:int…	-	IPR002401 (PRINTS); IPR001128 (PRINTS); IPR001128 (G3DSA:1.10.630.GENE3D); IPR001128 (PFAM); PTHR24298 (PANTHER); PTHR24298:SF1 (PANTHER); IPR017972 (PROSITE_PATTERNS); TRANSMEMBRANE (PHOBIUS); NON_CYTOPLASMIC_DOMAIN (PHOBIUS); CYTOPLASMIC_DOMAIN (PHOBIUS); IPR001128 (SUPERFAMILY); TMhelix (TMHMM)
BnaA01g34620D	GSBRNA2T00039722001	adenylyl-sulfate kinase chloroplastic-like	882	20	0	0.9325	13	P:hydrogen sulfide biosynthetic process; P:indoleacetic acid biosynthetic process; F:adenylylsulfate kinase activity; P:sulfate assimilation; P:defense response to bacterium; P:male gamete generation; F:ATP binding; C:chloroplast; P:tryptophan catabolic process; P:regulation of glucosinolate biosynthetic process; P:cysteine biosynthetic process; P:glucosinolate biosynthetic process; P:phosphoryla…	EC:2.7.1.25	IPR002891 (TIGRFAM); IPR002891 (PFAM); IPR027417 (G3DSA:3.40.50.GENE3D); PTHR11055 (PANTHER); IPR002891 (HAMAP); IPR027417 (SUPERFAMILY)
BnaA01g34710D	GSBRNA2T00069156001	inositol-3-phosphate synthase	1353	20	0	0.9785	9	P:phosphatidylserine biosynthetic process; C:nucleus; F:inositol-3-phosphate synthase activity; P:myo-inositol hexakisphosphate biosynthetic process; F:protein binding; C:cytoplasm; P:inositol biosynthetic process; P:embryo development ending in seed dormancy; P:glucosinolate biosynthetic process	EC:5.5.1.4	IPR002587 (PIRSF); IPR002587 (PFAM); IPR013021 (PFAM); G3DSA:3.30.360.10 (GENE3D); IPR016040 (G3DSA:3.40.50.GENE3D); PTHR11510:SF6 (PANTHER); IPR002587 (PANTHER); IPR016040 (SUPERFAMILY); SSF55347 (SUPERFAMILY)
BnaA01g34720D	GSBRNA2T00083440001	phospho-2-dehydro-3-deoxyheptonate aldolase chloroplastic	1455	20	0	0.905	11	C:chloroplast; P:aromatic amino acid family biosynthetic process; P:response to bacterium; F:protein binding; P:jasmonic acid biosynthetic process; C:mitochondrion; F:3-deoxy-7-phosphoheptulonate synthase activity; P:response to wounding; P:chorismate biosynthetic process; P:response to jasmonic acid; P:response to fungus	EC:2.5.1.54	IPR002480 (PFAM); PTHR21337:SF6 (PANTHER); IPR002480 (PANTHER); SSF51569 (SUPERFAMILY)
BnaA01g34770D	GSBRNA2T00030127001	cytochrome p450 71b2-like isoform x2	1305	20	0	0.9505	5	F:iron ion binding; F:oxidoreductase activity, acting on paired donors, with incorporation or reduction of molecular oxygen; P:oxidation-reduction process; F:monooxygenase activity; F:heme binding	-	IPR002401 (PRINTS); IPR001128 (PRINTS); IPR001128 (G3DSA:1.10.630.GENE3D); IPR001128 (PFAM); PTHR24298 (PANTHER); PTHR24298:SF144 (PANTHER); IPR017972 (PROSITE_PATTERNS); SIGNAL_PEPTIDE_C_REGION (PHOBIUS); SIGNAL_PEPTIDE (PHOBIUS); TRANSMEMBRANE (PHOBIUS); SIGNAL_PEPTIDE_N_REGION (PHOBIUS); NON_CYTOPLASMIC_DOMAIN (PHOBIUS); TRANSMEMBRANE (PHOBIUS); SIGNAL_PEPTIDE_H_REGION (PHOBIUS); NON_CYTOPLASM…
BnaA01g34970D	GSBRNA2T00068443001	protein phloem protein 2-like a1-like	666	20	7.2e-160	0.844	10	C:nucleus; P:water transport; P:regulation of plant-type hypersensitive response; F:proteoglycan binding; P:response to salt stress; P:response to fructose; P:positive regulation of flavonoid biosynthetic process; F:carbohydrate binding; P:protein targeting to membrane; P:response to insect	-	IPR025886 (PFAM); PTHR32278:SF3 (PANTHER); PTHR32278 (PANTHER)
BnaA01g35190D	GSBRNA2T00017221001	peptidoglycan-binding domain-containing protein	429	20	3.3e-100	0.798	2	P:cell wall macromolecule catabolic process; C:extracellular region	-	PTHR33648 (PANTHER); PTHR33648:SF1 (PANTHER); SIGNAL_PEPTIDE_N_REGION (PHOBIUS); SIGNAL_PEPTIDE (PHOBIUS); SIGNAL_PEPTIDE_C_REGION (PHOBIUS); SIGNAL_PEPTIDE_H_REGION (PHOBIUS); NON_CYTOPLASMIC_DOMAIN (PHOBIUS)
BnaA01g35330D	GSBRNA2T00044201001	van3-binding protein	1212	20	0	0.9215	5	C:nucleus; F:oxidoreductase activity; P:signal transduction; F:phosphatidylinositol binding; P:oxidation-reduction process	-	IPR001849 (SMART); IPR013666 (PFAM); IPR008546 (PFAM); PTHR31351:SF2 (PANTHER); PTHR31351 (PANTHER)
BnaA01g35850D	GSBRNA2T00045763001	glutamyl-trna reductase chloroplastic-like	1587	20	0	0.932	11	P:chlorophyll biosynthetic process; P:iron ion homeostasis; F:NADP binding; F:protein binding; C:chloroplast membrane; P:response to iron ion; F:glutamyl-tRNA reductase activity; P:oxidation-reduction process; P:protoporphyrinogen IX biosynthetic process; P:response to reactive oxygen species; P:response to light stimulus	EC:1.2.1.70	IPR015895 (PFAM); IPR000343 (TIGRFAM); IPR016040 (G3DSA:3.40.50.GENE3D); IPR006151 (PFAM); IPR015896 (PFAM); PTHR13812 (PANTHER); PTHR13812:SF20 (PANTHER); IPR018214 (PROSITE_PATTERNS); IPR000343 (HAMAP); IPR015896 (SUPERFAMILY); IPR016040 (SUPERFAMILY); IPR015895 (SUPERFAMILY)
BnaA01g35860D	GSBRNA2T00060643001	protein zcf37	639	20	1.1e-103	0.8705	1	C:mitochondrion	-	PTHR35275 (PANTHER); PTHR35275:SF1 (PANTHER); NON_CYTOPLASMIC_DOMAIN (PHOBIUS); NON_CYTOPLASMIC_DOMAIN (PHOBIUS); CYTOPLASMIC_DOMAIN (PHOBIUS); TRANSMEMBRANE (PHOBIUS); TRANSMEMBRANE (PHOBIUS); TMhelix (TMHMM)
BnaA01g36010D	GSBRNA2T00020083001	dna repair protein rad5-like	3567	20	0	0.8655	6	C:nucleus; F:DNA binding; F:ATP binding; F:zinc ion binding; F:helicase activity; P:embryo sac development	EC:3.6.1; EC:3.6.1.15	IPR001650 (SMART); IPR014001 (SMART); IPR001841 (SMART); IPR027417 (G3DSA:3.40.50.GENE3D); IPR000330 (PFAM); IPR013083 (G3DSA:3.30.40.GENE3D); IPR001650 (PFAM); IPR027417 (G3DSA:3.40.50.GENE3D); PF13920 (PFAM); PTHR10799 (PANTHER); PTHR10799:SF705 (PANTHER); IPR014001 (PROSITE_PROFILES); IPR001841 (PROSITE_PROFILES); IPR001650 (PROSITE_PROFILES); IPR027417 (SUPERFAMILY); IPR027417 (SUPERFAMILY); …
BnaA01g36230D	GSBRNA2T00006751001	sulfite exporter family protein	1383	20	0	0.961	5	C:chloroplast; P:regulation of plant-type hypersensitive response; C:integral component of membrane; P:positive regulation of flavonoid biosynthetic process; P:protein targeting to membrane	-	IPR002781 (PFAM); PTHR14255 (PANTHER); PTHR14255:SF3 (PANTHER); NON_CYTOPLASMIC_DOMAIN (PHOBIUS); CYTOPLASMIC_DOMAIN (PHOBIUS); NON_CYTOPLASMIC_DOMAIN (PHOBIUS); CYTOPLASMIC_DOMAIN (PHOBIUS); CYTOPLASMIC_DOMAIN (PHOBIUS); TRANSMEMBRANE (PHOBIUS); NON_CYTOPLASMIC_DOMAIN (PHOBIUS); NON_CYTOPLASMIC_DOMAIN (PHOBIUS); SIGNAL_PEPTIDE_H_REGION (PHOBIUS); SIGNAL_PEPTIDE_C_REGION (PHOBIUS); TRANSMEMBRANE …
BnaA01g36280D	GSBRNA2T00016519001	glucose-6-phosphate phosphate translocator chloroplastic	1164	20	0	0.9395	23	F:triose-phosphate transmembrane transporter activity; P:glucose-6-phosphate transport; F:antiporter activity; F:phosphoglycerate transmembrane transporter activity; F:glucose-6-phosphate transmembrane transporter activity; P:response to karrikin; P:photosynthetic acclimation; P:gamete generation; C:vacuolar membrane; P:organic acid transmembrane transport; P:response to nematode; P:response to s…	-	IPR004696 (TIGRFAM); IPR004853 (PFAM); PTHR11132:SF112 (PANTHER); PTHR11132 (PANTHER); TRANSMEMBRANE (PHOBIUS); TRANSMEMBRANE (PHOBIUS); CYTOPLASMIC_DOMAIN (PHOBIUS); TRANSMEMBRANE (PHOBIUS); TRANSMEMBRANE (PHOBIUS); NON_CYTOPLASMIC_DOMAIN (PHOBIUS); CYTOPLASMIC_DOMAIN (PHOBIUS); TRANSMEMBRANE (PHOBIUS); CYTOPLASMIC_DOMAIN (PHOBIUS); NON_CYTOPLASMIC_DOMAIN (PHOBIUS); CYTOPLASMIC_DOMAIN (PHOBIUS);…
BnaA01g36640D	GSBRNA2T00037787001	sugar transport protein 4-like	1308	20	0	0.886	3	F:substrate-specific transmembrane transporter activity; P:transmembrane transport; C:integral component of membrane	-	IPR003663 (PRINTS); G3DSA:1.20.1250.20 (GENE3D); IPR005828 (PFAM); PTHR23500 (PANTHER); PTHR23500:SF47 (PANTHER); IPR005829 (PROSITE_PATTERNS); IPR005829 (PROSITE_PATTERNS); TRANSMEMBRANE (PHOBIUS); TRANSMEMBRANE (PHOBIUS); NON_CYTOPLASMIC_DOMAIN (PHOBIUS); TRANSMEMBRANE (PHOBIUS); CYTOPLASMIC_DOMAIN (PHOBIUS); CYTOPLASMIC_DOMAIN (PHOBIUS); CYTOPLASMIC_DOMAIN (PHOBIUS); CYTOPLASMIC_DOMAIN (PHOBIU…
BnaA01g36810D	GSBRNA2T00029553001	dna-damage-repair toleration protein drt100-like	1098	20	0	0.9625	7	C:chloroplast; C:plasmodesma; P:signal transduction; C:cell wall; C:apoplast; P:defense response; C:plasma membrane	-	IPR013210 (PFAM); IPR001611 (PFAM); IPR032675 (G3DSA:3.80.10.GENE3D); PTHR27000:SF151 (PANTHER); PTHR27000 (PANTHER); SIGNAL_PEPTIDE_H_REGION (PHOBIUS); NON_CYTOPLASMIC_DOMAIN (PHOBIUS); SIGNAL_PEPTIDE_C_REGION (PHOBIUS); SIGNAL_PEPTIDE_N_REGION (PHOBIUS); SIGNAL_PEPTIDE (PHOBIUS); SignalP-noTM (SIGNALP_EUK); SignalP-noTM (SIGNALP_GRAM_NEGATIVE); SignalP-TM (SIGNALP_GRAM_POSITIVE); IPR032675 (SUP…
BnaA01g37030D	GSBRNA2T00077095001	cytochrome c oxidase subunit 5b-1	528	20	1.6e-85	0.9365	7	F:zinc ion binding; F:cytochrome-c oxidase activity; P:hydrogen ion transmembrane transport; P:glucose catabolic process; C:mitochondrial inner membrane; C:chloroplast thylakoid membrane; F:cobalt ion binding	EC:1.9.3.1	IPR002124 (G3DSA:2.60.11.GENE3D); IPR002124 (PFAM); IPR002124 (PANTHER); PTHR10122:SF3 (PANTHER); IPR002124 (PRODOM); IPR002124 (PROSITE_PROFILES); SignalP-TM (SIGNALP_GRAM_POSITIVE); SSF57802 (SUPERFAMILY)
BnaA01g37150D	GSBRNA2T00004093001	inactive protein kinase selmodraft_444075-like	2259	20	0	0.9575	4	F:ATP binding; P:protein autophosphorylation; F:protein serine/threonine kinase activity; C:plasma membrane	EC:2.7.11	IPR014729 (G3DSA:3.40.50.GENE3D); G3DSA:3.30.200.20 (GENE3D); IPR000719 (PFAM); G3DSA:1.10.510.10 (GENE3D); PTHR27001 (PANTHER); PTHR27001:SF152 (PANTHER); IPR008266 (PROSITE_PATTERNS); IPR000719 (PROSITE_PROFILES); IPR011009 (SUPERFAMILY)
BnaA01g37160D	GSBRNA2T00004095001	pra1 family protein f3-like	645	20	3.4e-148	0.7705	4	C:chloroplast; P:vesicle-mediated transport; C:endoplasmic reticulum; P:phosphatidylinositol biosynthetic process	-	IPR004895 (PFAM); PTHR19317 (PANTHER); PTHR19317:SF2 (PANTHER); CYTOPLASMIC_DOMAIN (PHOBIUS); CYTOPLASMIC_DOMAIN (PHOBIUS); TRANSMEMBRANE (PHOBIUS); TRANSMEMBRANE (PHOBIUS); TRANSMEMBRANE (PHOBIUS); NON_CYTOPLASMIC_DOMAIN (PHOBIUS); NON_CYTOPLASMIC_DOMAIN (PHOBIUS); TRANSMEMBRANE (PHOBIUS); TRANSMEMBRANE (PHOBIUS); CYTOPLASMIC_DOMAIN (PHOBIUS); NON_CYTOPLASMIC_DOMAIN (PHOBIUS); TMhelix (TMHMM); T…
BnaA01g37170D	GSBRNA2T00004096001	pra1 family protein f3-like	630	20	2.3e-140	0.742	2	P:vesicle-mediated transport; C:endoplasmic reticulum	-	IPR004895 (PFAM); PTHR19317 (PANTHER); PTHR19317:SF2 (PANTHER); TRANSMEMBRANE (PHOBIUS); CYTOPLASMIC_DOMAIN (PHOBIUS); CYTOPLASMIC_DOMAIN (PHOBIUS); NON_CYTOPLASMIC_DOMAIN (PHOBIUS); NON_CYTOPLASMIC_DOMAIN (PHOBIUS); TRANSMEMBRANE (PHOBIUS); CYTOPLASMIC_DOMAIN (PHOBIUS); TRANSMEMBRANE (PHOBIUS); TRANSMEMBRANE (PHOBIUS); TMhelix (TMHMM); TMhelix (TMHMM); TMhelix (TMHMM); TMhelix (TMHMM)
BnaA01g37210D	GSBRNA2T00004100001	beta-galactosidase 1-like	2520	20	0	0.978	10	P:carbohydrate metabolic process; C:plasmodesma; P:regulation of protein localization; C:apoplast; C:cytosol; P:root hair elongation; C:plant-type cell wall; F:carbohydrate binding; F:beta-galactosidase activity; P:hydrogen peroxide catabolic process	EC:3.2.1.23; EC:3.2.1	IPR001944 (PRINTS); IPR000922 (PFAM); IPR008979 (G3DSA:2.60.120.GENE3D); IPR013781 (G3DSA:3.20.20.GENE3D); IPR031330 (PFAM); IPR001944 (PANTHER); PTHR23421:SF74 (PANTHER); IPR019801 (PROSITE_PATTERNS); SIGNAL_PEPTIDE (PHOBIUS); SIGNAL_PEPTIDE_C_REGION (PHOBIUS); SIGNAL_PEPTIDE_H_REGION (PHOBIUS); SIGNAL_PEPTIDE_N_REGION (PHOBIUS); NON_CYTOPLASMIC_DOMAIN (PHOBIUS); IPR000922 (PROSITE_PROFILES); Si…
BnaA01g37220D	GSBRNA2T00004102001	beta- insoluble isoenzyme cwinv1	1758	20	0	0.9685	12	P:carbohydrate metabolic process; P:respiratory burst involved in defense response; C:cell wall; C:apoplast; P:response to wounding; P:nitrate transport; P:response to karrikin; F:sucrose alpha-glucosidase activity; P:response to nitrate; P:response to chitin; P:amino acid transport; C:plasma membrane	EC:3.2.1.26; EC:3.2.1; EC:3.2.1.48	IPR001362 (SMART); IPR023296 (G3DSA:2.115.10.GENE3D); IPR013148 (PFAM); IPR013189 (G3DSA:2.60.120.GENE3D); IPR013189 (PFAM); PTHR31953:SF16 (PANTHER); PTHR31953 (PANTHER); SIGNAL_PEPTIDE_N_REGION (PHOBIUS); SIGNAL_PEPTIDE_H_REGION (PHOBIUS); NON_CYTOPLASMIC_DOMAIN (PHOBIUS); SIGNAL_PEPTIDE (PHOBIUS); SIGNAL_PEPTIDE_C_REGION (PHOBIUS); SignalP-noTM (SIGNALP_EUK); IPR023296 (SUPERFAMILY); IPR013320…
BnaA02g00100D	GSBRNA2T00143566001	malate dehydrogenase glyoxysomal-like	1077	20	0	0.976	51	P:chlorophyll biosynthetic process; P:regulation of photorespiration; P:aromatic amino acid family metabolic process; P:rRNA processing; P:vitamin metabolic process; C:glyoxysome; P:regulation of fatty acid beta-oxidation; P:unsaturated fatty acid biosynthetic process; P:chloroplast relocation; P:positive regulation of transcription, DNA-templated; C:apoplast; P:cellular lipid catabolic process; …	EC:1.1.1.37	IPR001557 (PIRSF); IPR016040 (G3DSA:3.40.50.GENE3D); IPR015955 (G3DSA:3.90.110.GENE3D); IPR001236 (PFAM); IPR010097 (TIGRFAM); IPR022383 (PFAM); IPR001557 (PANTHER); PTHR11540:SF21 (PANTHER); IPR001252 (PROSITE_PATTERNS); IPR015955 (SUPERFAMILY); IPR016040 (SUPERFAMILY)
BnaA02g00120D	GSBRNA2T00143562001	---NA---	639	0	-	-	-		-	IPR001199 (G3DSA:3.10.120.GENE3D); IPR001199 (PFAM); PTHR19370 (PANTHER); PTHR19370:SF68 (PANTHER); IPR018506 (PROSITE_PATTERNS); IPR001199 (PROSITE_PROFILES); IPR001199 (SUPERFAMILY)
BnaA02g00380D	GSBRNA2T00143534001	protein upstream of flc-like	1221	20	0	0.838	1	C:nucleus	-	Coil (COILS); IPR021182 (PIRSF); IPR010369 (PFAM); PTHR31083 (PANTHER); PTHR31083:SF6 (PANTHER)
BnaA02g00480D	GSBRNA2T00143522001	histone h3-like	318	20	1.8e-53	0.8815	4	C:nucleus; F:DNA binding; F:protein heterodimerization activity; C:nucleosome	-	no IPS match
BnaA02g00540D	GSBRNA2T00143515001	14-3-3-like protein gf14 lambda	747	20	2.1e-167	0.964	22	P:gluconeogenesis; F:protein domain specific binding; F:protein phosphorylated amino acid binding; P:response to salt stress; P:transcription, DNA-templated; P:regulation of protein localization; P:glycolytic process; C:chloroplast envelope; F:hydrolase activity, acting on acid anhydrides, in phosphorus-containing anhydrides; P:regulation of transcription, DNA-templated; P:brassinosteroid mediate…	-	Coil (COILS); Coil (COILS); IPR000308 (PRINTS); IPR023410 (SMART); IPR000308 (PIRSF); G3DSA:1.20.190.20 (GENE3D); IPR023410 (PFAM); IPR000308 (PANTHER); PTHR18860:SF27 (PANTHER); IPR023409 (PROSITE_PATTERNS); IPR023409 (PROSITE_PATTERNS); IPR023410 (SUPERFAMILY)
BnaA02g00670D	GSBRNA2T00143498001	protein aspartic protease in guard cell 2-like	1434	20	0	0.916	4	F:DNA binding; F:aspartic-type endopeptidase activity; P:proteolysis; C:extracellular region	EC:3.4.23	IPR001461 (PRINTS); IPR021109 (G3DSA:2.40.70.GENE3D); IPR032861 (PFAM); IPR032799 (PFAM); IPR021109 (G3DSA:2.40.70.GENE3D); IPR001461 (PANTHER); PTHR13683:SF246 (PANTHER); IPR001969 (PROSITE_PATTERNS); SIGNAL_PEPTIDE_C_REGION (PHOBIUS); NON_CYTOPLASMIC_DOMAIN (PHOBIUS); SIGNAL_PEPTIDE_H_REGION (PHOBIUS); SIGNAL_PEPTIDE_N_REGION (PHOBIUS); SIGNAL_PEPTIDE (PHOBIUS); SignalP-TM (SIGNALP_GRAM_POSITIV…
BnaA02g00740D	GSBRNA2T00143491001	cbs domain-containing protein mitochondrial-like	624	20	6.4e-150	0.959	11	P:water transport; P:response to temperature stimulus; P:response to salt stress; P:Golgi organization; C:mitochondrion; P:glycolytic process; P:cell redox homeostasis; P:response to cadmium ion; F:adenyl nucleotide binding; P:hyperosmotic response; F:cobalt ion binding	-	IPR000644 (SMART); G3DSA:3.10.580.10 (GENE3D); IPR000644 (PFAM); PTHR11911 (PANTHER); IPR000644 (PROSITE_PROFILES); SSF54631 (SUPERFAMILY)
BnaA02g01220D	GSBRNA2T00143430001	BnaA02g01220D	675	20	7.3e-164	0.8895	1	C:mitochondrion	-	IPR025322 (PFAM); PTHR33052 (PANTHER); PTHR33052:SF4 (PANTHER)
BnaA02g01410D	GSBRNA2T00143409001	protein slowmo homolog	552	20	2.6e-133	0.974	1	C:mitochondrion	-	IPR006797 (PFAM); PTHR11158:SF17 (PANTHER); PTHR11158 (PANTHER); IPR006797 (PROSITE_PROFILES)
BnaA02g01510D	GSBRNA2T00143397001	gem-like protein 5	819	20	0	0.8985	6	P:heat acclimation; P:maintenance of seed dormancy by absisic acid; C:cytoplasm; P:embryo development ending in seed dormancy; P:regulation of seed germination; P:seed germination	-	IPR004182 (SMART); IPR004182 (PFAM); IPR011993 (G3DSA:2.30.29.GENE3D); PTHR31969:SF3 (PANTHER); PTHR31969 (PANTHER)
BnaA02g01560D	GSBRNA2T00143391001	4-substituted benzoates-glutamate ligase -like	1713	20	0	0.9545	3	P:positive regulation of plant-type hypersensitive response; P:interspecies interaction between organisms; P:regulation of systemic acquired resistance	-	Coil (COILS); IPR004993 (PFAM); IPR004993 (PANTHER)
BnaA02g01620D	GSBRNA2T00143383001	cytochrome b-c1 complex subunit rieske- mitochondrial-like	825	20	0	0.957	6	F:ubiquinol-cytochrome-c reductase activity; F:metal ion binding; P:hydrogen ion transmembrane transport; C:mitochondrial respiratory chain complex III; P:oxidation-reduction process; F:2 iron, 2 sulfur cluster binding	EC:1.10.2; EC:1.10.2.2	IPR005805 (PRINTS); IPR017941 (G3DSA:2.102.10.GENE3D); IPR004192 (G3DSA:1.20.5.GENE3D); IPR017941 (PFAM); IPR004192 (PFAM); IPR006317 (TIGRFAM); IPR014349 (PANTHER); PTHR10134:SF1 (PANTHER); TRANSMEMBRANE (PHOBIUS); CYTOPLASMIC_DOMAIN (PHOBIUS); NON_CYTOPLASMIC_DOMAIN (PHOBIUS); IPR017941 (PROSITE_PROFILES); SignalP-TM (SIGNALP_GRAM_POSITIVE); IPR017941 (SUPERFAMILY); SSF81502 (SUPERFAMILY)
BnaA02g01680D	GSBRNA2T00143377001	carrier protein mitochondrial-like	2091	20	0	0.9605	20	P:gluconeogenesis; P:regulation of plant-type hypersensitive response; P:ammonium transport; P:transmembrane transport; P:cytoskeleton organization; F:ATP:ADP antiporter activity; C:chloroplast envelope; P:negative regulation of programmed cell death; C:vacuolar membrane; P:protein targeting to membrane; P:regulation of ion transport; C:mitochondrial inner membrane; P:ER to Golgi vesicle-mediated…	-	IPR002113 (PRINTS); IPR002067 (PRINTS); IPR018108 (PFAM); IPR023395 (G3DSA:1.50.40.GENE3D); PTHR24089:SF316 (PANTHER); PTHR24089 (PANTHER); TRANSMEMBRANE (PHOBIUS); CYTOPLASMIC_DOMAIN (PHOBIUS); NON_CYTOPLASMIC_DOMAIN (PHOBIUS); TRANSMEMBRANE (PHOBIUS); CYTOPLASMIC_DOMAIN (PHOBIUS); IPR018108 (PROSITE_PROFILES); IPR023395 (SUPERFAMILY); TMhelix (TMHMM); TMhelix (TMHMM); TMhelix (TMHMM); TMhelix (…
BnaA02g01870D	GSBRNA2T00143355001	pentatricopeptide repeat-containing protein chloroplastic-like	1842	20	0	0.8325	2	C:chloroplast; P:chloroplast organization	-	Coil (COILS); IPR002885 (PFAM); IPR002885 (PFAM); IPR002885 (TIGRFAM); IPR011990 (G3DSA:1.25.40.GENE3D); PTHR24015:SF785 (PANTHER); PTHR24015 (PANTHER); IPR002885 (PROSITE_PROFILES); SSF81901 (SUPERFAMILY)
BnaA02g01970D	GSBRNA2T00143343001	translocon-associated protein subunit beta-like	591	20	1.1e-136	0.896	8	C:endoplasmic reticulum membrane; C:plasmodesma; P:systemic acquired resistance; C:integral component of membrane; C:Golgi apparatus; C:extracellular region; C:vacuolar membrane; P:response to endoplasmic reticulum stress	-	PF05753 (PFAM); PTHR12861:SF4 (PANTHER); IPR008856 (PANTHER); NON_CYTOPLASMIC_DOMAIN (PHOBIUS); SIGNAL_PEPTIDE_C_REGION (PHOBIUS); SIGNAL_PEPTIDE_H_REGION (PHOBIUS); SIGNAL_PEPTIDE_N_REGION (PHOBIUS); TRANSMEMBRANE (PHOBIUS); CYTOPLASMIC_DOMAIN (PHOBIUS); SIGNAL_PEPTIDE (PHOBIUS); SignalP-TM (SIGNALP_GRAM_POSITIVE); SignalP-noTM (SIGNALP_EUK); TMhelix (TMHMM); TMhelix (TMHMM)
BnaA02g02290D	GSBRNA2T00143304001	carbonic anhydrase 2	780	20	0	0.96	24	C:chloroplast stroma; P:regulation of multi-organism process; F:zinc ion binding; P:regulation of plant-type hypersensitive response; P:detection of biotic stimulus; F:carbonate dehydratase activity; P:salicylic acid biosynthetic process; P:systemic acquired resistance, salicylic acid mediated signaling pathway; P:protein targeting to membrane; P:jasmonic acid mediated signaling pathway; P:defens…	EC:4.2.1.1	Coil (COILS); IPR001765 (SMART); IPR001765 (G3DSA:3.40.1050.GENE3D); IPR001765 (PFAM); IPR001765 (PANTHER); PTHR11002:SF7 (PANTHER); IPR015892 (PROSITE_PATTERNS); IPR015892 (PROSITE_PATTERNS); IPR001765 (SUPERFAMILY)
BnaA02g02310D	GSBRNA2T00143302001	formate mitochondrial	1152	20	0	0.961	20	F:transferase activity, transferring acyl groups other than amino-acyl groups; F:oxidoreductase activity, acting on the CH-OH group of donors, NAD or NADP as acceptor; F:formate dehydrogenase (NAD+) activity; P:response to wounding; P:response to karrikin; C:endoplasmic reticulum; P:response to cadmium ion; P:very long-chain fatty acid metabolic process; P:fatty acid biosynthetic process; P:respo…	EC:1.2.1.2	IPR006140 (PFAM); IPR016040 (G3DSA:3.40.50.GENE3D); IPR016040 (G3DSA:3.40.50.GENE3D); IPR006139 (PFAM); PTHR10996 (PANTHER); PTHR10996:SF171 (PANTHER); IPR029753 (PROSITE_PATTERNS); IPR029752 (PROSITE_PATTERNS); IPR029753 (PROSITE_PATTERNS); SIGNAL_PEPTIDE (PHOBIUS); SIGNAL_PEPTIDE_C_REGION (PHOBIUS); SIGNAL_PEPTIDE_H_REGION (PHOBIUS); NON_CYTOPLASMIC_DOMAIN (PHOBIUS); SIGNAL_PEPTIDE_N_REGION (PH…
BnaA02g02410D	GSBRNA2T00143292001	seed maturation-like protein	1059	20	0	0.878	3	P:maltose metabolic process; P:starch biosynthetic process; P:chlorophyll catabolic process	-	Coil (COILS); IPR008479 (PFAM); PTHR33598 (PANTHER); PTHR33598:SF1 (PANTHER)
BnaA02g02710D	GSBRNA2T00143255001	solute carrier family 25 member 44-like	972	20	0	0.948	4	P:transmembrane transport; P:mitochondrial transport; C:integral component of membrane; C:mitochondrial inner membrane	-	IPR002067 (PRINTS); IPR023395 (G3DSA:1.50.40.GENE3D); IPR018108 (PFAM); PTHR24089:SF391 (PANTHER); PTHR24089 (PANTHER); TRANSMEMBRANE (PHOBIUS); CYTOPLASMIC_DOMAIN (PHOBIUS); NON_CYTOPLASMIC_DOMAIN (PHOBIUS); IPR018108 (PROSITE_PROFILES); IPR023395 (SUPERFAMILY); TMhelix (TMHMM); TMhelix (TMHMM); TMhelix (TMHMM); TMhelix (TMHMM)
BnaA02g02830D	GSBRNA2T00143241001	basic leucine zipper 43-like	567	20	1.3e-112	0.849	6	C:nucleus; F:transcription factor activity, sequence-specific DNA binding; P:regulation of transcription, DNA-templated; F:sequence-specific DNA binding; P:calcium-mediated signaling; P:response to mechanical stimulus	-	Coil (COILS); IPR004827 (SMART); IPR004827 (PFAM); G3DSA:1.20.5.170 (GENE3D); PTHR22952 (PANTHER); PTHR22952:SF216 (PANTHER); IPR004827 (PROSITE_PATTERNS); IPR004827 (PROSITE_PROFILES); SSF57959 (SUPERFAMILY)
BnaA02g02840D	GSBRNA2T00143240001	col1 protein	954	20	0	0.793	2	F:zinc ion binding; C:intracellular	-	IPR000315 (SMART); IPR010402 (PFAM); IPR000315 (PFAM); PTHR31319:SF10 (PANTHER); PTHR31319 (PANTHER); IPR000315 (PROSITE_PROFILES); IPR010402 (PROSITE_PROFILES)
BnaA02g02910D	GSBRNA2T00143233001	cold and aba inducible protein kin1	198	20	2.6e-23	0.8845	9	C:nucleus; C:chloroplast; P:response to abscisic acid; P:response to osmotic stress; P:red or far-red light signaling pathway; P:cold acclimation; F:kinase activity; C:plasma membrane; P:response to water deprivation	-	no IPS match
BnaA02g02940D	GSBRNA2T00143227001	protein mnn4-like isoform x2	1032	20	0	0.8755	1	C:nucleus	-	Coil (COILS); PTHR36748 (PANTHER)
BnaA02g03050D	GSBRNA2T00143215001	nc domain-containing family protein	630	20	4.4e-111	0.782	2	P:biological_process; F:molecular_function	-	IPR007053 (PFAM); PTHR13943 (PANTHER); PTHR13943:SF44 (PANTHER); TMhelix (TMHMM)
BnaA02g03210D	GSBRNA2T00143196001	probably inactive leucine-rich repeat receptor-like protein kinase at5g48380	807	20	0	0.8375	4	F:ATP binding; C:integral component of membrane; F:protein kinase activity; P:protein phosphorylation	-	IPR032675 (G3DSA:3.80.10.GENE3D); IPR013210 (PFAM); IPR001611 (PFAM); PTHR27000:SF53 (PANTHER); PTHR27000 (PANTHER); NON_CYTOPLASMIC_DOMAIN (PHOBIUS); TRANSMEMBRANE (PHOBIUS); SIGNAL_PEPTIDE_N_REGION (PHOBIUS); SIGNAL_PEPTIDE (PHOBIUS); CYTOPLASMIC_DOMAIN (PHOBIUS); SIGNAL_PEPTIDE_C_REGION (PHOBIUS); SIGNAL_PEPTIDE_H_REGION (PHOBIUS); SignalP-TM (SIGNALP_GRAM_POSITIVE); SignalP-noTM (SIGNALP_EUK)…
BnaA02g03400D	GSBRNA2T00143171001	rubredoxin family protein	816	20	5.5e-132	0.935	10	F:iron ion binding; P:pentose-phosphate shunt; P:photosystem II assembly; P:response to far red light; C:chloroplast envelope; P:rRNA processing; P:response to blue light; P:plastid organization; P:response to red light; C:chloroplast thylakoid membrane	-	IPR001478 (G3DSA:2.30.42.GENE3D); IPR004039 (G3DSA:2.20.28.GENE3D); PTHR17130 (PANTHER); TRANSMEMBRANE (PHOBIUS); CYTOPLASMIC_DOMAIN (PHOBIUS); NON_CYTOPLASMIC_DOMAIN (PHOBIUS); IPR024934 (PROSITE_PROFILES); IPR001478 (PROSITE_PROFILES); SSF57802 (SUPERFAMILY); IPR001478 (SUPERFAMILY); TMhelix (TMHMM)
BnaA02g03410D	GSBRNA2T00143170001	BnaA02g03410D	822	20	0	0.978	5	C:mitochondrion; C:integral component of membrane; C:endoplasmic reticulum; P:intracellular protein transport; P:glucose catabolic process	-	Coil (COILS); IPR004039 (G3DSA:2.20.28.GENE3D); PTHR12701:SF12 (PANTHER); IPR008417 (PANTHER); NON_CYTOPLASMIC_DOMAIN (PHOBIUS); TRANSMEMBRANE (PHOBIUS); TRANSMEMBRANE (PHOBIUS); TRANSMEMBRANE (PHOBIUS); NON_CYTOPLASMIC_DOMAIN (PHOBIUS); CYTOPLASMIC_DOMAIN (PHOBIUS); CYTOPLASMIC_DOMAIN (PHOBIUS); TMhelix (TMHMM); TMhelix (TMHMM); TMhelix (TMHMM)
BnaA02g03980D	GSBRNA2T00010281001	BnaA02g03980D	825	20	0	0.8685	3	C:nucleus; P:response to bacterium; P:innate immune response	-	PTHR33646:SF2 (PANTHER); PTHR33646 (PANTHER); NON_CYTOPLASMIC_DOMAIN (PHOBIUS); CYTOPLASMIC_DOMAIN (PHOBIUS); TRANSMEMBRANE (PHOBIUS); TMhelix (TMHMM)
BnaA02g04190D	GSBRNA2T00081070001	crt homolog 1-like	1347	20	0	0.884	5	P:defense response to oomycetes; C:chloroplast membrane; C:integral component of membrane; P:response to cadmium ion; P:glutathione transport	-	IPR013936 (PFAM); PTHR31326 (PANTHER); PTHR31326:SF3 (PANTHER); TRANSMEMBRANE (PHOBIUS); NON_CYTOPLASMIC_DOMAIN (PHOBIUS); TRANSMEMBRANE (PHOBIUS); TRANSMEMBRANE (PHOBIUS); TRANSMEMBRANE (PHOBIUS); TRANSMEMBRANE (PHOBIUS); TRANSMEMBRANE (PHOBIUS); CYTOPLASMIC_DOMAIN (PHOBIUS); CYTOPLASMIC_DOMAIN (PHOBIUS); NON_CYTOPLASMIC_DOMAIN (PHOBIUS); NON_CYTOPLASMIC_DOMAIN (PHOBIUS); TRANSMEMBRANE (PHOBIUS)…
BnaA02g04550D	GSBRNA2T00081109001	peroxidase 58-like	990	20	0	0.924	9	F:peroxidase activity; P:response to oxidative stress; F:metal ion binding; P:oxidation-reduction process; C:extracellular region; P:response to virus; P:response to ethylene; F:heme binding; P:hydrogen peroxide catabolic process	EC:1.11.1.7	IPR002016 (PRINTS); IPR000823 (PRINTS); G3DSA:1.10.420.10 (GENE3D); IPR002016 (PFAM); G3DSA:1.10.520.10 (GENE3D); PTHR31388:SF28 (PANTHER); PTHR31388 (PANTHER); IPR019794 (PROSITE_PATTERNS); IPR019793 (PROSITE_PATTERNS); SIGNAL_PEPTIDE_N_REGION (PHOBIUS); NON_CYTOPLASMIC_DOMAIN (PHOBIUS); SIGNAL_PEPTIDE_C_REGION (PHOBIUS); SIGNAL_PEPTIDE_H_REGION (PHOBIUS); SIGNAL_PEPTIDE (PHOBIUS); IPR002016 (PR…
BnaA02g04630D	GSBRNA2T00081118001	26s protease regulatory subunit 8 homolog a-like	2166	20	0	0.9815	14	C:proteasome regulatory particle, base subcomplex; P:small GTPase mediated signal transduction; P:intracellular protein transport; C:plasma membrane; P:positive regulation of RNA polymerase II transcriptional preinitiation complex assembly; F:GTP binding; F:ATP binding; P:nucleocytoplasmic transport; F:GTPase activity; C:cytosolic proteasome complex; C:nuclear proteasome complex; F:TBP-class prot…	EC:3.6.1; EC:3.6.1.3; EC:3.6.1.15	Coil (COILS); IPR002041 (PRINTS); IPR020849 (SMART); IPR003579 (SMART); IPR003578 (SMART); IPR003593 (SMART); IPR002041 (SMART); IPR027417 (G3DSA:3.40.50.GENE3D); IPR005225 (TIGRFAM); IPR027417 (G3DSA:3.40.50.GENE3D); IPR005937 (TIGRFAM); G3DSA:1.10.8.60 (GENE3D); IPR001806 (PFAM); IPR003959 (PFAM); PTHR23073:SF12 (PANTHER); PTHR23073 (PANTHER); IPR003960 (PROSITE_PATTERNS); IPR002041 (PROSITE_PR…
BnaA02g04670D	GSBRNA2T00081393001	probable receptor-like protein kinase at5g20050	2151	20	0	0.901	7	F:ATP binding; P:nitrate transport; F:protein serine/threonine kinase activity; P:protein phosphorylation; P:response to nitrate; C:plasma membrane; F:hydrolase activity	EC:2.7.11	IPR002290 (SMART); IPR003140 (PFAM); IPR029058 (G3DSA:3.40.50.GENE3D); G3DSA:1.10.510.10 (GENE3D); IPR000719 (PFAM); G3DSA:3.30.200.20 (GENE3D); IPR013320 (G3DSA:2.60.120.GENE3D); PTHR27002 (PANTHER); PTHR27002:SF75 (PANTHER); IPR017441 (PROSITE_PATTERNS); IPR008271 (PROSITE_PATTERNS); NON_CYTOPLASMIC_DOMAIN (PHOBIUS); CYTOPLASMIC_DOMAIN (PHOBIUS); TRANSMEMBRANE (PHOBIUS); CYTOPLASMIC_DOMAIN (PHO…
BnaA02g04750D	GSBRNA2T00081384001	tetratricopeptide repeat domain-containing protein	852	20	3.5e-155	0.8155	1	C:chloroplast	-	IPR011990 (G3DSA:1.25.40.GENE3D); PTHR26312:SF75 (PANTHER); PTHR26312 (PANTHER); IPR013026 (PROSITE_PROFILES); IPR011990 (SUPERFAMILY)
BnaA02g04780D	GSBRNA2T00081380001	probable galactinol--sucrose galactosyltransferase 6 isoform x1	2451	20	0	0.932	9	F:galactinol-sucrose galactosyltransferase activity; P:carbohydrate metabolic process; P:response to oxidative stress; P:response to cold; C:chloroplast; C:plasmodesma; P:response to fructose; P:response to karrikin; P:response to sucrose	EC:2.4.1.82; EC:2.4.1	IPR008811 (PFAM); IPR013785 (G3DSA:3.20.20.GENE3D); PTHR31268 (PANTHER); PTHR31268:SF5 (PANTHER); IPR017853 (SUPERFAMILY)
BnaA02g05040D	GSBRNA2T00081347001	PREDICTED: uncharacterized protein LOC106425798	753	20	2.5e-158	0.8645	9	P:water transport; P:regulation of plant-type hypersensitive response; P:response to salt stress; P:response to fructose; P:Golgi organization; P:calcium ion transport; P:positive regulation of flavonoid biosynthetic process; P:protein targeting to membrane; C:intracellular	-	IPR007650 (PFAM); PTHR33059 (PANTHER); PTHR33059:SF23 (PANTHER)
BnaA02g05170D	GSBRNA2T00001302001	indole-3-acetaldehyde oxidase-like	4041	20	0	0.936	16	F:primary amine oxidase activity; F:electron carrier activity; P:abscisic acid biosynthetic process; F:UDP-N-acetylmuramate dehydrogenase activity; P:auxin biosynthetic process; C:extracellular region; P:plant-type secondary cell wall biogenesis; P:amine metabolic process; F:copper ion binding; F:quinone binding; F:iron ion binding; F:flavin adenine dinucleotide binding; C:cell wall; P:oxidation-…	EC:1.2.3.9; EC:1.1.1.158; EC:1.2.3.7; EC:1.2.3.1; EC:1.4.3.21	IPR000674 (SMART); IPR005107 (SMART); IPR016208 (PIRSF); IPR000674 (PFAM); IPR008274 (G3DSA:3.30.365.GENE3D); IPR016167 (G3DSA:3.30.43.GENE3D); IPR001041 (PFAM); IPR012675 (G3DSA:3.10.20.GENE3D); G3DSA:3.30.390.50 (GENE3D); IPR002888 (PFAM); IPR008274 (G3DSA:3.30.365.GENE3D); IPR002346 (PFAM); IPR008274 (PFAM); IPR008274 (G3DSA:3.30.365.GENE3D); IPR008274 (G3DSA:3.30.365.GENE3D); IPR016169 (G3DSA…
BnaA02g05220D	GSBRNA2T00001312001	somatic embryogenesis receptor kinase 2-like	660	20	5.2e-155	0.92	14	P:response to temperature stimulus; P:response to salt stress; P:signal transduction; P:Golgi organization; P:glycolytic process; P:response to cadmium ion; P:protein phosphorylation; C:plasma membrane; P:hyperosmotic response; P:hydrogen peroxide catabolic process; P:water transport; P:systemic acquired resistance; F:transmembrane receptor protein kinase activity; P:response to endoplasmic retic…	EC:2.7.11	IPR001611 (PFAM); IPR013210 (PFAM); IPR032675 (G3DSA:3.80.10.GENE3D); IPR001611 (PFAM); PTHR27001 (PANTHER); IPR031048 (PTHR27001:PANTHER); SIGNAL_PEPTIDE_H_REGION (PHOBIUS); NON_CYTOPLASMIC_DOMAIN (PHOBIUS); SIGNAL_PEPTIDE (PHOBIUS); SIGNAL_PEPTIDE_N_REGION (PHOBIUS); SIGNAL_PEPTIDE_C_REGION (PHOBIUS); SignalP-noTM (SIGNALP_EUK); IPR032675 (SUPERFAMILY)
BnaA02g05230D	GSBRNA2T00001314001	l-ascorbate oxidase-like	1719	20	0	0.897	8	C:plasmodesma; F:copper ion binding; P:sphingoid biosynthetic process; P:oxidation-reduction process; C:extracellular region; C:plant-type cell wall; F:L-ascorbate oxidase activity; P:sterol biosynthetic process	EC:1.10.3; EC:1.10.3.3	IPR011707 (PFAM); IPR008972 (G3DSA:2.60.40.GENE3D); IPR017760 (TIGRFAM); IPR011706 (PFAM); IPR001117 (PFAM); IPR008972 (G3DSA:2.60.40.GENE3D); PTHR11709 (PANTHER); PTHR11709:SF97 (PANTHER); IPR002355 (PROSITE_PATTERNS); IPR002355 (PROSITE_PATTERNS); SIGNAL_PEPTIDE_N_REGION (PHOBIUS); SIGNAL_PEPTIDE (PHOBIUS); SIGNAL_PEPTIDE_H_REGION (PHOBIUS); NON_CYTOPLASMIC_DOMAIN (PHOBIUS); SIGNAL_PEPTIDE_C_RE…
BnaA02g05340D	GSBRNA2T00001327001	cytokinin dehydrogenase 7-like	1554	20	0	0.954	6	F:flavin adenine dinucleotide binding; F:UDP-N-acetylmuramate dehydrogenase activity; P:oxidation-reduction process; C:extracellular region; F:cytokinin dehydrogenase activity; P:cytokinin catabolic process	EC:1.1.1.158; EC:1.5.99.12	IPR016169 (G3DSA:3.30.465.GENE3D); IPR015345 (PFAM); IPR006094 (PFAM); IPR016167 (G3DSA:3.30.43.GENE3D); IPR016170 (G3DSA:3.40.462.GENE3D); PTHR11748 (PANTHER); PTHR11748:SF17 (PANTHER); IPR016166 (PROSITE_PROFILES); IPR016164 (SUPERFAMILY); IPR016166 (SUPERFAMILY)
BnaA02g05410D	GSBRNA2T00001337001	e3 ubiquitin-protein ligase rhf2a-like	1113	20	0	0.877	15	P:protein import into peroxisome matrix; F:zinc ion binding; P:megagametogenesis; P:salicylic acid biosynthetic process; C:plasma membrane; P:hormone-mediated signaling pathway; C:nucleus; P:fatty acid beta-oxidation; P:systemic acquired resistance; P:autophagy; P:microgametogenesis; P:regulation of cell cycle; P:proteolysis involved in cellular protein catabolic process; F:ligase activity; P:pro…	-	IPR001841 (SMART); IPR013083 (G3DSA:3.30.40.GENE3D); IPR001841 (PFAM); PTHR22763 (PANTHER); PTHR22763:SF47 (PANTHER); IPR001841 (PROSITE_PROFILES); SSF57850 (SUPERFAMILY)
BnaA02g05450D	GSBRNA2T00001343001	protein faf- chloroplastic	1341	20	0	0.8375	1	C:chloroplast	-	IPR021410 (PFAM); PTHR33155 (PANTHER); PTHR33155:SF3 (PANTHER)
BnaA02g05510D	GSBRNA2T00001353001	probable ccr4-associated factor 1 homolog 11	813	20	0	0.934	19	P:RNA phosphodiester bond hydrolysis; P:transcription, DNA-templated; P:RNA modification; P:ethylene biosynthetic process; P:regulation of transcription, DNA-templated; P:ethylene-activated signaling pathway; P:defense response to bacterium; P:nuclear-transcribed mRNA poly(A) tail shortening; F:poly(A)-specific ribonuclease activity; C:nucleus; P:MAPK cascade; P:abscisic acid-activated signaling …	EC:3.1; EC:3.1.13; EC:3.1.15; EC:3.1.13.4	IPR012337 (G3DSA:3.30.420.GENE3D); IPR006941 (PFAM); PTHR10797:SF3 (PANTHER); PTHR10797 (PANTHER); IPR012337 (SUPERFAMILY)
BnaA02g05520D	GSBRNA2T00001354001	at5g22270 mwd9_5	267	20	2.8e-29	0.8025	3	P:biological_process; C:nucleus; F:molecular_function	-	PTHR33177 (PANTHER)
BnaA02g05560D	GSBRNA2T00001358001	bifunctional nitrilase nitrile hydratase nit4	1074	20	0	0.9345	7	F:indole-3-acetonitrile nitrilase activity; P:detoxification of nitrogen compound; F:3-cyanoalanine hydratase activity; P:cyanide metabolic process; C:plasma membrane; F:nitrile hydratase activity; F:cyanoalanine nitrilase activity	EC:4.2.1.84; EC:4.2.1.65; EC:3.5.5.4; EC:3.5.5.1	IPR003010 (G3DSA:3.60.110.GENE3D); IPR003010 (PFAM); PTHR23088:SF31 (PANTHER); PTHR23088 (PANTHER); IPR000132 (PROSITE_PATTERNS); IPR000132 (PROSITE_PATTERNS); IPR003010 (PROSITE_PROFILES); IPR003010 (SUPERFAMILY)
BnaA02g05610D	GSBRNA2T00001363001	protein faf- chloroplastic	618	20	4.2e-125	0.792	1	C:nucleus	-	IPR021410 (PFAM); PTHR33155:SF9 (PANTHER); PTHR33155 (PANTHER)
BnaA02g05730D	GSBRNA2T00001377001	probable wrky transcription factor 38	840	20	9.7e-156	0.825	21	P:regulation of multi-organism process; P:regulation of plant-type hypersensitive response; P:regulation of transcription, DNA-templated; F:sequence-specific DNA binding; P:salicylic acid biosynthetic process; P:systemic acquired resistance, salicylic acid mediated signaling pathway; P:negative regulation of programmed cell death; P:protein targeting to membrane; P:jasmonic acid mediated signalin…	-	IPR003657 (SMART); IPR003657 (G3DSA:2.20.25.GENE3D); IPR003657 (PFAM); PTHR31282 (PANTHER); IPR003657 (PROSITE_PROFILES); IPR003657 (SUPERFAMILY)
BnaA02g06090D	GSBRNA2T00001417001	serine carboxypeptidase-like 47	1515	20	0	0.879	3	P:proteolysis; F:serine-type carboxypeptidase activity; C:extracellular region	EC:3.4.21; EC:3.4.16	IPR001563 (PRINTS); IPR001563 (PFAM); IPR029058 (G3DSA:3.40.50.GENE3D); PTHR11802:SF79 (PANTHER); IPR001563 (PANTHER); IPR018202 (PROSITE_PATTERNS); IPR018202 (PROSITE_PATTERNS); SIGNAL_PEPTIDE_N_REGION (PHOBIUS); SIGNAL_PEPTIDE_C_REGION (PHOBIUS); NON_CYTOPLASMIC_DOMAIN (PHOBIUS); SIGNAL_PEPTIDE_H_REGION (PHOBIUS); SIGNAL_PEPTIDE (PHOBIUS); SignalP-noTM (SIGNALP_EUK); IPR029058 (SUPERFAMILY)
BnaA02g06200D	GSBRNA2T00001437001	e3 ubiquitin-protein ligase march11-like isoform x3	1440	20	0	0.949	1	F:zinc ion binding	-	IPR011016 (SMART); IPR013083 (G3DSA:3.30.40.GENE3D); IPR011016 (PFAM); PTHR23012:SF25 (PANTHER); PTHR23012 (PANTHER); TRANSMEMBRANE (PHOBIUS); TRANSMEMBRANE (PHOBIUS); TRANSMEMBRANE (PHOBIUS); NON_CYTOPLASMIC_DOMAIN (PHOBIUS); CYTOPLASMIC_DOMAIN (PHOBIUS); CYTOPLASMIC_DOMAIN (PHOBIUS); CYTOPLASMIC_DOMAIN (PHOBIUS); NON_CYTOPLASMIC_DOMAIN (PHOBIUS); TRANSMEMBRANE (PHOBIUS); IPR011016 (PROSITE_PROF…
BnaA02g06690D	GSBRNA2T00001497001	probable histone	447	20	2.8e-74	0.9855	6	P:cell proliferation; F:DNA binding; C:plasmodesma; F:protein heterodimerization activity; C:nucleosome; C:nucleolus	-	IPR002119 (PRINTS); IPR002119 (SMART); IPR009072 (G3DSA:1.10.20.GENE3D); IPR032454 (PFAM); IPR007125 (PFAM); PTHR23430 (PANTHER); IPR032458 (PROSITE_PATTERNS); IPR009072 (SUPERFAMILY)
BnaA02g06780D	GSBRNA2T00001506001	zinc finger protein zat12-like	474	20	1.4e-109	0.921	19	F:zinc ion binding; P:heat acclimation; P:hyperosmotic salinity response; P:jasmonic acid biosynthetic process; P:transcription, DNA-templated; P:response to wounding; P:regulation of transcription, DNA-templated; P:photosynthetic acclimation; P:response to jasmonic acid; P:response to fungus; P:cold acclimation; P:response to water deprivation; F:nucleic acid binding; C:nucleus; P:response to ox…	-	IPR015880 (SMART); IPR007087 (PFAM); PTHR26374 (PANTHER); PTHR26374:SF162 (PANTHER); IPR007087 (PROSITE_PATTERNS); IPR007087 (PROSITE_PROFILES); SSF57667 (SUPERFAMILY)
BnaA02g06790D	GSBRNA2T00048022001	zinc finger protein zat12-like	483	20	2.5e-112	0.9085	19	F:zinc ion binding; P:heat acclimation; P:hyperosmotic salinity response; P:jasmonic acid biosynthetic process; P:transcription, DNA-templated; P:response to wounding; P:regulation of transcription, DNA-templated; P:photosynthetic acclimation; P:response to jasmonic acid; P:response to fungus; P:cold acclimation; P:response to water deprivation; F:nucleic acid binding; C:nucleus; P:response to ox…	-	IPR015880 (SMART); IPR007087 (PFAM); PTHR26374 (PANTHER); PTHR26374:SF162 (PANTHER); IPR007087 (PROSITE_PATTERNS); IPR007087 (PROSITE_PROFILES); SSF57667 (SUPERFAMILY)
BnaA02g06910D	GSBRNA2T00029765001	histone h4	312	20	1.4e-49	1	18	C:Golgi apparatus; C:nucleosome; C:nucleolus; C:vacuolar membrane; C:plasma membrane; P:nucleosome assembly; C:thylakoid; P:response to water deprivation; F:nucleotide binding; F:DNA binding; P:RNA methylation; C:chloroplast; C:plasmodesma; F:protein heterodimerization activity; P:protein import into nucleus; C:mitochondrion; C:cytosol; P:protein maturation	-	no IPS match
BnaA02g06950D	GSBRNA2T00010722001	receptor-like protein kinase at5g59670	2424	20	0	0.8495	3	F:ATP binding; F:protein serine/threonine kinase activity; P:protein phosphorylation	EC:2.7.11	IPR002290 (SMART); IPR001245 (PFAM); IPR024788 (PFAM); G3DSA:3.30.200.20 (GENE3D); IPR001611 (PFAM); G3DSA:1.10.510.10 (GENE3D); IPR032675 (G3DSA:3.80.10.GENE3D); IPR013320 (G3DSA:2.60.120.GENE3D); PTHR27003 (PANTHER); PTHR27003:SF44 (PANTHER); IPR017441 (PROSITE_PATTERNS); IPR008271 (PROSITE_PATTERNS); TRANSMEMBRANE (PHOBIUS); CYTOPLASMIC_DOMAIN (PHOBIUS); NON_CYTOPLASMIC_DOMAIN (PHOBIUS); SIGNA…
BnaA02g07110D	GSBRNA2T00052689001	non-specific lipid-transfer protein 4-like	333	20	6.8e-60	0.9055	6	P:lipid transport; P:response to cold; P:hyperosmotic salinity response; C:cell wall; C:apoplast; F:lipid binding	-	IPR000528 (PRINTS); IPR016140 (SMART); IPR016140 (PFAM); G3DSA:1.10.110.10 (GENE3D); PTHR33076 (PANTHER); PTHR33076:SF11 (PANTHER); NON_CYTOPLASMIC_DOMAIN (PHOBIUS); SIGNAL_PEPTIDE (PHOBIUS); SIGNAL_PEPTIDE_H_REGION (PHOBIUS); SIGNAL_PEPTIDE_N_REGION (PHOBIUS); SIGNAL_PEPTIDE_C_REGION (PHOBIUS); SignalP-noTM (SIGNALP_GRAM_NEGATIVE); SignalP-noTM (SIGNALP_EUK); SignalP-TM (SIGNALP_GRAM_POSITIVE); …
BnaA02g07120D	GSBRNA2T00052690001	non-specific lipid-transfer protein 4-like	342	20	1.3e-64	0.882	8	P:lipid transport; P:response to cold; P:hyperosmotic salinity response; P:response to abscisic acid; C:cell wall; C:apoplast; F:lipid binding; P:response to water deprivation	-	IPR000528 (PRINTS); IPR016140 (SMART); G3DSA:1.10.110.10 (GENE3D); IPR016140 (PFAM); PTHR33076:SF11 (PANTHER); PTHR33076 (PANTHER); IPR000528 (PROSITE_PATTERNS); SIGNAL_PEPTIDE_N_REGION (PHOBIUS); SIGNAL_PEPTIDE_H_REGION (PHOBIUS); NON_CYTOPLASMIC_DOMAIN (PHOBIUS); SIGNAL_PEPTIDE_C_REGION (PHOBIUS); SIGNAL_PEPTIDE (PHOBIUS); SignalP-TM (SIGNALP_GRAM_POSITIVE); SignalP-noTM (SIGNALP_GRAM_NEGATIVE)…
BnaA02g07140D	GSBRNA2T00052692001	udp-glucuronic acid decarboxylase 3	1029	20	0	0.975	9	P:response to glucose; F:coenzyme binding; P:response to fructose; P:UDP-D-xylose biosynthetic process; C:cytosol; F:UDP-glucuronate decarboxylase activity; C:plasma membrane; P:D-xylose metabolic process; P:response to sucrose	EC:4.1.1.35	G3DSA:3.90.25.10 (GENE3D); IPR016040 (G3DSA:3.40.50.GENE3D); IPR016040 (PFAM); PTHR10366 (PANTHER); PTHR10366:SF323 (PANTHER); IPR016040 (SUPERFAMILY)
BnaA02g07470D	GSBRNA2T00052728001	dehydrodolichyl diphosphate synthase 2-like	921	20	0	0.912	4	C:chloroplast; P:protein glycosylation; P:ubiquinone biosynthetic process; F:transferase activity, transferring alkyl or aryl (other than methyl) groups	-	Coil (COILS); IPR001441 (PFAM); IPR001441 (TIGRFAM); IPR001441 (G3DSA:3.40.1180.GENE3D); PTHR10291:SF6 (PANTHER); IPR001441 (PANTHER); IPR018520 (PROSITE_PATTERNS); IPR001441 (HAMAP); IPR001441 (SUPERFAMILY)
BnaA02g07730D	GSBRNA2T00052761001	malate dehydrogenase	1332	20	0	0.971	18	C:chloroplast stroma; F:L-malate dehydrogenase activity; C:chloroplast envelope; F:malate dehydrogenase (NADP+) activity; P:tricarboxylic acid cycle; P:rRNA processing; F:NAD(P)+ transhydrogenase activity; P:plastid organization; C:thylakoid; P:maltose metabolic process; P:response to redox state; P:malate metabolic process; P:starch biosynthetic process; P:photosystem II assembly; P:positive reg…	EC:1.6.1; EC:1.1.1.37; EC:1.1.1.82	IPR016040 (G3DSA:3.40.50.GENE3D); IPR010945 (TIGRFAM); IPR015955 (G3DSA:3.90.110.GENE3D); IPR001236 (PFAM); IPR022383 (PFAM); IPR011273 (TIGRFAM); PTHR23382:SF0 (PANTHER); IPR010945 (PANTHER); IPR001252 (PROSITE_PATTERNS); IPR016040 (SUPERFAMILY); IPR015955 (SUPERFAMILY)
BnaA02g07760D	GSBRNA2T00052764001	26s protease regulatory subunit 6b homolog	1215	20	0	0.979	37	C:proteasome regulatory particle, base subcomplex; P:cytoskeleton organization; P:photorespiration; P:protein autophosphorylation; P:response to cytokinin; F:microtubule-severing ATPase activity; P:cell tip growth; P:plant-type cell wall biogenesis; P:regulation of hormone levels; F:ATP binding; P:fatty acid beta-oxidation; C:plasmodesma; P:toxin catabolic process; P:multidimensional cell growth;…	EC:3.6.1; EC:3.6.1.3; EC:3.6.1.15; EC:3.6.4.3	Coil (COILS); IPR003593 (SMART); IPR027417 (G3DSA:3.40.50.GENE3D); IPR005937 (TIGRFAM); IPR003959 (PFAM); G3DSA:1.10.8.60 (GENE3D); PTHR23073:SF8 (PANTHER); PTHR23073 (PANTHER); IPR003960 (PROSITE_PATTERNS); IPR027417 (SUPERFAMILY)
BnaA02g07840D	GSBRNA2T00052772001	phototropin-2-like isoform x1	2760	20	0	0.9505	33	P:negative regulation of anion channel activity by blue light; F:FMN binding; P:transcription from plastid promoter; P:protein autophosphorylation; C:Golgi apparatus; P:rRNA processing; P:response to cytokinin; P:signal transduction by protein phosphorylation; P:maltose metabolic process; F:ATP binding; P:chloroplast relocation; P:response to far red light; P:positive regulation of transcription,…	EC:2.7.11; EC:2.7.3; EC:2.7.13.3	IPR002290 (SMART); IPR000014 (SMART); IPR001610 (SMART); IPR000014 (PFAM); IPR000719 (PFAM); G3DSA:1.10.510.10 (GENE3D); IPR000014 (TIGRFAM); G3DSA:3.30.450.20 (GENE3D); G3DSA:3.30.200.20 (GENE3D); PTHR24351:SF81 (PANTHER); PTHR24351 (PANTHER); IPR017441 (PROSITE_PATTERNS); IPR008271 (PROSITE_PATTERNS); IPR000719 (PROSITE_PROFILES); IPR000700 (PROSITE_PROFILES); IPR000014 (PROSITE_PROFILES); IPR0…
BnaA02g07960D	GSBRNA2T00052786001	reticulon-like protein b21	1695	20	0	0.822	2	C:endoplasmic reticulum membrane; C:integral component of membrane	-	Coil (COILS); IPR003388 (PFAM); PTHR10994:SF84 (PANTHER); PTHR10994 (PANTHER); CYTOPLASMIC_DOMAIN (PHOBIUS); CYTOPLASMIC_DOMAIN (PHOBIUS); TRANSMEMBRANE (PHOBIUS); TRANSMEMBRANE (PHOBIUS); NON_CYTOPLASMIC_DOMAIN (PHOBIUS); CYTOPLASMIC_DOMAIN (PHOBIUS); TRANSMEMBRANE (PHOBIUS); NON_CYTOPLASMIC_DOMAIN (PHOBIUS); TRANSMEMBRANE (PHOBIUS); IPR003388 (PROSITE_PROFILES); TMhelix (TMHMM); TMhelix (TMHMM)…
BnaA02g08020D	GSBRNA2T00052794001	BnaA02g08020D	255	5	1.5e-09	0.898	-		-	SIGNAL_PEPTIDE_C_REGION (PHOBIUS); SIGNAL_PEPTIDE_H_REGION (PHOBIUS); SIGNAL_PEPTIDE (PHOBIUS); NON_CYTOPLASMIC_DOMAIN (PHOBIUS); SIGNAL_PEPTIDE_N_REGION (PHOBIUS); SignalP-noTM (SIGNALP_EUK); TMhelix (TMHMM); TMhelix (TMHMM)
BnaA02g08090D	GSBRNA2T00052803001	protein eceriferum 3-like	1893	20	0	0.955	12	C:endoplasmic reticulum membrane; P:cuticle hydrocarbon biosynthetic process; F:iron ion binding; F:oxidoreductase activity; P:pollen sperm cell differentiation; C:integral component of membrane; P:oxidation-reduction process; P:very long-chain fatty acid metabolic process; P:fatty acid biosynthetic process; C:plasma membrane; P:wax biosynthetic process; P:alkane biosynthetic process	-	IPR006694 (PFAM); IPR021940 (PFAM); IPR016040 (G3DSA:3.40.50.GENE3D); PTHR11863:SF2 (PANTHER); PTHR11863 (PANTHER); TRANSMEMBRANE (PHOBIUS); CYTOPLASMIC_DOMAIN (PHOBIUS); NON_CYTOPLASMIC_DOMAIN (PHOBIUS); TRANSMEMBRANE (PHOBIUS); TRANSMEMBRANE (PHOBIUS); TRANSMEMBRANE (PHOBIUS); NON_CYTOPLASMIC_DOMAIN (PHOBIUS); TRANSMEMBRANE (PHOBIUS); CYTOPLASMIC_DOMAIN (PHOBIUS); NON_CYTOPLASMIC_DOMAIN (PHOBIU…
BnaA02g08160D	GSBRNA2T00088553001	atpase plasma membrane-type	2856	20	0	0.9575	20	P:ATP hydrolysis coupled proton transport; C:Golgi apparatus; F:hydrogen-exporting ATPase activity, phosphorylative mechanism; C:vacuolar membrane; P:ATP biosynthetic process; C:plasma membrane; F:magnesium ion binding; P:oligopeptide transport; F:ATP binding; P:ER to Golgi vesicle-mediated transport; C:plasmodesma; F:protein binding; P:plant-type cell wall cellulose metabolic process; C:integral…	EC:3.6.1; EC:3.6.1.3; EC:3.6.3.6; EC:3.6.1.15	Coil (COILS); IPR001757 (PRINTS); IPR001757 (PRINTS); IPR004014 (SMART); IPR023299 (G3DSA:3.40.1110.GENE3D); IPR006534 (TIGRFAM); IPR023298 (G3DSA:1.20.1110.GENE3D); IPR004014 (PFAM); IPR008250 (PFAM); IPR001757 (TIGRFAM); PF00702 (PFAM); IPR008250 (G3DSA:2.70.150.GENE3D); PTHR24093 (PANTHER); PTHR24093:SF355 (PANTHER); IPR018303 (PROSITE_PATTERNS); TRANSMEMBRANE (PHOBIUS); CYTOPLASMIC_DOMAIN (PH…
BnaA02g08170D	GSBRNA2T00088552001	la-related protein 6 isoform 1	573	20	4.3e-80	0.846	3	P:divalent metal ion transport; C:cell; P:cellular cation homeostasis	-	IPR010903 (PFAM); PTHR37768 (PANTHER); NON_CYTOPLASMIC_DOMAIN (PHOBIUS); TRANSMEMBRANE (PHOBIUS); TRANSMEMBRANE (PHOBIUS); CYTOPLASMIC_DOMAIN (PHOBIUS); CYTOPLASMIC_DOMAIN (PHOBIUS); TMhelix (TMHMM); TMhelix (TMHMM)
BnaA02g08400D	GSBRNA2T00012897001	at5g56980 mhm17_10	1110	20	0	0.8535	1	C:chloroplast	-	IPR025520 (PFAM); IPR008480 (PFAM); PTHR33098 (PANTHER); PTHR33098:SF13 (PANTHER); NON_CYTOPLASMIC_DOMAIN (PHOBIUS); CYTOPLASMIC_DOMAIN (PHOBIUS); TRANSMEMBRANE (PHOBIUS); TMhelix (TMHMM)
BnaA02g08430D	GSBRNA2T00012903001	transcription factor bhlh041	1593	20	0	0.7905	6	C:nucleus; F:DNA binding; F:transcription factor activity, sequence-specific DNA binding; P:regulation of transcription, DNA-templated; F:protein dimerization activity; P:response to chitin	-	Coil (COILS); IPR011598 (SMART); IPR011598 (PFAM); IPR011598 (G3DSA:4.10.280.GENE3D); PTHR12565 (PANTHER); PTHR12565:SF157 (PANTHER); IPR011598 (PROSITE_PROFILES); IPR011598 (SUPERFAMILY)
BnaA02g09030D	GSBRNA2T00012995001	lipid-transfer protein dir1	510	20	2.2e-87	0.908	-		-	IPR016140 (SMART); IPR016140 (PFAM); G3DSA:1.10.110.10 (GENE3D); PTHR33122 (PANTHER); PTHR33122:SF4 (PANTHER); SIGNAL_PEPTIDE_C_REGION (PHOBIUS); SIGNAL_PEPTIDE_H_REGION (PHOBIUS); SIGNAL_PEPTIDE_N_REGION (PHOBIUS); NON_CYTOPLASMIC_DOMAIN (PHOBIUS); SIGNAL_PEPTIDE (PHOBIUS); SignalP-noTM (SIGNALP_EUK); IPR016140 (SUPERFAMILY); TMhelix (TMHMM)
BnaA02g09370D	GSBRNA2T00013032001	aspartokinase chloroplastic-like	1737	20	0	0.9265	7	F:ATP binding; C:chloroplast; F:aspartate kinase activity; P:lysine biosynthetic process via diaminopimelate; P:threonine biosynthetic process; P:phosphorylation; F:amino acid binding	EC:2.7.2.4	IPR001048 (G3DSA:3.40.1160.GENE3D); IPR001048 (PFAM); IPR001341 (TIGRFAM); PTHR21499 (PANTHER); PTHR21499:SF34 (PANTHER); IPR018042 (PROSITE_PATTERNS); IPR002912 (PROSITE_PROFILES); IPR001048 (SUPERFAMILY); SSF55021 (SUPERFAMILY); SSF55021 (SUPERFAMILY)
BnaA02g09450D	GSBRNA2T00041393001	tbc1 domain family member 15-like isoform x1	1308	20	0	0.9795	1	C:mitochondrion	-	IPR000195 (SMART); IPR000195 (PFAM); G3DSA:1.10.8.270 (GENE3D); PTHR22957 (PANTHER); PTHR22957:SF276 (PANTHER); IPR000195 (PROSITE_PROFILES); IPR000195 (SUPERFAMILY); IPR000195 (SUPERFAMILY)
BnaA02g09460D	GSBRNA2T00041394001	thiamine thiazole chloroplastic-like	1050	20	0	0.9695	18	C:chloroplast stroma; F:zinc ion binding; F:protein homodimerization activity; C:chloroplast envelope; P:protein autophosphorylation; P:cellular response to DNA damage stimulus; P:response to blue light; P:defense response to bacterium; P:thiamine biosynthetic process; C:thylakoid; P:maltose metabolic process; P:response to cold; P:starch biosynthetic process; P:positive regulation of catalytic a…	-	PF01946 (PFAM); IPR002922 (TIGRFAM); IPR023753 (G3DSA:3.50.50.GENE3D); PTHR10617 (PANTHER); PTHR10617:SF115 (PANTHER); IPR027495 (HAMAP); IPR023753 (SUPERFAMILY)
BnaA02g09580D	GSBRNA2T00041411001	minor allergen alt a 7-like	615	20	8.6e-134	0.9765	12	C:plasmodesma; F:NAD(P)H dehydrogenase (quinone) activity; F:FMN binding; P:negative regulation of transcription, DNA-templated; P:cellular response to auxin stimulus; P:response to osmotic stress; C:cytosol; P:response to cadmium ion; P:oxidation-reduction process; C:extracellular region; C:vacuolar membrane; C:plasma membrane	EC:1.6.5.2	IPR010089 (TIGRFAM); IPR005025 (PFAM); IPR029039 (G3DSA:3.40.50.GENE3D); PTHR30546 (PANTHER); IPR008254 (PROSITE_PROFILES); IPR010089 (HAMAP); IPR029039 (SUPERFAMILY)
BnaA02g09640D	GSBRNA2T00041420001	s-adenosyl-l-methionine-dependent methyltransferases superfamily protein isoform 1	882	20	1.2e-170	0.8915	3	F:methyltransferase activity; C:vacuolar membrane; P:methylation	-	IPR029063 (G3DSA:3.40.50.GENE3D); IPR013216 (PFAM); PTHR10108 (PANTHER); PTHR10108:SF754 (PANTHER); CYTOPLASMIC_DOMAIN (PHOBIUS); TRANSMEMBRANE (PHOBIUS); NON_CYTOPLASMIC_DOMAIN (PHOBIUS); CYTOPLASMIC_DOMAIN (PHOBIUS); TRANSMEMBRANE (PHOBIUS); IPR029063 (SUPERFAMILY); TMhelix (TMHMM); TMhelix (TMHMM)
BnaA02g10190D	GSBRNA2T00041490001	auxin-responsive protein saur32-like	387	20	1.7e-50	0.945	1	P:response to auxin	-	IPR003676 (PFAM); PTHR31374 (PANTHER); PTHR31374:SF29 (PANTHER)
BnaA02g10220D	GSBRNA2T00041496001	cytochrome b5	405	20	1.4e-93	0.958	12	C:endoplasmic reticulum membrane; F:cytochrome-b5 reductase activity, acting on NAD(P)H; F:metal ion binding; C:integral component of membrane; C:cytosol; P:oxidation-reduction process; C:vacuolar membrane; C:plasma membrane; P:sterol biosynthetic process; C:chloroplast thylakoid membrane; F:heme binding; P:pentacyclic triterpenoid biosynthetic process	EC:1.6.2.2	IPR001199 (PRINTS); IPR001199 (PFAM); IPR001199 (G3DSA:3.10.120.GENE3D); PTHR19359:SF22 (PANTHER); PTHR19359 (PANTHER); IPR018506 (PROSITE_PATTERNS); CYTOPLASMIC_DOMAIN (PHOBIUS); NON_CYTOPLASMIC_DOMAIN (PHOBIUS); TRANSMEMBRANE (PHOBIUS); IPR001199 (PROSITE_PROFILES); IPR001199 (SUPERFAMILY); TMhelix (TMHMM)
BnaA02g10410D	GSBRNA2T00036832001	atp-dependent zinc metalloprotease ftsh chloroplastic mitochondrial-like	2322	20	0	0.9305	15	P:regulation of protein localization; C:chloroplast envelope; P:response to high light intensity; F:ATP-dependent peptidase activity; F:metalloendopeptidase activity; C:mitochondrial inner membrane; C:chloroplast thylakoid membrane; F:nucleic acid binding; F:ATP binding; P:response to heat; F:metal ion binding; P:proteolysis; C:integral component of membrane; P:glucosinolate biosynthetic process;…	EC:3.6.1; EC:3.4.24; EC:3.6.1.3; EC:3.6.1.15	Coil (COILS); IPR003593 (SMART); IPR005936 (TIGRFAM); G3DSA:1.10.8.60 (GENE3D); IPR000642 (PFAM); IPR027417 (G3DSA:3.40.50.GENE3D); IPR003959 (PFAM); PTHR23076:SF40 (PANTHER); PTHR23076 (PANTHER); IPR003960 (PROSITE_PATTERNS); TRANSMEMBRANE (PHOBIUS); CYTOPLASMIC_DOMAIN (PHOBIUS); NON_CYTOPLASMIC_DOMAIN (PHOBIUS); IPR005936 (HAMAP); IPR027417 (SUPERFAMILY); SSF140990 (SUPERFAMILY)
BnaA02g10760D	GSBRNA2T00036872001	tbc domain-containing protein	2019	20	0	0.9435	1	C:cytosol	-	IPR000195 (SMART); G3DSA:1.10.8.270 (GENE3D); IPR000195 (PFAM); IPR021935 (PFAM); PTHR22957:SF34 (PANTHER); PTHR22957 (PANTHER); CYTOPLASMIC_DOMAIN (PHOBIUS); TRANSMEMBRANE (PHOBIUS); NON_CYTOPLASMIC_DOMAIN (PHOBIUS); IPR000195 (PROSITE_PROFILES); IPR000195 (SUPERFAMILY); IPR000195 (SUPERFAMILY)
BnaA02g11080D	GSBRNA2T00036911001	trab domain-containing isoform x1	1167	20	0	0.876	1	C:chloroplast	-	IPR002816 (PFAM); PTHR21530 (PANTHER); PTHR21530:SF1 (PANTHER)
BnaA02g11150D	GSBRNA2T00036920001	molybdenum cofactor sulfurase	1704	20	0	0.863	3	F:pyridoxal phosphate binding; F:catalytic activity; P:metabolic process	-	IPR015421 (G3DSA:3.40.640.GENE3D); IPR000192 (PFAM); PTHR14237:SF28 (PANTHER); PTHR14237 (PANTHER); IPR015424 (SUPERFAMILY)
BnaA02g11840D	GSBRNA2T00090917001	gamma-tocopherol methyltransferase	1059	20	0	0.963	4	F:2-methyl-6-phytyl-1,4-benzoquinone methyltransferase activity; F:tocopherol O-methyltransferase activity; P:vitamin E biosynthetic process; P:methylation	EC:2.1.1.95; EC:2.1.1	IPR029063 (G3DSA:3.40.50.GENE3D); IPR013216 (PFAM); PTHR10108 (PANTHER); PTHR10108:SF708 (PANTHER); SIGNAL_PEPTIDE (PHOBIUS); SIGNAL_PEPTIDE_H_REGION (PHOBIUS); SIGNAL_PEPTIDE_N_REGION (PHOBIUS); NON_CYTOPLASMIC_DOMAIN (PHOBIUS); SIGNAL_PEPTIDE_C_REGION (PHOBIUS); IPR025774 (PROSITE_PROFILES); IPR029063 (SUPERFAMILY)
BnaA02g11890D	GSBRNA2T00090922001	hrd1-like protein	1719	20	0	0.9005	12	C:endoplasmic reticulum membrane; F:zinc ion binding; P:response to heat; P:spermidine biosynthetic process; C:integral component of membrane; P:response to high light intensity; P:response to hydrogen peroxide; P:protein folding; P:ER-associated ubiquitin-dependent protein catabolic process; C:plasma membrane; F:ligase activity; P:protein ubiquitination	-	Coil (COILS); IPR001841 (SMART); IPR001841 (PFAM); IPR013083 (G3DSA:3.30.40.GENE3D); IPR032832 (PTHR22763:PANTHER); PTHR22763 (PANTHER); CYTOPLASMIC_DOMAIN (PHOBIUS); NON_CYTOPLASMIC_DOMAIN (PHOBIUS); NON_CYTOPLASMIC_DOMAIN (PHOBIUS); CYTOPLASMIC_DOMAIN (PHOBIUS); TRANSMEMBRANE (PHOBIUS); CYTOPLASMIC_DOMAIN (PHOBIUS); TRANSMEMBRANE (PHOBIUS); CYTOPLASMIC_DOMAIN (PHOBIUS); CYTOPLASMIC_DOMAIN (PHOB…
BnaA02g12010D	GSBRNA2T00090935001	at1g65230-like partial	867	20	0	0.931	10	P:carotenoid biosynthetic process; C:chloroplast; P:chloroplast relocation; P:starch biosynthetic process; P:pentose-phosphate shunt; P:ncRNA metabolic process; P:thylakoid membrane organization; P:isopentenyl diphosphate biosynthetic process, methylerythritol 4-phosphate pathway; P:glucosinolate biosynthetic process; P:photosynthesis	-	IPR018790 (PFAM); PTHR36334 (PANTHER); PTHR36334:SF1 (PANTHER); CYTOPLASMIC_DOMAIN (PHOBIUS); SIGNAL_PEPTIDE_N_REGION (PHOBIUS); SIGNAL_PEPTIDE (PHOBIUS); SIGNAL_PEPTIDE_H_REGION (PHOBIUS); TRANSMEMBRANE (PHOBIUS); SIGNAL_PEPTIDE_C_REGION (PHOBIUS); NON_CYTOPLASMIC_DOMAIN (PHOBIUS); TMhelix (TMHMM)
BnaA02g12050D	GSBRNA2T00090939001	acyl carrier protein mitochondrial-like	396	20	3.2e-87	0.8945	10	P:response to cold; F:protein binding; C:mitochondrial matrix; P:oxidation-reduction process; P:very long-chain fatty acid metabolic process; P:fatty acid biosynthetic process; P:cuticle development; C:respiratory chain; F:ACP phosphopantetheine attachment site binding involved in fatty acid biosynthetic process; F:cobalt ion binding	-	IPR003231 (TIGRFAM); IPR009081 (G3DSA:1.10.1200.GENE3D); IPR009081 (PFAM); PTHR20863 (PANTHER); PTHR20863:SF30 (PANTHER); IPR006162 (PROSITE_PATTERNS); IPR003231 (PRODOM); IPR009081 (PROSITE_PROFILES); IPR003231 (HAMAP); SignalP-TM (SIGNALP_GRAM_POSITIVE); IPR009081 (SUPERFAMILY)
BnaA02g12160D	GSBRNA2T00090956001	endoglucanase 7	1464	20	0	0.823	5	C:integral component of membrane; P:cell wall organization; P:cellulose catabolic process; C:plasma membrane; F:cellulase activity	EC:3.2.1.4	IPR012341 (G3DSA:1.50.10.GENE3D); IPR001701 (PFAM); PTHR22298 (PANTHER); PTHR22298:SF39 (PANTHER); IPR018221 (PROSITE_PATTERNS); TRANSMEMBRANE (PHOBIUS); NON_CYTOPLASMIC_DOMAIN (PHOBIUS); CYTOPLASMIC_DOMAIN (PHOBIUS); IPR008928 (SUPERFAMILY); TMhelix (TMHMM)
BnaA02g12360D	GSBRNA2T00090988001	---NA---	1287	0	-	-	-		-	IPR003613 (SMART); IPR003613 (PFAM); IPR013083 (G3DSA:3.30.40.GENE3D); IPR011989 (G3DSA:1.25.10.GENE3D); PTHR22849:SF43 (PANTHER); PTHR22849 (PANTHER); IPR003613 (PROSITE_PROFILES); IPR016024 (SUPERFAMILY); SSF57850 (SUPERFAMILY)
BnaA02g12410D	GSBRNA2T00090994001	tropinone reductase homolog at1g07440-like	801	20	3.2e-180	0.906	8	P:maltose metabolic process; P:starch biosynthetic process; F:oxidoreductase activity; P:pentose-phosphate shunt; P:positive regulation of catalytic activity; P:response to karrikin; P:response to cadmium ion; P:oxidation-reduction process	-	IPR002347 (PRINTS); IPR002198 (PRINTS); IPR002198 (PFAM); IPR016040 (G3DSA:3.40.50.GENE3D); PTHR24322:SF623 (PANTHER); PTHR24322 (PANTHER); IPR020904 (PROSITE_PATTERNS); IPR016040 (SUPERFAMILY)
BnaA02g12540D	GSBRNA2T00070077001	probable s-adenosylmethionine-dependent methyltransferase at5g37990	1056	20	0	0.892	3	C:chloroplast; F:farnesoic acid O-methyltransferase activity; P:methylation	EC:2.1.1	IPR005299 (PFAM); IPR029063 (G3DSA:3.40.50.GENE3D); PTHR31009:SF14 (PANTHER); PTHR31009 (PANTHER); IPR029063 (SUPERFAMILY)
BnaA02g12620D	GSBRNA2T00070090001	probable serine threonine-protein kinase at1g18390 isoform x1	3342	20	0	0.884	19	P:regulation of multi-organism process; P:regulation of plant-type hypersensitive response; P:detection of biotic stimulus; P:positive regulation of flavonoid biosynthetic process; P:salicylic acid biosynthetic process; P:systemic acquired resistance, salicylic acid mediated signaling pathway; F:protein serine/threonine kinase activity; P:protein targeting to membrane; P:response to insect; P:jas…	EC:2.7.11	Coil (COILS); IPR002290 (SMART); IPR013320 (G3DSA:2.60.120.GENE3D); G3DSA:3.30.200.20 (GENE3D); IPR032872 (PFAM); G3DSA:1.10.510.10 (GENE3D); IPR025287 (PFAM); IPR001245 (PFAM); PTHR27005:SF13 (PANTHER); PTHR27005 (PANTHER); IPR017441 (PROSITE_PATTERNS); IPR008271 (PROSITE_PATTERNS); NON_CYTOPLASMIC_DOMAIN (PHOBIUS); SIGNAL_PEPTIDE (PHOBIUS); SIGNAL_PEPTIDE_C_REGION (PHOBIUS); SIGNAL_PEPTIDE_N_RE…
BnaA02g12790D	GSBRNA2T00070112001	mannose-6-phosphate isomerase 2	1335	20	0	0.905	11	P:response to L-ascorbic acid; P:response to DDT; F:zinc ion binding; P:response to zinc ion; C:cytoplasm; P:GDP-mannose biosynthetic process; P:response to cadmium ion; F:mannose-6-phosphate isomerase activity; P:L-ascorbic acid biosynthetic process; P:response to absence of light; P:response to sucrose	EC:5.3.1.8	IPR016305 (PRINTS); IPR016305 (PIRSF); G3DSA:1.10.441.10 (GENE3D); IPR014710 (G3DSA:2.60.120.GENE3D); IPR014710 (G3DSA:2.60.120.GENE3D); IPR001250 (PFAM); IPR001250 (TIGRFAM); PTHR10309:SF0 (PANTHER); IPR016305 (PANTHER); IPR018050 (PROSITE_PATTERNS); IPR011051 (SUPERFAMILY)
BnaA02g13000D	GSBRNA2T00070139001	cyclin-b1-2-like	426	20	4.8e-97	0.963	2	C:nucleus; C:proteasome complex	-	IPR008012 (PFAM); PTHR12828:SF3 (PANTHER); IPR008012 (PANTHER)
BnaA02g13100D	GSBRNA2T00070155001	ref srpp-like protein at1g67360	708	20	1.2e-153	0.8735	3	F:translation elongation factor activity; C:vacuole; P:translational elongation	-	IPR008802 (PFAM); PTHR33732:SF2 (PANTHER); PTHR33732 (PANTHER)
BnaA02g13300D	GSBRNA2T00070182001	thionin-like	411	20	1.5e-92	0.723	1	P:defense response	-	IPR001010 (PFAM); IPR001010 (G3DSA:3.30.1350.GENE3D); PTHR33920 (PANTHER); PTHR33920:SF1 (PANTHER); IPR001010 (PROSITE_PATTERNS); NON_CYTOPLASMIC_DOMAIN (PHOBIUS); SIGNAL_PEPTIDE_H_REGION (PHOBIUS); SIGNAL_PEPTIDE_C_REGION (PHOBIUS); SIGNAL_PEPTIDE (PHOBIUS); SIGNAL_PEPTIDE_N_REGION (PHOBIUS); SignalP-TM (SIGNALP_GRAM_POSITIVE); SignalP-noTM (SIGNALP_EUK); SignalP-noTM (SIGNALP_GRAM_NEGATIVE); IP…
BnaA02g13320D	GSBRNA2T00070185001	photosystem ii core complex proteins chloroplastic-like	603	20	7.1e-84	0.8625	9	P:photosystem II assembly; C:photosystem II; C:integral component of membrane; P:cysteine biosynthetic process; C:chloroplast stromal thylakoid; F:manganese ion binding; P:rRNA processing; P:plastid organization; P:regulation of protein dephosphorylation	-	IPR009388 (PFAM); PTHR34790 (PANTHER); PTHR34790:SF1 (PANTHER); TRANSMEMBRANE (PHOBIUS); NON_CYTOPLASMIC_DOMAIN (PHOBIUS); CYTOPLASMIC_DOMAIN (PHOBIUS); CYTOPLASMIC_DOMAIN (PHOBIUS); TRANSMEMBRANE (PHOBIUS); NON_CYTOPLASMIC_DOMAIN (PHOBIUS); TRANSMEMBRANE (PHOBIUS); IPR009388 (HAMAP); SignalP-TM (SIGNALP_GRAM_POSITIVE); TMhelix (TMHMM); TMhelix (TMHMM); TMhelix (TMHMM)
BnaA02g13460D	GSBRNA2T00070203001	caffeoyl- o-methyltransferase at1g67980	699	20	2.9e-167	0.9305	5	F:caffeoyl-CoA O-methyltransferase activity; F:metal ion binding; P:lignin biosynthetic process; C:cytosol; P:methylation	EC:2.1.1; EC:2.1.1.104	IPR029063 (G3DSA:3.40.50.GENE3D); IPR002935 (PFAM); PTHR10509:SF20 (PANTHER); PTHR10509 (PANTHER); IPR002935 (PROSITE_PROFILES); IPR029063 (SUPERFAMILY)
BnaA02g13840D	GSBRNA2T00081052001	at1g68440 t2e12_1	951	20	1.2e-179	0.8585	8	C:nucleus; P:cellular response to organic substance; P:signal transduction; P:phenylpropanoid metabolic process; P:cellular modified amino acid biosynthetic process; P:cellular response to oxygen-containing compound; P:polyamine catabolic process; P:cellular response to acid chemical	-	PTHR36715 (PANTHER); PTHR36715:SF1 (PANTHER); NON_CYTOPLASMIC_DOMAIN (PHOBIUS); CYTOPLASMIC_DOMAIN (PHOBIUS); TRANSMEMBRANE (PHOBIUS); TMhelix (TMHMM)
BnaA02g13850D	GSBRNA2T00081051001	vq motif-containing protein chloroplastic-like	414	20	1.3e-95	0.673	1	C:nucleus	-	IPR008889 (PFAM); PTHR33143:SF11 (PANTHER); PTHR33143 (PANTHER)
BnaA02g13920D	GSBRNA2T00081038001	zinc finger protein constans-like 6-like	1206	20	0	0.8825	16	F:zinc ion binding; P:regulation of plant-type hypersensitive response; P:systemic acquired resistance, salicylic acid mediated signaling pathway; P:protein targeting to membrane; P:jasmonic acid mediated signaling pathway; P:leaf morphogenesis; C:nucleus; P:MAPK cascade; F:transcription factor activity, sequence-specific DNA binding; P:response to bacterium; P:positive regulation of transcriptio…	-	IPR000315 (SMART); IPR010402 (PFAM); IPR000315 (PFAM); PTHR31874 (PANTHER); PTHR31874:SF5 (PANTHER); IPR010402 (PROSITE_PROFILES); IPR000315 (PROSITE_PROFILES)
BnaA02g14540D	GSBRNA2T00079519001	PREDICTED: uncharacterized protein LOC103852609	528	20	2.2e-88	0.855	1	C:nucleus	-	no IPS match
BnaA02g14900D	GSBRNA2T00116576001	adp-ribosylation factor 2-b	546	20	1.3e-130	0.991	27	C:Golgi apparatus; C:vacuolar membrane; P:intracellular protein transport; P:glucose catabolic process; P:auxin-activated signaling pathway; P:methylation-dependent chromatin silencing; F:GTP binding; F:transcription factor activity, sequence-specific DNA binding; P:vesicle-mediated transport; F:copper ion binding; C:cytosol; F:identical protein binding; P:transcription, DNA-templated; P:small GT…	-	IPR006689 (PRINTS); IPR003579 (SMART); IPR024156 (SMART); SM00178 (SMART); IPR005225 (TIGRFAM); IPR027417 (G3DSA:3.40.50.GENE3D); IPR006689 (PFAM); PTHR11711:SF181 (PANTHER); PTHR11711 (PANTHER); IPR024156 (PROSITE_PROFILES); IPR027417 (SUPERFAMILY)
BnaA02g15140D	GSBRNA2T00116537001	nad h-quinone oxidoreductase subunit chloroplastic-like	579	20	2e-139	0.894	10	P:divalent metal ion transport; F:quinone binding; P:pentose-phosphate shunt; C:integral component of membrane; P:NADH dehydrogenase complex (plastoquinone) assembly; P:photosynthetic electron transport in photosystem I; P:cellular cation homeostasis; C:NAD(P)H dehydrogenase complex (plastoquinone); C:chloroplast thylakoid membrane; F:oxidoreductase activity, acting on NAD(P)H, quinone or similar…	-	IPR019654 (PFAM); PTHR36727 (PANTHER); PTHR36727:SF2 (PANTHER); SIGNAL_PEPTIDE_H_REGION (PHOBIUS); NON_CYTOPLASMIC_DOMAIN (PHOBIUS); CYTOPLASMIC_DOMAIN (PHOBIUS); TRANSMEMBRANE (PHOBIUS); SIGNAL_PEPTIDE_C_REGION (PHOBIUS); NON_CYTOPLASMIC_DOMAIN (PHOBIUS); TRANSMEMBRANE (PHOBIUS); SIGNAL_PEPTIDE_N_REGION (PHOBIUS); SIGNAL_PEPTIDE (PHOBIUS); SignalP-TM (SIGNALP_GRAM_POSITIVE); TMhelix (TMHMM); TMh…
BnaA02g15250D	GSBRNA2T00116518001	mlp-like protein 31	441	20	6.4e-102	0.7325	3	P:response to biotic stimulus; C:chloroplast; P:defense response	-	IPR024948 (SMART); IPR000916 (PFAM); IPR023393 (G3DSA:3.30.530.GENE3D); PTHR31338:SF16 (PANTHER); PTHR31338 (PANTHER); SSF55961 (SUPERFAMILY)
BnaA02g15710D	GSBRNA2T00116452001	transcription factor tcp22-like	1068	20	0	0.8245	3	C:nucleus; F:transcription factor activity, sequence-specific DNA binding; P:regulation of transcription, DNA-templated	-	IPR005333 (PFAM); PTHR31072:SF21 (PANTHER); PTHR31072 (PANTHER); IPR017887 (PROSITE_PROFILES)
BnaA02g15760D	GSBRNA2T00116447001	BnaA02g15760D	324	1	1.6e-73	1	-		-	SIGNAL_PEPTIDE_C_REGION (PHOBIUS); SIGNAL_PEPTIDE_H_REGION (PHOBIUS); TRANSMEMBRANE (PHOBIUS); SIGNAL_PEPTIDE_N_REGION (PHOBIUS); SIGNAL_PEPTIDE (PHOBIUS); NON_CYTOPLASMIC_DOMAIN (PHOBIUS); CYTOPLASMIC_DOMAIN (PHOBIUS)
BnaA02g15820D	GSBRNA2T00116439001	patellin-1-like	1698	20	0	0.922	16	P:response to temperature stimulus; P:response to salt stress; P:Golgi organization; P:glycolytic process; P:root hair elongation; C:Golgi apparatus; F:protease binding; P:response to cadmium ion; C:vacuole; C:plasma membrane; P:hyperosmotic response; C:chloroplast; P:water transport; C:plasmodesma; C:apoplast; C:integral component of membrane	-	Coil (COILS); IPR001251 (SMART); IPR011074 (SMART); IPR001251 (PFAM); IPR001251 (G3DSA:3.40.525.GENE3D); PTHR23324:SF67 (PANTHER); PTHR23324 (PANTHER); IPR009038 (PROSITE_PROFILES); IPR001251 (PROSITE_PROFILES); IPR001251 (SUPERFAMILY); IPR009038 (SUPERFAMILY); IPR011074 (SUPERFAMILY)
BnaA02g15830D	GSBRNA2T00116437001	patellin-3-like	1470	20	0	0.9155	9	P:cell division; C:nucleus; C:integral component of membrane; C:cytosol; F:lipid binding; P:transport; C:plasma membrane; F:transporter activity; P:cell cycle	-	IPR001071 (PRINTS); IPR001251 (SMART); IPR011074 (SMART); IPR001251 (G3DSA:3.40.525.GENE3D); IPR011074 (PFAM); IPR001251 (PFAM); PTHR23324 (PANTHER); PTHR23324:SF48 (PANTHER); IPR001251 (PROSITE_PROFILES); IPR009038 (PROSITE_PROFILES); IPR001251 (SUPERFAMILY); IPR011074 (SUPERFAMILY)
BnaA02g15990D	GSBRNA2T00116411001	protein tify 11b-like	822	20	1.1e-171	0.815	9	C:nucleus; F:protein binding; P:jasmonic acid biosynthetic process; P:transcription, DNA-templated; P:response to wounding; P:regulation of transcription, DNA-templated; P:response to fungus; P:defense response; P:jasmonic acid mediated signaling pathway	-	IPR010399 (SMART); IPR010399 (PFAM); IPR018467 (PFAM); PTHR33077 (PANTHER); IPR010399 (PROSITE_PROFILES)
BnaA02g16020D	GSBRNA2T00093927001	lipoxygenase chloroplastic	2760	20	0	0.9485	20	P:jasmonic acid biosynthetic process; P:stamen filament development; P:ethylene biosynthetic process; P:lipid oxidation; P:response to ozone; P:response to wounding; P:response to high light intensity; P:pollen development; P:response to jasmonic acid; P:response to fungus; P:ethylene-activated signaling pathway; P:anther dehiscence; P:growth; C:chloroplast; P:response to bacterium; P:defense res…	EC:1.13.11; EC:1.13.11.12	IPR001246 (PRINTS); IPR013819 (PRINTS); IPR001024 (SMART); IPR001024 (G3DSA:2.60.60.GENE3D); G3DSA:4.10.375.10 (GENE3D); IPR001024 (PFAM); G3DSA:3.10.450.60 (GENE3D); IPR027433 (G3DSA:4.10.372.GENE3D); G3DSA:1.20.245.10 (GENE3D); IPR013819 (PFAM); IPR000907 (PANTHER); PTHR11771:SF38 (PANTHER); IPR020834 (PROSITE_PATTERNS); IPR020833 (PROSITE_PATTERNS); IPR001024 (PROSITE_PROFILES); IPR013819 (PRO…
BnaA02g16030D	GSBRNA2T00093928001	receptor-like protein kinase at1g72540	1275	20	0	0.925	4	F:ATP binding; F:protein serine/threonine kinase activity; P:protein phosphorylation; C:plasma membrane	EC:2.7.11	G3DSA:3.30.200.20 (GENE3D); G3DSA:1.10.510.10 (GENE3D); IPR000719 (PFAM); IPR013320 (G3DSA:2.60.120.GENE3D); PTHR27001:SF227 (PANTHER); PTHR27001 (PANTHER); IPR017441 (PROSITE_PATTERNS); IPR008271 (PROSITE_PATTERNS); IPR000719 (PROSITE_PROFILES); IPR011009 (SUPERFAMILY)
BnaA02g16070D	GSBRNA2T00093937001	phospholipid-transporting atpase 5	3537	20	0	0.928	14	F:ATPase activity, coupled to transmembrane movement of ions, phosphorylative mechanism; P:response to fructose; P:metabolic process; F:phospholipid-translocating ATPase activity; C:plasma membrane; P:response to sucrose; F:magnesium ion binding; F:ATP binding; P:ER to Golgi vesicle-mediated transport; P:response to glucose; C:cytoplasm; P:phospholipid translocation; C:integral component of membr…	EC:3.6.1; EC:3.6.1.3; EC:3.6.3.1; EC:3.6.1.15	Coil (COILS); PF13246 (PFAM); IPR008250 (G3DSA:2.70.150.GENE3D); IPR032630 (PFAM); IPR023214 (G3DSA:3.40.50.GENE3D); IPR032631 (PFAM); IPR023299 (G3DSA:3.40.1110.GENE3D); IPR006539 (TIGRFAM); IPR006539 (PANTHER); PTHR24092:SF55 (PANTHER); IPR018303 (PROSITE_PATTERNS); CYTOPLASMIC_DOMAIN (PHOBIUS); NON_CYTOPLASMIC_DOMAIN (PHOBIUS); CYTOPLASMIC_DOMAIN (PHOBIUS); NON_CYTOPLASMIC_DOMAIN (PHOBIUS); CY…
BnaA02g16590D	GSBRNA2T00088012001	BnaA02g16590D	636	20	2e-149	0.876	1	C:chloroplast thylakoid membrane	-	PTHR36004:SF1 (PANTHER); PTHR36004 (PANTHER); NON_CYTOPLASMIC_DOMAIN (PHOBIUS); CYTOPLASMIC_DOMAIN (PHOBIUS); TRANSMEMBRANE (PHOBIUS); TMhelix (TMHMM)
BnaA02g16970D	GSBRNA2T00083146001	ac008263_4 gb	594	20	2.6e-78	0.93	3	P:divalent metal ion transport; P:cellular cation homeostasis; C:chloroplast thylakoid membrane	-	IPR009500 (PFAM); PTHR31425:SF3 (PANTHER); PTHR31425 (PANTHER); TRANSMEMBRANE (PHOBIUS); CYTOPLASMIC_DOMAIN (PHOBIUS); CYTOPLASMIC_DOMAIN (PHOBIUS); TRANSMEMBRANE (PHOBIUS); NON_CYTOPLASMIC_DOMAIN (PHOBIUS); TMhelix (TMHMM); TMhelix (TMHMM)
BnaA02g17090D	GSBRNA2T00083132001	probable 1-acyl-sn-glycerol-3-phosphate acyltransferase 4	1044	20	0	0.89	5	F:1-acylglycerol-3-phosphate O-acyltransferase activity; C:integral component of membrane; P:systemic acquired resistance, salicylic acid mediated signaling pathway; P:CDP-diacylglycerol biosynthetic process; P:phosphatidylglycerol biosynthetic process	EC:2.3.1.51; EC:2.3.1	IPR002123 (SMART); G3DSA:3.40.1130.10 (GENE3D); IPR032098 (PFAM); IPR002123 (PFAM); PTHR10983:SF25 (PANTHER); PTHR10983 (PANTHER); NON_CYTOPLASMIC_DOMAIN (PHOBIUS); CYTOPLASMIC_DOMAIN (PHOBIUS); NON_CYTOPLASMIC_DOMAIN (PHOBIUS); TRANSMEMBRANE (PHOBIUS); TRANSMEMBRANE (PHOBIUS); SSF69593 (SUPERFAMILY); TMhelix (TMHMM)
BnaA02g17230D	GSBRNA2T00067169001	atp-dependent protease la domain-containing protein	822	20	6.7e-148	0.9555	14	C:chloroplast stroma; P:regulation of plant-type hypersensitive response; P:regulation of transcription, DNA-templated; P:systemic acquired resistance, salicylic acid mediated signaling pathway; F:ATP-dependent peptidase activity; P:protein targeting to membrane; P:jasmonic acid mediated signaling pathway; P:MAPK cascade; P:response to bacterium; P:photosystem II assembly; P:proteolysis; P:regula…	EC:3.6.1; EC:3.6.1.3; EC:3.6.1.15	Coil (COILS); Coil (COILS); IPR003111 (SMART); IPR003111 (PFAM); PTHR23327:SF12 (PANTHER); PTHR23327 (PANTHER); CYTOPLASMIC_DOMAIN (PHOBIUS); TRANSMEMBRANE (PHOBIUS); NON_CYTOPLASMIC_DOMAIN (PHOBIUS); IPR015947 (SUPERFAMILY)
BnaA02g17240D	GSBRNA2T00067171001	alkane hydroxylase mah1-like	1530	20	0	0.852	6	F:oxygen binding; F:iron ion binding; F:oxidoreductase activity, acting on paired donors, with incorporation or reduction of molecular oxygen; P:oxidation-reduction process; F:monooxygenase activity; F:heme binding	-	IPR001128 (PRINTS); IPR002401 (PRINTS); IPR001128 (G3DSA:1.10.630.GENE3D); IPR001128 (PFAM); PTHR24296:SF1 (PANTHER); PTHR24296 (PANTHER); IPR017972 (PROSITE_PATTERNS); NON_CYTOPLASMIC_DOMAIN (PHOBIUS); CYTOPLASMIC_DOMAIN (PHOBIUS); TRANSMEMBRANE (PHOBIUS); IPR001128 (SUPERFAMILY); TMhelix (TMHMM)
BnaA02g17480D	GSBRNA2T00067204001	thaumatin-like protein 1b	966	20	0	0.8895	3	P:response to other organism; C:extracellular region; C:anchored component of membrane	-	IPR001938 (PRINTS); IPR001938 (SMART); IPR001938 (PFAM); IPR001938 (G3DSA:2.60.110.GENE3D); IPR001938 (PANTHER); PTHR31048:SF27 (PANTHER); IPR017949 (PROSITE_PATTERNS); SIGNAL_PEPTIDE (PHOBIUS); NON_CYTOPLASMIC_DOMAIN (PHOBIUS); TRANSMEMBRANE (PHOBIUS); SIGNAL_PEPTIDE_N_REGION (PHOBIUS); SIGNAL_PEPTIDE_C_REGION (PHOBIUS); SIGNAL_PEPTIDE_H_REGION (PHOBIUS); CYTOPLASMIC_DOMAIN (PHOBIUS); IPR001938 …
BnaA02g17720D	GSBRNA2T00082945001	vacuolar iron transporter homolog 2	585	20	1.2e-105	0.944	7	P:iron ion homeostasis; P:ion transport; C:integral component of membrane; P:cellular response to ethylene stimulus; P:cellular response to nitric oxide; C:vacuolar membrane; P:cellular response to iron ion	-	Coil (COILS); IPR008217 (PFAM); PTHR31851:SF15 (PANTHER); PTHR31851 (PANTHER); TRANSMEMBRANE (PHOBIUS); CYTOPLASMIC_DOMAIN (PHOBIUS); NON_CYTOPLASMIC_DOMAIN (PHOBIUS); TRANSMEMBRANE (PHOBIUS); NON_CYTOPLASMIC_DOMAIN (PHOBIUS); CYTOPLASMIC_DOMAIN (PHOBIUS); TRANSMEMBRANE (PHOBIUS); CYTOPLASMIC_DOMAIN (PHOBIUS); TRANSMEMBRANE (PHOBIUS); TMhelix (TMHMM); TMhelix (TMHMM); TMhelix (TMHMM); TMhelix (TM…
BnaA02g18180D	GSBRNA2T00083082001	PREDICTED: uncharacterized protein LOC106397633	639	20	6.8e-141	0.8695	4	P:respiratory burst involved in defense response; P:ethylene-activated signaling pathway; C:nucleolus; P:response to chitin	-	IPR025322 (PFAM); PTHR33052 (PANTHER); PTHR33052:SF15 (PANTHER)
BnaA02g18530D	GSBRNA2T00065766001	vacuolar protein sorting-associated protein 45 homolog	1710	20	0	0.9665	20	P:regulation of plant-type hypersensitive response; P:ammonium transport; P:membrane fusion; P:cellular zinc ion homeostasis; F:protein transporter activity; P:negative regulation of programmed cell death; P:protein targeting to membrane; P:protein targeting to vacuole; P:protein secretion; P:regulation of ion transport; P:nucleotide transport; P:response to nematode; C:trans-Golgi network; C:pla…	-	IPR001619 (PIRSF); G3DSA:1.25.40.60 (GENE3D); G3DSA:3.40.50.2060 (GENE3D); IPR027482 (G3DSA:3.40.50.GENE3D); IPR001619 (PFAM); G3DSA:3.90.830.10 (GENE3D); PTHR11679:SF3 (PANTHER); IPR001619 (PANTHER); IPR001619 (SUPERFAMILY)
BnaA02g18700D	GSBRNA2T00036507001	PREDICTED: uncharacterized protein LOC103853106	492	20	1.4e-103	0.8635	1	C:nucleus	-	IPR007650 (PFAM); PTHR33059:SF4 (PANTHER); PTHR33059 (PANTHER)
BnaA02g18870D	GSBRNA2T00036533001	vq motif-containing protein 10-like	315	20	6.2e-64	0.8525	18	P:regulation of multi-organism process; P:regulation of plant-type hypersensitive response; P:detection of biotic stimulus; P:response to wounding; P:salicylic acid biosynthetic process; P:systemic acquired resistance, salicylic acid mediated signaling pathway; P:protein targeting to membrane; P:jasmonic acid mediated signaling pathway; P:defense response to bacterium; P:response to ethylene; C:n…	-	IPR008889 (PFAM); PTHR34777:SF1 (PANTHER); PTHR34777 (PANTHER)
BnaA02g19210D	GSBRNA2T00093753001	probable replication factor a 73 kda subunit	414	20	3.7e-95	0.7255	-		-	CYTOPLASMIC_DOMAIN (PHOBIUS); TRANSMEMBRANE (PHOBIUS); NON_CYTOPLASMIC_DOMAIN (PHOBIUS)
BnaA02g19640D	GSBRNA2T00064241001	3-isopropylmalate chloroplastic-like	1221	20	0	0.964	8	C:chloroplast stroma; F:magnesium ion binding; F:NAD binding; P:leucine biosynthetic process; C:chloroplast envelope; P:oxidation-reduction process; P:ubiquinone biosynthetic process; F:3-isopropylmalate dehydrogenase activity	EC:1.1.1.85	IPR004429 (TIGRFAM); IPR024084 (PFAM); IPR024084 (G3DSA:3.40.718.GENE3D); PTHR11835:SF53 (PANTHER); IPR001804 (PANTHER); IPR019818 (PROSITE_PATTERNS); IPR004429 (HAMAP); SSF53659 (SUPERFAMILY)
BnaA02g19730D	GSBRNA2T00064231001	vq motif-containing protein 11-like	495	20	1.3e-116	0.8485	3	P:ER to Golgi vesicle-mediated transport; C:cytoplasm; P:amino acid import	-	IPR008889 (PFAM); PTHR33402 (PANTHER)
BnaA02g19950D	GSBRNA2T00064205001	mapk kinase substrate	378	20	1.5e-72	0.785	4	P:phosphorylation; F:kinase activity; P:stomatal complex patterning; C:plasma membrane	-	Coil (COILS); IPR031421 (PFAM); PTHR33730 (PANTHER); PTHR33730:SF4 (PANTHER)
BnaA02g19970D	GSBRNA2T00064202001	lactoylglutathione lyase family protein	504	20	3.3e-119	0.936	8	P:para-aminobenzoic acid metabolic process; P:carbohydrate metabolic process; P:hyperosmotic salinity response; P:response to fructose; C:cytoplasm; F:lactoylglutathione lyase activity; P:response to water deprivation; P:response to sucrose	EC:4.4.1.5	IPR029068 (G3DSA:3.10.180.GENE3D); IPR025870 (PFAM); PTHR10374:SF18 (PANTHER); PTHR10374 (PANTHER); IPR029068 (SUPERFAMILY)
BnaA02g20170D	GSBRNA2T00017865001	rna polymerase sigma factor siga-like	1476	20	0	0.9065	24	P:carotenoid biosynthetic process; P:response to salt stress; P:response to fructose; P:pentose-phosphate shunt; P:regulation of transcription, DNA-templated; P:tRNA metabolic process; P:DNA-templated transcription, initiation; P:rRNA processing; P:photosystem stoichiometry adjustment; P:response to blue light; P:cellular response to light stimulus; F:DNA binding; P:cellular response to redox sta…	EC:2.7.7.6	IPR000943 (PRINTS); IPR011991 (G3DSA:1.10.10.GENE3D); G3DSA:1.10.601.10 (GENE3D); IPR011991 (G3DSA:1.10.10.GENE3D); IPR014284 (TIGRFAM); IPR007624 (PFAM); IPR007627 (PFAM); IPR007630 (PFAM); PTHR30603:SF14 (PANTHER); PTHR30603 (PANTHER); IPR000943 (PROSITE_PATTERNS); IPR013324 (SUPERFAMILY); IPR013324 (SUPERFAMILY); IPR013325 (SUPERFAMILY)
BnaA02g20200D	GSBRNA2T00017868001	cytochrome p450 89a2-like	1476	20	0	0.913	7	F:oxygen binding; F:iron ion binding; F:oxidoreductase activity, acting on paired donors, with incorporation or reduction of molecular oxygen; C:endoplasmic reticulum; P:oxidation-reduction process; F:monooxygenase activity; F:heme binding	-	IPR002401 (PRINTS); IPR001128 (PRINTS); IPR001128 (PFAM); IPR001128 (G3DSA:1.10.630.GENE3D); PTHR24298:SF45 (PANTHER); PTHR24298 (PANTHER); IPR017972 (PROSITE_PATTERNS); SIGNAL_PEPTIDE_H_REGION (PHOBIUS); SIGNAL_PEPTIDE_C_REGION (PHOBIUS); SIGNAL_PEPTIDE (PHOBIUS); SIGNAL_PEPTIDE_N_REGION (PHOBIUS); NON_CYTOPLASMIC_DOMAIN (PHOBIUS); IPR001128 (SUPERFAMILY); TMhelix (TMHMM)
BnaA02g20230D	GSBRNA2T00017871001	gamma-tocopherol methyltransferase	1044	20	0	0.979	4	F:2-methyl-6-phytyl-1,4-benzoquinone methyltransferase activity; F:tocopherol O-methyltransferase activity; P:vitamin E biosynthetic process; P:methylation	EC:2.1.1.95; EC:2.1.1	IPR029063 (G3DSA:3.40.50.GENE3D); IPR013216 (PFAM); PTHR10108 (PANTHER); PTHR10108:SF708 (PANTHER); NON_CYTOPLASMIC_DOMAIN (PHOBIUS); SIGNAL_PEPTIDE (PHOBIUS); SIGNAL_PEPTIDE_H_REGION (PHOBIUS); SIGNAL_PEPTIDE_C_REGION (PHOBIUS); SIGNAL_PEPTIDE_N_REGION (PHOBIUS); IPR025774 (PROSITE_PROFILES); IPR029063 (SUPERFAMILY)
BnaA02g20270D	GSBRNA2T00104242001	udp-glycosyltransferase 72b1-like	1380	20	0	0.8915	10	C:nucleus; P:coumarin biosynthetic process; P:regulation of plant-type hypersensitive response; P:response to salt stress; P:response to wounding; P:positive regulation of flavonoid biosynthetic process; P:xenobiotic catabolic process; F:hydroquinone glucosyltransferase activity; P:protein targeting to membrane; P:response to toxic substance	EC:2.4.1.218; EC:2.4.1	G3DSA:3.40.50.2000 (GENE3D); IPR002213 (PFAM); PTHR11926:SF189 (PANTHER); IPR002213 (PANTHER); IPR002213 (PROSITE_PATTERNS); SSF53756 (SUPERFAMILY)
BnaA02g20640D	GSBRNA2T00104311001	glutathione s-transferase f3-like	642	20	1.8e-153	0.9355	13	C:chloroplast stroma; F:glutathione transferase activity; C:vacuole; P:response to toxic substance; C:plasma membrane; C:plasmodesma; P:toxin catabolic process; F:glutathione binding; C:apoplast; C:cytosol; F:quercitrin binding; P:defense response to fungus; F:camalexin binding	EC:2.5.1.18	IPR004046 (PFAM); IPR012336 (G3DSA:3.40.30.GENE3D); IPR010987 (G3DSA:1.20.1050.GENE3D); IPR004045 (PFAM); PTHR11260:SF201 (PANTHER); PTHR11260 (PANTHER); IPR004045 (PROSITE_PROFILES); IPR010987 (PROSITE_PROFILES); IPR010987 (SUPERFAMILY); IPR012336 (SUPERFAMILY)
BnaA02g20750D	GSBRNA2T00104326001	dormancy auxin associated protein	381	20	1.6e-67	0.8605	3	C:nucleus; P:regulation of protein localization; P:response to brassinosteroid	-	IPR008406 (PFAM); PTHR33565:SF1 (PANTHER); PTHR33565 (PANTHER)
BnaA02g20950D	GSBRNA2T00104358001	octicosapeptide phox bem1p family protein	1335	20	0	0.8915	4	C:nucleus; P:protein autophosphorylation; P:root hair elongation; F:protein serine/threonine kinase activity	EC:2.7.11	IPR000270 (SMART); IPR000270 (PFAM); PTHR31066:SF4 (PANTHER); PTHR31066 (PANTHER); SSF54277 (SUPERFAMILY)
BnaA02g21060D	GSBRNA2T00104378001	calcium-dependent protein kinase 21	1563	20	0	0.915	14	F:protein phosphatase binding; P:protein autophosphorylation; F:calmodulin-dependent protein kinase activity; C:plasma membrane; F:calcium-dependent protein serine/threonine kinase activity; C:nucleus; F:ATP binding; F:calmodulin binding; P:abscisic acid-activated signaling pathway; C:plasmodesma; C:cytoplasm; F:calcium ion binding; P:peptidyl-serine phosphorylation; P:intracellular signal transd…	EC:2.7.11; EC:2.7.11.17	IPR002048 (SMART); IPR002290 (SMART); G3DSA:1.10.510.10 (GENE3D); IPR011992 (G3DSA:1.10.238.GENE3D); IPR002048 (PFAM); IPR011992 (G3DSA:1.10.238.GENE3D); IPR000719 (PFAM); G3DSA:3.30.200.20 (GENE3D); IPR011992 (G3DSA:1.10.238.GENE3D); PTHR24349:SF89 (PANTHER); PTHR24349 (PANTHER); IPR017441 (PROSITE_PATTERNS); IPR018247 (PROSITE_PATTERNS); IPR008271 (PROSITE_PATTERNS); CYTOPLASMIC_DOMAIN (PHOBIUS…
BnaA02g21140D	GSBRNA2T00104393001	cysteine-rich receptor-like protein kinase 39	1650	20	0	0.92	5	F:ATP binding; F:ubiquitin protein ligase binding; C:extracellular region; F:protein serine/threonine kinase activity; P:protein phosphorylation	EC:2.7.11	IPR002290 (SMART); G3DSA:3.30.200.20 (GENE3D); IPR013320 (G3DSA:2.60.120.GENE3D); IPR002902 (PFAM); G3DSA:1.10.510.10 (GENE3D); IPR001245 (PFAM); PTHR27002 (PANTHER); IPR008271 (PROSITE_PATTERNS); IPR017441 (PROSITE_PATTERNS); NON_CYTOPLASMIC_DOMAIN (PHOBIUS); TRANSMEMBRANE (PHOBIUS); CYTOPLASMIC_DOMAIN (PHOBIUS); IPR000719 (PROSITE_PROFILES); IPR002902 (PROSITE_PROFILES); IPR011009 (SUPERFAMILY)…
BnaA02g21150D	GSBRNA2T00104394001	---NA---	120	0	-	-	-		-	SIGNAL_PEPTIDE (PHOBIUS); NON_CYTOPLASMIC_DOMAIN (PHOBIUS); SIGNAL_PEPTIDE_H_REGION (PHOBIUS); SIGNAL_PEPTIDE_C_REGION (PHOBIUS); SIGNAL_PEPTIDE_N_REGION (PHOBIUS); SignalP-TM (SIGNALP_EUK); TMhelix (TMHMM)
BnaA02g21180D	GSBRNA2T00104399001	cysteine-rich receptor-like protein kinase 39 isoform x1	1962	20	0	0.861	3	F:ATP binding; F:protein serine/threonine kinase activity; P:protein phosphorylation	EC:2.7.11	IPR002290 (SMART); IPR013320 (G3DSA:2.60.120.GENE3D); G3DSA:1.10.510.10 (GENE3D); IPR000719 (PFAM); G3DSA:3.30.200.20 (GENE3D); IPR002902 (PFAM); PTHR27002 (PANTHER); IPR008271 (PROSITE_PATTERNS); IPR017441 (PROSITE_PATTERNS); SIGNAL_PEPTIDE_H_REGION (PHOBIUS); NON_CYTOPLASMIC_DOMAIN (PHOBIUS); SIGNAL_PEPTIDE_C_REGION (PHOBIUS); CYTOPLASMIC_DOMAIN (PHOBIUS); TRANSMEMBRANE (PHOBIUS); SIGNAL_PEPTID…
BnaA02g21660D	GSBRNA2T00029364001	osmotin-like protein osm34	735	20	7.2e-165	0.943	4	P:defense response to fungus, incompatible interaction; P:defense response to bacterium, incompatible interaction; P:response to salt stress; C:extracellular region	-	IPR001938 (PRINTS); IPR001938 (SMART); IPR001938 (PIRSF); IPR001938 (G3DSA:2.60.110.GENE3D); IPR001938 (PFAM); PTHR31048:SF19 (PANTHER); IPR001938 (PANTHER); IPR017949 (PROSITE_PATTERNS); SIGNAL_PEPTIDE (PHOBIUS); SIGNAL_PEPTIDE_C_REGION (PHOBIUS); SIGNAL_PEPTIDE_N_REGION (PHOBIUS); SIGNAL_PEPTIDE_H_REGION (PHOBIUS); NON_CYTOPLASMIC_DOMAIN (PHOBIUS); IPR001938 (PROSITE_PROFILES); SignalP-noTM (SI…
BnaA02g21890D	GSBRNA2T00029319001	nucleoside diphosphate kinase 3	708	20	3.2e-147	0.9675	16	F:zinc ion binding; P:CTP biosynthetic process; P:GTP biosynthetic process; P:photorespiration; C:Golgi apparatus; C:chloroplast thylakoid lumen; P:nucleoside diphosphate phosphorylation; F:nucleoside diphosphate kinase activity; C:mitochondrial inner membrane; F:ATP binding; P:response to oxidative stress; C:mitochondrial intermembrane space; P:UTP biosynthetic process; C:cytosol; F:cobalt ion b…	EC:2.7.4.6	IPR001564 (PRINTS); IPR001564 (SMART); G3DSA:3.30.70.141 (GENE3D); IPR001564 (PFAM); PTHR11349:SF53 (PANTHER); PTHR11349 (PANTHER); IPR023005 (PROSITE_PATTERNS); IPR001564 (HAMAP); SignalP-TM (SIGNALP_GRAM_POSITIVE); SSF54919 (SUPERFAMILY)
BnaA02g22320D	GSBRNA2T00084792001	photosynthetic ndh subunit of subcomplex b chloroplastic	669	20	2.5e-155	0.8605	8	P:divalent metal ion transport; P:response to oxidative stress; C:chloroplast membrane; C:integral component of membrane; P:thylakoid membrane organization; P:isopentenyl diphosphate biosynthetic process, methylerythritol 4-phosphate pathway; P:cellular cation homeostasis; C:chloroplast thylakoid membrane	-	PTHR36399 (PANTHER); PTHR36399:SF1 (PANTHER); TRANSMEMBRANE (PHOBIUS); CYTOPLASMIC_DOMAIN (PHOBIUS); CYTOPLASMIC_DOMAIN (PHOBIUS); NON_CYTOPLASMIC_DOMAIN (PHOBIUS); TRANSMEMBRANE (PHOBIUS); TMhelix (TMHMM)
BnaA02g22340D	GSBRNA2T00084798001	3-ketoacyl- synthase 19	1581	20	0	0.9635	12	C:nucleus; P:response to cold; C:integral component of membrane; P:response to osmotic stress; P:response to wounding; P:response to UV; P:very long-chain fatty acid metabolic process; P:fatty acid biosynthetic process; P:flavonoid biosynthetic process; F:fatty acid elongase activity; P:cuticle development; P:suberin biosynthetic process	EC:2.3.1.85	IPR012392 (PIRSF); IPR013747 (PFAM); IPR016039 (G3DSA:3.40.47.GENE3D); IPR013601 (PFAM); IPR016039 (G3DSA:3.40.47.GENE3D); IPR012392 (PANTHER); PTHR31561:SF25 (PANTHER); TRANSMEMBRANE (PHOBIUS); TRANSMEMBRANE (PHOBIUS); CYTOPLASMIC_DOMAIN (PHOBIUS); CYTOPLASMIC_DOMAIN (PHOBIUS); NON_CYTOPLASMIC_DOMAIN (PHOBIUS); IPR016039 (SUPERFAMILY); IPR016039 (SUPERFAMILY); TMhelix (TMHMM); TMhelix (TMHMM); T…
BnaA02g22480D	GSBRNA2T00084825001	phytochelatin synthase	1452	20	0	0.953	43	P:phytochelatin biosynthetic process; P:regulation of multi-organism process; P:regulation of plant-type hypersensitive response; P:detection of biotic stimulus; P:salicylic acid biosynthetic process; P:negative regulation of programmed cell death; P:para-aminobenzoic acid metabolic process; P:MAPK cascade; P:response to cold; C:chloroplast; P:fatty acid beta-oxidation; F:copper ion binding; F:ci…	EC:3.6.3.16; EC:3.6.1; EC:3.6.1.3; EC:2.3.2.15; EC:1.1.1.195; EC:3.6.1.15	IPR015407 (PFAM); IPR007719 (PFAM); PTHR33447 (PANTHER); PTHR33447:SF2 (PANTHER); IPR007719 (PROSITE_PROFILES); SSF54001 (SUPERFAMILY)
BnaA02g22490D	GSBRNA2T00084826001	BnaA02g22490D	243	1	2.3e-40	1	-		-	SIGNAL_PEPTIDE (PHOBIUS); SIGNAL_PEPTIDE_N_REGION (PHOBIUS); SIGNAL_PEPTIDE_C_REGION (PHOBIUS); SIGNAL_PEPTIDE_H_REGION (PHOBIUS); NON_CYTOPLASMIC_DOMAIN (PHOBIUS)
BnaA02g22550D	GSBRNA2T00084832001	transcription activator glk2-like	1140	20	0	0.8515	19	P:response to salt stress; P:negative regulation of leaf senescence; P:regulation of chlorophyll biosynthetic process; P:transcription from plastid promoter; P:rRNA processing; P:negative regulation of flower development; P:leaf morphogenesis; P:regulation of translation; C:nucleus; F:DNA binding; F:transcription factor activity, sequence-specific DNA binding; F:protein binding; P:response to abs…	-	IPR001005 (PFAM); IPR009057 (G3DSA:1.10.10.GENE3D); IPR006447 (TIGRFAM); PTHR31312:SF1 (PANTHER); PTHR31312 (PANTHER); IPR017930 (PROSITE_PROFILES); IPR009057 (SUPERFAMILY)
BnaA02g22690D	GSBRNA2T00084857001	probable calcium-binding protein cml43	549	20	1.2e-112	0.866	5	F:protein binding; F:calcium ion binding; P:trichome branching; P:response to cadmium ion; C:plasma membrane	-	IPR002048 (SMART); IPR011992 (G3DSA:1.10.238.GENE3D); IPR011992 (G3DSA:1.10.238.GENE3D); IPR002048 (PFAM); IPR002048 (PFAM); PTHR10891 (PANTHER); PTHR10891:SF589 (PANTHER); IPR018247 (PROSITE_PATTERNS); IPR002048 (PROSITE_PROFILES); IPR011992 (SUPERFAMILY)
BnaA02g22810D	GSBRNA2T00084872001	dna-3-methyladenine glycosylase 1-like	1050	20	0	0.9135	6	C:nucleus; F:DNA-3-methyladenine glycosylase activity; P:base-excision repair; P:protein autophosphorylation; P:response to blue light; P:regulation of proton transport	EC:3.2.2.21; EC:3.2.2.20; EC:3.2.2	IPR011257 (G3DSA:1.10.340.GENE3D); IPR005019 (PFAM); PTHR31116:SF4 (PANTHER); PTHR31116 (PANTHER); IPR011257 (SUPERFAMILY)
BnaA02g23050D	GSBRNA2T00113945001	b-cell receptor-associated protein 31-like	657	20	3.7e-109	0.906	6	C:chloroplast; C:plasmodesma; C:integral component of membrane; C:endoplasmic reticulum; C:vacuolar membrane; P:intracellular protein transport	-	Coil (COILS); Coil (COILS); Coil (COILS); IPR008417 (PFAM); IPR008417 (PANTHER); PTHR12701:SF18 (PANTHER); NON_CYTOPLASMIC_DOMAIN (PHOBIUS); CYTOPLASMIC_DOMAIN (PHOBIUS); TRANSMEMBRANE (PHOBIUS); CYTOPLASMIC_DOMAIN (PHOBIUS); NON_CYTOPLASMIC_DOMAIN (PHOBIUS); TRANSMEMBRANE (PHOBIUS); TRANSMEMBRANE (PHOBIUS); TMhelix (TMHMM); TMhelix (TMHMM); TMhelix (TMHMM)
BnaA02g23330D	GSBRNA2T00114025001	uncharacterized acetyltransferase at3g50280-like	1350	19	0	0.93	3	F:transferase activity, transferring acyl groups other than amino-acyl groups; P:metabolic process; C:cytosol	-	IPR023213 (G3DSA:3.30.559.GENE3D); IPR003480 (PFAM); IPR023213 (G3DSA:3.30.559.GENE3D); PTHR31896 (PANTHER)
BnaA02g23460D	GSBRNA2T00072498001	probable sucrose-phosphate synthase 4	3144	20	0	0.9145	7	P:regulation of meristem growth; C:nucleus; P:sucrose biosynthetic process; P:response to hypoxia; P:galactolipid biosynthetic process; F:sucrose-phosphate synthase activity; C:plasma membrane	EC:2.4.1.14; EC:2.4.1	IPR012819 (TIGRFAM); IPR023214 (G3DSA:3.40.50.GENE3D); IPR000368 (PFAM); G3DSA:3.40.50.2000 (GENE3D); IPR001296 (PFAM); IPR006380 (PFAM); PTHR12526 (PANTHER); PTHR12526:SF358 (PANTHER); SSF53756 (SUPERFAMILY); IPR023214 (SUPERFAMILY)
BnaA02g23500D	GSBRNA2T00072506001	non-lysosomal glucosylceramidase-like	2529	20	0	0.8925	6	F:glucosylceramidase activity; P:glucosylceramide catabolic process; C:integral component of membrane; C:vacuole; C:plasma membrane; P:stomatal complex morphogenesis	EC:3.2.1.45	IPR014551 (PIRSF); IPR006775 (PFAM); IPR012341 (G3DSA:1.50.10.GENE3D); IPR024462 (PFAM); PTHR12654 (PANTHER); PTHR12654:SF8 (PANTHER); IPR008928 (SUPERFAMILY)
BnaA02g23650D	GSBRNA2T00035187001	glutathione s-transferase omega-like 2	978	20	0	0.938	6	P:xylan biosynthetic process; C:nucleus; P:glucuronoxylan metabolic process; C:cytosol; P:response to cadmium ion; F:transferase activity	-	IPR016639 (PIRSF); IPR004045 (PFAM); IPR012336 (G3DSA:3.40.30.GENE3D); PF13410 (PFAM); IPR010987 (G3DSA:1.20.1050.GENE3D); PTHR32419:SF6 (PANTHER); IPR016639 (PANTHER); IPR010987 (PROSITE_PROFILES); IPR012336 (SUPERFAMILY); IPR010987 (SUPERFAMILY)
BnaA02g23870D	GSBRNA2T00035145001	pectin acetylesterase	1176	20	0	0.956	10	C:plasmodesma; F:actin binding; C:cytosol; P:cell wall organization; C:extracellular region; C:plant-type cell wall; P:actin cytoskeleton organization; C:plasma membrane; F:carboxylic ester hydrolase activity; P:sterol biosynthetic process	EC:3.1.1.1	IPR004963 (PFAM); PTHR21562:SF4 (PANTHER); IPR004963 (PANTHER); CYTOPLASMIC_DOMAIN (PHOBIUS); TRANSMEMBRANE (PHOBIUS); NON_CYTOPLASMIC_DOMAIN (PHOBIUS); SignalP-TM (SIGNALP_EUK); SignalP-TM (SIGNALP_GRAM_POSITIVE); TMhelix (TMHMM)
BnaA02g24020D	GSBRNA2T00035126001	probable disease resistance protein at5g45510 isoform x1	3441	20	0	0.8365	2	C:cytosol; C:plasma membrane	-	Coil (COILS); Coil (COILS); PR00364 (PRINTS); IPR032675 (G3DSA:3.80.10.GENE3D); IPR027417 (G3DSA:3.40.50.GENE3D); PF13191 (PFAM); IPR032675 (G3DSA:3.80.10.GENE3D); PTHR23155 (PANTHER); PTHR23155:SF577 (PANTHER); IPR032675 (SUPERFAMILY); IPR027417 (SUPERFAMILY)
BnaA02g24310D	GSBRNA2T00091710001	phosphate triose-phosphate translocator precursor	1212	20	0	0.9505	17	F:triose-phosphate transmembrane transporter activity; F:antiporter activity; F:phosphoglycerate transmembrane transporter activity; C:chloroplast thylakoid; P:photosynthetic acclimation; P:organic acid transmembrane transport; P:anion transmembrane transport; C:chloroplast membrane; C:mitochondrion; C:integral component of membrane; P:cysteine biosynthetic process; P:photosynthesis, light reacti…	-	IPR004696 (TIGRFAM); IPR004853 (PFAM); PTHR11132:SF102 (PANTHER); PTHR11132 (PANTHER); TRANSMEMBRANE (PHOBIUS); CYTOPLASMIC_DOMAIN (PHOBIUS); TRANSMEMBRANE (PHOBIUS); CYTOPLASMIC_DOMAIN (PHOBIUS); NON_CYTOPLASMIC_DOMAIN (PHOBIUS); CYTOPLASMIC_DOMAIN (PHOBIUS); NON_CYTOPLASMIC_DOMAIN (PHOBIUS); TRANSMEMBRANE (PHOBIUS); NON_CYTOPLASMIC_DOMAIN (PHOBIUS); CYTOPLASMIC_DOMAIN (PHOBIUS); TRANSMEMBRANE (…
BnaA02g24410D	GSBRNA2T00079349001	PREDICTED: uncharacterized protein LOC103853698	246	20	1.4e-47	0.8615	1	C:mitochondrion	-	PTHR33726 (PANTHER); PTHR33726:SF3 (PANTHER); TRANSMEMBRANE (PHOBIUS); NON_CYTOPLASMIC_DOMAIN (PHOBIUS); CYTOPLASMIC_DOMAIN (PHOBIUS); TMhelix (TMHMM)
BnaA02g24470D	GSBRNA2T00079355001	probable wrky transcription factor 8	954	20	1.6e-173	0.8795	10	C:nucleus; F:transcription factor activity, sequence-specific DNA binding; F:protein binding; P:response to abscisic acid; P:positive regulation of response to salt stress; P:regulation of transcription, DNA-templated; F:sequence-specific DNA binding; P:cellular response to hydrogen peroxide; P:defense response to fungus; P:defense response to bacterium	-	IPR017396 (PIRSF); IPR003657 (SMART); IPR003657 (PFAM); IPR003657 (G3DSA:2.20.25.GENE3D); PTHR31221 (PANTHER); PTHR31221:SF19 (PANTHER); IPR003657 (PROSITE_PROFILES); IPR003657 (SUPERFAMILY)
BnaA02g24580D	GSBRNA2T00079369001	accelerated cell death 11-like	606	20	9.5e-147	0.7645	13	F:sphingosine transmembrane transporter activity; P:organic cation transport; P:polyol transport; P:response to salicylic acid; P:glycolipid transport; P:defense response to bacterium, incompatible interaction; F:protein binding; F:glycolipid binding; P:cell death; P:vesicle-mediated transport; P:ammonium transmembrane transport; C:cytoplasm; F:glycolipid transporter activity	-	IPR014830 (PFAM); IPR014830 (G3DSA:1.10.3520.GENE3D); PTHR10219 (PANTHER); PTHR10219:SF28 (PANTHER); IPR014830 (SUPERFAMILY)
BnaA02g24690D	GSBRNA2T00063399001	mitochondrial carnitine acylcarnitine carrier-like protein	903	20	0	0.9555	5	C:chloroplast; P:mitochondrial transport; C:integral component of membrane; P:ornithine transport; C:mitochondrial inner membrane	-	IPR018108 (PFAM); IPR023395 (G3DSA:1.50.40.GENE3D); PTHR24089:SF341 (PANTHER); PTHR24089 (PANTHER); IPR018108 (PROSITE_PROFILES); IPR023395 (SUPERFAMILY)
BnaA02g25020D	GSBRNA2T00041689001	chlorophyll a-b binding family protein	663	20	2.5e-137	0.7795	4	P:photosynthesis, light harvesting; P:very long-chain fatty acid metabolic process; P:cuticle development; C:chloroplast thylakoid membrane	-	IPR023329 (G3DSA:1.10.3460.GENE3D); PTHR14154 (PANTHER); PTHR14154:SF14 (PANTHER); NON_CYTOPLASMIC_DOMAIN (PHOBIUS); TRANSMEMBRANE (PHOBIUS); TRANSMEMBRANE (PHOBIUS); CYTOPLASMIC_DOMAIN (PHOBIUS); CYTOPLASMIC_DOMAIN (PHOBIUS); IPR023329 (SUPERFAMILY)
BnaA02g25110D	GSBRNA2T00041679001	ethylene-responsive transcription factor 2-like	693	20	4.6e-145	0.873	13	P:transcription, DNA-templated; P:ethylene biosynthetic process; P:induced systemic resistance, jasmonic acid mediated signaling pathway; P:ethylene-activated signaling pathway; P:cell division; C:nucleus; F:DNA binding; F:transcription factor activity, sequence-specific DNA binding; P:response to abscisic acid; P:respiratory burst involved in defense response; P:positive regulation of transcript…	-	IPR001471 (PRINTS); IPR001471 (SMART); IPR001471 (PFAM); IPR001471 (G3DSA:3.30.730.GENE3D); PTHR31190:SF31 (PANTHER); PTHR31190 (PANTHER); IPR001471 (PROSITE_PROFILES); IPR016177 (SUPERFAMILY)
BnaA02g25150D	GSBRNA2T00041671001	protein nim1-interacting 2-like	366	20	2.7e-61	0.858	2	C:nucleus; F:protein binding	-	PTHR35735 (PANTHER)
BnaA02g25550D	GSBRNA2T00041617001	---NA---	1608	0	-	-	-		-	IPR001898 (PFAM); IPR001898 (TIGRFAM); PTHR10283 (PANTHER); PTHR10283:SF101 (PANTHER); CYTOPLASMIC_DOMAIN (PHOBIUS); NON_CYTOPLASMIC_DOMAIN (PHOBIUS); NON_CYTOPLASMIC_DOMAIN (PHOBIUS); NON_CYTOPLASMIC_DOMAIN (PHOBIUS); TRANSMEMBRANE (PHOBIUS); TRANSMEMBRANE (PHOBIUS); TRANSMEMBRANE (PHOBIUS); CYTOPLASMIC_DOMAIN (PHOBIUS); TRANSMEMBRANE (PHOBIUS); TRANSMEMBRANE (PHOBIUS); NON_CYTOPLASMIC_DOMAIN (P…
BnaA02g25570D	GSBRNA2T00041615001	ring-h2 finger protein atl79-like	534	20	8.4e-84	0.889	6	F:nucleotide binding; F:nucleic acid binding; C:nucleus; F:zinc ion binding; C:integral component of membrane; P:protein ubiquitination	-	IPR001841 (SMART); IPR013083 (G3DSA:3.30.40.GENE3D); IPR001841 (PFAM); PTHR14155:SF74 (PANTHER); PTHR14155 (PANTHER); SIGNAL_PEPTIDE (PHOBIUS); SIGNAL_PEPTIDE_H_REGION (PHOBIUS); SIGNAL_PEPTIDE_N_REGION (PHOBIUS); NON_CYTOPLASMIC_DOMAIN (PHOBIUS); CYTOPLASMIC_DOMAIN (PHOBIUS); SIGNAL_PEPTIDE_C_REGION (PHOBIUS); TRANSMEMBRANE (PHOBIUS); IPR001841 (PROSITE_PROFILES); SSF57850 (SUPERFAMILY); TMhelix…
BnaA02g25600D	GSBRNA2T00041612001	nuclear transcription factor y subunit b-2-like	561	20	7.9e-93	0.948	6	C:nucleus; F:transcription factor activity, sequence-specific DNA binding; F:protein heterodimerization activity; P:transcription, DNA-templated; P:regulation of transcription, DNA-templated; F:sequence-specific DNA binding	-	PR00615 (PRINTS); IPR003958 (PFAM); IPR009072 (G3DSA:1.10.20.GENE3D); PTHR11064 (PANTHER); PTHR11064:SF27 (PANTHER); IPR003956 (PROSITE_PATTERNS); IPR009072 (SUPERFAMILY)
BnaA02g25740D	GSBRNA2T00030938001	protein c2-domain aba-related 10-like	543	20	9.2e-130	0.9635	4	P:abscisic acid-activated signaling pathway; F:metal ion binding; C:vacuole; C:plasma membrane	-	IPR000008 (SMART); IPR000008 (G3DSA:2.60.40.GENE3D); IPR000008 (PFAM); PTHR23180 (PANTHER); PTHR23180:SF268 (PANTHER); IPR000008 (PROSITE_PROFILES); IPR000008 (SUPERFAMILY)
BnaA02g25910D	GSBRNA2T00030911001	two-component response regulator arr14 isoform x1	1134	20	0	0.825	11	C:nucleus; F:DNA binding; F:transcription factor activity, sequence-specific DNA binding; F:identical protein binding; P:regulation of anthocyanin metabolic process; P:phosphorelay signal transduction system; P:regulation of seed germination; P:regulation of shoot system development; P:cytokinin-activated signaling pathway; P:cellular metabolic process; F:phosphorelay response regulator activity	-	IPR001789 (SMART); IPR017053 (PIRSF); IPR009057 (G3DSA:1.10.10.GENE3D); IPR001005 (PFAM); IPR001789 (PFAM); G3DSA:3.40.50.2300 (GENE3D); IPR006447 (TIGRFAM); PTHR26402:SF584 (PANTHER); PTHR26402 (PANTHER); IPR017930 (PROSITE_PROFILES); IPR001789 (PROSITE_PROFILES); IPR011006 (SUPERFAMILY); IPR009057 (SUPERFAMILY)
BnaA02g26000D	GSBRNA2T00030898001	probable xyloglucan endotransglucosylase hydrolase protein 27	1008	20	0	0.9225	8	P:phloem or xylem histogenesis; C:cell wall; C:apoplast; P:cell wall organization; F:hydrolase activity, hydrolyzing O-glycosyl compounds; F:xyloglucan:xyloglucosyl transferase activity; P:xyloglucan metabolic process; P:cell wall biogenesis	EC:2.4.1.207	IPR016455 (PIRSF); IPR013320 (G3DSA:2.60.120.GENE3D); IPR010713 (PFAM); IPR000757 (PFAM); PTHR31062:SF44 (PANTHER); PTHR31062 (PANTHER); SIGNAL_PEPTIDE_C_REGION (PHOBIUS); SIGNAL_PEPTIDE_H_REGION (PHOBIUS); SIGNAL_PEPTIDE (PHOBIUS); NON_CYTOPLASMIC_DOMAIN (PHOBIUS); SIGNAL_PEPTIDE_N_REGION (PHOBIUS); SignalP-noTM (SIGNALP_EUK); IPR013320 (SUPERFAMILY); TMhelix (TMHMM)
BnaA02g26140D	GSBRNA2T00030878001	glutamate decarboxylase 4-like	1482	20	0	0.975	6	C:nucleus; F:calmodulin binding; F:pyridoxal phosphate binding; P:glutamate metabolic process; F:glutamate decarboxylase activity; C:cytosol	EC:4.1.1.15	IPR015421 (G3DSA:3.40.640.GENE3D); IPR010107 (TIGRFAM); IPR015422 (G3DSA:3.90.1150.GENE3D); IPR002129 (PFAM); PTHR11999 (PANTHER); PTHR11999:SF113 (PANTHER); IPR015424 (SUPERFAMILY)
BnaA02g26270D	GSBRNA2T00030860001	f-box protein pp2-b1-like	915	20	0	0.7795	-		-	IPR025886 (PFAM); IPR001810 (PFAM); IPR032675 (G3DSA:3.80.10.GENE3D); PTHR32278 (PANTHER); PTHR32278:SF6 (PANTHER); IPR001810 (PROSITE_PROFILES); IPR001810 (SUPERFAMILY)
BnaA02g26460D	GSBRNA2T00030831001	nadh dehydrogenase	216	20	5.3e-45	0.8875	7	C:mitochondrial respiratory chain complex I; C:integral component of membrane; P:photorespiration; P:electron transport chain; P:proteasome core complex assembly; P:ubiquitin-dependent protein catabolic process; P:response to misfolded protein	-	no IPS match
BnaA02g26600D	GSBRNA2T00030810001	sucrose transport protein suc3-like isoform x1	1611	20	0	0.8875	12	C:integral component of plasma membrane; F:sucrose:proton symporter activity; P:jasmonic acid biosynthetic process; P:sucrose transport; P:cation transmembrane transport; P:response to wounding; P:response to jasmonic acid; C:Golgi apparatus; P:response to fungus; P:response to chitin; P:sucrose metabolic process; C:pollen tube	-	IPR011701 (PFAM); IPR005989 (TIGRFAM); G3DSA:1.20.1250.20 (GENE3D); PTHR19432 (PANTHER); IPR005989 (PTHR19432:PANTHER); TRANSMEMBRANE (PHOBIUS); TRANSMEMBRANE (PHOBIUS); CYTOPLASMIC_DOMAIN (PHOBIUS); CYTOPLASMIC_DOMAIN (PHOBIUS); CYTOPLASMIC_DOMAIN (PHOBIUS); CYTOPLASMIC_DOMAIN (PHOBIUS); TRANSMEMBRANE (PHOBIUS); CYTOPLASMIC_DOMAIN (PHOBIUS); TRANSMEMBRANE (PHOBIUS); NON_CYTOPLASMIC_DOMAIN (PHOBI…
BnaA02g26610D	GSBRNA2T00030807001	f-box kelch-repeat protein skip11	1335	20	0	0.8905	7	C:nucleus; C:chloroplast; P:galactolipid biosynthetic process; P:response to symbiotic fungus; P:cellular response to phosphate starvation; P:cellular response to water deprivation; P:protein ubiquitination	-	IPR006652 (SMART); IPR015916 (G3DSA:2.130.10.GENE3D); IPR006652 (PFAM); PTHR24413:SF138 (PANTHER); PTHR24413 (PANTHER); SSF117281 (SUPERFAMILY)
BnaA02g26760D	GSBRNA2T00030785001	transmembrane emp24 domain-containing protein p24delta8-like	651	20	4.2e-158	0.865	2	C:integral component of membrane; P:transport	-	IPR009038 (PFAM); PTHR22811:SF47 (PANTHER); IPR015720 (PANTHER); SIGNAL_PEPTIDE_N_REGION (PHOBIUS); TRANSMEMBRANE (PHOBIUS); SIGNAL_PEPTIDE_H_REGION (PHOBIUS); NON_CYTOPLASMIC_DOMAIN (PHOBIUS); CYTOPLASMIC_DOMAIN (PHOBIUS); SIGNAL_PEPTIDE (PHOBIUS); SIGNAL_PEPTIDE_C_REGION (PHOBIUS); IPR009038 (PROSITE_PROFILES); SignalP-noTM (SIGNALP_EUK); TMhelix (TMHMM)
BnaA02g26890D	GSBRNA2T00069569001	sec12-like protein 2 isoform x1	1203	20	0	0.896	8	F:nucleotide binding; P:ER to Golgi vesicle-mediated transport; P:protein transport; C:integral component of endoplasmic reticulum membrane; C:Golgi apparatus; C:vacuolar membrane; C:plasma membrane; P:amino acid import	-	IPR001680 (SMART); IPR015943 (G3DSA:2.130.10.GENE3D); PTHR23284 (PANTHER); NON_CYTOPLASMIC_DOMAIN (PHOBIUS); CYTOPLASMIC_DOMAIN (PHOBIUS); TRANSMEMBRANE (PHOBIUS); IPR017986 (PROSITE_PROFILES); IPR011047 (SUPERFAMILY); TMhelix (TMHMM)
BnaA02g26910D	GSBRNA2T00069571001	mitogen-activated protein kinase 17	1467	20	0	0.959	5	C:nucleus; F:ATP binding; P:MAPK cascade; F:MAP kinase activity; P:protein autophosphorylation	EC:2.7.11; EC:2.7.11.24	Coil (COILS); IPR002290 (SMART); G3DSA:3.30.200.20 (GENE3D); G3DSA:1.10.510.10 (GENE3D); IPR000719 (PFAM); PTHR24055:SF211 (PANTHER); PTHR24055 (PANTHER); IPR003527 (PROSITE_PATTERNS); IPR017441 (PROSITE_PATTERNS); IPR000719 (PROSITE_PROFILES); IPR011009 (SUPERFAMILY)
BnaA02g26940D	GSBRNA2T00069575001	auxin efflux carrier component 4	1689	20	0	0.884	13	F:auxin:proton symporter activity; P:regulation of cell size; P:pattern specification process; P:root hair elongation; P:cell tip growth; P:auxin polar transport; P:multidimensional cell growth; P:polysaccharide biosynthetic process; P:response to far red light; P:anthocyanin accumulation in tissues in response to UV light; P:cation transmembrane transport; C:integral component of membrane; P:cel…	-	IPR004776 (PFAM); IPR014024 (TIGRFAM); PTHR31752:SF14 (PANTHER); PTHR31752 (PANTHER); TRANSMEMBRANE (PHOBIUS); TRANSMEMBRANE (PHOBIUS); TRANSMEMBRANE (PHOBIUS); CYTOPLASMIC_DOMAIN (PHOBIUS); NON_CYTOPLASMIC_DOMAIN (PHOBIUS); NON_CYTOPLASMIC_DOMAIN (PHOBIUS); CYTOPLASMIC_DOMAIN (PHOBIUS); CYTOPLASMIC_DOMAIN (PHOBIUS); TRANSMEMBRANE (PHOBIUS); CYTOPLASMIC_DOMAIN (PHOBIUS); TRANSMEMBRANE (PHOBIUS); …
BnaA02g26980D	GSBRNA2T00069581001	BnaA02g26980D	663	20	3.5e-145	0.8895	2	C:plasma membrane; P:response to nematode	-	IPR025322 (PFAM); PTHR33148 (PANTHER); PTHR33148:SF3 (PANTHER)
BnaA02g27000D	GSBRNA2T00069584001	by genscan and genefinder	459	20	3.9e-87	0.8805	1	C:chloroplast	-	PTHR33782:SF1 (PANTHER); PTHR33782 (PANTHER); TRANSMEMBRANE (PHOBIUS); NON_CYTOPLASMIC_DOMAIN (PHOBIUS); CYTOPLASMIC_DOMAIN (PHOBIUS); TMhelix (TMHMM)
BnaA02g27160D	GSBRNA2T00069605001	sec-independent protein translocase protein chloroplastic-like	1044	20	0	0.927	16	P:protein transmembrane transport; C:TAT protein transport complex; C:integral component of thylakoid membrane; P:double fertilization forming a zygote and endosperm; P:transcription from plastid promoter; C:receptor complex; P:rRNA processing; F:proton motive force dependent protein transmembrane transporter activity; C:chloroplast thylakoid membrane; P:maltose metabolic process; P:chloroplast r…	-	IPR002033 (PRINTS); IPR002033 (TIGRFAM); IPR002033 (PFAM); PTHR30371 (PANTHER); PTHR30371:SF3 (PANTHER); IPR019820 (PROSITE_PATTERNS); NON_CYTOPLASMIC_DOMAIN (PHOBIUS); CYTOPLASMIC_DOMAIN (PHOBIUS); TRANSMEMBRANE (PHOBIUS); CYTOPLASMIC_DOMAIN (PHOBIUS); CYTOPLASMIC_DOMAIN (PHOBIUS); TRANSMEMBRANE (PHOBIUS); TRANSMEMBRANE (PHOBIUS); TRANSMEMBRANE (PHOBIUS); NON_CYTOPLASMIC_DOMAIN (PHOBIUS); CYTOPL…
BnaA02g27270D	GSBRNA2T00093581001	cytosolic sulfotransferase 11-like	1005	20	0	0.911	3	C:chloroplast; P:protein autophosphorylation; F:sulfotransferase activity	-	IPR000863 (PFAM); IPR027417 (G3DSA:3.40.50.GENE3D); PTHR11783:SF74 (PANTHER); PTHR11783 (PANTHER); IPR027417 (SUPERFAMILY)
BnaA02g27280D	GSBRNA2T00093584001	cytosolic sulfotransferase 12-like	387	20	9.8e-86	0.7705	2	P:metabolic process; F:sulfotransferase activity	-	IPR000863 (PFAM); IPR027417 (G3DSA:3.40.50.GENE3D); PTHR11783:SF81 (PANTHER); PTHR11783 (PANTHER); IPR027417 (SUPERFAMILY)
BnaA02g27290D	GSBRNA2T00093585001	cytosolic sulfotransferase 12-like	339	20	9.5e-71	0.9665	18	P:regulation of multi-organism process; P:regulation of plant-type hypersensitive response; P:detection of biotic stimulus; P:response to symbiotic fungus; C:Golgi apparatus; P:salicylic acid biosynthetic process; P:systemic acquired resistance, salicylic acid mediated signaling pathway; P:protein targeting to membrane; P:jasmonic acid mediated signaling pathway; P:defense response to bacterium; …	-	IPR000863 (PFAM); IPR027417 (G3DSA:3.40.50.GENE3D); PTHR11783 (PANTHER); PTHR11783:SF81 (PANTHER); IPR027417 (SUPERFAMILY)
BnaA02g27300D	GSBRNA2T00093587001	cytosolic sulfotransferase 12-like	771	20	0	0.7435	15	P:organic cyclic compound metabolic process; P:signal transduction; F:sulfotransferase activity; P:response to fungus; P:response to salicylic acid; P:primary metabolic process; P:cellular response to oxygen-containing compound; P:cellular metabolic process; P:organic hydroxy compound metabolic process; P:small molecule metabolic process; P:defense response to other organism; P:cellular response …	-	IPR027417 (G3DSA:3.40.50.GENE3D); IPR000863 (PFAM); PTHR11783 (PANTHER); PTHR11783:SF81 (PANTHER); IPR027417 (SUPERFAMILY)
BnaA02g27340D	GSBRNA2T00093592001	BnaA02g27340D	351	16	3.3e-33	0.9169	1	C:mitochondrion	-	PTHR33306 (PANTHER); PTHR33306:SF5 (PANTHER); TRANSMEMBRANE (PHOBIUS); NON_CYTOPLASMIC_DOMAIN (PHOBIUS); NON_CYTOPLASMIC_DOMAIN (PHOBIUS); TRANSMEMBRANE (PHOBIUS); CYTOPLASMIC_DOMAIN (PHOBIUS); CYTOPLASMIC_DOMAIN (PHOBIUS); TRANSMEMBRANE (PHOBIUS); TMhelix (TMHMM); TMhelix (TMHMM); TMhelix (TMHMM)
BnaA02g27350D	GSBRNA2T00093594001	tet13_arath ame: full=tetraspanin-13	852	20	0	0.759	3	C:nucleus; C:integral component of membrane; P:aging	-	IPR018499 (PFAM); PTHR32191:SF2 (PANTHER); PTHR32191 (PANTHER); NON_CYTOPLASMIC_DOMAIN (PHOBIUS); TRANSMEMBRANE (PHOBIUS); NON_CYTOPLASMIC_DOMAIN (PHOBIUS); CYTOPLASMIC_DOMAIN (PHOBIUS); NON_CYTOPLASMIC_DOMAIN (PHOBIUS); CYTOPLASMIC_DOMAIN (PHOBIUS); TRANSMEMBRANE (PHOBIUS); TRANSMEMBRANE (PHOBIUS); TRANSMEMBRANE (PHOBIUS); TMhelix (TMHMM); TMhelix (TMHMM); TMhelix (TMHMM); TMhelix (TMHMM)
BnaA02g27480D	GSBRNA2T00084099001	at3g25550 mwl2_17	810	20	1.6e-153	0.813	2	C:nucleus; C:cytosol	-	PTHR37227:SF1 (PANTHER); PTHR37227 (PANTHER)
BnaA02g27550D	GSBRNA2T00084107001	phospholipid-transporting atpase 10	3609	20	0	0.968	8	F:magnesium ion binding; F:ATP binding; F:ATPase activity, coupled to transmembrane movement of ions, phosphorylative mechanism; P:phospholipid translocation; P:metabolic process; C:integral component of membrane; F:phospholipid-translocating ATPase activity; C:plasma membrane	EC:3.6.1; EC:3.6.1.3; EC:3.6.3.1; EC:3.6.1.15	IPR001757 (PRINTS); PF12710 (PFAM); IPR032631 (PFAM); IPR023299 (G3DSA:3.40.1110.GENE3D); IPR032630 (PFAM); IPR001757 (TIGRFAM); IPR008250 (PFAM); IPR023214 (G3DSA:3.40.50.GENE3D); IPR008250 (G3DSA:2.70.150.GENE3D); IPR006539 (TIGRFAM); PTHR24092:SF41 (PANTHER); IPR006539 (PANTHER); IPR018303 (PROSITE_PATTERNS); NON_CYTOPLASMIC_DOMAIN (PHOBIUS); CYTOPLASMIC_DOMAIN (PHOBIUS); NON_CYTOPLASMIC_DOMAI…
BnaA02g27670D	GSBRNA2T00072247001	protein nim1-interacting 2-like	351	20	3e-75	0.8365	2	C:nucleus; F:protein binding	-	PTHR35735 (PANTHER); PTHR35735:SF1 (PANTHER)
BnaA02g27750D	GSBRNA2T00072256001	f-box protein skip14-like	1182	20	0	0.8125	1	P:biological_process	-	IPR032675 (G3DSA:3.80.10.GENE3D); IPR001810 (PFAM); IPR001810 (SUPERFAMILY)
BnaA02g27830D	GSBRNA2T00072271001	---NA---	1140	0	-	-	-		-	IPR001128 (PRINTS); IPR002401 (PRINTS); IPR001128 (PFAM); IPR001128 (G3DSA:1.10.630.GENE3D); PTHR24298:SF144 (PANTHER); PTHR24298 (PANTHER); IPR017972 (PROSITE_PATTERNS); SIGNAL_PEPTIDE (PHOBIUS); SIGNAL_PEPTIDE_N_REGION (PHOBIUS); SIGNAL_PEPTIDE_H_REGION (PHOBIUS); CYTOPLASMIC_DOMAIN (PHOBIUS); TRANSMEMBRANE (PHOBIUS); NON_CYTOPLASMIC_DOMAIN (PHOBIUS); SIGNAL_PEPTIDE_C_REGION (PHOBIUS); IPR00112…
BnaA02g27850D	GSBRNA2T00072275001	BnaA02g27850D	237	4	1.3e-49	0.91	-		-	CYTOPLASMIC_DOMAIN (PHOBIUS); TRANSMEMBRANE (PHOBIUS); NON_CYTOPLASMIC_DOMAIN (PHOBIUS); TMhelix (TMHMM)
BnaA02g27870D	GSBRNA2T00072278001	cytochrome p450 71b23-like	1311	20	0	0.9375	10	F:oxygen binding; P:response to molecule of bacterial origin; P:systemic acquired resistance; F:iron ion binding; F:oxidoreductase activity, acting on paired donors, with incorporation or reduction of molecular oxygen; C:integral component of membrane; P:oxidation-reduction process; P:regulation of defense response; F:monooxygenase activity; F:heme binding	-	IPR001128 (PRINTS); IPR002401 (PRINTS); IPR001128 (PFAM); IPR001128 (G3DSA:1.10.630.GENE3D); PTHR24298:SF144 (PANTHER); PTHR24298 (PANTHER); IPR017972 (PROSITE_PATTERNS); SIGNAL_PEPTIDE (PHOBIUS); SIGNAL_PEPTIDE_N_REGION (PHOBIUS); SIGNAL_PEPTIDE_H_REGION (PHOBIUS); NON_CYTOPLASMIC_DOMAIN (PHOBIUS); SIGNAL_PEPTIDE_C_REGION (PHOBIUS); IPR001128 (SUPERFAMILY)
BnaA02g27880D	GSBRNA2T00072280001	cytochrome p450 71b3-like	1542	20	0	0.9045	7	F:oxygen binding; F:iron ion binding; F:oxidoreductase activity, acting on paired donors, with incorporation or reduction of molecular oxygen; C:integral component of membrane; P:oxidation-reduction process; F:monooxygenase activity; F:heme binding	-	IPR002401 (PRINTS); IPR001128 (PRINTS); IPR001128 (G3DSA:1.10.630.GENE3D); IPR001128 (PFAM); PTHR24298 (PANTHER); PTHR24298:SF144 (PANTHER); IPR017972 (PROSITE_PATTERNS); TRANSMEMBRANE (PHOBIUS); CYTOPLASMIC_DOMAIN (PHOBIUS); CYTOPLASMIC_DOMAIN (PHOBIUS); NON_CYTOPLASMIC_DOMAIN (PHOBIUS); NON_CYTOPLASMIC_DOMAIN (PHOBIUS); TRANSMEMBRANE (PHOBIUS); TRANSMEMBRANE (PHOBIUS); IPR001128 (SUPERFAMILY); …
BnaA02g27890D	GSBRNA2T00072281001	cytochrome p450 71b4-like	1509	20	0	0.859	8	F:oxygen binding; C:chloroplast; F:iron ion binding; F:oxidoreductase activity, acting on paired donors, with incorporation or reduction of molecular oxygen; C:integral component of membrane; P:oxidation-reduction process; F:monooxygenase activity; F:heme binding	-	IPR002401 (PRINTS); IPR001128 (PRINTS); IPR001128 (G3DSA:1.10.630.GENE3D); IPR001128 (PFAM); PTHR24298 (PANTHER); PTHR24298:SF144 (PANTHER); IPR017972 (PROSITE_PATTERNS); SIGNAL_PEPTIDE_C_REGION (PHOBIUS); SIGNAL_PEPTIDE (PHOBIUS); SIGNAL_PEPTIDE_N_REGION (PHOBIUS); NON_CYTOPLASMIC_DOMAIN (PHOBIUS); SIGNAL_PEPTIDE_H_REGION (PHOBIUS); SignalP-noTM (SIGNALP_EUK); IPR001128 (SUPERFAMILY); TMhelix (T…
BnaA02g27980D	GSBRNA2T00072297001	thiamine thiazole chloroplastic-like	843	20	0	0.984	15	F:zinc ion binding; F:protein homodimerization activity; C:chloroplast envelope; P:protein autophosphorylation; P:cellular response to DNA damage stimulus; P:response to blue light; P:defense response to bacterium; P:thiamine biosynthetic process; C:thylakoid; P:maltose metabolic process; P:starch biosynthetic process; P:positive regulation of catalytic activity; C:stromule; P:oxazole or thiazole…	-	PF01946 (PFAM); IPR023753 (G3DSA:3.50.50.GENE3D); IPR002922 (TIGRFAM); PTHR10617:SF115 (PANTHER); PTHR10617 (PANTHER); PS51257 (PROSITE_PROFILES); IPR023753 (SUPERFAMILY)
BnaA02g28080D	GSBRNA2T00092189001	plant intracellular ras-group-related lrr protein 2	1422	20	0	0.887	2	P:protein autophosphorylation; F:protein serine/threonine kinase activity	EC:2.7.11	Coil (COILS); PR00019 (PRINTS); IPR003591 (SMART); SM00364 (SMART); IPR001611 (PFAM); IPR032675 (G3DSA:3.80.10.GENE3D); PTHR23155 (PANTHER); PTHR23155:SF516 (PANTHER); IPR001611 (PROSITE_PROFILES); IPR032675 (SUPERFAMILY)
BnaA02g28130D	GSBRNA2T00092183001	aquaporin tip1-2	762	20	5.6e-173	0.9525	30	P:hydrogen peroxide transmembrane transport; P:response to salt stress; P:response to fructose; P:Golgi organization; F:water channel activity; C:Golgi apparatus; C:vacuolar membrane; P:cell tip growth; P:regulation of hormone levels; C:chloroplast; P:water transport; P:multidimensional cell growth; P:calcium ion transport; P:cysteine biosynthetic process; P:cell wall organization; P:cellular cat…	-	IPR000425 (PRINTS); IPR023271 (G3DSA:1.20.1080.GENE3D); IPR000425 (PFAM); IPR000425 (PANTHER); PTHR19139:SF52 (PANTHER); IPR022357 (PROSITE_PATTERNS); CYTOPLASMIC_DOMAIN (PHOBIUS); TRANSMEMBRANE (PHOBIUS); TRANSMEMBRANE (PHOBIUS); NON_CYTOPLASMIC_DOMAIN (PHOBIUS); TRANSMEMBRANE (PHOBIUS); CYTOPLASMIC_DOMAIN (PHOBIUS); TRANSMEMBRANE (PHOBIUS); CYTOPLASMIC_DOMAIN (PHOBIUS); CYTOPLASMIC_DOMAIN (PHOB…
BnaA02g28160D	GSBRNA2T00092180001	probable magnesium transporter nipa8 isoform x1	1335	20	0	0.9575	4	P:magnesium ion transport; C:integral component of membrane; F:magnesium ion transmembrane transporter activity; C:plasma membrane	-	IPR008521 (PFAM); IPR008521 (PANTHER); PTHR12570:SF9 (PANTHER); NON_CYTOPLASMIC_DOMAIN (PHOBIUS); CYTOPLASMIC_DOMAIN (PHOBIUS); NON_CYTOPLASMIC_DOMAIN (PHOBIUS); CYTOPLASMIC_DOMAIN (PHOBIUS); TRANSMEMBRANE (PHOBIUS); CYTOPLASMIC_DOMAIN (PHOBIUS); NON_CYTOPLASMIC_DOMAIN (PHOBIUS); TRANSMEMBRANE (PHOBIUS); TRANSMEMBRANE (PHOBIUS); TRANSMEMBRANE (PHOBIUS); TRANSMEMBRANE (PHOBIUS); TRANSMEMBRANE (PHO…
BnaA02g28200D	GSBRNA2T00092174001	light-regulated protein	420	20	1.3e-78	0.8045	6	P:divalent metal ion transport; F:ATP binding; C:chloroplast; F:protein serine/threonine kinase activity; P:protein phosphorylation; P:cellular cation homeostasis	EC:2.7.11	IPR009856 (PFAM); PTHR36762:SF2 (PANTHER); PTHR36762 (PANTHER)
BnaA02g28770D	GSBRNA2T00056140001	lag1 and cln8 lipid-sensing domain containing protein	753	20	9e-131	0.8605	1	C:integral component of membrane	-	IPR006634 (SMART); IPR006634 (PFAM); PTHR31766 (PANTHER); PTHR31766:SF2 (PANTHER); TRANSMEMBRANE (PHOBIUS); TRANSMEMBRANE (PHOBIUS); TRANSMEMBRANE (PHOBIUS); TRANSMEMBRANE (PHOBIUS); NON_CYTOPLASMIC_DOMAIN (PHOBIUS); CYTOPLASMIC_DOMAIN (PHOBIUS); CYTOPLASMIC_DOMAIN (PHOBIUS); NON_CYTOPLASMIC_DOMAIN (PHOBIUS); TRANSMEMBRANE (PHOBIUS); CYTOPLASMIC_DOMAIN (PHOBIUS); NON_CYTOPLASMIC_DOMAIN (PHOBIUS);…
BnaA02g28870D	GSBRNA2T00056128001	transcriptional regulator atrx homolog	840	20	1.7e-144	0.823	2	C:nucleus; C:plasma membrane	-	Coil (COILS); PTHR31358:SF12 (PANTHER); PTHR31358 (PANTHER)
BnaA02g28940D	GSBRNA2T00056120001	proteasome subunit beta type-7-a-like	822	20	0	0.9825	15	P:gluconeogenesis; P:response to salt stress; P:glycolytic process; P:photorespiration; F:threonine-type endopeptidase activity; P:response to cadmium ion; P:proteasome core complex assembly; C:nucleus; P:fatty acid beta-oxidation; P:proteasome-mediated ubiquitin-dependent protein catabolic process; P:toxin catabolic process; C:cytoplasm; C:proteasome core complex; P:proteasomal ubiquitin-indepen…	EC:3.4.25	IPR000243 (PRINTS); IPR029055 (G3DSA:3.60.20.GENE3D); IPR001353 (PFAM); PTHR11599 (PANTHER); PTHR11599:SF44 (PANTHER); IPR016050 (PROSITE_PATTERNS); IPR023333 (PROSITE_PROFILES); IPR029055 (SUPERFAMILY)
BnaA02g29010D	GSBRNA2T00093773001	chlorophyll a-b binding protein chloroplastic-like	801	20	6e-179	0.9865	19	C:photosystem II; C:chloroplast envelope; P:response to high light intensity; P:photosynthesis, light harvesting; C:photosystem I; C:Golgi apparatus; P:rRNA processing; P:response to blue light; P:cellular response to water deprivation; C:chloroplast thylakoid membrane; P:response to sucrose; F:metal ion binding; P:response to far red light; C:integral component of membrane; C:light-harvesting co…	-	IPR023329 (G3DSA:1.10.3460.GENE3D); IPR022796 (PFAM); IPR001344 (PANTHER); PTHR21649:SF8 (PANTHER); IPR023329 (SUPERFAMILY)
BnaA02g29210D	GSBRNA2T00086953001	xyloglucan glycosyltransferase 4-like	981	20	0	0.9575	8	C:trans-Golgi network; C:endosome; F:protein binding; F:cellulose synthase activity; C:integral component of membrane; C:Golgi membrane; P:cell wall organization; C:plasma membrane	EC:2.4.1	PTHR32044 (PANTHER); PTHR32044:SF11 (PANTHER); NON_CYTOPLASMIC_DOMAIN (PHOBIUS); TRANSMEMBRANE (PHOBIUS); TRANSMEMBRANE (PHOBIUS); CYTOPLASMIC_DOMAIN (PHOBIUS); TRANSMEMBRANE (PHOBIUS); CYTOPLASMIC_DOMAIN (PHOBIUS); TRANSMEMBRANE (PHOBIUS); NON_CYTOPLASMIC_DOMAIN (PHOBIUS); CYTOPLASMIC_DOMAIN (PHOBIUS); TRANSMEMBRANE (PHOBIUS); NON_CYTOPLASMIC_DOMAIN (PHOBIUS); TRANSMEMBRANE (PHOBIUS); NON_CYTOPL…
BnaA02g29300D	GSBRNA2T00086963001	probable inactive receptor kinase at1g27190	1806	20	0	0.8975	9	F:ATP binding; P:peptidyl-tyrosine phosphorylation; C:chloroplast; F:protein tyrosine kinase activity; P:endoplasmic reticulum unfolded protein response; C:integral component of membrane; P:transmembrane receptor protein tyrosine kinase signaling pathway; F:protein serine/threonine kinase activity; C:plasma membrane	EC:2.7.10; EC:2.7.11	PR00019 (PRINTS); G3DSA:1.10.510.10 (GENE3D); IPR013320 (G3DSA:2.60.120.GENE3D); IPR013210 (PFAM); G3DSA:3.30.200.20 (GENE3D); IPR032675 (G3DSA:3.80.10.GENE3D); IPR001245 (PFAM); PTHR27000 (PANTHER); PTHR27000:SF166 (PANTHER); TRANSMEMBRANE (PHOBIUS); SIGNAL_PEPTIDE (PHOBIUS); NON_CYTOPLASMIC_DOMAIN (PHOBIUS); SIGNAL_PEPTIDE_H_REGION (PHOBIUS); CYTOPLASMIC_DOMAIN (PHOBIUS); SIGNAL_PEPTIDE_C_REGIO…
BnaA02g29390D	GSBRNA2T00086974001	cytochrome p450 81d11-like	1509	20	0	0.9165	5	F:iron ion binding; F:oxidoreductase activity, acting on paired donors, with incorporation or reduction of molecular oxygen; P:oxidation-reduction process; F:monooxygenase activity; F:heme binding	-	IPR002401 (PRINTS); IPR001128 (PRINTS); IPR001128 (PFAM); IPR001128 (G3DSA:1.10.630.GENE3D); PTHR24298 (PANTHER); PTHR24298:SF61 (PANTHER); IPR017972 (PROSITE_PATTERNS); CYTOPLASMIC_DOMAIN (PHOBIUS); NON_CYTOPLASMIC_DOMAIN (PHOBIUS); TRANSMEMBRANE (PHOBIUS); IPR001128 (SUPERFAMILY); TMhelix (TMHMM)
BnaA02g29530D	GSBRNA2T00080111001	protein aig2-like	507	20	2.6e-121	0.9185	24	P:regulation of multi-organism process; P:regulation of plant-type hypersensitive response; P:indoleacetic acid biosynthetic process; P:detection of biotic stimulus; P:salicylic acid biosynthetic process; P:systemic acquired resistance, salicylic acid mediated signaling pathway; P:protein targeting to membrane; P:jasmonic acid mediated signaling pathway; P:defense response to bacterium; C:plasma …	-	IPR009288 (PFAM); IPR013024 (G3DSA:3.10.490.GENE3D); PTHR31544 (PANTHER); IPR013024 (SUPERFAMILY)
BnaA02g29580D	GSBRNA2T00080104001	vacuolar amino acid transporter 1-like	1218	20	0	0.934	4	C:integral component of membrane; F:amino acid transmembrane transporter activity; C:vacuolar membrane; P:amino acid transport	-	IPR013057 (PFAM); PTHR22950 (PANTHER); PTHR22950:SF280 (PANTHER); TRANSMEMBRANE (PHOBIUS); TRANSMEMBRANE (PHOBIUS); TRANSMEMBRANE (PHOBIUS); CYTOPLASMIC_DOMAIN (PHOBIUS); NON_CYTOPLASMIC_DOMAIN (PHOBIUS); TRANSMEMBRANE (PHOBIUS); NON_CYTOPLASMIC_DOMAIN (PHOBIUS); CYTOPLASMIC_DOMAIN (PHOBIUS); NON_CYTOPLASMIC_DOMAIN (PHOBIUS); CYTOPLASMIC_DOMAIN (PHOBIUS); TRANSMEMBRANE (PHOBIUS); TRANSMEMBRANE (P…
BnaA02g29770D	GSBRNA2T00080076001	upf0301 protein plut_0637-like	924	20	0	0.8855	1	C:chloroplast	-	G3DSA:3.40.1740.10 (GENE3D); IPR003774 (PFAM); PTHR31984 (PANTHER); PTHR31984:SF3 (PANTHER); SSF143456 (SUPERFAMILY)
BnaA02g29910D	GSBRNA2T00080055001	ninja-family protein afp3	756	20	1.6e-151	0.8025	4	C:nucleus; P:abscisic acid-activated signaling pathway; F:protein binding; P:positive regulation of transcription, DNA-templated	-	Coil (COILS); IPR012463 (PFAM); IPR032308 (PFAM); IPR032310 (PFAM); PTHR31413:SF0 (PANTHER); IPR031307 (PANTHER)
BnaA02g29990D	GSBRNA2T00091634001	nitrile-specifier protein 5-like	969	20	0	0.9205	8	P:fatty acid beta-oxidation; P:proteasome-mediated ubiquitin-dependent protein catabolic process; P:toxin catabolic process; P:glucosinolate catabolic process; C:cytosol; P:nitrile biosynthetic process; P:proteasome core complex assembly; P:response to misfolded protein	-	IPR006652 (PFAM); PF13418 (PFAM); IPR015915 (G3DSA:2.120.10.GENE3D); PTHR23244:SF276 (PANTHER); PTHR23244 (PANTHER); SSF117281 (SUPERFAMILY)
BnaA02g30070D	GSBRNA2T00091648001	histone h3-like	285	20	5.5e-45	0.848	4	C:nucleus; F:DNA binding; F:protein heterodimerization activity; C:nucleosome	-	IPR000164 (PRINTS); IPR000164 (SMART); IPR007125 (PFAM); IPR009072 (G3DSA:1.10.20.GENE3D); IPR009072 (G3DSA:1.10.20.GENE3D); IPR000164 (PANTHER); IPR000164 (PROSITE_PATTERNS); IPR009072 (SUPERFAMILY)
BnaA02g30100D	GSBRNA2T00091655001	probably inactive leucine-rich repeat receptor-like protein kinase at5g48380	1872	20	0	0.909	13	P:salicylic acid mediated signaling pathway; P:negative regulation of cell death; F:protein kinase activity; P:salicylic acid biosynthetic process; P:protein phosphorylation; P:defense response to bacterium; C:plasma membrane; F:ATP binding; C:plasmodesma; P:systemic acquired resistance; C:integral component of membrane; P:negative regulation of defense response; F:receptor serine/threonine kinas…	-	IPR001245 (PFAM); IPR032675 (G3DSA:3.80.10.GENE3D); G3DSA:1.10.510.10 (GENE3D); IPR013320 (G3DSA:2.60.120.GENE3D); IPR013210 (PFAM); G3DSA:3.30.200.20 (GENE3D); PTHR27000:SF53 (PANTHER); PTHR27000 (PANTHER); CYTOPLASMIC_DOMAIN (PHOBIUS); TRANSMEMBRANE (PHOBIUS); SIGNAL_PEPTIDE (PHOBIUS); NON_CYTOPLASMIC_DOMAIN (PHOBIUS); SIGNAL_PEPTIDE_N_REGION (PHOBIUS); SIGNAL_PEPTIDE_C_REGION (PHOBIUS); SIGNAL…
BnaA02g30130D	GSBRNA2T00091658001	glutamate receptor -like	2190	20	0	0.905	5	P:ion transmembrane transport; C:integral component of membrane; P:ionotropic glutamate receptor signaling pathway; F:ionotropic glutamate receptor activity; F:extracellular-glutamate-gated ion channel activity	-	IPR001320 (SMART); G3DSA:3.40.190.10 (GENE3D); G3DSA:1.10.287.70 (GENE3D); G3DSA:3.40.50.2300 (GENE3D); G3DSA:3.40.50.2300 (GENE3D); IPR019594 (PFAM); IPR001828 (PFAM); IPR001320 (PFAM); PTHR18966 (PANTHER); PTHR18966:SF242 (PANTHER); SIGNAL_PEPTIDE_H_REGION (PHOBIUS); SIGNAL_PEPTIDE_N_REGION (PHOBIUS); NON_CYTOPLASMIC_DOMAIN (PHOBIUS); NON_CYTOPLASMIC_DOMAIN (PHOBIUS); TRANSMEMBRANE (PHOBIUS); T…
BnaA02g30190D	GSBRNA2T00091664001	PREDICTED: uncharacterized protein LOC106403332	519	20	2e-97	0.8845	2	C:extracellular region; C:vacuole	-	IPR007493 (PFAM); IPR007493 (G3DSA:2.30.240.GENE3D); PTHR31676:SF8 (PANTHER); PTHR31676 (PANTHER); SIGNAL_PEPTIDE_N_REGION (PHOBIUS); NON_CYTOPLASMIC_DOMAIN (PHOBIUS); SIGNAL_PEPTIDE_C_REGION (PHOBIUS); SIGNAL_PEPTIDE_H_REGION (PHOBIUS); SIGNAL_PEPTIDE (PHOBIUS); SignalP-noTM (SIGNALP_EUK); IPR007493 (SUPERFAMILY)
BnaA02g30780D	GSBRNA2T00055417001	insulinase (peptidase family m16) family protein	2583	20	0	0.701	4	C:cytoplasm; F:metal ion binding; P:proteolysis; F:metalloendopeptidase activity	EC:3.4.24	IPR011237 (G3DSA:3.30.830.GENE3D); IPR007863 (PFAM); IPR011237 (G3DSA:3.30.830.GENE3D); IPR011237 (G3DSA:3.30.830.GENE3D); IPR032632 (PFAM); IPR011765 (PFAM); PTHR11851:SF123 (PANTHER); PTHR11851 (PANTHER); IPR001431 (PROSITE_PATTERNS); CYTOPLASMIC_DOMAIN (PHOBIUS); TRANSMEMBRANE (PHOBIUS); TRANSMEMBRANE (PHOBIUS); TRANSMEMBRANE (PHOBIUS); NON_CYTOPLASMIC_DOMAIN (PHOBIUS); NON_CYTOPLASMIC_DOMAIN …
BnaA02g31000D	GSBRNA2T00055389001	basic leucine zipper 63-like	948	20	0	0.857	11	C:nucleus; F:transcription factor activity, sequence-specific DNA binding; F:identical protein binding; F:protein heterodimerization activity; P:transcription, DNA-templated; P:endoplasmic reticulum unfolded protein response; P:cellular response to glucose stimulus; P:cellular response to abscisic acid stimulus; P:regulation of transcription, DNA-templated; F:sequence-specific DNA binding; P:resp…	-	Coil (COILS); Coil (COILS); IPR004827 (SMART); IPR004827 (PFAM); G3DSA:1.20.5.170 (GENE3D); IPR020983 (PFAM); PTHR22952 (PANTHER); PTHR22952:SF90 (PANTHER); IPR004827 (PROSITE_PATTERNS); IPR004827 (PROSITE_PROFILES); SSF57959 (SUPERFAMILY)
BnaA02g31140D	GSBRNA2T00120524001	e3 ubiquitin-protein ligase atl31-like	1149	20	0	0.8415	21	F:zinc ion binding; P:hyperosmotic salinity response; P:ethylene biosynthetic process; P:response to wounding; P:response to jasmonic acid; P:cellular response to nitrogen levels; C:extracellular region; C:intracellular; P:response to ethylene; P:response to water deprivation; P:response to auxin; F:ubiquitin-protein transferase activity; P:defense response to bacterium, incompatible interaction;…	-	IPR001841 (SMART); IPR001841 (PFAM); IPR013083 (G3DSA:3.30.40.GENE3D); PTHR14155 (PANTHER); SIGNAL_PEPTIDE (PHOBIUS); CYTOPLASMIC_DOMAIN (PHOBIUS); SIGNAL_PEPTIDE_C_REGION (PHOBIUS); SIGNAL_PEPTIDE_N_REGION (PHOBIUS); SIGNAL_PEPTIDE_H_REGION (PHOBIUS); NON_CYTOPLASMIC_DOMAIN (PHOBIUS); TRANSMEMBRANE (PHOBIUS); IPR001841 (PROSITE_PROFILES); SignalP-TM (SIGNALP_GRAM_NEGATIVE); SignalP-TM (SIGNALP_E…
BnaA02g31150D	GSBRNA2T00120523001	signal peptidase complex subunit 3b	504	20	5.7e-120	0.958	8	C:chloroplast; C:plasmodesma; C:cell wall; C:integral component of membrane; P:signal peptide processing; F:peptidase activity; C:extracellular region; C:signal peptidase complex	-	IPR007653 (PIRSF); IPR007653 (PFAM); IPR007653 (PANTHER); SIGNAL_PEPTIDE_C_REGION (PHOBIUS); SIGNAL_PEPTIDE_N_REGION (PHOBIUS); NON_CYTOPLASMIC_DOMAIN (PHOBIUS); SIGNAL_PEPTIDE (PHOBIUS); SIGNAL_PEPTIDE_H_REGION (PHOBIUS); SignalP-TM (SIGNALP_GRAM_POSITIVE); TMhelix (TMHMM)
BnaA02g31290D	GSBRNA2T00120507001	hypoxia-responsive family protein	291	20	1.8e-47	0.939	3	P:response to hypoxia; C:integral component of membrane; P:response to ethylene	-	IPR007667 (PFAM); PTHR28018 (PANTHER); PTHR28018:SF1 (PANTHER); TRANSMEMBRANE (PHOBIUS); CYTOPLASMIC_DOMAIN (PHOBIUS); NON_CYTOPLASMIC_DOMAIN (PHOBIUS); IPR007667 (PROSITE_PROFILES)
BnaA02g31430D	GSBRNA2T00120493001	calmodulin-binding protein 60 g-like isoform x1	1632	20	0	0.786	2	F:calmodulin binding; P:response to stress	-	IPR012416 (PFAM); PTHR31713 (PANTHER); PTHR31713:SF11 (PANTHER)
BnaA02g31540D	GSBRNA2T00120478001	probable wrky transcription factor 50	507	20	3.6e-103	0.8625	7	C:nucleus; F:transcription factor activity, sequence-specific DNA binding; P:transcription, DNA-templated; P:regulation of transcription, DNA-templated; F:sequence-specific DNA binding; P:defense response to fungus; P:jasmonic acid mediated signaling pathway	-	IPR003657 (SMART); IPR003657 (G3DSA:2.20.25.GENE3D); IPR003657 (PFAM); PTHR31221:SF5 (PANTHER); PTHR31221 (PANTHER); IPR003657 (PROSITE_PROFILES); IPR003657 (SUPERFAMILY)
BnaA02g31730D	GSBRNA2T00120459001	heavy-metal-associated domain-containing protein	357	20	2.7e-58	0.818	5	P:cellular transition metal ion homeostasis; C:nucleus; F:transition metal ion binding; C:cytoplasm; P:metal ion transport	-	IPR006121 (PFAM); G3DSA:3.30.70.100 (GENE3D); PTHR22814 (PANTHER); PTHR22814:SF5 (PANTHER); IPR006121 (SUPERFAMILY)
BnaA02g31820D	GSBRNA2T00120447001	receptor-like protein kinase 5	2901	20	0	0.8625	16	P:regulation of plant-type hypersensitive response; P:membrane fusion; P:negative regulation of programmed cell death; F:protein serine/threonine kinase activity; P:protein phosphorylation; P:protein targeting to membrane; C:intracellular; C:plasma membrane; P:response to ethylene; F:ATP binding; P:abscisic acid-activated signaling pathway; P:defense response by callose deposition; P:respiratory …	EC:2.7.11	IPR002290 (SMART); IPR003591 (SMART); IPR000719 (PFAM); IPR001611 (PFAM); IPR013210 (PFAM); IPR032675 (G3DSA:3.80.10.GENE3D); G3DSA:3.30.200.20 (GENE3D); G3DSA:1.10.510.10 (GENE3D); IPR001611 (PFAM); PTHR27000 (PANTHER); PTHR27000:SF155 (PANTHER); IPR008271 (PROSITE_PATTERNS); IPR017441 (PROSITE_PATTERNS); SIGNAL_PEPTIDE_C_REGION (PHOBIUS); SIGNAL_PEPTIDE_N_REGION (PHOBIUS); SIGNAL_PEPTIDE_H_REGI…
BnaA02g31900D	GSBRNA2T00120429001	dehydration-responsive protein rd22-like	1164	20	0	0.9455	8	P:response to cold; C:trans-Golgi network; C:endosome; P:response to abscisic acid; P:response to salt stress; P:response to desiccation; C:extracellular region; F:nutrient reservoir activity	-	IPR004873 (SMART); IPR004873 (PFAM); PTHR31236 (PANTHER); PTHR31236:SF2 (PANTHER); SIGNAL_PEPTIDE_C_REGION (PHOBIUS); NON_CYTOPLASMIC_DOMAIN (PHOBIUS); SIGNAL_PEPTIDE (PHOBIUS); SIGNAL_PEPTIDE_N_REGION (PHOBIUS); SIGNAL_PEPTIDE_H_REGION (PHOBIUS); IPR004873 (PROSITE_PROFILES); SignalP-TM (SIGNALP_GRAM_POSITIVE); SignalP-noTM (SIGNALP_GRAM_NEGATIVE); SignalP-noTM (SIGNALP_EUK)
BnaA02g32060D	GSBRNA2T00120406001	BnaA02g32060D	1104	20	0	0.9435	7	F:hydroxyproline O-arabinosyltransferase activity; C:trans-Golgi network; C:endosome; C:cis-Golgi network; P:metabolic process; C:vacuolar membrane; C:plasma membrane	-	PTHR31485 (PANTHER); PTHR31485:SF3 (PANTHER); TRANSMEMBRANE (PHOBIUS); NON_CYTOPLASMIC_DOMAIN (PHOBIUS); CYTOPLASMIC_DOMAIN (PHOBIUS); TMhelix (TMHMM)
BnaA02g32100D	GSBRNA2T00120402001	stress induced protein	378	20	4.6e-86	0.768	3	P:biological_process; C:cellular_component; F:molecular_function	-	PTHR13833:SF41 (PANTHER); PTHR13833 (PANTHER)
BnaA02g32150D	GSBRNA2T00120396001	cytochrome p450 71b11-like	1491	20	0	0.922	5	F:iron ion binding; F:oxidoreductase activity, acting on paired donors, with incorporation or reduction of molecular oxygen; P:oxidation-reduction process; F:monooxygenase activity; F:heme binding	-	IPR001128 (PRINTS); IPR002401 (PRINTS); IPR001128 (PFAM); IPR001128 (G3DSA:1.10.630.GENE3D); PTHR24298 (PANTHER); PTHR24298:SF144 (PANTHER); IPR017972 (PROSITE_PATTERNS); SIGNAL_PEPTIDE_N_REGION (PHOBIUS); SIGNAL_PEPTIDE_C_REGION (PHOBIUS); NON_CYTOPLASMIC_DOMAIN (PHOBIUS); SIGNAL_PEPTIDE (PHOBIUS); SIGNAL_PEPTIDE_H_REGION (PHOBIUS); IPR001128 (SUPERFAMILY); TMhelix (TMHMM)
BnaA02g32190D	GSBRNA2T00120391001	cytochrome p450 71b11-like	1491	20	0	0.9305	8	F:oxygen binding; F:iron ion binding; F:oxidoreductase activity, acting on paired donors, with incorporation or reduction of molecular oxygen; C:integral component of membrane; P:oxidation-reduction process; F:monooxygenase activity; C:plasma membrane; F:heme binding	-	Coil (COILS); IPR001128 (PRINTS); IPR002401 (PRINTS); IPR001128 (PFAM); IPR001128 (G3DSA:1.10.630.GENE3D); PTHR24298:SF144 (PANTHER); PTHR24298 (PANTHER); IPR017972 (PROSITE_PATTERNS); CYTOPLASMIC_DOMAIN (PHOBIUS); SIGNAL_PEPTIDE (PHOBIUS); SIGNAL_PEPTIDE_N_REGION (PHOBIUS); SIGNAL_PEPTIDE_H_REGION (PHOBIUS); TRANSMEMBRANE (PHOBIUS); NON_CYTOPLASMIC_DOMAIN (PHOBIUS); SIGNAL_PEPTIDE_C_REGION (PHOB…
BnaA02g32320D	GSBRNA2T00120371001	---NA---	3003	0	-	-	-		-	IPR012338 (G3DSA:3.40.710.GENE3D); IPR004147 (PFAM); IPR001466 (PFAM); IPR009330 (PFAM); PTHR10566 (PANTHER); PTHR10566:SF84 (PANTHER); TRANSMEMBRANE (PHOBIUS); CYTOPLASMIC_DOMAIN (PHOBIUS); TRANSMEMBRANE (PHOBIUS); NON_CYTOPLASMIC_DOMAIN (PHOBIUS); NON_CYTOPLASMIC_DOMAIN (PHOBIUS); IPR012338 (SUPERFAMILY); IPR011009 (SUPERFAMILY)
BnaA02g32450D	GSBRNA2T00120354001	PREDICTED: uncharacterized protein LOC103854852	213	11	2.6e-24	0.8827	2	P:biological_process; F:molecular_function	-	no IPS match
BnaA02g32460D	GSBRNA2T00120353001	1-aminocyclopropane-1-carboxylate oxidase 5-like	1026	20	0	0.9415	20	P:regulation of multi-organism process; P:regulation of plant-type hypersensitive response; P:detection of biotic stimulus; F:oxidoreductase activity, acting on paired donors, with incorporation or reduction of molecular oxygen, 2-oxoglutarate as one donor, and incorporation of one atom each of oxygen into both donors; P:salicylic acid biosynthetic process; P:systemic acquired resistance, salicyl…	EC:1.14.11	IPR005123 (PFAM); IPR027443 (G3DSA:2.60.120.GENE3D); IPR026992 (PFAM); PTHR10209 (PANTHER); PTHR10209:SF111 (PANTHER); IPR005123 (PROSITE_PROFILES); SSF51197 (SUPERFAMILY)
BnaA02g32880D	GSBRNA2T00086440001	ferredoxin-thioredoxin variable chain-like	468	20	1.2e-76	0.836	7	C:chloroplast; F:ferredoxin:thioredoxin reductase activity; P:photosynthesis, light reaction; F:lipoate synthase activity; F:4 iron, 4 sulfur cluster binding; P:lipoate biosynthetic process; P:protein lipoylation	EC:2.8.1.8; EC:6.3.4	G3DSA:2.30.30.50 (GENE3D); IPR004207 (PFAM); IPR003698 (PANTHER); PTHR10949:SF11 (PANTHER); SIGNAL_PEPTIDE (PHOBIUS); NON_CYTOPLASMIC_DOMAIN (PHOBIUS); SIGNAL_PEPTIDE_N_REGION (PHOBIUS); SIGNAL_PEPTIDE_H_REGION (PHOBIUS); SIGNAL_PEPTIDE_C_REGION (PHOBIUS); IPR004207 (PRODOM); SignalP-TM (SIGNALP_GRAM_POSITIVE); IPR008990 (SUPERFAMILY)
BnaA02g33190D	GSBRNA2T00046032001	PREDICTED: uncharacterized protein LOC103854979	726	20	1.5e-163	0.847	1	C:chloroplast	-	PTHR35320 (PANTHER); PTHR35320:SF1 (PANTHER)
BnaA02g33270D	GSBRNA2T00046042001	probable carboxylesterase 120	474	20	5.7e-111	0.8895	3	C:nucleus; P:metabolic process; F:carboxylic ester hydrolase activity	EC:3.1.1.1	IPR013094 (PFAM); IPR029058 (G3DSA:3.40.50.GENE3D); PTHR23024:SF219 (PANTHER); PTHR23024 (PANTHER); IPR029058 (SUPERFAMILY)
BnaA02g33280D	GSBRNA2T00046043001	---NA---	72	0	-	-	-		-	no IPS match
BnaA02g33370D	GSBRNA2T00046055001	21 kda	606	20	2.1e-145	0.912	10	P:water transport; P:response to temperature stimulus; P:response to salt stress; P:negative regulation of catalytic activity; P:Golgi organization; P:glycolytic process; P:response to cadmium ion; F:pectinesterase inhibitor activity; P:hyperosmotic response; F:pectinesterase activity	EC:3.1.1.11; EC:3.1.1.1	IPR006501 (SMART); IPR006501 (TIGRFAM); IPR006501 (PFAM); IPR006501 (G3DSA:1.20.140.GENE3D); PTHR31080 (PANTHER); PTHR31080:SF9 (PANTHER); SIGNAL_PEPTIDE_N_REGION (PHOBIUS); SIGNAL_PEPTIDE_H_REGION (PHOBIUS); SIGNAL_PEPTIDE_C_REGION (PHOBIUS); SIGNAL_PEPTIDE (PHOBIUS); NON_CYTOPLASMIC_DOMAIN (PHOBIUS); SignalP-TM (SIGNALP_GRAM_POSITIVE); SignalP-noTM (SIGNALP_EUK); SignalP-noTM (SIGNALP_GRAM_NEGA…
BnaA02g33880D	GSBRNA2T00047544001	probable e3 ubiquitin-protein ligase ari15	1338	20	0	0.6935	4	F:ubiquitin-protein transferase activity; F:zinc ion binding; P:regulation of double fertilization forming a zygote and endosperm; P:protein ubiquitination	-	IPR002867 (SMART); IPR002867 (PFAM); IPR013083 (G3DSA:3.30.40.GENE3D); PTHR11685:SF135 (PANTHER); IPR031127 (PANTHER); IPR001876 (PROSITE_PATTERNS); SSF57850 (SUPERFAMILY); SSF57850 (SUPERFAMILY)
BnaA02g33910D	GSBRNA2T00047541001	nac domain-containing protein 102-like	798	20	0	0.898	17	P:transcription, DNA-templated; P:multicellular organism development; P:regulation of cell size; F:transcription regulatory region DNA binding; P:response to wounding; P:regulation of transcription, DNA-templated; P:response to jasmonic acid; P:response to fungus; P:response to salicylic acid; F:protein histidine kinase binding; P:response to light stimulus; P:response to sucrose; C:nucleus; C:ch…	-	IPR003441 (PFAM); PTHR31719:SF16 (PANTHER); PTHR31719 (PANTHER); IPR003441 (PROSITE_PROFILES); IPR003441 (SUPERFAMILY)
BnaA02g33980D	GSBRNA2T00047531001	e3 ubiquitin-protein ligase rglg1-like isoform x1	1104	20	0	0.9605	9	F:ubiquitin-protein transferase activity; P:cytokinin metabolic process; F:zinc ion binding; P:response to wounding; P:jasmonic acid mediated signaling pathway; P:defense response to bacterium; C:plasma membrane; F:ligase activity; P:protein ubiquitination	-	IPR002035 (SMART); IPR013083 (G3DSA:3.30.40.GENE3D); PF13920 (PFAM); IPR010734 (PFAM); PTHR10857:SF18 (PANTHER); PTHR10857 (PANTHER); IPR001841 (PROSITE_PROFILES); SSF57850 (SUPERFAMILY); IPR002035 (SUPERFAMILY)
BnaA02g34000D	GSBRNA2T00047527001	sal2 phosphatase-like	1047	20	0	0.932	4	F:3'(2'),5'-bisphosphate nucleotidase activity; P:sulfur compound metabolic process; P:protein dephosphorylation; P:phosphatidylinositol phosphorylation	EC:3.1; EC:3.1.3.7; EC:3.1.3.41; EC:3.1.3.31	G3DSA:3.30.540.10 (GENE3D); IPR000760 (PFAM); G3DSA:3.40.190.80 (GENE3D); IPR006239 (TIGRFAM); PTHR20854:SF34 (PANTHER); IPR000760 (PANTHER); IPR020583 (PROSITE_PATTERNS); SSF56655 (SUPERFAMILY)
BnaA02g34030D	GSBRNA2T00047523001	photosystem i reaction center subunit chloroplastic-like	495	20	7.2e-90	0.8955	8	F:calmodulin binding; P:pentose-phosphate shunt; P:cysteine biosynthetic process; C:photosystem I; C:chloroplast thylakoid lumen; P:photosynthetic electron transport in photosystem I; C:chloroplast thylakoid membrane; P:regulation of protein dephosphorylation	-	IPR008796 (PFAM); IPR008796 (G3DSA:4.10.1190.GENE3D); PTHR36814 (PANTHER); PTHR36814:SF1 (PANTHER); SIGNAL_PEPTIDE (PHOBIUS); SIGNAL_PEPTIDE_H_REGION (PHOBIUS); NON_CYTOPLASMIC_DOMAIN (PHOBIUS); SIGNAL_PEPTIDE_N_REGION (PHOBIUS); SIGNAL_PEPTIDE_C_REGION (PHOBIUS)
BnaA02g34110D	GSBRNA2T00047511001	metacaspase 3	1071	20	0	0.854	3	C:nucleus; P:proteolysis; F:cysteine-type endopeptidase activity	EC:3.4.22; EC:3.4	IPR029030 (G3DSA:3.40.50.GENE3D); IPR011600 (PFAM); IPR005735 (PFAM); PTHR31773:SF6 (PANTHER); PTHR31773 (PANTHER)
BnaA02g34120D	GSBRNA2T00047508001	protein exordium-like 2	915	20	0	0.921	8	C:extracellular space; C:chloroplast; C:plasmodesma; P:response to arsenic-containing substance; C:apoplast; C:cytosol; C:Golgi apparatus; C:plant-type cell wall	-	IPR006766 (PFAM); PTHR31279 (PANTHER); PTHR31279:SF12 (PANTHER); SIGNAL_PEPTIDE_H_REGION (PHOBIUS); NON_CYTOPLASMIC_DOMAIN (PHOBIUS); SIGNAL_PEPTIDE (PHOBIUS); SIGNAL_PEPTIDE_C_REGION (PHOBIUS); SIGNAL_PEPTIDE_N_REGION (PHOBIUS); SignalP-noTM (SIGNALP_EUK); SignalP-noTM (SIGNALP_GRAM_NEGATIVE); SignalP-TM (SIGNALP_GRAM_POSITIVE); TMhelix (TMHMM)
BnaA02g34140D	GSBRNA2T00047504001	classical arabinogalactan protein 1-like	393	20	2.1e-35	0.8325	3	P:response to chitin; C:plasma membrane; C:anchored component of membrane	-	SIGNAL_PEPTIDE_C_REGION (PHOBIUS); SIGNAL_PEPTIDE (PHOBIUS); SIGNAL_PEPTIDE_H_REGION (PHOBIUS); CYTOPLASMIC_DOMAIN (PHOBIUS); TRANSMEMBRANE (PHOBIUS); SIGNAL_PEPTIDE_N_REGION (PHOBIUS); NON_CYTOPLASMIC_DOMAIN (PHOBIUS); SignalP-TM (SIGNALP_GRAM_POSITIVE); SignalP-noTM (SIGNALP_EUK); SignalP-noTM (SIGNALP_GRAM_NEGATIVE); TMhelix (TMHMM); TMhelix (TMHMM)
BnaA02g34370D	GSBRNA2T00047471001	ethylene-responsive transcription factor abr1-like	1146	20	7.2e-173	0.7955	11	C:nucleus; F:DNA binding; F:transcription factor activity, sequence-specific DNA binding; P:response to glucose; P:response to abscisic acid; P:transcription, DNA-templated; P:response to osmotic stress; P:regulation of transcription, DNA-templated; P:defense response to fungus; P:hormone-mediated signaling pathway; P:negative regulation of abscisic acid-activated signaling pathway	-	IPR001471 (PRINTS); IPR001471 (SMART); IPR001471 (G3DSA:3.30.730.GENE3D); IPR001471 (PFAM); PTHR31190:SF30 (PANTHER); PTHR31190 (PANTHER); IPR001471 (PROSITE_PROFILES); IPR016177 (SUPERFAMILY)
BnaA02g34380D	GSBRNA2T00047470001	root meristem growth factor 9-like	237	12	9.4e-40	0.8058	9	C:extracellular space; F:growth factor activity; P:positive gravitropism; P:regulation of protein localization; C:mitochondrion; P:positive regulation of cell proliferation; P:cell differentiation; P:regulation of auxin polar transport; P:lateral root development	-	SIGNAL_PEPTIDE_N_REGION (PHOBIUS); SIGNAL_PEPTIDE_C_REGION (PHOBIUS); SIGNAL_PEPTIDE (PHOBIUS); SIGNAL_PEPTIDE_H_REGION (PHOBIUS); NON_CYTOPLASMIC_DOMAIN (PHOBIUS); SignalP-TM (SIGNALP_GRAM_POSITIVE); SignalP-noTM (SIGNALP_EUK); SignalP-TM (SIGNALP_GRAM_NEGATIVE)
BnaA02g34400D	GSBRNA2T00047468001	probable wrky transcription factor 51 isoform x1	594	20	1e-144	0.883	6	F:transcription factor activity, sequence-specific DNA binding; P:regulation of transcription, DNA-templated; F:sequence-specific DNA binding; P:defense response to fungus; P:jasmonic acid mediated signaling pathway; P:defense response to bacterium	-	IPR003657 (SMART); IPR003657 (PFAM); IPR003657 (G3DSA:2.20.25.GENE3D); PTHR31221 (PANTHER); PTHR31221:SF5 (PANTHER); IPR003657 (PROSITE_PROFILES); IPR003657 (SUPERFAMILY)
BnaA02g34420D	GSBRNA2T00047466001	abc transporter f family member 5	2064	20	0	0.927	22	F:ATPase activity; P:protein deubiquitination; F:H3 histone acetyltransferase activity; P:photomorphogenesis; P:transcription, DNA-templated; P:response to xenobiotic stimulus; P:transport; P:post-translational protein modification; C:plasma membrane; F:transporter activity; P:response to nematode; C:histone acetyltransferase complex; F:DNA binding; F:ATP binding; F:protein binding; P:flower deve…	EC:3.6.1; EC:3.6.1.3; EC:2.3.1.48; EC:3.6.1.15; EC:2.3.1	Coil (COILS); Coil (COILS); IPR003593 (SMART); IPR003439 (PFAM); IPR032781 (PFAM); IPR027417 (G3DSA:3.40.50.GENE3D); IPR027417 (G3DSA:3.40.50.GENE3D); PTHR19211:SF48 (PANTHER); PTHR19211 (PANTHER); IPR017871 (PROSITE_PATTERNS); IPR003439 (PROSITE_PROFILES); IPR027417 (SUPERFAMILY); IPR027417 (SUPERFAMILY)
BnaA02g34440D	GSBRNA2T00047462001	flotillin-like protein 3	1410	20	0	0.9795	4	C:caveola; P:ethylene-activated signaling pathway; P:response to chitin; C:vacuole	-	IPR001107 (PFAM); PTHR13806:SF23 (PANTHER); IPR027705 (PANTHER); IPR001107 (SUPERFAMILY)
BnaA02g34460D	GSBRNA2T00047460001	elicitor peptide 3-like	255	13	3.3e-20	0.83	4	C:nucleus; P:cellular response to hypoxia; P:defense response; F:molecular_function	-	no IPS match
BnaA02g34690D	GSBRNA2T00004994001	spindle assembly abnormal protein 6	1110	20	0	0.9575	3	C:nucleus; P:plant-type cell wall modification; P:pollen tube growth	-	IPR006873 (PFAM); PTHR31300 (PANTHER); PTHR31300:SF9 (PANTHER)
BnaA02g34700D	GSBRNA2T00004996001	zinc finger protein	246	20	2.2e-41	0.72	11	C:nucleus; P:regulation of gibberellic acid mediated signaling pathway; F:transcription factor activity, sequence-specific DNA binding; F:zinc ion binding; F:protein binding; F:transcription regulatory region DNA binding; P:regulation of transcription, DNA-templated; P:regulation of seed germination; P:single-organism cellular process; P:seed maturation; P:response to stimulus	-	IPR013087 (G3DSA:3.30.160.GENE3D); PTHR10593 (PANTHER); PTHR10593:SF31 (PANTHER); IPR007087 (PROSITE_PROFILES); SSF57667 (SUPERFAMILY)
BnaA02g34760D	GSBRNA2T00016389001	oxygen-evolving enhancer protein 1- chloroplastic-like	999	20	0	0.9855	40	P:regulation of multi-organism process; F:oxygen evolving activity; P:regulation of plant-type hypersensitive response; P:detection of biotic stimulus; C:photosystem II oxygen evolving complex; P:transcription from plastid promoter; C:cell outer membrane; P:salicylic acid biosynthetic process; F:poly(U) RNA binding; P:rRNA processing; C:chloroplast thylakoid membrane; P:MAPK cascade; P:response t…	-	G3DSA:2.40.160.30 (GENE3D); G3DSA:3.30.2050.10 (GENE3D); IPR002628 (PFAM); PTHR34058:SF1 (PANTHER); PTHR34058 (PANTHER); IPR011250 (SUPERFAMILY)
BnaA02g34970D	GSBRNA2T00033854001	50s ribosomal protein l19- chloroplastic-like	690	20	1.2e-151	0.8725	4	F:structural constituent of ribosome; P:ribosome biogenesis; C:mitochondrial large ribosomal subunit; P:translation	-	IPR001857 (PRINTS); IPR001857 (TIGRFAM); IPR001857 (PFAM); PTHR15680:SF9 (PANTHER); IPR001857 (PANTHER); IPR008991 (SUPERFAMILY)
BnaA02g34980D	GSBRNA2T00033856001	---NA---	195	0	-	-	-		-	SIGNAL_PEPTIDE_H_REGION (PHOBIUS); CYTOPLASMIC_DOMAIN (PHOBIUS); SIGNAL_PEPTIDE (PHOBIUS); SIGNAL_PEPTIDE_N_REGION (PHOBIUS); TRANSMEMBRANE (PHOBIUS); NON_CYTOPLASMIC_DOMAIN (PHOBIUS); SIGNAL_PEPTIDE_C_REGION (PHOBIUS); SignalP-TM (SIGNALP_GRAM_POSITIVE); SignalP-TM (SIGNALP_GRAM_NEGATIVE); SignalP-TM (SIGNALP_EUK); TMhelix (TMHMM); TMhelix (TMHMM)
BnaA02g35010D	GSBRNA2T00033860001	nadp-dependent malic enzyme 2	1767	20	0	0.9785	26	P:pentose-phosphate shunt, oxidative branch; P:regulation of plant-type hypersensitive response; P:cytoskeleton organization; C:vacuolar membrane; C:chloroplast; C:plasmodesma; F:NAD binding; C:apoplast; C:cytosol; F:oxidoreductase activity, acting on NAD(P)H, NAD(P) as acceptor; P:proteasomal protein catabolic process; P:gluconeogenesis; P:response to osmotic stress; P:positive regulation of fla…	EC:4.1.1.3; EC:1.1.1.38; EC:1.1.1.39; EC:1.1.1.40	IPR001891 (PRINTS); IPR001891 (PIRSF); IPR012302 (SMART); IPR016040 (G3DSA:3.40.50.GENE3D); IPR012301 (PFAM); IPR012301 (G3DSA:3.40.50.GENE3D); IPR012302 (PFAM); PTHR23406 (PANTHER); PTHR23406:SF31 (PANTHER); IPR015884 (PROSITE_PATTERNS); IPR016040 (SUPERFAMILY); SSF53223 (SUPERFAMILY)
BnaA02g35040D	GSBRNA2T00094000001	thioredoxin chloroplastic-like	561	20	2.3e-131	0.8745	17	C:chloroplast stroma; F:protein disulfide oxidoreductase activity; P:pentose-phosphate shunt; C:chloroplast thylakoid; P:glycerol ether metabolic process; F:enzyme activator activity; P:cell redox homeostasis; P:maltose metabolic process; P:regulation of carbohydrate metabolic process; P:starch biosynthetic process; P:negative regulation of catalytic activity; F:enzyme inhibitor activity; P:posit…	-	PR00421 (PRINTS); IPR013766 (PFAM); IPR012336 (G3DSA:3.40.30.GENE3D); PTHR10438:SF258 (PANTHER); IPR005746 (PANTHER); IPR017937 (PROSITE_PATTERNS); IPR012336 (PROSITE_PROFILES); IPR012336 (SUPERFAMILY)
BnaA02g35050D	GSBRNA2T00023122001	disease resistance protein tao1-like	1149	20	0	0.859	3	F:ATP binding; P:signal transduction; F:ADP binding	-	PR00364 (PRINTS); IPR000157 (SMART); IPR003593 (SMART); IPR027417 (G3DSA:3.40.50.GENE3D); IPR027417 (G3DSA:3.40.50.GENE3D); IPR002182 (PFAM); IPR000157 (G3DSA:3.40.50.GENE3D); IPR000157 (PFAM); IPR027417 (G3DSA:3.40.50.GENE3D); PTHR11017:SF20 (PANTHER); PTHR11017 (PANTHER); IPR000157 (PROSITE_PROFILES); IPR000157 (SUPERFAMILY); IPR027417 (SUPERFAMILY)
BnaA02g35120D	GSBRNA2T00023131001	protein gpr107-like	1326	20	0	0.964	2	C:integral component of membrane; P:root morphogenesis	-	IPR009637 (PFAM); IPR009637 (PANTHER); PTHR21229:SF26 (PANTHER); SIGNAL_PEPTIDE_H_REGION (PHOBIUS); TRANSMEMBRANE (PHOBIUS); CYTOPLASMIC_DOMAIN (PHOBIUS); NON_CYTOPLASMIC_DOMAIN (PHOBIUS); SIGNAL_PEPTIDE_C_REGION (PHOBIUS); CYTOPLASMIC_DOMAIN (PHOBIUS); TRANSMEMBRANE (PHOBIUS); SIGNAL_PEPTIDE (PHOBIUS); NON_CYTOPLASMIC_DOMAIN (PHOBIUS); CYTOPLASMIC_DOMAIN (PHOBIUS); TRANSMEMBRANE (PHOBIUS); TRANS…
BnaA02g35440D	GSBRNA2T00043973001	heat shock protein 90-2-like	1650	20	0	0.799	4	F:ATP binding; F:unfolded protein binding; P:protein folding; P:response to stress	-	Coil (COILS); Coil (COILS); IPR020575 (PRINTS); IPR003594 (SMART); IPR001404 (PFAM); IPR003594 (G3DSA:3.30.565.GENE3D); IPR003594 (PFAM); IPR001404 (PANTHER); PTHR11528:SF49 (PANTHER); IPR019805 (PROSITE_PATTERNS); IPR003594 (SUPERFAMILY); SSF110942 (SUPERFAMILY); IPR020568 (SUPERFAMILY)
BnaA02g35550D	GSBRNA2T00052078001	ethylene-responsive transcription factor erf070-like	504	20	2.1e-84	0.8145	9	C:nucleus; F:DNA binding; F:transcription factor activity, sequence-specific DNA binding; F:protein binding; P:negative regulation of transcription, DNA-templated; P:transcription, DNA-templated; P:galactolipid biosynthetic process; P:ethylene-activated signaling pathway; P:cellular response to phosphate starvation	-	IPR001471 (PRINTS); IPR001471 (SMART); IPR017392 (PIRSF); IPR001471 (G3DSA:3.30.730.GENE3D); IPR001471 (PFAM); IPR017392 (PANTHER); PTHR31194:SF16 (PANTHER); IPR001471 (PROSITE_PROFILES); IPR016177 (SUPERFAMILY)
BnaA02g35670D	GSBRNA2T00014235001	atp-dependent clp protease adapter isoform x2	474	20	4.2e-111	0.9585	4	P:protein catabolic process; P:proteolysis; F:peptidase activity; C:ribosome	-	IPR014719 (G3DSA:3.30.1390.GENE3D); IPR003769 (PFAM); PTHR33473 (PANTHER); PTHR33473:SF4 (PANTHER); IPR014719 (SUPERFAMILY)
BnaA02g35760D	GSBRNA2T00017809001	glutathione s-transferase u12-like	627	20	9.5e-140	0.8375	6	C:nucleus; P:toxin catabolic process; C:cytoplasm; P:glutathione metabolic process; F:glutathione transferase activity; P:response to toxic substance	EC:2.5.1.18	IPR012336 (G3DSA:3.40.30.GENE3D); IPR010987 (G3DSA:1.20.1050.GENE3D); IPR004045 (PFAM); PTHR11260:SF193 (PANTHER); PTHR11260 (PANTHER); IPR004045 (PROSITE_PROFILES); IPR010987 (PROSITE_PROFILES); IPR010987 (SUPERFAMILY); IPR012336 (SUPERFAMILY)
BnaA02g35880D	GSBRNA2T00042766001	sugar transporter erd6-like 6	1467	20	0	0.9795	12	C:integral component of plasma membrane; P:positive regulation of seed germination; C:plant-type vacuole membrane; P:jasmonic acid metabolic process; P:glucose homeostasis; P:cation transmembrane transport; F:sugar:proton symporter activity; P:response to jasmonic acid; C:Golgi apparatus; P:hexose transmembrane transport; P:glucose import; F:glucose transmembrane transporter activity	-	IPR003663 (PRINTS); IPR003663 (TIGRFAM); IPR005828 (PFAM); G3DSA:1.20.1250.20 (GENE3D); PTHR23500:SF43 (PANTHER); PTHR23500 (PANTHER); IPR005829 (PROSITE_PATTERNS); IPR005829 (PROSITE_PATTERNS); NON_CYTOPLASMIC_DOMAIN (PHOBIUS); NON_CYTOPLASMIC_DOMAIN (PHOBIUS); TRANSMEMBRANE (PHOBIUS); CYTOPLASMIC_DOMAIN (PHOBIUS); CYTOPLASMIC_DOMAIN (PHOBIUS); CYTOPLASMIC_DOMAIN (PHOBIUS); TRANSMEMBRANE (PHOBIU…
BnaA02g35970D	GSBRNA2T00036368001	isoflavone reductase homolog p3-like	939	20	0	0.937	-		-	G3DSA:3.90.25.10 (GENE3D); IPR016040 (G3DSA:3.40.50.GENE3D); IPR008030 (PFAM); PTHR10366 (PANTHER); PTHR10366:SF391 (PANTHER); IPR016040 (SUPERFAMILY)
BnaA02g35980D	GSBRNA2T00036369001	glutathione s-transferase dhar2-like	645	20	1.2e-140	0.929	10	F:glutathione dehydrogenase (ascorbate) activity; P:response to cyclopentenone; P:toxin catabolic process; F:glutathione binding; C:cytosol; P:protein glutathionylation; F:glutathione transferase activity; P:oxidation-reduction process; P:response to toxic substance; C:plasma membrane	EC:2.5.1.18; EC:1.8.5.1	IPR004045 (PFAM); IPR010987 (G3DSA:1.20.1050.GENE3D); IPR012336 (G3DSA:3.40.30.GENE3D); PF13410 (PFAM); PTHR11260 (PANTHER); PTHR11260:SF171 (PANTHER); IPR004045 (PROSITE_PROFILES); IPR010987 (PROSITE_PROFILES); IPR010987 (SUPERFAMILY); IPR012336 (SUPERFAMILY)
BnaA02g36150D	GSBRNA2T00020092001	organic cation carnitine transporter 5-like	1539	20	0	0.9145	7	C:plant-type vacuole membrane; P:response to cyclopentenone; P:toxin catabolic process; P:transmembrane transport; F:transmembrane transporter activity; C:integral component of membrane; P:proline transport	-	G3DSA:1.20.1250.20 (GENE3D); G3DSA:1.20.1250.20 (GENE3D); IPR005828 (PFAM); PTHR24064:SF172 (PANTHER); PTHR24064 (PANTHER); TRANSMEMBRANE (PHOBIUS); TRANSMEMBRANE (PHOBIUS); CYTOPLASMIC_DOMAIN (PHOBIUS); CYTOPLASMIC_DOMAIN (PHOBIUS); CYTOPLASMIC_DOMAIN (PHOBIUS); CYTOPLASMIC_DOMAIN (PHOBIUS); CYTOPLASMIC_DOMAIN (PHOBIUS); CYTOPLASMIC_DOMAIN (PHOBIUS); NON_CYTOPLASMIC_DOMAIN (PHOBIUS); TRANSMEMBRA…
BnaA02g36500D	GSBRNA2T00016770001	BnaA02g36500D	504	20	3.1e-117	0.895	3	C:chloroplast; P:root hair elongation; C:vacuolar membrane	-	IPR007493 (PFAM); IPR007493 (G3DSA:2.30.240.GENE3D); PTHR31676:SF27 (PANTHER); PTHR31676 (PANTHER); SIGNAL_PEPTIDE_C_REGION (PHOBIUS); SIGNAL_PEPTIDE_N_REGION (PHOBIUS); SIGNAL_PEPTIDE_H_REGION (PHOBIUS); NON_CYTOPLASMIC_DOMAIN (PHOBIUS); SIGNAL_PEPTIDE (PHOBIUS); SignalP-noTM (SIGNALP_GRAM_NEGATIVE); SignalP-noTM (SIGNALP_EUK); SignalP-TM (SIGNALP_GRAM_POSITIVE); IPR007493 (SUPERFAMILY)
BnaA02g36510D	GSBRNA2T00016772001	indole-3-acetic acid-induced protein arg2-like	282	20	1.3e-59	0.899	19	P:regulation of plant-type hypersensitive response; P:embryo development ending in seed dormancy; P:response to wounding; P:systemic acquired resistance, salicylic acid mediated signaling pathway; P:negative regulation of programmed cell death; P:response to reactive oxygen species; P:cellular response to water deprivation; P:protein targeting to membrane; P:jasmonic acid mediated signaling pathw…	-	IPR004926 (PFAM); PTHR33509 (PANTHER); PTHR33509:SF5 (PANTHER)
BnaA02g37020D	GSBRNA2T00027985001	squalene monooxygenase	1557	20	0	0.9195	7	F:squalene monooxygenase activity; F:flavin adenine dinucleotide binding; C:integral component of membrane; P:oxidation-reduction process; C:extracellular region; P:sterol biosynthetic process; P:pentacyclic triterpenoid biosynthetic process	EC:1.14.13.132; EC:1.14.13	PR00420 (PRINTS); IPR013698 (PFAM); IPR023753 (G3DSA:3.50.50.GENE3D); PF13450 (PFAM); PTHR10835:SF1 (PANTHER); PTHR10835 (PANTHER); CYTOPLASMIC_DOMAIN (PHOBIUS); CYTOPLASMIC_DOMAIN (PHOBIUS); SIGNAL_PEPTIDE (PHOBIUS); TRANSMEMBRANE (PHOBIUS); NON_CYTOPLASMIC_DOMAIN (PHOBIUS); TRANSMEMBRANE (PHOBIUS); SIGNAL_PEPTIDE_C_REGION (PHOBIUS); NON_CYTOPLASMIC_DOMAIN (PHOBIUS); SIGNAL_PEPTIDE_N_REGION (PHO…
BnaA02g37030D	GSBRNA2T00027986001	squalene epoxidase 5-like	1560	20	0	0.893	7	F:squalene monooxygenase activity; F:flavin adenine dinucleotide binding; C:integral component of membrane; P:oxidation-reduction process; C:extracellular region; P:sterol biosynthetic process; P:pentacyclic triterpenoid biosynthetic process	EC:1.14.13.132; EC:1.14.13	IPR013698 (PFAM); IPR023753 (G3DSA:3.50.50.GENE3D); PTHR10835:SF1 (PANTHER); PTHR10835 (PANTHER); NON_CYTOPLASMIC_DOMAIN (PHOBIUS); TRANSMEMBRANE (PHOBIUS); SIGNAL_PEPTIDE (PHOBIUS); CYTOPLASMIC_DOMAIN (PHOBIUS); SIGNAL_PEPTIDE_N_REGION (PHOBIUS); SIGNAL_PEPTIDE_C_REGION (PHOBIUS); SIGNAL_PEPTIDE_H_REGION (PHOBIUS); IPR023753 (SUPERFAMILY); TMhelix (TMHMM); TMhelix (TMHMM)
BnaA03g00100D	GSBRNA2T00049186001	serine threonine-protein kinase chloroplastic	1419	20	0	0.8865	5	F:ATP binding; P:photosystem II stabilization; C:chloroplast thylakoid; F:protein serine/threonine kinase activity; P:protein phosphorylation	EC:2.7.11	Coil (COILS); IPR002290 (SMART); IPR000719 (PFAM); G3DSA:3.30.200.20 (GENE3D); G3DSA:1.10.510.10 (GENE3D); PTHR11584 (PANTHER); IPR008271 (PROSITE_PATTERNS); IPR000719 (PROSITE_PROFILES); IPR011009 (SUPERFAMILY)
BnaA03g00220D	GSBRNA2T00049203001	macrophage migration inhibitory factor homolog isoform x1	381	20	6.2e-86	0.927	3	C:chloroplast; P:inflammatory response; P:response to other organism	-	G3DSA:3.30.429.10 (GENE3D); IPR001398 (PFAM); PTHR11954:SF20 (PANTHER); IPR001398 (PANTHER); IPR001398 (PRODOM); IPR014347 (SUPERFAMILY)
BnaA03g00250D	GSBRNA2T00049207001	achain solution nmr structure of an arabidopsis thaliana protein containing duf538 domain	513	20	2.8e-119	0.963	3	P:biological_process; C:cellular_component; F:molecular_function	-	IPR007493 (PFAM); IPR007493 (G3DSA:2.30.240.GENE3D); PTHR31676 (PANTHER); PTHR31676:SF0 (PANTHER); IPR007493 (SUPERFAMILY)
BnaA03g00260D	GSBRNA2T00049208001	ferritin- chloroplastic	765	20	1.8e-162	0.912	17	C:chloroplast stroma; P:response to zinc ion; F:ferric iron binding; P:response to hydrogen peroxide; F:ferroxidase activity; P:response to cytokinin; C:chloroplast thylakoid membrane; P:cellular iron ion homeostasis; P:response to cold; P:response to bacterium; P:flower development; P:iron ion transport; P:leaf development; C:mitochondrion; P:response to iron ion; P:photosynthesis; P:oxidation-r…	EC:1.16.3.1; EC:1.16.3	IPR012347 (G3DSA:1.20.1260.GENE3D); IPR008331 (PFAM); PTHR11431:SF44 (PANTHER); IPR001519 (PANTHER); IPR014034 (PROSITE_PATTERNS); IPR014034 (PROSITE_PATTERNS); IPR009040 (PROSITE_PROFILES); SignalP-TM (SIGNALP_GRAM_POSITIVE); IPR009078 (SUPERFAMILY)
BnaA03g00310D	GSBRNA2T00049213001	l-type lectin-domain containing receptor kinase	1536	20	0	0.828	23	P:detection of external stimulus; P:regulation of plant-type hypersensitive response; P:detection of biotic stimulus; P:systemic acquired resistance, salicylic acid mediated signaling pathway; P:negative regulation of programmed cell death; F:protein serine/threonine kinase activity; P:protein targeting to membrane; P:seed germination; P:jasmonic acid mediated signaling pathway; P:defense respons…	EC:2.7.11	IPR002290 (SMART); IPR000719 (PFAM); G3DSA:3.30.200.20 (GENE3D); IPR001220 (PFAM); G3DSA:3.30.200.20 (GENE3D); G3DSA:1.10.510.10 (GENE3D); IPR013320 (G3DSA:2.60.120.GENE3D); PTHR27007 (PANTHER); PTHR27007:SF63 (PANTHER); IPR008271 (PROSITE_PATTERNS); TRANSMEMBRANE (PHOBIUS); SIGNAL_PEPTIDE_H_REGION (PHOBIUS); CYTOPLASMIC_DOMAIN (PHOBIUS); NON_CYTOPLASMIC_DOMAIN (PHOBIUS); SIGNAL_PEPTIDE_N_REGION …
BnaA03g00350D	GSBRNA2T00049217001	thylakoid carrier chloroplastic	1218	20	0	0.9065	11	P:purine nucleoside transmembrane transport; P:anion transmembrane transport; C:chloroplast envelope; C:integral component of membrane; P:photosystem II repair; P:photoprotection; P:ATP transport; P:nucleotide transmembrane transport; C:mitochondrial inner membrane; F:ATP transmembrane transporter activity; C:chloroplast thylakoid membrane	-	IPR002067 (PRINTS); IPR023395 (G3DSA:1.50.40.GENE3D); IPR018108 (PFAM); PTHR24089 (PANTHER); PTHR24089:SF190 (PANTHER); TRANSMEMBRANE (PHOBIUS); NON_CYTOPLASMIC_DOMAIN (PHOBIUS); CYTOPLASMIC_DOMAIN (PHOBIUS); IPR018108 (PROSITE_PROFILES); IPR023395 (SUPERFAMILY)
BnaA03g00370D	GSBRNA2T00049219001	vesicle transport protein got1b-like	423	20	3.1e-80	0.9605	2	P:vesicle-mediated transport; C:plasma membrane	-	IPR007305 (PFAM); PTHR21493 (PANTHER); NON_CYTOPLASMIC_DOMAIN (PHOBIUS); TRANSMEMBRANE (PHOBIUS); NON_CYTOPLASMIC_DOMAIN (PHOBIUS); CYTOPLASMIC_DOMAIN (PHOBIUS); CYTOPLASMIC_DOMAIN (PHOBIUS); TRANSMEMBRANE (PHOBIUS); TRANSMEMBRANE (PHOBIUS); CYTOPLASMIC_DOMAIN (PHOBIUS); TRANSMEMBRANE (PHOBIUS); TMhelix (TMHMM); TMhelix (TMHMM); TMhelix (TMHMM); TMhelix (TMHMM)
BnaA03g00380D	GSBRNA2T00049220001	pyridoxal biosynthesis protein	930	20	0	0.983	18	P:chlorophyll metabolic process; P:pyridoxal phosphate biosynthetic process; P:hyperosmotic salinity response; F:protein homodimerization activity; P:pentose-phosphate shunt; P:cellular amino acid metabolic process; P:response to lipid hydroperoxide; F:pyridoxal 5'-phosphate synthase (glutamine hydrolysing) activity; C:plasma membrane; P:maltose metabolic process; P:pyridoxine biosynthetic proces…	EC:4.3.3.6	IPR001852 (PIRSF); IPR001852 (TIGRFAM); IPR001852 (PFAM); IPR013785 (G3DSA:3.20.20.GENE3D); PTHR31829 (PANTHER); IPR001852 (PROSITE_PATTERNS); IPR001852 (PROSITE_PROFILES); IPR001852 (HAMAP); IPR011060 (SUPERFAMILY)
BnaA03g00460D	GSBRNA2T00049228001	sulfoquinovosyl transferase sqd2-like	1605	20	0	0.919	12	P:chlorophyll biosynthetic process; P:carotenoid biosynthetic process; P:unsaturated fatty acid biosynthetic process; C:chloroplast membrane; P:galactolipid biosynthetic process; C:integral component of membrane; P:isopentenyl diphosphate biosynthetic process, methylerythritol 4-phosphate pathway; P:glucosinolate biosynthetic process; F:UDP-sulfoquinovose:DAG sulfoquinovosyltransferase activity; …	-	IPR001296 (PFAM); IPR028098 (PFAM); G3DSA:3.40.50.2000 (GENE3D); PTHR12526 (PANTHER); PTHR12526:SF340 (PANTHER); SignalP-TM (SIGNALP_GRAM_POSITIVE); SSF53756 (SUPERFAMILY)
BnaA03g00550D	GSBRNA2T00049238001	PREDICTED: uncharacterized protein LOC106377105	276	20	2.8e-49	0.9305	1	P:fatty acid beta-oxidation	-	IPR006476 (PFAM); IPR006476 (TIGRFAM); PTHR31871 (PANTHER); PTHR31871:SF3 (PANTHER)
BnaA03g00570D	GSBRNA2T00049240001	protein gpr107-like	1242	20	0	0.752	2	C:chloroplast; C:integral component of membrane	-	IPR009637 (PFAM); PTHR21229:SF21 (PANTHER); IPR009637 (PANTHER); TRANSMEMBRANE (PHOBIUS); NON_CYTOPLASMIC_DOMAIN (PHOBIUS); CYTOPLASMIC_DOMAIN (PHOBIUS); NON_CYTOPLASMIC_DOMAIN (PHOBIUS); NON_CYTOPLASMIC_DOMAIN (PHOBIUS); SIGNAL_PEPTIDE_C_REGION (PHOBIUS); CYTOPLASMIC_DOMAIN (PHOBIUS); SIGNAL_PEPTIDE (PHOBIUS); CYTOPLASMIC_DOMAIN (PHOBIUS); NON_CYTOPLASMIC_DOMAIN (PHOBIUS); SIGNAL_PEPTIDE_N_REGIO…
BnaA03g00640D	GSBRNA2T00049249001	protein reveille 4-like isoform x1	831	20	1.7e-156	0.904	17	P:response to salt stress; P:transcription, DNA-templated; P:regulation of transcription, DNA-templated; P:response to jasmonic acid; P:response to cadmium ion; F:chromatin binding; P:response to salicylic acid; P:circadian rhythm; P:response to ethylene; P:response to auxin; P:photoperiodism, flowering; C:nucleus; F:DNA binding; P:response to gibberellin; F:transcription factor activity, sequenc…	-	IPR001005 (SMART); IPR009057 (G3DSA:1.10.10.GENE3D); IPR001005 (PFAM); IPR006447 (TIGRFAM); PTHR12802 (PANTHER); PTHR12802:SF52 (PANTHER); IPR017930 (PROSITE_PROFILES); IPR009057 (SUPERFAMILY)
BnaA03g00720D	GSBRNA2T00049257001	40s ribosomal protein s23-2	411	20	4.3e-92	0.977	8	F:zinc ion binding; F:structural constituent of ribosome; C:cytosolic small ribosomal subunit; F:histone binding; P:regulation of transcription, DNA-templated; C:Golgi apparatus; C:nucleolus; P:translation	-	IPR006032 (PIRSF); IPR006032 (PFAM); IPR012340 (G3DSA:2.40.50.GENE3D); IPR005680 (TIGRFAM); IPR006032 (PANTHER); PTHR11652:SF16 (PANTHER); IPR006032 (PROSITE_PATTERNS); IPR012340 (SUPERFAMILY)
BnaA03g00750D	GSBRNA2T00049261001	BnaA03g00750D	261	20	7.6e-44	0.822	1	C:extracellular region	-	SIGNAL_PEPTIDE_H_REGION (PHOBIUS); SIGNAL_PEPTIDE_C_REGION (PHOBIUS); NON_CYTOPLASMIC_DOMAIN (PHOBIUS); SIGNAL_PEPTIDE_N_REGION (PHOBIUS); SIGNAL_PEPTIDE (PHOBIUS); SignalP-noTM (SIGNALP_EUK); SignalP-TM (SIGNALP_GRAM_POSITIVE); TMhelix (TMHMM)
BnaA03g00800D	GSBRNA2T00049267001	BnaA03g00800D	537	20	5.2e-94	0.854	1	C:nucleus	-	IPR007608 (PFAM); PTHR33083 (PANTHER); PTHR33083:SF10 (PANTHER)
BnaA03g00820D	GSBRNA2T00049269001	isocitrate dehydrogenase	1125	20	0	0.967	17	F:zinc ion binding; P:response to fructose; P:isocitrate metabolic process; P:root hair elongation; P:tricarboxylic acid cycle; P:proteasome assembly; P:response to cytokinin; P:response to sucrose; F:magnesium ion binding; F:ATP binding; C:chloroplast; F:isocitrate dehydrogenase (NAD+) activity; P:response to glucose; P:proteasome-mediated ubiquitin-dependent protein catabolic process; F:NAD bin…	EC:1.1.1.41; EC:1.1.1	IPR024084 (G3DSA:3.40.718.GENE3D); IPR024084 (PFAM); IPR004434 (TIGRFAM); IPR001804 (PANTHER); IPR019818 (PROSITE_PATTERNS); SignalP-TM (SIGNALP_GRAM_POSITIVE); SSF53659 (SUPERFAMILY)
BnaA03g00840D	GSBRNA2T00049273001	cysteine proteinases superfamily protein	1056	20	0	0.913	3	C:nucleus; P:proteolysis; F:cysteine-type peptidase activity	EC:3.4	IPR003323 (PFAM); PTHR12419:SF19 (PANTHER); PTHR12419 (PANTHER); IPR003323 (PROSITE_PROFILES); SSF54001 (SUPERFAMILY)
BnaA03g00870D	GSBRNA2T00049277001	transient receptor potential	1185	20	6.9e-91	0.8655	6	P:cellular transition metal ion homeostasis; F:transition metal ion binding; C:cytoplasm; P:metal ion transport; P:response to chitin; C:plasma membrane	-	G3DSA:3.30.70.100 (GENE3D); IPR006121 (PFAM); PTHR22814 (PANTHER); PTHR22814:SF113 (PANTHER); IPR006121 (PROSITE_PROFILES); IPR006121 (SUPERFAMILY); IPR006121 (SUPERFAMILY)
BnaA03g00930D	GSBRNA2T00049285001	uncharacterized permease -like	2697	20	0	0.9125	9	P:nucleobase transport; P:transmembrane transport; C:chloroplast membrane; C:integral component of membrane; P:pyrimidine nucleobase salvage; P:response to UV; P:flavonoid biosynthetic process; C:plasma membrane; F:nucleobase transmembrane transporter activity	-	Coil (COILS); Coil (COILS); IPR001248 (PFAM); IPR012681 (TIGRFAM); PTHR30618 (PANTHER); PTHR30618:SF0 (PANTHER); TRANSMEMBRANE (PHOBIUS); TRANSMEMBRANE (PHOBIUS); CYTOPLASMIC_DOMAIN (PHOBIUS); CYTOPLASMIC_DOMAIN (PHOBIUS); NON_CYTOPLASMIC_DOMAIN (PHOBIUS); TRANSMEMBRANE (PHOBIUS); TRANSMEMBRANE (PHOBIUS); TRANSMEMBRANE (PHOBIUS); NON_CYTOPLASMIC_DOMAIN (PHOBIUS); TRANSMEMBRANE (PHOBIUS); CYTOPLAS…
BnaA03g01180D	GSBRNA2T00049315001	cysteine-rich and transmembrane domain-containing protein a	198	20	1.3e-39	0.781	4	P:regulation of plant-type hypersensitive response; P:positive regulation of flavonoid biosynthetic process; P:protein targeting to membrane; C:plasma membrane	-	IPR028144 (PFAM)
BnaA03g01250D	GSBRNA2T00049322001	nac domain-containing protein 78-like isoform x2	1701	20	0	0.893	32	P:hyperosmotic salinity response; P:response to salt; F:transcription regulatory region DNA binding; P:positive regulation of programmed cell death; P:seed morphogenesis; P:response to jasmonic acid; P:positive regulation of leaf senescence; F:sequence-specific DNA binding; P:ethylene-activated signaling pathway; P:positive regulation of sequence-specific DNA binding transcription factor activity…	-	IPR003441 (PFAM); PTHR31989:SF43 (PANTHER); PTHR31989 (PANTHER); NON_CYTOPLASMIC_DOMAIN (PHOBIUS); TRANSMEMBRANE (PHOBIUS); CYTOPLASMIC_DOMAIN (PHOBIUS); IPR003441 (PROSITE_PROFILES); IPR003441 (SUPERFAMILY); TMhelix (TMHMM)
BnaA03g01300D	GSBRNA2T00049331001	phytol kinase chloroplastic-like	624	20	1.3e-117	0.864	7	F:phosphatidate cytidylyltransferase activity; C:chloroplast membrane; C:integral component of membrane; P:phospholipid biosynthetic process; P:phosphorylation; P:vitamin E biosynthetic process; F:phytol kinase activity	EC:2.7.1; EC:2.7.7.41	PTHR32523 (PANTHER); NON_CYTOPLASMIC_DOMAIN (PHOBIUS); CYTOPLASMIC_DOMAIN (PHOBIUS); SIGNAL_PEPTIDE_H_REGION (PHOBIUS); TRANSMEMBRANE (PHOBIUS); SIGNAL_PEPTIDE (PHOBIUS); TRANSMEMBRANE (PHOBIUS); SIGNAL_PEPTIDE_N_REGION (PHOBIUS); SIGNAL_PEPTIDE_C_REGION (PHOBIUS); TRANSMEMBRANE (PHOBIUS); NON_CYTOPLASMIC_DOMAIN (PHOBIUS); CYTOPLASMIC_DOMAIN (PHOBIUS); TMhelix (TMHMM); TMhelix (TMHMM)
BnaA03g01420D	GSBRNA2T00049344001	transcription factor divaricata-like	636	20	2.6e-136	0.9055	6	C:nucleus; F:DNA binding; F:transcription factor activity, sequence-specific DNA binding; P:heat acclimation; P:regulation of transcription, DNA-templated; F:chromatin binding	-	IPR001005 (SMART); IPR009057 (G3DSA:1.10.10.GENE3D); IPR009057 (G3DSA:1.10.10.GENE3D); IPR006447 (TIGRFAM); IPR001005 (PFAM); PTHR24078 (PANTHER); PTHR24078:SF261 (PANTHER); IPR017930 (PROSITE_PROFILES); IPR009057 (SUPERFAMILY); IPR009057 (SUPERFAMILY)
BnaA03g01450D	GSBRNA2T00049351001	40s ribosomal protein s17-2-like	408	20	1.9e-91	0.943	9	P:RNA methylation; F:structural constituent of ribosome; C:cytosolic small ribosomal subunit; P:purine nucleotide biosynthetic process; C:Golgi apparatus; P:ribosomal small subunit assembly; C:nucleolus; P:translational elongation; C:plasma membrane	-	IPR001210 (G3DSA:1.10.60.GENE3D); IPR001210 (PFAM); IPR001210 (PANTHER); IPR018273 (PROSITE_PATTERNS); IPR001210 (HAMAP); IPR001210 (SUPERFAMILY)
BnaA03g01480D	GSBRNA2T00049355001	charged multivesicular body protein 5-like	717	20	4.4e-152	0.9505	15	P:regulation of plant-type hypersensitive response; P:salicylic acid mediated signaling pathway; P:vacuolar transport; P:protein targeting to membrane; P:jasmonic acid mediated signaling pathway; P:response to ethylene; C:nucleus; P:abscisic acid-activated signaling pathway; F:protein binding; P:vesicle-mediated transport; C:cytoplasm; P:endoplasmic reticulum unfolded protein response; P:response…	-	Coil (COILS); Coil (COILS); IPR005024 (PFAM); PTHR22761 (PANTHER); PTHR22761:SF17 (PANTHER)
BnaA03g01490D	GSBRNA2T00049356001	calcium-dependent protein kinase 1-like	1767	20	0	0.903	8	C:peroxisome; F:ATP binding; C:chloroplast; F:protein binding; F:calcium ion binding; C:membrane; P:protein autophosphorylation; F:calmodulin-dependent protein kinase activity	EC:2.7.11; EC:2.7.11.17	IPR002290 (SMART); IPR002048 (SMART); IPR000719 (PFAM); IPR002048 (PFAM); G3DSA:1.10.510.10 (GENE3D); IPR011992 (G3DSA:1.10.238.GENE3D); IPR011992 (G3DSA:1.10.238.GENE3D); G3DSA:3.30.200.20 (GENE3D); IPR011992 (G3DSA:1.10.238.GENE3D); PTHR24349 (PANTHER); PTHR24349:SF161 (PANTHER); IPR018247 (PROSITE_PATTERNS); IPR017441 (PROSITE_PATTERNS); IPR008271 (PROSITE_PATTERNS); IPR000719 (PROSITE_PROFILE…
BnaA03g01540D	GSBRNA2T00049362001	phospholipid-transporting atpase 1-like	3453	20	0	0.959	13	P:regulation of plant-type hypersensitive response; F:ATPase activity, coupled to transmembrane movement of ions, phosphorylative mechanism; P:metabolic process; P:positive regulation of flavonoid biosynthetic process; F:phospholipid-translocating ATPase activity; P:protein targeting to membrane; C:intracellular; C:plasma membrane; F:magnesium ion binding; F:ATP binding; F:protein binding; P:phos…	EC:3.6.1; EC:3.6.1.3; EC:3.6.3.1; EC:3.6.1.15	IPR001757 (PRINTS); IPR023214 (G3DSA:3.40.50.GENE3D); IPR032630 (PFAM); IPR032631 (PFAM); IPR023299 (G3DSA:3.40.1110.GENE3D); IPR006539 (TIGRFAM); IPR001757 (TIGRFAM); IPR008250 (PFAM); PF12710 (PFAM); IPR008250 (G3DSA:2.70.150.GENE3D); IPR006539 (PANTHER); PTHR24092:SF74 (PANTHER); IPR018303 (PROSITE_PATTERNS); NON_CYTOPLASMIC_DOMAIN (PHOBIUS); TRANSMEMBRANE (PHOBIUS); NON_CYTOPLASMIC_DOMAIN (PH…
BnaA03g01570D	GSBRNA2T00049365001	nicotianamine synthase 1	963	20	0	0.9575	8	P:pollen tube growth; P:nicotianamine biosynthetic process; P:cellular response to ethylene stimulus; P:cellular response to nitric oxide; P:pollen development; P:phloem transport; F:nicotianamine synthase activity; P:cellular response to iron ion	EC:2.5.1.43	IPR004298 (PFAM); IPR029063 (G3DSA:3.40.50.GENE3D); PTHR32266 (PANTHER); PTHR32266:SF12 (PANTHER); IPR004298 (PROSITE_PROFILES); IPR029063 (SUPERFAMILY)
BnaA03g01650D	GSBRNA2T00049375001	flavonol synthase flavanone 3-hydroxylase-like	1119	20	0	0.953	9	P:jasmonic acid biosynthetic process; C:cytoplasm; F:iron ion binding; F:oxidoreductase activity, acting on paired donors, with incorporation or reduction of molecular oxygen, 2-oxoglutarate as one donor, and incorporation of one atom each of oxygen into both donors; P:response to wounding; P:response to karrikin; P:response to fungus; P:oxidation-reduction process; P:jasmonic acid mediated signa…	EC:1.14.11	IPR002283 (PRINTS); IPR027443 (G3DSA:2.60.120.GENE3D); IPR005123 (PFAM); IPR026992 (PFAM); PTHR10209:SF155 (PANTHER); PTHR10209 (PANTHER); IPR005123 (PROSITE_PROFILES); SSF51197 (SUPERFAMILY)
BnaA03g01690D	GSBRNA2T00049379001	---NA---	1785	0	-	-	-		-	Coil (COILS); IPR019999 (PRINTS); IPR015890 (PFAM); IPR005256 (TIGRFAM); IPR006805 (PFAM); IPR005801 (G3DSA:3.60.120.GENE3D); PTHR11236 (PANTHER); PTHR11236:SF20 (PANTHER); SignalP-TM (SIGNALP_GRAM_POSITIVE); IPR005801 (SUPERFAMILY)
BnaA03g01760D	GSBRNA2T00049386001	26s proteasome non-atpase regulatory subunit 7 homolog a	927	20	0	0.9885	9	P:regulation of unidimensional cell growth; P:proteasome-mediated ubiquitin-dependent protein catabolic process; P:innate immune response; C:cytosol; P:DNA endoreduplication; C:proteasome regulatory particle, lid subcomplex; P:leaf morphogenesis; P:proteasome core complex assembly; P:response to misfolded protein	-	IPR000555 (SMART); IPR024969 (PFAM); IPR000555 (PFAM); PTHR10540 (PANTHER); PTHR10540:SF7 (PANTHER); CYTOPLASMIC_DOMAIN (PHOBIUS); TRANSMEMBRANE (PHOBIUS); NON_CYTOPLASMIC_DOMAIN (PHOBIUS)
BnaA03g01790D	GSBRNA2T00049389001	cytochrome p450 71a1-like	1506	20	0	0.878	5	F:iron ion binding; F:oxidoreductase activity, acting on paired donors, with incorporation or reduction of molecular oxygen; P:oxidation-reduction process; F:monooxygenase activity; F:heme binding	-	IPR001128 (PRINTS); IPR002401 (PRINTS); IPR001128 (PFAM); IPR001128 (G3DSA:1.10.630.GENE3D); PTHR24298 (PANTHER); IPR017972 (PROSITE_PATTERNS); NON_CYTOPLASMIC_DOMAIN (PHOBIUS); TRANSMEMBRANE (PHOBIUS); CYTOPLASMIC_DOMAIN (PHOBIUS); IPR001128 (SUPERFAMILY); TMhelix (TMHMM)
BnaA03g02010D	GSBRNA2T00129637001	staphylococcal nuclease domain-containing protein 1-like	2976	20	0	0.943	20	C:cytoplasmic stress granule; P:response to salt stress; P:posttranscriptional gene silencing by RNA; C:cytoplasmic mRNA processing body; C:endoplasmic reticulum; P:response to cadmium ion; P:mRNA catabolic process; P:regulation of nucleic acid-templated transcription; P:protein secretion; C:plasma membrane; C:nuclear envelope; C:chloroplast; F:transcription cofactor activity; F:RNA binding; C:ce…	EC:3.1	Coil (COILS); IPR002999 (SMART); IPR016685 (PIRSF); IPR016071 (SMART); IPR016071 (G3DSA:2.40.50.GENE3D); G3DSA:2.30.30.140 (GENE3D); IPR002999 (PFAM); IPR016071 (G3DSA:2.40.50.GENE3D); IPR016071 (PFAM); IPR030481 (PTHR12302:PANTHER); PTHR12302 (PANTHER); IPR002999 (PROSITE_PROFILES); IPR016071 (PROSITE_PROFILES); IPR016071 (SUPERFAMILY); IPR016071 (SUPERFAMILY); IPR016071 (SUPERFAMILY); SSF63748 …
BnaA03g02040D	GSBRNA2T00129641001	glutamate dehydrogenase 2	1212	20	0	0.978	18	F:zinc ion binding; P:membrane fusion; P:response to salt stress; P:phenylpropanoid metabolic process; C:Golgi apparatus; F:glutamate dehydrogenase [NAD(P)+] activity; P:cellular modified amino acid biosynthetic process; P:response to cadmium ion; F:glutamate dehydrogenase (NAD+) activity; C:vacuolar membrane; P:polyamine catabolic process; P:para-aminobenzoic acid metabolic process; F:ATP bindin…	EC:1.4.1.3; EC:1.4.1.2	IPR006095 (PRINTS); IPR014362 (PIRSF); IPR006096 (SMART); IPR006097 (PFAM); IPR016040 (G3DSA:3.40.50.GENE3D); G3DSA:3.40.192.10 (GENE3D); IPR006096 (PFAM); PTHR11606:SF12 (PANTHER); PTHR11606 (PANTHER); IPR006095 (PROSITE_PATTERNS); IPR016040 (SUPERFAMILY); SSF53223 (SUPERFAMILY)
BnaA03g02250D	GSBRNA2T00129668001	uncharacterized acetyltransferase at3g50280-like	1416	20	0	0.8635	3	F:transferase activity, transferring acyl groups other than amino-acyl groups; C:cytoplasm; P:metabolic process	-	IPR003480 (PFAM); IPR023213 (G3DSA:3.30.559.GENE3D); IPR023213 (G3DSA:3.30.559.GENE3D); PTHR31896 (PANTHER)
BnaA03g02320D	GSBRNA2T00129675001	at5g08050 f13g24_250	474	20	1.9e-58	0.9085	7	P:chlorophyll biosynthetic process; P:pentose-phosphate shunt; P:positive regulation of transcription, DNA-templated; P:response to karrikin; P:photosynthetic electron transport in photosystem I; P:chloroplast organization; C:chloroplast thylakoid membrane	-	IPR009500 (PFAM); PTHR31425 (PANTHER); TRANSMEMBRANE (PHOBIUS); CYTOPLASMIC_DOMAIN (PHOBIUS); TRANSMEMBRANE (PHOBIUS); CYTOPLASMIC_DOMAIN (PHOBIUS); NON_CYTOPLASMIC_DOMAIN (PHOBIUS); SignalP-TM (SIGNALP_GRAM_POSITIVE); TMhelix (TMHMM); TMhelix (TMHMM)
BnaA03g02450D	GSBRNA2T00129690001	succinyl- ligase	1041	20	0	0.9645	22	P:gluconeogenesis; P:response to salt stress; P:response to fructose; P:glycolytic process; P:photorespiration; P:tricarboxylic acid cycle; P:response to cadmium ion; F:succinate-CoA ligase (ADP-forming) activity; P:proteasome core complex assembly; P:ubiquitin-dependent protein catabolic process; P:response to sucrose; F:ATP binding; P:response to glucose; P:systemic acquired resistance; F:ATP c…	EC:6.2.1.5; EC:2.3.3.8; EC:6.2.1	IPR005810 (PRINTS); IPR005810 (PIRSF); IPR003781 (SMART); IPR003781 (PFAM); IPR005810 (TIGRFAM); IPR016102 (G3DSA:3.40.50.GENE3D); IPR005811 (PFAM); IPR016040 (G3DSA:3.40.50.GENE3D); PTHR11117:SF9 (PANTHER); PTHR11117 (PANTHER); IPR017440 (PROSITE_PATTERNS); IPR005810 (PROSITE_PATTERNS); SignalP-TM (SIGNALP_GRAM_POSITIVE); IPR016102 (SUPERFAMILY); IPR016040 (SUPERFAMILY)
BnaA03g02470D	GSBRNA2T00129692001	transcription factor tcp21-like	531	20	8.1e-70	0.9045	20	P:regulation of plant-type hypersensitive response; P:transcription, DNA-templated; P:systemic acquired resistance, salicylic acid mediated signaling pathway; P:negative regulation of sequence-specific DNA binding transcription factor activity; P:regulation of circadian rhythm; P:protein targeting to membrane; P:jasmonic acid mediated signaling pathway; P:leaf morphogenesis; C:nucleus; F:DNA bind…	-	IPR005333 (PFAM); PTHR31072:SF7 (PANTHER); PTHR31072 (PANTHER); IPR017887 (PROSITE_PROFILES)
BnaA03g02500D	GSBRNA2T00129695001	gem-like protein 4	612	20	9.5e-147	0.872	1	C:chloroplast	-	IPR004182 (SMART); IPR004182 (PFAM); IPR011993 (G3DSA:2.30.29.GENE3D); PTHR31969:SF1 (PANTHER); PTHR31969 (PANTHER)
BnaA03g02620D	GSBRNA2T00129714001	atp synthase subunit beta- mitochondrial-like	1665	20	0	0.986	5	C:mitochondrial proton-transporting ATP synthase complex, catalytic core F(1); F:ATP binding; P:ATP hydrolysis coupled proton transport; P:ATP synthesis coupled proton transport; F:proton-transporting ATP synthase activity, rotational mechanism	EC:3.6.1; EC:3.6.1.3; EC:3.6.1.15	IPR003593 (SMART); PIRSF039072 (PIRSF); IPR004100 (PFAM); IPR020971 (PFAM); IPR027417 (G3DSA:3.40.50.GENE3D); IPR024034 (G3DSA:1.10.1140.GENE3D); IPR000194 (PFAM); G3DSA:2.40.10.170 (GENE3D); IPR000793 (PFAM); IPR005722 (TIGRFAM); PTHR15184 (PANTHER); PTHR15184:SF45 (PANTHER); IPR020003 (PROSITE_PATTERNS); SIGNAL_PEPTIDE_H_REGION (PHOBIUS); SIGNAL_PEPTIDE_N_REGION (PHOBIUS); SIGNAL_PEPTIDE_C_REGI…
BnaA03g02640D	GSBRNA2T00129716001	protein ataf2-like	789	20	0	0.8835	13	P:transcription, DNA-templated; P:multicellular organism development; P:regulation of cell size; P:response to wounding; P:regulation of transcription, DNA-templated; P:response to jasmonic acid; P:response to fungus; P:response to salicylic acid; F:protein histidine kinase binding; P:response to light stimulus; P:response to sucrose; C:nucleus; F:DNA binding	-	IPR003441 (PFAM); PTHR31719 (PANTHER); PTHR31719:SF17 (PANTHER); IPR003441 (PROSITE_PROFILES); IPR003441 (SUPERFAMILY)
BnaA03g02650D	GSBRNA2T00129718001	amino acid permease 2	1464	20	0	0.974	15	P:divalent metal ion transport; P:regulation of plant-type hypersensitive response; P:response to salt stress; P:response to fructose; P:positive regulation of flavonoid biosynthetic process; F:symporter activity; F:amino acid transmembrane transporter activity; P:protein targeting to membrane; C:intracellular; P:amino acid transmembrane transport; C:integral component of plasma membrane; P:water…	-	IPR013057 (PFAM); PTHR22950:SF295 (PANTHER); PTHR22950 (PANTHER); TRANSMEMBRANE (PHOBIUS); NON_CYTOPLASMIC_DOMAIN (PHOBIUS); TRANSMEMBRANE (PHOBIUS); CYTOPLASMIC_DOMAIN (PHOBIUS); TRANSMEMBRANE (PHOBIUS); TRANSMEMBRANE (PHOBIUS); TRANSMEMBRANE (PHOBIUS); TRANSMEMBRANE (PHOBIUS); TRANSMEMBRANE (PHOBIUS); NON_CYTOPLASMIC_DOMAIN (PHOBIUS); CYTOPLASMIC_DOMAIN (PHOBIUS); CYTOPLASMIC_DOMAIN (PHOBIUS); …
BnaA03g02850D	GSBRNA2T00129744001	ras-related protein rabh1e	624	20	2.6e-149	0.967	9	F:GTP binding; P:nucleocytoplasmic transport; P:membrane fusion; P:small GTPase mediated signal transduction; F:GTPase activity; P:metabolic process; C:Golgi membrane; P:intra-Golgi vesicle-mediated transport; P:intracellular protein transport	EC:3.6.1; EC:3.6.1.15	PR00449 (PRINTS); IPR003579 (SMART); IPR020849 (SMART); IPR002041 (SMART); IPR003578 (SMART); IPR005225 (TIGRFAM); IPR001806 (PFAM); IPR027417 (G3DSA:3.40.50.GENE3D); PTHR24073 (PANTHER); PTHR24073:SF474 (PANTHER); PS51419 (PROSITE_PROFILES); IPR027417 (SUPERFAMILY)
BnaA03g02890D	GSBRNA2T00129749001	histone h3-like	285	20	5.5e-45	0.848	4	C:nucleus; F:DNA binding; F:protein heterodimerization activity; C:nucleosome	-	IPR000164 (PRINTS); IPR000164 (SMART); IPR007125 (PFAM); IPR009072 (G3DSA:1.10.20.GENE3D); IPR009072 (G3DSA:1.10.20.GENE3D); IPR000164 (PANTHER); IPR000164 (PROSITE_PATTERNS); IPR009072 (SUPERFAMILY)
BnaA03g03400D	GSBRNA2T00129814001	aspartate aminotransferase chloroplastic	1359	20	0	0.952	20	F:pyridoxal phosphate binding; F:L-phenylalanine:2-oxoglutarate aminotransferase activity; P:ethylene biosynthetic process; P:leaf senescence; P:aspartate metabolic process; P:root hair elongation; F:L-aspartate:2-oxoglutarate aminotransferase activity; P:response to cytokinin; P:2-oxoglutarate metabolic process; P:proteasome core complex assembly; C:peroxisome; C:chloroplast; P:glutamate metabol…	EC:2.6.1.9; EC:2.6.1.57; EC:2.6.1.5; EC:2.6.1.1	IPR000796 (PRINTS); IPR015421 (G3DSA:3.40.640.GENE3D); IPR004839 (PFAM); IPR000796 (PANTHER); PTHR11879:SF16 (PANTHER); IPR004838 (PROSITE_PATTERNS); IPR015424 (SUPERFAMILY)
BnaA03g03440D	GSBRNA2T00129818001	nadp-dependent malic enzyme 2	1767	20	0	0.981	26	P:pentose-phosphate shunt, oxidative branch; P:regulation of plant-type hypersensitive response; P:cytoskeleton organization; C:vacuolar membrane; C:chloroplast; C:plasmodesma; F:NAD binding; C:apoplast; C:cytosol; F:oxidoreductase activity, acting on NAD(P)H, NAD(P) as acceptor; P:proteasomal protein catabolic process; P:gluconeogenesis; P:response to osmotic stress; P:positive regulation of fla…	EC:4.1.1.3; EC:1.1.1.38; EC:1.1.1.39; EC:1.1.1.40	IPR001891 (PRINTS); IPR001891 (PIRSF); IPR012302 (SMART); IPR012301 (PFAM); IPR016040 (G3DSA:3.40.50.GENE3D); IPR012301 (G3DSA:3.40.50.GENE3D); IPR012302 (PFAM); PTHR23406:SF31 (PANTHER); PTHR23406 (PANTHER); IPR015884 (PROSITE_PATTERNS); SSF53223 (SUPERFAMILY); IPR016040 (SUPERFAMILY)
BnaA03g03450D	GSBRNA2T00129820001	upf0664 stress-induced	624	20	4.2e-131	0.936	3	C:nucleus; C:cytosol; C:plasma membrane	-	IPR018826 (PFAM); PTHR31606 (PANTHER); IPR011993 (SUPERFAMILY)
BnaA03g03530D	GSBRNA2T00129828001	---NA---	195	0	-	-	-		-	SIGNAL_PEPTIDE_H_REGION (PHOBIUS); SIGNAL_PEPTIDE (PHOBIUS); NON_CYTOPLASMIC_DOMAIN (PHOBIUS); TRANSMEMBRANE (PHOBIUS); CYTOPLASMIC_DOMAIN (PHOBIUS); SIGNAL_PEPTIDE_N_REGION (PHOBIUS); SIGNAL_PEPTIDE_C_REGION (PHOBIUS); SignalP-TM (SIGNALP_GRAM_POSITIVE); SignalP-TM (SIGNALP_EUK); SignalP-TM (SIGNALP_GRAM_NEGATIVE); TMhelix (TMHMM); TMhelix (TMHMM)
BnaA03g03760D	GSBRNA2T00129853001	serine rich protein	984	20	8.5e-177	0.8035	2	C:nucleus; P:circadian rhythm	-	Coil (COILS); PTHR33541 (PANTHER); PTHR33541:SF5 (PANTHER)
BnaA03g04160D	GSBRNA2T00129904001	probable wrky transcription factor 75	444	20	1.1e-104	0.8675	13	P:atrichoblast differentiation; P:transcription, DNA-templated; P:regulation of DNA-templated transcription in response to stress; P:cellular response to water deprivation; P:response to ethylene; P:lateral root development; F:core promoter sequence-specific DNA binding; P:negative regulation of transcription from RNA polymerase II promoter; C:nucleus; F:transcription factor activity, sequence-sp…	-	IPR003657 (SMART); IPR003657 (G3DSA:2.20.25.GENE3D); IPR003657 (PFAM); PTHR31221 (PANTHER); PTHR31221:SF33 (PANTHER); IPR003657 (PROSITE_PROFILES); IPR003657 (SUPERFAMILY)
BnaA03g04190D	GSBRNA2T00129907001	glucose-6-phosphate 1-dehydrogenase chloroplastic-like	1905	20	0	0.969	6	C:chloroplast stroma; F:NADP binding; P:pentose-phosphate shunt, oxidative branch; P:oxidation-reduction process; P:glucose metabolic process; F:glucose-6-phosphate dehydrogenase activity	EC:1.1.1.49	IPR001282 (PRINTS); G3DSA:3.30.360.10 (GENE3D); IPR001282 (TIGRFAM); IPR022674 (PFAM); IPR016040 (G3DSA:3.40.50.GENE3D); IPR022675 (PFAM); PTHR23429:SF3 (PANTHER); IPR001282 (PANTHER); IPR019796 (PROSITE_PATTERNS); IPR001282 (HAMAP); SSF55347 (SUPERFAMILY); IPR016040 (SUPERFAMILY)
BnaA03g04230D	GSBRNA2T00129911001	bidirectional sugar transporter sweet15-like	879	20	0	0.916	8	C:integral component of plasma membrane; P:cellular response to osmotic stress; P:sucrose transport; P:leaf senescence; P:cellular response to abscisic acid stimulus; P:cellular response to salicylic acid stimulus; F:sucrose transmembrane transporter activity; P:carbohydrate transmembrane transport	-	IPR004316 (PFAM); PTHR10791:SF34 (PANTHER); PTHR10791 (PANTHER); TRANSMEMBRANE (PHOBIUS); TRANSMEMBRANE (PHOBIUS); CYTOPLASMIC_DOMAIN (PHOBIUS); CYTOPLASMIC_DOMAIN (PHOBIUS); CYTOPLASMIC_DOMAIN (PHOBIUS); NON_CYTOPLASMIC_DOMAIN (PHOBIUS); NON_CYTOPLASMIC_DOMAIN (PHOBIUS); TRANSMEMBRANE (PHOBIUS); TRANSMEMBRANE (PHOBIUS); TRANSMEMBRANE (PHOBIUS); NON_CYTOPLASMIC_DOMAIN (PHOBIUS); NON_CYTOPLASMIC_D…
BnaA03g04250D	GSBRNA2T00129915001	protein tify 9-like isoform x1	588	20	7.2e-127	0.8925	17	P:hyperosmotic salinity response; F:protein homodimerization activity; P:jasmonic acid biosynthetic process; P:transcription, DNA-templated; P:response to wounding; P:regulation of transcription, DNA-templated; P:response to fungus; P:response to salicylic acid; P:defense response; P:jasmonic acid mediated signaling pathway; P:response to ethylene; P:response to water deprivation; P:response to a…	-	IPR010399 (SMART); IPR018467 (PFAM); IPR010399 (PFAM); PTHR33077 (PANTHER); PTHR33077:SF6 (PANTHER); IPR010399 (PROSITE_PROFILES)
BnaA03g04280D	GSBRNA2T00129918001	4-substituted benzoates-glutamate ligase -like	1722	20	0	0.945	34	P:positive regulation of plant-type hypersensitive response; P:interspecies interaction between organisms; P:salicylic acid biosynthetic process; P:negative regulation of programmed cell death; P:response to auxin; P:MAPK cascade; P:response to cold; P:response to molecule of bacterial origin; P:respiratory burst involved in defense response; P:endoplasmic reticulum unfolded protein response; P:c…	EC:6.3	Coil (COILS); Coil (COILS); IPR004993 (PFAM); IPR004993 (PANTHER)
BnaA03g04290D	GSBRNA2T00129919001	ethylene-responsive transcription factor erf113-like	777	20	6.1e-128	0.869	10	P:para-aminobenzoic acid metabolic process; C:nucleus; F:DNA binding; F:transcription factor activity, sequence-specific DNA binding; P:response to cyclopentenone; P:toxin catabolic process; P:response to salt stress; P:transcription, DNA-templated; P:positive regulation of transcription, DNA-templated; P:organ senescence	-	IPR001471 (PRINTS); IPR001471 (SMART); IPR001471 (PFAM); IPR001471 (G3DSA:3.30.730.GENE3D); PTHR31190 (PANTHER); IPR001471 (PROSITE_PROFILES); IPR016177 (SUPERFAMILY)
BnaA03g04300D	GSBRNA2T00129920001	indole-3-acetic acid-amido synthetase -like	1824	20	0	0.9165	2	C:cytosol; P:response to auxin	-	IPR004993 (PFAM); IPR004993 (PANTHER); PTHR31901:SF5 (PANTHER)
BnaA03g04310D	GSBRNA2T00129921001	transaldolase-like	1311	20	0	0.948	10	C:chloroplast stroma; F:sedoheptulose-7-phosphate:D-glyceraldehyde-3-phosphate glyceronetransferase activity; P:pentose-phosphate shunt; P:lignin biosynthetic process; C:mitochondrion; P:glycolytic process; C:cytosol; P:shikimate biosynthetic process; P:response to cadmium ion; P:aerobic respiration	EC:2.2.1.2	IPR004732 (PIRSF); IPR013785 (G3DSA:3.20.20.GENE3D); IPR004732 (TIGRFAM); IPR001585 (PFAM); IPR001585 (PANTHER); PTHR10683:SF6 (PANTHER); IPR018225 (PROSITE_PATTERNS); IPR004732 (HAMAP); SSF51569 (SUPERFAMILY)
BnaA03g04320D	GSBRNA2T00129922001	cytochrome b-c1 complex subunit rieske- mitochondrial-like	831	20	0	0.946	6	F:ubiquinol-cytochrome-c reductase activity; F:metal ion binding; P:hydrogen ion transmembrane transport; C:mitochondrial respiratory chain complex III; P:oxidation-reduction process; F:2 iron, 2 sulfur cluster binding	EC:1.10.2; EC:1.10.2.2	IPR005805 (PRINTS); IPR017941 (PFAM); IPR004192 (G3DSA:1.20.5.GENE3D); IPR017941 (G3DSA:2.102.10.GENE3D); IPR006317 (TIGRFAM); IPR004192 (PFAM); PTHR10134:SF1 (PANTHER); IPR014349 (PANTHER); CYTOPLASMIC_DOMAIN (PHOBIUS); TRANSMEMBRANE (PHOBIUS); NON_CYTOPLASMIC_DOMAIN (PHOBIUS); IPR017941 (PROSITE_PROFILES); SSF81502 (SUPERFAMILY); IPR017941 (SUPERFAMILY)
BnaA03g04330D	GSBRNA2T00129923001	cytochrome b-c1 complex subunit rieske- mitochondrial-like	813	20	0	0.951	6	F:ubiquinol-cytochrome-c reductase activity; F:metal ion binding; P:hydrogen ion transmembrane transport; C:mitochondrial respiratory chain complex III; P:oxidation-reduction process; F:2 iron, 2 sulfur cluster binding	EC:1.10.2; EC:1.10.2.2	IPR005805 (PRINTS); IPR017941 (G3DSA:2.102.10.GENE3D); IPR006317 (TIGRFAM); IPR004192 (G3DSA:1.20.5.GENE3D); IPR004192 (PFAM); IPR017941 (PFAM); PTHR10134:SF1 (PANTHER); IPR014349 (PANTHER); CYTOPLASMIC_DOMAIN (PHOBIUS); TRANSMEMBRANE (PHOBIUS); NON_CYTOPLASMIC_DOMAIN (PHOBIUS); IPR017941 (PROSITE_PROFILES); SignalP-TM (SIGNALP_GRAM_POSITIVE); SSF81502 (SUPERFAMILY); IPR017941 (SUPERFAMILY)
BnaA03g04340D	GSBRNA2T00129924001	atp synthase subunit mitochondrial-like	735	20	1.3e-163	0.945	15	P:iron ion homeostasis; F:zinc ion binding; P:photorespiration; P:response to reactive oxygen species; C:plasma membrane; P:proteasome core complex assembly; C:mitochondrial proton-transporting ATP synthase complex; F:proton-transporting ATP synthase activity, rotational mechanism; P:ubiquitin-dependent protein catabolic process; C:chloroplast; P:response to iron ion; P:photosynthesis; P:ATP synt…	EC:3.6.1; EC:3.6.1.3; EC:3.6.1.15	IPR000711 (PRINTS); IPR000711 (PFAM); IPR026015 (G3DSA:1.10.520.GENE3D); IPR000711 (TIGRFAM); IPR000711 (PANTHER); PTHR11910:SF1 (PANTHER); IPR000711 (HAMAP); IPR026015 (SUPERFAMILY)
BnaA03g04370D	GSBRNA2T00129927001	carrier protein mitochondrial-like	1134	20	0	0.9575	24	P:gluconeogenesis; P:regulation of plant-type hypersensitive response; P:ammonium transport; P:membrane fusion; P:purine nucleoside transmembrane transport; P:cytoskeleton organization; F:ATP:ADP antiporter activity; C:chloroplast envelope; P:negative regulation of programmed cell death; C:vacuolar membrane; P:nucleotide transmembrane transport; P:protein targeting to membrane; P:regulation of io…	-	IPR002067 (PRINTS); IPR002113 (PRINTS); IPR023395 (G3DSA:1.50.40.GENE3D); IPR018108 (PFAM); PTHR24089 (PANTHER); PTHR24089:SF316 (PANTHER); TRANSMEMBRANE (PHOBIUS); NON_CYTOPLASMIC_DOMAIN (PHOBIUS); TRANSMEMBRANE (PHOBIUS); CYTOPLASMIC_DOMAIN (PHOBIUS); CYTOPLASMIC_DOMAIN (PHOBIUS); IPR018108 (PROSITE_PROFILES); IPR023395 (SUPERFAMILY); TMhelix (TMHMM); TMhelix (TMHMM); TMhelix (TMHMM)
BnaA03g04440D	GSBRNA2T00129934001	magnesium-chelatase subunit chloroplastic	4149	20	0	0.966	8	C:chloroplast stroma; P:chlorophyll biosynthetic process; C:chloroplast inner membrane; F:ATP binding; C:mitochondrion; P:photosynthesis, light reaction; C:magnesium chelatase complex; F:magnesium chelatase activity	EC:6.6.1.1	Coil (COILS); IPR022571 (PFAM); IPR011771 (TIGRFAM); IPR003672 (PFAM); PTHR23304:SF115 (PANTHER); PTHR23304 (PANTHER)
BnaA03g04470D	GSBRNA2T00129939001	protein zinc induced facilitator 1-like	1464	20	0	0.945	8	C:plant-type vacuole membrane; P:response to zinc ion; P:cation transmembrane transport; C:integral component of membrane; F:sugar:proton symporter activity; P:zinc ion homeostasis; C:plasma membrane; P:response to nematode	-	IPR001958 (PRINTS); G3DSA:1.20.1250.20 (GENE3D); IPR011701 (PFAM); PTHR23504 (PANTHER); PTHR23504:SF29 (PANTHER); TRANSMEMBRANE (PHOBIUS); NON_CYTOPLASMIC_DOMAIN (PHOBIUS); TRANSMEMBRANE (PHOBIUS); NON_CYTOPLASMIC_DOMAIN (PHOBIUS); NON_CYTOPLASMIC_DOMAIN (PHOBIUS); TRANSMEMBRANE (PHOBIUS); CYTOPLASMIC_DOMAIN (PHOBIUS); TRANSMEMBRANE (PHOBIUS); CYTOPLASMIC_DOMAIN (PHOBIUS); CYTOPLASMIC_DOMAIN (PHO…
BnaA03g04510D	GSBRNA2T00129943001	glutaredoxin family protein	789	20	0	0.859	5	C:nucleus; F:protein disulfide oxidoreductase activity; F:electron carrier activity; P:cell redox homeostasis; P:oxidation-reduction process	-	IPR002109 (PFAM); IPR012336 (G3DSA:3.40.30.GENE3D); PTHR10168:SF84 (PANTHER); PTHR10168 (PANTHER); IPR002109 (PROSITE_PROFILES); IPR012336 (SUPERFAMILY)
BnaA03g04520D	GSBRNA2T00129944001	telomere repeat-binding protein 4-like	1836	20	0	0.7925	12	C:chromosome, telomeric region; C:nucleus; P:hyperosmotic salinity response; F:protein binding; P:transcription, DNA-templated; P:organ senescence; P:protein desumoylation; F:double-stranded telomeric DNA binding; P:telomere maintenance; P:vegetative to reproductive phase transition of meristem; P:hydrogen peroxide biosynthetic process; P:response to water deprivation	-	IPR001005 (SMART); IPR009057 (G3DSA:1.10.10.GENE3D); PTHR21717 (PANTHER); PTHR21717:SF9 (PANTHER); IPR017930 (PROSITE_PROFILES); IPR000626 (PROSITE_PROFILES); IPR009057 (SUPERFAMILY)
BnaA03g04680D	GSBRNA2T00129962001	mitochondrial phosphate carrier protein mitochondrial-like	1140	20	0	0.9745	10	C:chloroplast; P:response to salt stress; P:pentose-phosphate shunt; C:cell wall; C:integral component of membrane; C:Golgi apparatus; C:vacuolar membrane; P:glucose catabolic process; P:transport; C:mitochondrial inner membrane	-	IPR018108 (PFAM); IPR023395 (G3DSA:1.50.40.GENE3D); PTHR24089 (PANTHER); PTHR24089:SF269 (PANTHER); IPR018108 (PROSITE_PROFILES); SignalP-TM (SIGNALP_GRAM_POSITIVE); IPR023395 (SUPERFAMILY)
BnaA03g04690D	GSBRNA2T00129963001	aspartokinase chloroplastic	1614	20	0	0.9515	7	C:chloroplast stroma; F:ATP binding; F:aspartate kinase activity; P:lysine biosynthetic process via diaminopimelate; P:threonine biosynthetic process; P:phosphorylation; F:amino acid binding	EC:2.7.2.4	IPR001048 (G3DSA:3.40.1160.GENE3D); IPR001048 (PFAM); IPR001341 (TIGRFAM); PTHR21499:SF34 (PANTHER); PTHR21499 (PANTHER); IPR018042 (PROSITE_PATTERNS); IPR002912 (PROSITE_PROFILES); SSF55021 (SUPERFAMILY); IPR001048 (SUPERFAMILY); SSF55021 (SUPERFAMILY)
BnaA03g04720D	GSBRNA2T00129969001	gpi-anchored protein	213	20	4.7e-40	0.9635	8	F:peroxidase activity; P:response to oxidative stress; F:metal ion binding; P:oxidation-reduction process; C:extracellular region; C:anchored component of membrane; F:heme binding; P:hydrogen peroxide catabolic process	EC:1.11.1.7	IPR021775 (PFAM); PTHR33128 (PANTHER); PTHR33128:SF10 (PANTHER); NON_CYTOPLASMIC_DOMAIN (PHOBIUS); TRANSMEMBRANE (PHOBIUS); NON_CYTOPLASMIC_DOMAIN (PHOBIUS); CYTOPLASMIC_DOMAIN (PHOBIUS); TRANSMEMBRANE (PHOBIUS); SignalP-TM (SIGNALP_EUK); TMhelix (TMHMM); TMhelix (TMHMM)
BnaA03g04810D	GSBRNA2T00129979001	probable carboxylesterase 16	1257	20	0	0.914	4	P:metabolic process; P:proline transport; C:extracellular region; F:carboxylic ester hydrolase activity	EC:3.1.1.1	IPR013094 (PFAM); IPR029058 (G3DSA:3.40.50.GENE3D); PTHR23024:SF211 (PANTHER); PTHR23024 (PANTHER); IPR029058 (SUPERFAMILY)
BnaA03g05290D	GSBRNA2T00130031001	PREDICTED: uncharacterized protein LOC103856121	348	20	2e-62	0.8365	5	C:nucleus; P:DNA repair; C:chloroplast; C:mitochondrion; F:phosphoric diester hydrolase activity	EC:3.1	no IPS match
BnaA03g05330D	GSBRNA2T00130035001	structural constituent of ribosome	606	20	1.6e-103	0.8585	5	F:RNA binding; F:structural constituent of ribosome; P:ribosome biogenesis; C:cytosolic large ribosomal subunit; P:translation	-	PTHR10759:SF8 (PANTHER); IPR008195 (PANTHER); NON_CYTOPLASMIC_DOMAIN (PHOBIUS); TRANSMEMBRANE (PHOBIUS); CYTOPLASMIC_DOMAIN (PHOBIUS); TRANSMEMBRANE (PHOBIUS); CYTOPLASMIC_DOMAIN (PHOBIUS); TMhelix (TMHMM); TMhelix (TMHMM)
BnaA03g05430D	GSBRNA2T00130048001	probable galacturonosyltransferase 14	1602	20	0	0.9685	7	P:cell wall pectin biosynthetic process; F:polygalacturonate 4-alpha-galacturonosyltransferase activity; P:pollen tube growth; C:integral component of membrane; P:pollen development; C:Golgi membrane; C:pollen tube	EC:2.4.1.43	IPR029044 (G3DSA:3.90.550.GENE3D); IPR002495 (PFAM); IPR029993 (PANTHER); PTHR32116:SF2 (PANTHER); TRANSMEMBRANE (PHOBIUS); CYTOPLASMIC_DOMAIN (PHOBIUS); NON_CYTOPLASMIC_DOMAIN (PHOBIUS); IPR029044 (SUPERFAMILY); TMhelix (TMHMM)
BnaA03g05570D	GSBRNA2T00130063001	solute carrier family 25 member 44-like	972	20	0	0.9555	4	P:transmembrane transport; P:mitochondrial transport; C:integral component of membrane; C:mitochondrial inner membrane	-	IPR002067 (PRINTS); IPR023395 (G3DSA:1.50.40.GENE3D); IPR018108 (PFAM); PTHR24089:SF391 (PANTHER); PTHR24089 (PANTHER); CYTOPLASMIC_DOMAIN (PHOBIUS); NON_CYTOPLASMIC_DOMAIN (PHOBIUS); TRANSMEMBRANE (PHOBIUS); IPR018108 (PROSITE_PROFILES); IPR023395 (SUPERFAMILY); TMhelix (TMHMM); TMhelix (TMHMM); TMhelix (TMHMM); TMhelix (TMHMM)
BnaA03g05580D	GSBRNA2T00130064001	udp-arabinopyranose mutase 2-like	1026	20	0	0.944	10	C:nucleus; C:cytosolic ribosome; P:response to salt stress; C:cell wall; C:membrane; F:UDP-arabinopyranose mutase activity; P:UDP-L-arabinose metabolic process; P:cellulose biosynthetic process; P:response to cadmium ion; P:cell wall organization	EC:5.4.99.30	IPR004901 (PFAM); PTHR31682:SF3 (PANTHER); PTHR31682 (PANTHER); IPR029044 (SUPERFAMILY)
BnaA03g05850D	GSBRNA2T00130098001	plastidic glucose transporter	1755	20	0	0.9225	7	C:integral component of plasma membrane; P:cation transmembrane transport; C:chloroplast envelope; F:sugar:proton symporter activity; P:hexose transmembrane transport; P:glucose import; F:glucose transmembrane transporter activity	-	IPR003663 (PRINTS); IPR003663 (TIGRFAM); IPR005828 (PFAM); G3DSA:1.20.1250.20 (GENE3D); PTHR23500:SF118 (PANTHER); PTHR23500 (PANTHER); IPR005829 (PROSITE_PATTERNS); TRANSMEMBRANE (PHOBIUS); NON_CYTOPLASMIC_DOMAIN (PHOBIUS); NON_CYTOPLASMIC_DOMAIN (PHOBIUS); CYTOPLASMIC_DOMAIN (PHOBIUS); TRANSMEMBRANE (PHOBIUS); TRANSMEMBRANE (PHOBIUS); NON_CYTOPLASMIC_DOMAIN (PHOBIUS); TRANSMEMBRANE (PHOBIUS); T…
BnaA03g06030D	GSBRNA2T00130118001	4-hydroxy-4-methyl-2-oxoglutarate aldolase 2	501	20	1.2e-114	0.9815	9	F:oxaloacetate decarboxylase activity; F:ribonuclease inhibitor activity; P:negative regulation of catalytic activity; C:cytoplasm; F:metal ion binding; F:4-hydroxy-4-methyl-2-oxoglutarate aldolase activity; P:regulation of RNA metabolic process; F:methyltransferase activity; P:methylation	EC:4.1.1.3; EC:4.1.3.17; EC:1.1.1.38; EC:1.1.1.40	IPR005493 (PFAM); IPR010203 (TIGRFAM); IPR005493 (G3DSA:3.50.30.GENE3D); PTHR33254 (PANTHER); PTHR33254:SF4 (PANTHER); IPR005493 (SUPERFAMILY)
BnaA03g06290D	GSBRNA2T00130145001	tom1-like protein 2	1221	20	0	0.951	8	C:nucleus; P:membrane fusion; C:cytosol; F:protein transporter activity; P:intra-Golgi vesicle-mediated transport; C:Golgi stack; P:protein targeting to vacuole; C:plasma membrane	-	IPR014645 (PIRSF); IPR018205 (SMART); IPR004152 (G3DSA:1.20.58.GENE3D); IPR008942 (G3DSA:1.25.40.GENE3D); IPR002014 (PFAM); IPR004152 (PFAM); PTHR13856:SF93 (PANTHER); PTHR13856 (PANTHER); IPR004152 (PROSITE_PROFILES); IPR002014 (PROSITE_PROFILES); IPR008942 (SUPERFAMILY); SSF89009 (SUPERFAMILY)
BnaA03g06670D	GSBRNA2T00130193001	ring-h2 finger protein atl52-like	990	20	0	0.7115	2	C:nucleus; F:zinc ion binding	-	IPR001841 (SMART); IPR001841 (PFAM); IPR013083 (G3DSA:3.30.40.GENE3D); PTHR14155:SF159 (PANTHER); PTHR14155 (PANTHER); CYTOPLASMIC_DOMAIN (PHOBIUS); TRANSMEMBRANE (PHOBIUS); NON_CYTOPLASMIC_DOMAIN (PHOBIUS); IPR001841 (PROSITE_PROFILES); SSF57850 (SUPERFAMILY); TMhelix (TMHMM)
BnaA03g06680D	GSBRNA2T00130194001	---NA---	528	0	-	-	-		-	PTHR31248:SF3 (PANTHER); PTHR31248 (PANTHER)
BnaA03g06760D	GSBRNA2T00130203001	50s ribosomal protein chloroplastic-like	339	20	2.8e-44	0.878	5	C:chloroplast; F:structural constituent of ribosome; C:ribosome; F:rRNA binding; P:translation	-	PTHR36798 (PANTHER); PTHR36798:SF1 (PANTHER); IPR020526 (PRODOM)
BnaA03g07050D	GSBRNA2T00002993001	conserved oligomeric golgi complex subunit 2-like	2175	20	0	0.875	6	P:Golgi organization; C:membrane; P:protein transport; C:cytosol; C:Golgi apparatus; C:vacuole	-	IPR024602 (PFAM); IPR024603 (PFAM); IPR009316 (PANTHER)
BnaA03g07090D	GSBRNA2T00002989001	anamorsin homolog	813	20	5.3e-176	0.912	9	C:mitochondrial intermembrane space; F:protein binding; F:metal ion binding; F:electron carrier activity; P:negative regulation of apoptotic process; F:methyltransferase activity; F:2 iron, 2 sulfur cluster binding; P:iron-sulfur cluster assembly; P:methylation	-	IPR007785 (PFAM); IPR029063 (G3DSA:3.40.50.GENE3D); IPR007785 (PANTHER); IPR007785 (HAMAP); IPR029063 (SUPERFAMILY)
BnaA03g07140D	GSBRNA2T00149033001	inositol phosphorylceramide glucuronosyltransferase 1	1605	20	0	0.952	10	C:trans-Golgi network; C:endosome; F:metal ion binding; P:carbohydrate biosynthetic process; F:glucuronosyltransferase activity; C:integral component of membrane; P:ceramide biosynthetic process; C:Golgi membrane; C:extracellular region; F:sphingolipid alpha-glucuronosyltransferase activity	EC:2.4.1.17	IPR002495 (PFAM); IPR029044 (G3DSA:3.90.550.GENE3D); PTHR11183 (PANTHER); PTHR11183:SF39 (PANTHER); TRANSMEMBRANE (PHOBIUS); SIGNAL_PEPTIDE_N_REGION (PHOBIUS); CYTOPLASMIC_DOMAIN (PHOBIUS); TRANSMEMBRANE (PHOBIUS); TRANSMEMBRANE (PHOBIUS); TRANSMEMBRANE (PHOBIUS); CYTOPLASMIC_DOMAIN (PHOBIUS); CYTOPLASMIC_DOMAIN (PHOBIUS); NON_CYTOPLASMIC_DOMAIN (PHOBIUS); SIGNAL_PEPTIDE_H_REGION (PHOBIUS); SIGNA…
BnaA03g07200D	GSBRNA2T00149026001	monothiol glutaredoxin-s2	309	20	3.8e-67	0.9745	9	F:protein disulfide oxidoreductase activity; C:cytoplasm; F:metal ion binding; F:electron carrier activity; P:methylglyoxal catabolic process to D-lactate via S-lactoyl-glutathione; P:cell redox homeostasis; P:oxidation-reduction process; F:arsenate reductase (glutaredoxin) activity; F:2 iron, 2 sulfur cluster binding	EC:1.20.4.1; EC:1.20.4	IPR014025 (PRINTS); IPR002109 (PFAM); IPR012336 (G3DSA:3.40.30.GENE3D); IPR011905 (TIGRFAM); PTHR10168 (PANTHER); PTHR10168:SF115 (PANTHER); IPR002109 (PROSITE_PROFILES); IPR012336 (SUPERFAMILY)
BnaA03g07800D	GSBRNA2T00148956001	BnaA03g07800D	372	20	4.6e-39	0.885	2	P:response to oxidative stress; C:mitochondrion	-	PTHR33306:SF3 (PANTHER); PTHR33306 (PANTHER); NON_CYTOPLASMIC_DOMAIN (PHOBIUS); TRANSMEMBRANE (PHOBIUS); TRANSMEMBRANE (PHOBIUS); CYTOPLASMIC_DOMAIN (PHOBIUS); CYTOPLASMIC_DOMAIN (PHOBIUS); TRANSMEMBRANE (PHOBIUS); NON_CYTOPLASMIC_DOMAIN (PHOBIUS); TMhelix (TMHMM); TMhelix (TMHMM); TMhelix (TMHMM)
BnaA03g07830D	GSBRNA2T00148947001	gdp-mannose transporter gonst4-like	1017	20	0	0.915	6	P:anion transmembrane transport; F:antiporter activity; P:nucleotide-sugar transport; C:integral component of membrane; C:Golgi membrane; C:plasma membrane	-	IPR004853 (PFAM); PTHR11132:SF85 (PANTHER); PTHR11132 (PANTHER); NON_CYTOPLASMIC_DOMAIN (PHOBIUS); NON_CYTOPLASMIC_DOMAIN (PHOBIUS); CYTOPLASMIC_DOMAIN (PHOBIUS); CYTOPLASMIC_DOMAIN (PHOBIUS); TRANSMEMBRANE (PHOBIUS); TRANSMEMBRANE (PHOBIUS); CYTOPLASMIC_DOMAIN (PHOBIUS); TRANSMEMBRANE (PHOBIUS); TRANSMEMBRANE (PHOBIUS); TRANSMEMBRANE (PHOBIUS); NON_CYTOPLASMIC_DOMAIN (PHOBIUS); TRANSMEMBRANE (PH…
BnaA03g07990D	GSBRNA2T00148928001	BnaA03g07990D	312	4	6.9e-53	0.9125	-		-	SIGNAL_PEPTIDE (PHOBIUS); TRANSMEMBRANE (PHOBIUS); SIGNAL_PEPTIDE_H_REGION (PHOBIUS); CYTOPLASMIC_DOMAIN (PHOBIUS); NON_CYTOPLASMIC_DOMAIN (PHOBIUS); SIGNAL_PEPTIDE_N_REGION (PHOBIUS); SIGNAL_PEPTIDE_C_REGION (PHOBIUS); TMhelix (TMHMM)
BnaA03g08000D	GSBRNA2T00148927001	tetratricopeptide repeat domain-containing protein	810	20	4.9e-158	0.835	1	C:chloroplast	-	IPR011990 (G3DSA:1.25.40.GENE3D); PTHR26312 (PANTHER); PTHR26312:SF75 (PANTHER); SIGNAL_PEPTIDE_H_REGION (PHOBIUS); NON_CYTOPLASMIC_DOMAIN (PHOBIUS); SIGNAL_PEPTIDE (PHOBIUS); SIGNAL_PEPTIDE_C_REGION (PHOBIUS); SIGNAL_PEPTIDE_N_REGION (PHOBIUS); IPR011990 (SUPERFAMILY)
BnaA03g08080D	GSBRNA2T00148919001	BnaA03g08080D	576	20	6.5e-113	0.7975	1	C:extracellular region	-	PTHR36369:SF1 (PANTHER); PTHR36369 (PANTHER); CYTOPLASMIC_DOMAIN (PHOBIUS); TRANSMEMBRANE (PHOBIUS); NON_CYTOPLASMIC_DOMAIN (PHOBIUS); TMhelix (TMHMM)
BnaA03g08110D	GSBRNA2T00148916001	sucrose synthase 1	2232	20	0	0.975	43	P:covalent chromatin modification; P:response to sorbitol; P:cytokinesis by cell plate formation; P:response to flooding; P:seed morphogenesis; F:ATP-dependent helicase activity; P:chromatin silencing; P:gravitropism; P:response to water deprivation; P:sucrose biosynthetic process; P:response to cold; P:response to glucose; C:plasmodesma; P:response to hypoxia; F:double-stranded RNA binding; P:fl…	EC:3.1.30; EC:3.6.1; EC:3.6.1.3; EC:3.1; EC:2.4.1.13; EC:3.1.26; EC:3.1.26.3; EC:3.6.1.15; EC:2.4.1	IPR000368 (PFAM); G3DSA:3.40.50.2000 (GENE3D); IPR001296 (PFAM); IPR012820 (TIGRFAM); PTHR12526:SF391 (PANTHER); PTHR12526 (PANTHER); SIGNAL_PEPTIDE (PHOBIUS); SIGNAL_PEPTIDE_C_REGION (PHOBIUS); SIGNAL_PEPTIDE_N_REGION (PHOBIUS); SIGNAL_PEPTIDE_H_REGION (PHOBIUS); NON_CYTOPLASMIC_DOMAIN (PHOBIUS); SignalP-noTM (SIGNALP_EUK); SignalP-TM (SIGNALP_GRAM_POSITIVE); SSF53756 (SUPERFAMILY)
BnaA03g08150D	GSBRNA2T00148909001	e3 ubiquitin-protein ligase aip2	933	20	5.4e-174	0.8945	10	C:nucleus; F:ubiquitin-protein transferase activity; F:zinc ion binding; P:abscisic acid-activated signaling pathway; F:protein binding; C:cytosol; P:amino acid transport; F:ligase activity; P:negative regulation of abscisic acid-activated signaling pathway; P:protein ubiquitination	-	Coil (COILS); Coil (COILS); IPR001841 (SMART); IPR001841 (PFAM); IPR013083 (G3DSA:3.30.40.GENE3D); PTHR22763:SF50 (PANTHER); PTHR22763 (PANTHER); IPR001841 (PROSITE_PROFILES); SSF57850 (SUPERFAMILY)
BnaA03g08250D	GSBRNA2T00148898001	calmodulin	450	20	7.9e-102	1	1	F:calcium ion binding	-	IPR002048 (SMART); IPR002048 (PFAM); IPR011992 (G3DSA:1.10.238.GENE3D); IPR011992 (G3DSA:1.10.238.GENE3D); PTHR23050:SF153 (PANTHER); PTHR23050 (PANTHER); IPR018247 (PROSITE_PATTERNS); IPR002048 (PROSITE_PROFILES); IPR011992 (SUPERFAMILY)
BnaA03g08260D	GSBRNA2T00148897001	f-box lrr-repeat protein 2-like	1680	20	0	0.7615	5	F:ubiquitin protein ligase activity; C:cytoplasm; P:SCF-dependent proteasomal ubiquitin-dependent protein catabolic process; C:SCF ubiquitin ligase complex; P:protein ubiquitination	-	Coil (COILS); IPR006553 (SMART); IPR032675 (G3DSA:3.80.10.GENE3D); IPR032675 (G3DSA:3.80.10.GENE3D); PTHR24006 (PANTHER); PTHR24006:SF493 (PANTHER); SSF52047 (SUPERFAMILY)
BnaA03g08440D	GSBRNA2T00148869001	at5g22270 mwd9_5	279	20	4.5e-37	0.845	1	C:nucleus	-	PTHR33177 (PANTHER)
BnaA03g08510D	GSBRNA2T00148862001	nac domain-containing protein 90-like	708	20	5.7e-161	0.8935	6	C:nucleus; F:DNA binding; F:transcription factor activity, sequence-specific DNA binding; P:transcription, DNA-templated; P:multicellular organism development; P:regulation of transcription, DNA-templated	-	IPR003441 (PFAM); PTHR31989:SF4 (PANTHER); PTHR31989 (PANTHER); IPR003441 (PROSITE_PROFILES); IPR003441 (SUPERFAMILY)
BnaA03g08800D	GSBRNA2T00148826001	abc transporter f family member 1	2037	20	0	0.9875	8	F:ATPase activity; F:ATP binding; F:metal ion binding; P:methylglyoxal catabolic process to D-lactate via S-lactoyl-glutathione; P:metal ion transport; P:glucose catabolic process; C:plasma membrane; F:transporter activity	EC:3.6.1; EC:3.6.1.3; EC:3.6.1.15	Coil (COILS); IPR003593 (SMART); IPR032781 (PFAM); IPR027417 (G3DSA:3.40.50.GENE3D); IPR003439 (PFAM); PTHR19211:SF52 (PANTHER); PTHR19211 (PANTHER); IPR017871 (PROSITE_PATTERNS); NON_CYTOPLASMIC_DOMAIN (PHOBIUS); CYTOPLASMIC_DOMAIN (PHOBIUS); TRANSMEMBRANE (PHOBIUS); NON_CYTOPLASMIC_DOMAIN (PHOBIUS); TRANSMEMBRANE (PHOBIUS); IPR003439 (PROSITE_PROFILES); IPR027417 (SUPERFAMILY); IPR027417 (SUPER…
BnaA03g08920D	GSBRNA2T00148813001	elongation factor 1-alpha 1	1206	20	0	0.891	14	C:Golgi apparatus; P:response to cadmium ion; C:nucleolus; C:vacuolar membrane; P:translational elongation; C:plasma membrane; F:GTP binding; C:chloroplast; F:calmodulin binding; C:plasmodesma; F:translation elongation factor activity; F:GTPase activity; C:mitochondrion; C:cytosol	EC:3.6.1; EC:3.6.1.15	IPR000795 (PRINTS); IPR004160 (PFAM); IPR027417 (G3DSA:3.40.50.GENE3D); G3DSA:2.40.30.10 (GENE3D); PF00009 (PFAM); IPR004161 (PFAM); G3DSA:2.40.30.10 (GENE3D); PTHR23115:SF157 (PANTHER); PTHR23115 (PANTHER); IPR000795 (PROSITE_PROFILES); IPR009000 (SUPERFAMILY); IPR009001 (SUPERFAMILY); IPR027417 (SUPERFAMILY)
BnaA03g09170D	GSBRNA2T00148784001	histone -like	426	20	3.8e-63	0.993	5	P:cell proliferation; F:DNA binding; F:protein heterodimerization activity; C:nucleosome; C:nucleolus	-	no IPS match
BnaA03g09200D	GSBRNA2T00148781001	probable histone	447	20	2.8e-73	0.9855	6	P:cell proliferation; F:DNA binding; C:plasmodesma; F:protein heterodimerization activity; C:nucleosome; C:nucleolus	-	IPR002119 (PRINTS); IPR002119 (SMART); IPR032454 (PFAM); IPR009072 (G3DSA:1.10.20.GENE3D); IPR007125 (PFAM); PTHR23430 (PANTHER); IPR032458 (PROSITE_PATTERNS); IPR009072 (SUPERFAMILY)
BnaA03g09250D	GSBRNA2T00148776001	zinc finger protein zat12-like	480	20	1.8e-110	0.9005	19	F:zinc ion binding; P:heat acclimation; P:hyperosmotic salinity response; P:jasmonic acid biosynthetic process; P:transcription, DNA-templated; P:response to wounding; P:regulation of transcription, DNA-templated; P:photosynthetic acclimation; P:response to jasmonic acid; P:response to fungus; P:cold acclimation; P:response to water deprivation; F:nucleic acid binding; C:nucleus; P:response to ox…	-	IPR015880 (SMART); IPR007087 (PFAM); PTHR26374 (PANTHER); PTHR26374:SF162 (PANTHER); IPR007087 (PROSITE_PATTERNS); IPR007087 (PROSITE_PROFILES); SSF57667 (SUPERFAMILY)
BnaA03g09330D	GSBRNA2T00148766001	receptor-like protein kinase at5g59670 isoform x1	852	20	0	0.8975	4	F:ATP binding; F:protein kinase activity; P:protein phosphorylation; C:plasma membrane	-	IPR002290 (SMART); PIRSF000654 (PIRSF); IPR000719 (PFAM); G3DSA:1.10.510.10 (GENE3D); G3DSA:3.30.200.20 (GENE3D); PTHR27003 (PANTHER); PTHR27003:SF44 (PANTHER); IPR008271 (PROSITE_PATTERNS); IPR000719 (PROSITE_PROFILES); IPR011009 (SUPERFAMILY)
BnaA03g09340D	GSBRNA2T00148764001	receptor-like protein kinase at5g59670 isoform x1	1665	20	0	0.73	5	F:ATP binding; P:transmembrane receptor protein tyrosine kinase signaling pathway; F:protein serine/threonine kinase activity; P:protein phosphorylation; C:plasma membrane	EC:2.7.11	IPR024788 (PFAM); G3DSA:3.30.200.20 (GENE3D); IPR032675 (G3DSA:3.80.10.GENE3D); IPR001611 (PFAM); IPR013320 (G3DSA:2.60.120.GENE3D); PTHR27003 (PANTHER); PTHR27003:SF44 (PANTHER); IPR017441 (PROSITE_PATTERNS); SIGNAL_PEPTIDE_N_REGION (PHOBIUS); NON_CYTOPLASMIC_DOMAIN (PHOBIUS); SIGNAL_PEPTIDE_H_REGION (PHOBIUS); SIGNAL_PEPTIDE (PHOBIUS); SIGNAL_PEPTIDE_C_REGION (PHOBIUS); CYTOPLASMIC_DOMAIN (PHOB…
BnaA03g09400D	GSBRNA2T00148757001	e3 ubiquitin-protein ligase ring1-like	1185	20	0	0.863	11	C:nucleus; F:ubiquitin-protein transferase activity; F:zinc ion binding; P:response to abscisic acid; P:respiratory burst involved in defense response; P:endoplasmic reticulum unfolded protein response; P:ethylene biosynthetic process; P:ethylene-activated signaling pathway; P:response to chitin; P:response to water deprivation; P:protein autoubiquitination	-	IPR001841 (SMART); PF14369 (PFAM); IPR001841 (PFAM); IPR010543 (PFAM); IPR013083 (G3DSA:3.30.40.GENE3D); PTHR22763:SF42 (PANTHER); PTHR22763 (PANTHER); IPR001841 (PROSITE_PROFILES); SSF57850 (SUPERFAMILY)
BnaA03g09430D	GSBRNA2T00148754001	1-aminocyclopropane-1-carboxylate oxidase homolog 12-like	1095	20	0	0.931	6	C:cytoplasm; F:metal ion binding; F:oxidoreductase activity, acting on paired donors, with incorporation or reduction of molecular oxygen, 2-oxoglutarate as one donor, and incorporation of one atom each of oxygen into both donors; P:nitrate transport; P:oxidation-reduction process; P:response to nitrate	EC:1.14.11	IPR026992 (PFAM); IPR027443 (G3DSA:2.60.120.GENE3D); IPR005123 (PFAM); PTHR10209:SF122 (PANTHER); PTHR10209 (PANTHER); IPR005123 (PROSITE_PROFILES); SSF51197 (SUPERFAMILY)
BnaA03g09450D	GSBRNA2T00148752001	1-aminocyclopropane-1-carboxylate oxidase homolog 12-like	168	20	3.7e-32	0.9445	6	C:cytoplasm; F:metal ion binding; F:oxidoreductase activity, acting on paired donors, with incorporation or reduction of molecular oxygen, 2-oxoglutarate as one donor, and incorporation of one atom each of oxygen into both donors; P:nitrate transport; P:oxidation-reduction process; P:response to nitrate	EC:1.14.11	PTHR10209 (PANTHER); PTHR10209:SF122 (PANTHER)
BnaA03g09460D	GSBRNA2T00148751001	1-aminocyclopropane-1-carboxylate oxidase homolog 12-like	621	20	1.2e-126	0.942	11	F:transferase activity, transferring glycosyl groups; P:response to cyclopentenone; P:toxin catabolic process; P:response to zinc ion; P:transition metal ion transport; C:cytoplasm; F:iron ion binding; F:oxidoreductase activity, acting on paired donors, with incorporation or reduction of molecular oxygen, 2-oxoglutarate as one donor, and incorporation of one atom each of oxygen into both donors; …	EC:1.14.11	IPR002283 (PRINTS); IPR027443 (G3DSA:2.60.120.GENE3D); IPR005123 (PFAM); PTHR10209 (PANTHER); PTHR10209:SF122 (PANTHER); IPR005123 (PROSITE_PROFILES); SSF51197 (SUPERFAMILY)
BnaA03g09530D	GSBRNA2T00148744001	non-specific lipid-transfer protein 3	348	20	2.9e-74	0.916	8	P:lipid transport; P:response to cold; P:hyperosmotic salinity response; P:response to abscisic acid; C:cell wall; C:apoplast; F:lipid binding; P:response to water deprivation	-	IPR000528 (PRINTS); IPR016140 (SMART); G3DSA:1.10.110.10 (GENE3D); IPR016140 (PFAM); PTHR33076 (PANTHER); PTHR33076:SF11 (PANTHER); IPR000528 (PROSITE_PATTERNS); SIGNAL_PEPTIDE_H_REGION (PHOBIUS); NON_CYTOPLASMIC_DOMAIN (PHOBIUS); SIGNAL_PEPTIDE_C_REGION (PHOBIUS); SIGNAL_PEPTIDE_N_REGION (PHOBIUS); SIGNAL_PEPTIDE (PHOBIUS); SignalP-noTM (SIGNALP_GRAM_NEGATIVE); SignalP-TM (SIGNALP_GRAM_POSITIVE)…
BnaA03g09560D	GSBRNA2T00148741001	udp-glucuronic acid decarboxylase 3	1032	20	0	0.9765	9	P:response to glucose; F:coenzyme binding; P:response to fructose; P:UDP-D-xylose biosynthetic process; C:cytosol; F:UDP-glucuronate decarboxylase activity; C:plasma membrane; P:D-xylose metabolic process; P:response to sucrose	EC:4.1.1.35	IPR016040 (PFAM); IPR016040 (G3DSA:3.40.50.GENE3D); G3DSA:3.90.25.10 (GENE3D); PTHR10366 (PANTHER); PTHR10366:SF323 (PANTHER); IPR016040 (SUPERFAMILY)
BnaA03g09830D	GSBRNA2T00148709001	26s protease regulatory subunit 6b homolog	1215	20	0	0.9815	37	C:proteasome regulatory particle, base subcomplex; P:cytoskeleton organization; P:photorespiration; P:protein autophosphorylation; P:response to cytokinin; F:microtubule-severing ATPase activity; P:cell tip growth; P:plant-type cell wall biogenesis; P:regulation of hormone levels; F:ATP binding; P:fatty acid beta-oxidation; C:plasmodesma; P:toxin catabolic process; P:multidimensional cell growth;…	EC:3.6.1; EC:3.6.1.3; EC:3.6.1.15; EC:3.6.4.3	Coil (COILS); IPR003593 (SMART); G3DSA:1.10.8.60 (GENE3D); IPR003959 (PFAM); IPR027417 (G3DSA:3.40.50.GENE3D); IPR005937 (TIGRFAM); PTHR23073:SF8 (PANTHER); PTHR23073 (PANTHER); IPR003960 (PROSITE_PATTERNS); IPR027417 (SUPERFAMILY)
BnaA03g09850D	GSBRNA2T00148707001	nad h-quinone oxidoreductase subunit organellar chromatophore-like	627	20	2.8e-142	0.9115	16	P:carotenoid biosynthetic process; P:pentose-phosphate shunt; C:chloroplast envelope; P:transport; C:chloroplast thylakoid membrane; P:maltose metabolic process; P:defense response to fungus, incompatible interaction; F:quinone binding; P:starch biosynthetic process; P:photosystem II assembly; P:positive regulation of catalytic activity; P:NADH dehydrogenase complex (plastoquinone) assembly; P:ox…	-	IPR020874 (PFAM); PTHR35515 (PANTHER); PTHR35515:SF1 (PANTHER)
BnaA03g09920D	GSBRNA2T00148700001	outer membrane lipoprotein blc-like	564	20	3.4e-134	0.96	15	P:hyperosmotic salinity response; C:endoplasmic reticulum; C:Golgi apparatus; C:extracellular region; C:vacuolar membrane; P:transport; P:response to light stimulus; P:response to cytokinin; C:plasma membrane; F:transporter activity; P:response to cold; P:response to heat; C:plasmodesma; C:mitochondrion; C:cytosol	-	IPR002446 (PRINTS); IPR022271 (PIRSF); IPR012674 (G3DSA:2.40.128.GENE3D); IPR000566 (PFAM); PTHR10612:SF19 (PANTHER); PTHR10612 (PANTHER); IPR022272 (PROSITE_PATTERNS); IPR011038 (SUPERFAMILY)
BnaA03g10440D	GSBRNA2T00148640001	glyoxalase bleomycin resistance protein dioxygenase	582	20	1.6e-131	0.909	4	F:dioxygenase activity; C:chloroplast; F:lyase activity; P:oxidation-reduction process	-	IPR029068 (G3DSA:3.10.180.GENE3D); IPR025870 (PFAM); PTHR21366:SF4 (PANTHER); PTHR21366 (PANTHER); IPR029068 (SUPERFAMILY)
BnaA03g10450D	GSBRNA2T00148639001	u-box domain-containing protein 34-like	2367	20	0	0.939	8	F:ubiquitin-protein transferase activity; F:ATP binding; F:protein serine/threonine kinase activity; P:protein phosphorylation; C:plasma membrane; F:ligase activity; P:response to stress; P:protein ubiquitination	EC:2.7.11	Coil (COILS); Coil (COILS); Coil (COILS); IPR003613 (SMART); IPR002290 (SMART); IPR013083 (G3DSA:3.30.40.GENE3D); G3DSA:1.10.510.10 (GENE3D); G3DSA:3.30.200.20 (GENE3D); IPR003613 (PFAM); IPR000719 (PFAM); IPR014729 (G3DSA:3.40.50.GENE3D); PTHR27003:SF114 (PANTHER); PTHR27003 (PANTHER); IPR008271 (PROSITE_PATTERNS); IPR017441 (PROSITE_PATTERNS); IPR000719 (PROSITE_PROFILES); IPR003613 (PROSITE_PR…
BnaA03g10470D	GSBRNA2T00148637001	lycopene epsilon cyclase	1596	20	0	0.937	8	F:oxidoreductase activity, acting on paired donors, with incorporation or reduction of molecular oxygen; C:chloroplast membrane; C:integral component of membrane; P:photosynthesis, light harvesting; F:lycopene epsilon cyclase activity; P:oxidation-reduction process; P:xanthophyll biosynthetic process; P:stomatal complex morphogenesis	-	IPR010108 (TIGRFAM); IPR008671 (PFAM); IPR023753 (G3DSA:3.50.50.GENE3D); PTHR13789:SF207 (PANTHER); PTHR13789 (PANTHER); TRANSMEMBRANE (PHOBIUS); CYTOPLASMIC_DOMAIN (PHOBIUS); NON_CYTOPLASMIC_DOMAIN (PHOBIUS); CYTOPLASMIC_DOMAIN (PHOBIUS); TRANSMEMBRANE (PHOBIUS); IPR023753 (SUPERFAMILY); TMhelix (TMHMM); TMhelix (TMHMM)
BnaA03g10690D	GSBRNA2T00148613001	atp-dependent 6-phosphofructokinase 7-like	1458	20	0	0.958	7	F:ATP binding; F:metal ion binding; P:glycolytic process; P:fructose 6-phosphate metabolic process; C:cytosol; P:carbohydrate phosphorylation; F:6-phosphofructokinase activity	EC:2.7.1; EC:2.7.1.11	IPR022953 (PRINTS); IPR012004 (PIRSF); IPR000023 (PFAM); G3DSA:3.40.50.450 (GENE3D); PTHR13697:SF7 (PANTHER); PTHR13697 (PANTHER); IPR012004 (HAMAP); IPR000023 (SUPERFAMILY)
BnaA03g10790D	GSBRNA2T00062641001	heat shock protein 90-2-like	1728	20	0	0.8385	4	F:ATP binding; F:unfolded protein binding; P:protein folding; P:response to stress	-	Coil (COILS); IPR020575 (PRINTS); IPR003594 (SMART); IPR001404 (PIRSF); IPR001404 (PFAM); IPR003594 (G3DSA:3.30.565.GENE3D); IPR003594 (PFAM); IPR001404 (PANTHER); PTHR11528:SF49 (PANTHER); IPR019805 (PROSITE_PATTERNS); SSF110942 (SUPERFAMILY); IPR003594 (SUPERFAMILY); IPR020568 (SUPERFAMILY)
BnaA03g11100D	GSBRNA2T00062607001	heat shock protein 90-2-like	1092	20	0	0.976	4	F:ATP binding; F:unfolded protein binding; P:protein folding; P:response to stress	-	Coil (COILS); IPR020575 (PRINTS); IPR003594 (SMART); IPR003594 (PFAM); IPR001404 (PFAM); IPR003594 (G3DSA:3.30.565.GENE3D); PTHR11528:SF48 (PANTHER); IPR001404 (PANTHER); IPR019805 (PROSITE_PATTERNS); IPR020568 (SUPERFAMILY); IPR003594 (SUPERFAMILY)
BnaA03g11110D	GSBRNA2T00062606001	heat shock protein 90	444	20	5.7e-62	0.799	4	F:ATP binding; F:unfolded protein binding; P:protein folding; P:response to stress	-	Coil (COILS); IPR001404 (PFAM); PTHR11528:SF49 (PANTHER); IPR001404 (PANTHER); SSF110942 (SUPERFAMILY)
BnaA03g11140D	GSBRNA2T00062603001	heat shock protein 90-2-like	1092	20	0	0.976	4	F:ATP binding; F:unfolded protein binding; P:protein folding; P:response to stress	-	Coil (COILS); IPR020575 (PRINTS); IPR003594 (SMART); IPR003594 (PFAM); IPR001404 (PFAM); IPR003594 (G3DSA:3.30.565.GENE3D); IPR001404 (PANTHER); PTHR11528:SF48 (PANTHER); IPR019805 (PROSITE_PATTERNS); IPR003594 (SUPERFAMILY); IPR020568 (SUPERFAMILY)
BnaA03g11150D	GSBRNA2T00062602001	heat shock protein 90	444	20	4e-62	0.799	4	F:ATP binding; F:unfolded protein binding; P:protein folding; P:response to stress	-	Coil (COILS); IPR001404 (PFAM); PTHR11528:SF49 (PANTHER); IPR001404 (PANTHER); SSF110942 (SUPERFAMILY)
BnaA03g11170D	GSBRNA2T00062599001	serine threonine-protein kinase d6pk	1479	20	0	0.9435	8	C:nucleus; F:ATP binding; C:basal plasma membrane; F:protein binding; P:regulation of protein localization; F:protein kinase activity; P:protein phosphorylation; P:basipetal auxin transport	-	IPR002290 (SMART); G3DSA:1.10.510.10 (GENE3D); IPR000719 (PFAM); G3DSA:3.30.200.20 (GENE3D); PTHR24351:SF79 (PANTHER); PTHR24351 (PANTHER); IPR008271 (PROSITE_PATTERNS); IPR000719 (PROSITE_PROFILES); IPR011009 (SUPERFAMILY)
BnaA03g11180D	GSBRNA2T00062598001	web family protein at5g55860-like	1938	20	0	0.894	5	F:iron ion binding; F:electron carrier activity; P:electron transport chain; C:plasma membrane; F:heme binding	-	Coil (COILS); Coil (COILS); Coil (COILS); Coil (COILS); IPR008545 (PFAM); PTHR32054 (PANTHER); PTHR32054:SF3 (PANTHER)
BnaA03g11190D	GSBRNA2T00062597001	rpm1-interacting protein 4-like	246	20	2.6e-34	0.9335	5	C:nucleus; P:membrane fusion; P:response to nitrate; C:plasma membrane; P:Golgi vesicle transport	-	IPR008700 (PFAM); PTHR33159 (PANTHER)
BnaA03g11320D	GSBRNA2T00062578001	probable serine threonine-protein kinase wnk11 isoform x2	918	20	0	0.9515	3	F:ATP binding; F:protein kinase activity; P:protein phosphorylation	-	G3DSA:1.10.510.10 (GENE3D); G3DSA:3.30.200.20 (GENE3D); IPR000719 (PFAM); PTHR13902:SF44 (PANTHER); PTHR13902 (PANTHER); IPR000719 (PROSITE_PROFILES); IPR011009 (SUPERFAMILY)
BnaA03g11410D	GSBRNA2T00062568001	lipid-transfer protein dir1	300	20	4.2e-63	0.86	-		-	IPR016140 (SMART); G3DSA:1.10.110.10 (GENE3D); IPR016140 (PFAM); PTHR33122 (PANTHER); PTHR33122:SF4 (PANTHER); SIGNAL_PEPTIDE (PHOBIUS); SIGNAL_PEPTIDE_N_REGION (PHOBIUS); SIGNAL_PEPTIDE_C_REGION (PHOBIUS); SIGNAL_PEPTIDE_H_REGION (PHOBIUS); NON_CYTOPLASMIC_DOMAIN (PHOBIUS); SignalP-TM (SIGNALP_GRAM_POSITIVE); SignalP-noTM (SIGNALP_EUK); IPR016140 (SUPERFAMILY)
BnaA03g11590D	GSBRNA2T00062544001	dihydrolipoyllysine-residue succinyltransferase component of 2-oxoglutarate dehydrogenase complex mitochondrial-like	1608	20	0	0.952	3	F:dihydrolipoyllysine-residue succinyltransferase activity; C:oxoglutarate dehydrogenase complex; P:tricarboxylic acid cycle	EC:2.3.1.61; EC:2.3.1	IPR000089 (PFAM); IPR023213 (G3DSA:3.30.559.GENE3D); G3DSA:2.40.50.100 (GENE3D); IPR001078 (PFAM); IPR006255 (TIGRFAM); PTHR23151:SF8 (PANTHER); PTHR23151 (PANTHER); IPR003016 (PROSITE_PATTERNS); IPR000089 (PROSITE_PROFILES); IPR011053 (SUPERFAMILY); SSF52777 (SUPERFAMILY)
BnaA03g11650D	GSBRNA2T00075839001	casp-like protein 2d1	567	20	1.9e-121	0.8745	6	C:nucleus; C:mitochondrial respiratory chain complex I; C:integral component of membrane; F:NADH dehydrogenase (ubiquinone) activity; P:cellular respiration; C:plasma membrane	EC:1.6.99.5; EC:1.6.99.3; EC:1.6.5.3	IPR006702 (PFAM); IPR006459 (TIGRFAM); PTHR11615 (PANTHER); PTHR11615:SF143 (PANTHER); CYTOPLASMIC_DOMAIN (PHOBIUS); TRANSMEMBRANE (PHOBIUS); NON_CYTOPLASMIC_DOMAIN (PHOBIUS); NON_CYTOPLASMIC_DOMAIN (PHOBIUS); CYTOPLASMIC_DOMAIN (PHOBIUS); TRANSMEMBRANE (PHOBIUS); TRANSMEMBRANE (PHOBIUS); TRANSMEMBRANE (PHOBIUS); CYTOPLASMIC_DOMAIN (PHOBIUS); TMhelix (TMHMM); TMhelix (TMHMM); TMhelix (TMHMM)
BnaA03g11690D	GSBRNA2T00075847001	glucose-6-phosphate phosphate translocator chloroplastic-like	1173	20	0	0.941	22	P:embryo development; P:pollen maturation; F:triose-phosphate transmembrane transporter activity; P:glucose-6-phosphate transport; F:antiporter activity; P:vacuole organization; F:phosphoglycerate transmembrane transporter activity; F:glucose-6-phosphate transmembrane transporter activity; P:embryo sac development; P:organic acid transmembrane transport; P:glucose catabolic process; P:response to…	-	IPR004696 (TIGRFAM); IPR004853 (PFAM); PTHR11132 (PANTHER); PTHR11132:SF112 (PANTHER); CYTOPLASMIC_DOMAIN (PHOBIUS); TRANSMEMBRANE (PHOBIUS); TRANSMEMBRANE (PHOBIUS); TRANSMEMBRANE (PHOBIUS); NON_CYTOPLASMIC_DOMAIN (PHOBIUS); NON_CYTOPLASMIC_DOMAIN (PHOBIUS); TRANSMEMBRANE (PHOBIUS); CYTOPLASMIC_DOMAIN (PHOBIUS); CYTOPLASMIC_DOMAIN (PHOBIUS); CYTOPLASMIC_DOMAIN (PHOBIUS); NON_CYTOPLASMIC_DOMAIN (…
BnaA03g11710D	GSBRNA2T00075849001	thiamine thiazole chloroplastic-like	1056	20	0	0.9715	18	C:chloroplast stroma; F:zinc ion binding; F:protein homodimerization activity; C:chloroplast envelope; P:protein autophosphorylation; P:cellular response to DNA damage stimulus; P:response to blue light; P:defense response to bacterium; P:thiamine biosynthetic process; C:thylakoid; P:maltose metabolic process; P:response to cold; P:starch biosynthetic process; P:positive regulation of catalytic a…	-	PF01946 (PFAM); IPR002922 (TIGRFAM); IPR023753 (G3DSA:3.50.50.GENE3D); PTHR10617:SF115 (PANTHER); PTHR10617 (PANTHER); NON_CYTOPLASMIC_DOMAIN (PHOBIUS); SIGNAL_PEPTIDE_C_REGION (PHOBIUS); SIGNAL_PEPTIDE_N_REGION (PHOBIUS); SIGNAL_PEPTIDE (PHOBIUS); SIGNAL_PEPTIDE_H_REGION (PHOBIUS); IPR027495 (HAMAP); IPR023753 (SUPERFAMILY)
BnaA03g11850D	GSBRNA2T00075865001	minor allergen alt a 7-like	618	20	1.7e-134	0.978	12	C:plasmodesma; F:NAD(P)H dehydrogenase (quinone) activity; F:FMN binding; P:negative regulation of transcription, DNA-templated; P:cellular response to auxin stimulus; P:response to osmotic stress; C:cytosol; P:response to cadmium ion; P:oxidation-reduction process; C:extracellular region; C:vacuolar membrane; C:plasma membrane	EC:1.6.5.2	IPR029039 (G3DSA:3.40.50.GENE3D); IPR010089 (TIGRFAM); IPR005025 (PFAM); PTHR30546 (PANTHER); IPR010089 (HAMAP); IPR008254 (PROSITE_PROFILES); IPR029039 (SUPERFAMILY)
BnaA03g11970D	GSBRNA2T00075883001	lipid-binding start domain-containing protein	1332	20	0	0.883	5	P:jasmonic acid biosynthetic process; P:response to wounding; P:response to jasmonic acid; F:lipid binding; P:response to fungus	-	IPR023393 (G3DSA:3.30.530.GENE3D); IPR002913 (PFAM); PTHR19308:SF12 (PANTHER); PTHR19308 (PANTHER); TRANSMEMBRANE (PHOBIUS); TRANSMEMBRANE (PHOBIUS); CYTOPLASMIC_DOMAIN (PHOBIUS); NON_CYTOPLASMIC_DOMAIN (PHOBIUS); CYTOPLASMIC_DOMAIN (PHOBIUS); IPR002913 (PROSITE_PROFILES); SSF55961 (SUPERFAMILY); TMhelix (TMHMM); TMhelix (TMHMM)
BnaA03g11980D	GSBRNA2T00075884001	af211539_1 avr9 cf-9 rapidly elicited protein 65	255	20	2.1e-35	0.6755	1	C:chloroplast	-	PTHR33641 (PANTHER); PTHR33641:SF4 (PANTHER)
BnaA03g12010D	GSBRNA2T00075887001	stomatin-like protein mitochondrial	1263	20	0	0.7965	1	C:membrane	-	IPR001972 (PRINTS); IPR001107 (SMART); IPR032435 (PFAM); IPR001107 (PFAM); IPR001972 (PANTHER); PTHR10264:SF27 (PANTHER); IPR001107 (SUPERFAMILY); IPR001107 (SUPERFAMILY)
BnaA03g12250D	GSBRNA2T00086695001	glutamate synthase 1	6489	20	0	0.949	25	C:chloroplast stroma; F:FMN binding; P:response to salt stress; F:sugar:proton symporter activity; F:glucose transmembrane transporter activity; P:response to cytokinin; P:L-glutamate biosynthetic process; C:integral component of plasma membrane; F:iron ion binding; P:cation transmembrane transport; C:cytosol; P:gluconeogenesis; P:glycolytic process; C:chloroplast envelope; P:glucose import; P:re…	EC:1.4; EC:1.4.1.14; EC:1.4.1	Coil (COILS); PR00419 (PRINTS); IPR012220 (PIRSF); IPR023753 (G3DSA:3.50.50.GENE3D); IPR023753 (G3DSA:3.50.50.GENE3D); IPR006005 (TIGRFAM); IPR002489 (G3DSA:2.160.20.GENE3D); IPR006982 (PFAM); IPR017932 (PFAM); IPR029055 (G3DSA:3.60.20.GENE3D); IPR023753 (G3DSA:3.50.50.GENE3D); G3DSA:1.10.1060.10 (GENE3D); IPR013785 (G3DSA:3.20.20.GENE3D); IPR002489 (PFAM); IPR013785 (G3DSA:3.20.20.GENE3D); IPR00…
BnaA03g12520D	GSBRNA2T00017889001	BnaA03g12520D	396	20	8.1e-67	0.8315	2	F:metal ion binding; P:metal ion transport	-	G3DSA:3.30.70.100 (GENE3D); IPR006121 (PFAM); PTHR22814 (PANTHER); PTHR22814:SF129 (PANTHER)
BnaA03g12860D	GSBRNA2T00066740001	mate efflux family protein 5-like	1524	20	0	0.9135	7	P:drug transmembrane transport; P:defense response by callose deposition; F:antiporter activity; P:ethylene biosynthetic process; C:integral component of membrane; C:plasma membrane; F:drug transmembrane transporter activity	-	IPR002528 (PFAM); IPR002528 (TIGRFAM); PTHR11206 (PANTHER); PTHR11206:SF103 (PANTHER); NON_CYTOPLASMIC_DOMAIN (PHOBIUS); NON_CYTOPLASMIC_DOMAIN (PHOBIUS); TRANSMEMBRANE (PHOBIUS); CYTOPLASMIC_DOMAIN (PHOBIUS); CYTOPLASMIC_DOMAIN (PHOBIUS); TRANSMEMBRANE (PHOBIUS); TRANSMEMBRANE (PHOBIUS); TRANSMEMBRANE (PHOBIUS); CYTOPLASMIC_DOMAIN (PHOBIUS); NON_CYTOPLASMIC_DOMAIN (PHOBIUS); CYTOPLASMIC_DOMAIN (…
BnaA03g13070D	GSBRNA2T00066714001	hypersensitive-induced response protein 4	879	20	0	0.967	4	C:plasmodesma; C:Golgi apparatus; C:vacuolar membrane; C:plasma membrane	-	IPR001107 (SMART); IPR001107 (PFAM); IPR001972 (PANTHER); PTHR10264:SF69 (PANTHER); IPR001107 (SUPERFAMILY)
BnaA03g13140D	GSBRNA2T00066706001	non-specific lipid-transfer protein 4-like	333	20	2e-69	0.901	2	P:lipid transport; F:lipid binding	-	IPR000528 (PRINTS); IPR016140 (SMART); G3DSA:1.10.110.10 (GENE3D); IPR016140 (PFAM); PTHR33076 (PANTHER); PTHR33076:SF11 (PANTHER); NON_CYTOPLASMIC_DOMAIN (PHOBIUS); SIGNAL_PEPTIDE_H_REGION (PHOBIUS); SIGNAL_PEPTIDE (PHOBIUS); SIGNAL_PEPTIDE_N_REGION (PHOBIUS); SIGNAL_PEPTIDE_C_REGION (PHOBIUS); SignalP-TM (SIGNALP_GRAM_POSITIVE); SignalP-noTM (SIGNALP_GRAM_NEGATIVE); SignalP-noTM (SIGNALP_EUK); …
BnaA03g13290D	GSBRNA2T00066689001	transcriptional coactivator pterin dehydratase	648	20	2.1e-156	0.865	12	C:chloroplast; P:aromatic amino acid family biosynthetic process; P:chloroplast relocation; P:tetrahydrobiopterin biosynthetic process; P:pentose-phosphate shunt; P:photosystem II assembly; P:thylakoid membrane organization; P:transcription from plastid promoter; F:4-alpha-hydroxytetrahydrobiopterin dehydratase activity; P:rRNA processing; P:iron-sulfur cluster assembly; P:regulation of protein d…	EC:4.2.1.96	IPR001533 (G3DSA:3.30.1360.GENE3D); IPR001533 (PFAM); PTHR12599:SF8 (PANTHER); IPR001533 (PANTHER); IPR001533 (SUPERFAMILY)
BnaA03g13330D	GSBRNA2T00066684001	chaperone protein chloroplastic	2796	20	0	0.927	8	C:chloroplast stroma; F:ATPase activity; F:ATP binding; P:protein metabolic process; F:protein homodimerization activity; C:chloroplast envelope; P:protein hexamerization; P:response to absence of light	EC:3.6.1; EC:3.6.1.3; EC:3.6.1.15	IPR001270 (PRINTS); IPR003593 (SMART); IPR019489 (SMART); IPR003959 (PFAM); G3DSA:1.10.8.60 (GENE3D); IPR027417 (G3DSA:3.40.50.GENE3D); IPR019489 (PFAM); IPR003959 (PFAM); IPR004176 (PFAM); IPR004176 (G3DSA:1.10.1780.GENE3D); IPR027417 (G3DSA:3.40.50.GENE3D); G3DSA:1.10.8.60 (GENE3D); PTHR11638:SF118 (PANTHER); PTHR11638 (PANTHER); IPR018368 (PROSITE_PATTERNS); IPR028299 (PROSITE_PATTERNS); Signa…
BnaA03g13600D	GSBRNA2T00142191001	internal alternative nad h-ubiquinone oxidoreductase mitochondrial	1515	20	0	0.9395	8	P:cellular response to light stimulus; C:peroxisome; P:myo-inositol hexakisphosphate biosynthetic process; F:NADH dehydrogenase activity; C:mitochondrial matrix; F:NADPH dehydrogenase activity; P:oxidation-reduction process; C:intrinsic component of mitochondrial inner membrane	EC:1.6.99.3; EC:1.6.99.1	PR00368 (PRINTS); IPR023753 (PFAM); IPR023753 (G3DSA:3.50.50.GENE3D); IPR023753 (G3DSA:3.50.50.GENE3D); PTHR22912 (PANTHER); SignalP-TM (SIGNALP_GRAM_POSITIVE); IPR023753 (SUPERFAMILY); IPR023753 (SUPERFAMILY)
BnaA03g13730D	GSBRNA2T00142174001	udp-glycosyltransferase 87a2-like	306	20	1.2e-49	0.8195	2	F:transferase activity, transferring hexosyl groups; P:metabolic process	-	no IPS match
BnaA03g13740D	GSBRNA2T00142173001	udp-glycosyltransferase 87a2-like	1071	20	0	0.9015	9	C:nucleus; F:UDP-glycosyltransferase activity; P:response to cyclopentenone; F:transferase activity, transferring hexosyl groups; P:toxin catabolic process; P:systemic acquired resistance; P:regulation of flower development; C:cytosol; P:response to endoplasmic reticulum stress	-	IPR002213 (PFAM); G3DSA:3.40.50.2000 (GENE3D); IPR002213 (PANTHER); PTHR11926:SF176 (PANTHER); SIGNAL_PEPTIDE_C_REGION (PHOBIUS); SIGNAL_PEPTIDE_H_REGION (PHOBIUS); SIGNAL_PEPTIDE_N_REGION (PHOBIUS); SIGNAL_PEPTIDE (PHOBIUS); NON_CYTOPLASMIC_DOMAIN (PHOBIUS); SignalP-noTM (SIGNALP_EUK); SSF53756 (SUPERFAMILY)
BnaA03g13830D	GSBRNA2T00142163001	protein lurp-one-related 7	561	20	9.2e-118	0.8345	3	C:nucleus; C:plasma membrane; P:purine nucleobase transport	-	IPR007612 (PFAM); PTHR31087:SF16 (PANTHER); PTHR31087 (PANTHER); IPR025659 (SUPERFAMILY)
BnaA03g14030D	GSBRNA2T00142139001	root phototropism protein 2-like	1698	20	0	0.9155	14	P:response to salt stress; P:signal transduction; P:Golgi organization; F:signal transducer activity; C:plasma membrane; P:proximal/distal pattern formation; P:flower morphogenesis; C:nucleus; P:phototropism; C:cytoplasm; P:calcium ion transport; P:cysteine biosynthetic process; P:floral organ abscission; P:protein ubiquitination	-	Coil (COILS); IPR000210 (SMART); IPR000210 (PFAM); G3DSA:3.30.710.10 (GENE3D); IPR027356 (PFAM); IPR029958 (PTHR32370:PANTHER); PTHR32370 (PANTHER); IPR027356 (PROSITE_PROFILES); IPR000210 (PROSITE_PROFILES); IPR011333 (SUPERFAMILY)
BnaA03g14140D	GSBRNA2T00142121001	glutathione s-transferase	648	20	7.6e-144	0.958	46	C:chloroplast stroma; P:response to zinc ion; P:response to salt stress; P:jasmonic acid biosynthetic process; P:response to wounding; F:glutathione transferase activity; C:vacuole; P:glycine catabolic process; P:vitamin metabolic process; P:response to toxic substance; C:thylakoid; P:response to cold; P:coumarin biosynthetic process; C:plasmodesma; P:unsaturated fatty acid biosynthetic process; …	EC:2.5.1.18; EC:1.11.1.9; EC:1.11.1.7	IPR012336 (G3DSA:3.40.30.GENE3D); IPR004045 (PFAM); IPR010987 (G3DSA:1.20.1050.GENE3D); IPR004046 (PFAM); PTHR11260 (PANTHER); PTHR11260:SF186 (PANTHER); IPR010987 (PROSITE_PROFILES); IPR004045 (PROSITE_PROFILES); IPR010987 (SUPERFAMILY); IPR012336 (SUPERFAMILY)
BnaA03g14210D	GSBRNA2T00142110001	mediator of rna polymerase ii transcription subunit 37f-like	1929	20	0	0.9585	19	P:polar nucleus fusion; P:transcription, DNA-templated; P:regulation of transcription, DNA-templated; C:Golgi apparatus; P:response to cadmium ion; C:nucleolus; C:vacuolar membrane; P:protein folding; P:response to cytokinin; C:plasma membrane; C:endoplasmic reticulum lumen; F:ATP binding; C:chloroplast; P:response to heat; C:plasmodesma; C:cell wall; C:mediator complex; C:cytosol; P:ER-associate…	-	Coil (COILS); Coil (COILS); Coil (COILS); IPR013126 (PRINTS); IPR029047 (G3DSA:2.60.34.GENE3D); G3DSA:3.30.420.40 (GENE3D); IPR029048 (G3DSA:1.20.1270.GENE3D); G3DSA:3.30.30.30 (GENE3D); IPR013126 (PFAM); G3DSA:3.30.420.40 (GENE3D); G3DSA:3.90.640.10 (GENE3D); PTHR19375 (PANTHER); PTHR19375:SF219 (PANTHER); IPR018181 (PROSITE_PATTERNS); IPR018181 (PROSITE_PATTERNS); IPR018181 (PROSITE_PATTERNS); …
BnaA03g14300D	GSBRNA2T00142097001	protein trichome birefringence-like 40	1098	20	0	0.92	1	P:biological_process	-	IPR026057 (PFAM); IPR025846 (PFAM); IPR029962 (PANTHER); PTHR32285:SF71 (PANTHER); SIGNAL_PEPTIDE_C_REGION (PHOBIUS); NON_CYTOPLASMIC_DOMAIN (PHOBIUS); SIGNAL_PEPTIDE_N_REGION (PHOBIUS); SIGNAL_PEPTIDE_H_REGION (PHOBIUS); SIGNAL_PEPTIDE (PHOBIUS); SignalP-noTM (SIGNALP_EUK)
BnaA03g14420D	GSBRNA2T00142082001	probable fructokinase-1	978	20	0	0.9785	13	P:response to fructose; P:D-ribose metabolic process; C:Golgi apparatus; P:carbohydrate phosphorylation; C:plasma membrane; F:fructokinase activity; P:response to sucrose; F:ATP binding; P:response to glucose; P:transition metal ion transport; P:starch biosynthetic process; F:ribokinase activity; C:cytosol	EC:2.7.1.15; EC:2.7.1.4; EC:2.7.1.1	IPR002139 (PRINTS); IPR029056 (G3DSA:3.40.1190.GENE3D); IPR011611 (PFAM); PTHR10584:SF168 (PANTHER); PTHR10584 (PANTHER); IPR002173 (PROSITE_PATTERNS); IPR002173 (PROSITE_PATTERNS); IPR029056 (SUPERFAMILY)
BnaA03g14520D	GSBRNA2T00142071001	pentatricopeptide repeat-containing protein at3g15130	363	20	3.8e-50	0.7915	10	P:response to oxidative stress; P:response to molecule of bacterial origin; P:respiratory burst involved in defense response; P:endoplasmic reticulum unfolded protein response; C:mitochondrion; P:response to wounding; P:response to chitin; P:defense response to fungus; C:plasma membrane; P:intracellular signal transduction	-	PTHR33168 (PANTHER); PTHR33168:SF12 (PANTHER)
BnaA03g14720D	GSBRNA2T00142049001	serine threonine-protein kinase ht1-like isoform x1	1461	20	0	0.9315	7	F:ATP binding; P:integrin-mediated signaling pathway; F:protein serine/threonine/tyrosine kinase activity; C:cytoplasm; P:protein autophosphorylation; F:protein serine/threonine kinase activity; P:regulation of signal transduction	EC:2.7.11; EC:2.7.12.1	IPR001245 (PRINTS); IPR002290 (SMART); IPR002110 (SMART); PIRSF000654 (PIRSF); IPR001245 (PFAM); G3DSA:3.30.200.20 (GENE3D); IPR020683 (G3DSA:1.25.40.GENE3D); PF13857 (PFAM); G3DSA:1.10.510.10 (GENE3D); PTHR23257 (PANTHER); PTHR23257:SF539 (PANTHER); IPR008271 (PROSITE_PATTERNS); IPR002110 (PROSITE_PROFILES); IPR020683 (PROSITE_PROFILES); IPR000719 (PROSITE_PROFILES); IPR020683 (SUPERFAMILY); IPR…
BnaA03g14760D	GSBRNA2T00142045001	leucine-rich repeat receptor-like serine threonine tyrosine-protein kinase sobir1	1938	20	0	0.904	9	F:ATP binding; P:peptidyl-tyrosine phosphorylation; F:protein tyrosine kinase activity; P:positive regulation of defense response; P:transmembrane receptor protein tyrosine kinase signaling pathway; P:positive regulation of cell death; F:protein serine/threonine kinase activity; P:negative regulation of floral organ abscission; C:plasma membrane	EC:2.7.10; EC:2.7.11	IPR002290 (SMART); G3DSA:3.30.200.20 (GENE3D); G3DSA:1.10.510.10 (GENE3D); IPR001611 (PFAM); IPR032675 (G3DSA:3.80.10.GENE3D); IPR000719 (PFAM); PTHR27000 (PANTHER); PTHR27000:SF9 (PANTHER); IPR008271 (PROSITE_PATTERNS); TRANSMEMBRANE (PHOBIUS); NON_CYTOPLASMIC_DOMAIN (PHOBIUS); CYTOPLASMIC_DOMAIN (PHOBIUS); SIGNAL_PEPTIDE_H_REGION (PHOBIUS); SIGNAL_PEPTIDE_N_REGION (PHOBIUS); SIGNAL_PEPTIDE (PHO…
BnaA03g15140D	GSBRNA2T00141999001	atp synthase subunit mitochondrial-like	978	20	0	0.978	15	F:zinc ion binding; P:photorespiration; C:Golgi apparatus; F:proton-transporting ATPase activity, rotational mechanism; C:nucleolus; P:proteasome core complex assembly; C:mitochondrial proton-transporting ATP synthase complex; F:proton-transporting ATP synthase activity, rotational mechanism; P:ubiquitin-dependent protein catabolic process; C:proton-transporting ATP synthase complex, catalytic co…	EC:3.6.1; EC:3.6.1.3; EC:3.6.1.15	IPR000131 (PRINTS); PIRSF039089 (PIRSF); G3DSA:3.40.1380.10 (GENE3D); G3DSA:1.10.287.80 (GENE3D); IPR000131 (TIGRFAM); IPR000131 (PFAM); PTHR11693:SF22 (PANTHER); IPR000131 (PANTHER); IPR023632 (PROSITE_PATTERNS); IPR000131 (HAMAP); IPR023633 (SUPERFAMILY)
BnaA03g15250D	GSBRNA2T00141986001	traf-like family protein	921	20	0	0.708	3	P:biological_process; C:nucleus; F:molecular_function	-	IPR002083 (SMART); IPR002083 (PFAM); IPR008974 (G3DSA:2.60.210.GENE3D); IPR002083 (PROSITE_PROFILES); IPR008974 (SUPERFAMILY); IPR008974 (SUPERFAMILY)
BnaA03g15270D	GSBRNA2T00141984001	probable inorganic phosphate transporter 1-5	852	20	1.8e-177	0.949	6	C:integral component of plasma membrane; F:inorganic phosphate transmembrane transporter activity; F:phosphate ion transmembrane transporter activity; P:transmembrane transport; P:phosphate ion transport; C:cytoplasm	-	IPR005828 (PFAM); G3DSA:1.20.1250.20 (GENE3D); PTHR24064 (PANTHER); PTHR24064:SF274 (PANTHER); TRANSMEMBRANE (PHOBIUS); TRANSMEMBRANE (PHOBIUS); NON_CYTOPLASMIC_DOMAIN (PHOBIUS); CYTOPLASMIC_DOMAIN (PHOBIUS); NON_CYTOPLASMIC_DOMAIN (PHOBIUS); CYTOPLASMIC_DOMAIN (PHOBIUS); TRANSMEMBRANE (PHOBIUS); CYTOPLASMIC_DOMAIN (PHOBIUS); TRANSMEMBRANE (PHOBIUS); TRANSMEMBRANE (PHOBIUS); TRANSMEMBRANE (PHOBIU…
BnaA03g15290D	GSBRNA2T00141982001	3-ketoacyl- thiolase peroxisomal-like	1389	20	0	0.9785	17	P:jasmonic acid biosynthetic process; P:response to wounding; C:nucleolus; C:vacuolar membrane; C:glyoxysome; P:positive regulation of abscisic acid-activated signaling pathway; P:proteasome core complex assembly; C:chloroplast; P:fatty acid beta-oxidation; P:proteasome-mediated ubiquitin-dependent protein catabolic process; P:toxin catabolic process; F:acetyl-CoA C-acyltransferase activity; P:ox…	EC:2.3.1.16; EC:2.3.1	IPR002155 (TIGRFAM); IPR020617 (PFAM); IPR020616 (PFAM); IPR016039 (G3DSA:3.40.47.GENE3D); IPR016039 (G3DSA:3.40.47.GENE3D); PTHR18919 (PANTHER); PTHR18919:SF93 (PANTHER); IPR020613 (PROSITE_PATTERNS); IPR020615 (PROSITE_PATTERNS); IPR020610 (PROSITE_PATTERNS); IPR016039 (SUPERFAMILY); IPR016039 (SUPERFAMILY)
BnaA03g15610D	GSBRNA2T00141946001	auxin-repressed kda	327	20	1.1e-72	0.9245	4	C:nucleus; P:response to glucose; P:response to fructose; P:response to sucrose	-	no IPS match
BnaA03g15760D	GSBRNA2T00141930001	protein transport protein sec61 subunit alpha-like	1428	20	0	0.9875	12	P:protein transmembrane transport; P:ER to Golgi vesicle-mediated transport; P:response to salt stress; P:pentose-phosphate shunt; F:P-P-bond-hydrolysis-driven protein transmembrane transporter activity; C:mitochondrion; C:Golgi apparatus; P:glucose catabolic process; P:protein secretion; C:plasma membrane; P:N-terminal protein myristoylation; P:amino acid import	-	IPR002208 (PIRSF); IPR002208 (TIGRFAM); IPR023201 (G3DSA:1.10.3370.GENE3D); IPR002208 (PFAM); IPR019561 (PFAM); IPR002208 (PANTHER); IPR030659 (PROSITE_PATTERNS); NON_CYTOPLASMIC_DOMAIN (PHOBIUS); NON_CYTOPLASMIC_DOMAIN (PHOBIUS); SIGNAL_PEPTIDE (PHOBIUS); NON_CYTOPLASMIC_DOMAIN (PHOBIUS); TRANSMEMBRANE (PHOBIUS); CYTOPLASMIC_DOMAIN (PHOBIUS); CYTOPLASMIC_DOMAIN (PHOBIUS); SIGNAL_PEPTIDE_N_REGION…
[truncated: 6,274 more rows]

## Sheet: INC-local
Supplementary Table S3. Functional annotation of DEGs.
[truncated: 3,016 more rows]

[truncated: 2 more sheets: COM-remote, INC-remote]
