# Supplementary material for: Genome-wide transcriptome reveals mechanisms underlying Rlm1-mediated blackleg resistance on canola
Source: Sci Rep. 2021 Feb 23;11:4407. doi: 10.1038/s41598-021-83267-0 (PMC7902848; doi:10.1038/s41598-021-83267-0)
Supplement: Supplementary file 1 — Supplementary Information. [file 41598_2021_83267_MOESM1_ESM.zip › Supplementary Table S4.xlsx]

## Sheet: COM-local (up-regulated)
Supplementary Table S4. GO enrichment analysis of DEGs.
GO-ID	Term	Category	FDR	P-Value	#Test		#Ref		#notAnnotTest	#notAnnotRef	TestSeqs	RefSeqs
GO:0046686	response to cadmium ion	P	2.55099e-68	3.25924e-70	355	0.0884625	1642	0.0319081	3658	56931	GSBRNA2T00094365001, GSBRNA2T00146506001, GSBRNA2T00096953001, GSBRNA2T00125003001, GSBRNA2T00068290001, GSBRNA2T00080664001, GSBRNA2T00012859001, GSBRNA2T00078756001, GSBRNA2T00078888001, GSBRNA2T00129818001, GSBRNA2T00101764001, GSBRNA2T00136137001, GSBRNA2T00109154001, GSBRNA2T00129641001, GSBRNA2T00090994001, GSBRNA2T00052453001, GSBRNA2T00068014001, GSBRNA2T00014445001, GSBRNA2T00036947001, …	GSBRNA2T00143515001, GSBRNA2T00077201001, GSBRNA2T00076197001, GSBRNA2T00103974001, GSBRNA2T00001182001, GSBRNA2T00063953001, GSBRNA2T00059297001, GSBRNA2T00109039001, GSBRNA2T00133312001, GSBRNA2T00040715001, GSBRNA2T00035765001, GSBRNA2T00100627001, GSBRNA2T00096924001, GSBRNA2T00045040001, GSBRNA2T00113650001, GSBRNA2T00135734001, GSBRNA2T00136016001, GSBRNA2T00134993001, GSBRNA2T00150281001, …
GO:0009069	serine family amino acid metabolic process	P	4.48111e-09	2.93729e-10	351	0.0874657	3587	0.0629214	3662	54986	GSBRNA2T00075089001, GSBRNA2T00141844001, GSBRNA2T00076443001, GSBRNA2T00126730001, GSBRNA2T00054199001, GSBRNA2T00062501001, GSBRNA2T00056248001, GSBRNA2T00124463001, GSBRNA2T00078888001, GSBRNA2T00079142001, GSBRNA2T00147717001, GSBRNA2T00072338001, GSBRNA2T00059280001, GSBRNA2T00008054001, GSBRNA2T00157107001, GSBRNA2T00049213001, GSBRNA2T00021525001, GSBRNA2T00133656001, GSBRNA2T00069007001, …	GSBRNA2T00144600001, GSBRNA2T00075387001, GSBRNA2T00082358001, GSBRNA2T00015072001, GSBRNA2T00129446001, GSBRNA2T00008891001, GSBRNA2T00027055001, GSBRNA2T00129687001, GSBRNA2T00129561001, GSBRNA2T00151938001, GSBRNA2T00045040001, GSBRNA2T00014789001, GSBRNA2T00064133001, GSBRNA2T00004619001, GSBRNA2T00017126001, GSBRNA2T00083696001, GSBRNA2T00049082001, GSBRNA2T00009185001, GSBRNA2T00103286001, …
GO:0009867	jasmonic acid mediated signaling pathway	P	4.93302e-94	4.32962e-96	290	0.0722651	836	0.0179912	3723	57737	GSBRNA2T00000263001, GSBRNA2T00095662001, GSBRNA2T00025361001, GSBRNA2T00002816001, GSBRNA2T00072338001, GSBRNA2T00157944001, GSBRNA2T00049213001, GSBRNA2T00149177001, GSBRNA2T00066681001, GSBRNA2T00087554001, GSBRNA2T00132439001, GSBRNA2T00016322001, GSBRNA2T00047468001, GSBRNA2T00033572001, GSBRNA2T00086658001, GSBRNA2T00003528001, GSBRNA2T00135671001, GSBRNA2T00075105001, GSBRNA2T00073107001, …	GSBRNA2T00004379001, GSBRNA2T00122012001, GSBRNA2T00024981001, GSBRNA2T00047542001, GSBRNA2T00112760001, GSBRNA2T00111641001, GSBRNA2T00155854001, GSBRNA2T00063644001, GSBRNA2T00009873001, GSBRNA2T00009460001, GSBRNA2T00101781001, GSBRNA2T00116137001, GSBRNA2T00054238001, GSBRNA2T00112096001, GSBRNA2T00086514001, GSBRNA2T00004941001, GSBRNA2T00059469001, GSBRNA2T00004482001, GSBRNA2T00053487001, …
GO:0010200	response to chitin	P	1.74385e-135	3.09983e-138	280	0.0697732	1372	0.0263957	3733	57201	GSBRNA2T00000263001, GSBRNA2T00096414001, GSBRNA2T00044975001, GSBRNA2T00025217001, GSBRNA2T00022679001, GSBRNA2T00131749001, GSBRNA2T00147849001, GSBRNA2T00002816001, GSBRNA2T00157107001, GSBRNA2T00120524001, GSBRNA2T00034313001, GSBRNA2T00047462001, GSBRNA2T00133656001, GSBRNA2T00132439001, GSBRNA2T00016322001, GSBRNA2T00070609001, GSBRNA2T00086658001, GSBRNA2T00043295001, GSBRNA2T00135671001, …	GSBRNA2T00141334001, GSBRNA2T00157681001, GSBRNA2T00065939001, GSBRNA2T00123544001, GSBRNA2T00077522001, GSBRNA2T00004975001, GSBRNA2T00104589001, GSBRNA2T00023254001, GSBRNA2T00024981001, GSBRNA2T00054365001, GSBRNA2T00028300001, GSBRNA2T00020549001, GSBRNA2T00109796001, GSBRNA2T00019319001, GSBRNA2T00103538001, GSBRNA2T00112760001, GSBRNA2T00149177001, GSBRNA2T00111641001, GSBRNA2T00121603001, …
GO:0009862	systemic acquired resistance, salicylic acid mediated signaling pathway	P	5.31347e-99	4.4274e-101	269	0.0670321	667	0.0149554	3744	57906	GSBRNA2T00142820001, GSBRNA2T00094365001, GSBRNA2T00000263001, GSBRNA2T00141844001, GSBRNA2T00076523001, GSBRNA2T00025361001, GSBRNA2T00002816001, GSBRNA2T00157944001, GSBRNA2T00049213001, GSBRNA2T00149177001, GSBRNA2T00066681001, GSBRNA2T00087554001, GSBRNA2T00132439001, GSBRNA2T00016322001, GSBRNA2T00033572001, GSBRNA2T00135671001, GSBRNA2T00075105001, GSBRNA2T00073107001, GSBRNA2T00046263001, …	GSBRNA2T00019251001, GSBRNA2T00156378001, GSBRNA2T00062249001, GSBRNA2T00047542001, GSBRNA2T00047003001, GSBRNA2T00155923001, GSBRNA2T00069787001, GSBRNA2T00112760001, GSBRNA2T00046274001, GSBRNA2T00157416001, GSBRNA2T00155854001, GSBRNA2T00063644001, GSBRNA2T00027800001, GSBRNA2T00085441001, GSBRNA2T00101781001, GSBRNA2T00099183001, GSBRNA2T00058475001, GSBRNA2T00086514001, GSBRNA2T00136785001, …
GO:0009738	abscisic acid-activated signaling pathway	P	1.43857e-74	1.63019e-76	266	0.0662846	890	0.0184706	3747	57683	GSBRNA2T00000263001, GSBRNA2T00141982001, GSBRNA2T00095662001, GSBRNA2T00025217001, GSBRNA2T00025361001, GSBRNA2T00009861001, GSBRNA2T00120524001, GSBRNA2T00129532001, GSBRNA2T00157944001, GSBRNA2T00049213001, GSBRNA2T00049322001, GSBRNA2T00133656001, GSBRNA2T00111498001, GSBRNA2T00032103001, GSBRNA2T00087554001, GSBRNA2T00044672001, GSBRNA2T00033572001, GSBRNA2T00086658001, GSBRNA2T00135671001, …	GSBRNA2T00021233001, GSBRNA2T00024981001, GSBRNA2T00107454001, GSBRNA2T00022284001, GSBRNA2T00038710001, GSBRNA2T00003328001, GSBRNA2T00050517001, GSBRNA2T00036896001, GSBRNA2T00111641001, GSBRNA2T00121316001, GSBRNA2T00003637001, GSBRNA2T00147122001, GSBRNA2T00107661001, GSBRNA2T00083283001, GSBRNA2T00063644001, GSBRNA2T00009460001, GSBRNA2T00061222001, GSBRNA2T00004941001, GSBRNA2T00156709001, …
GO:0030968	endoplasmic reticulum unfolded protein response	P	1.64676e-104	1.1526e-106	243	0.0605532	487	0.011664	3770	58086	GSBRNA2T00028718001, GSBRNA2T00000263001, GSBRNA2T00121598001, GSBRNA2T00025217001, GSBRNA2T00044975001, GSBRNA2T00120290001, GSBRNA2T00131749001, GSBRNA2T00147849001, GSBRNA2T00025361001, GSBRNA2T00009861001, GSBRNA2T00120524001, GSBRNA2T00157107001, GSBRNA2T00157944001, GSBRNA2T00011397001, GSBRNA2T00049213001, GSBRNA2T00021525001, GSBRNA2T00141649001, GSBRNA2T00066681001, GSBRNA2T00135866001, …	GSBRNA2T00019790001, GSBRNA2T00019251001, GSBRNA2T00097952001, GSBRNA2T00024981001, GSBRNA2T00156378001, GSBRNA2T00062249001, GSBRNA2T00035604001, GSBRNA2T00046274001, GSBRNA2T00153524001, GSBRNA2T00111641001, GSBRNA2T00113650001, GSBRNA2T00121316001, GSBRNA2T00063644001, GSBRNA2T00074828001, GSBRNA2T00027800001, GSBRNA2T00043753001, GSBRNA2T00099183001, GSBRNA2T00100019001, GSBRNA2T00092035001, …
GO:0000165	MAPK cascade	P	7.35077e-75	8.08495e-77	243	0.0605532	737	0.0156585	3770	57836	GSBRNA2T00000263001, GSBRNA2T00076523001, GSBRNA2T00025361001, GSBRNA2T00002816001, GSBRNA2T00157944001, GSBRNA2T00049213001, GSBRNA2T00149177001, GSBRNA2T00066681001, GSBRNA2T00087554001, GSBRNA2T00132439001, GSBRNA2T00016322001, GSBRNA2T00033572001, GSBRNA2T00135671001, GSBRNA2T00059074001, GSBRNA2T00002827001, GSBRNA2T00075105001, GSBRNA2T00073107001, GSBRNA2T00046263001, GSBRNA2T00001353001, …	GSBRNA2T00019251001, GSBRNA2T00156195001, GSBRNA2T00139111001, GSBRNA2T00156378001, GSBRNA2T00038710001, GSBRNA2T00055610001, GSBRNA2T00106266001, GSBRNA2T00062249001, GSBRNA2T00047542001, GSBRNA2T00047003001, GSBRNA2T00155923001, GSBRNA2T00112760001, GSBRNA2T00132686001, GSBRNA2T00046274001, GSBRNA2T00157416001, GSBRNA2T00155854001, GSBRNA2T00003637001, GSBRNA2T00049082001, GSBRNA2T00052997001, …
GO:0009407	toxin catabolic process	P	3.89879e-69	4.89461e-71	204	0.0508348	555	0.0121273	3809	58018	GSBRNA2T00141982001, GSBRNA2T00126971001, GSBRNA2T00025057001, GSBRNA2T00142173001, GSBRNA2T00105221001, GSBRNA2T00094846001, GSBRNA2T00148751001, GSBRNA2T00011397001, GSBRNA2T00066572001, GSBRNA2T00065860001, GSBRNA2T00154884001, GSBRNA2T00070609001, GSBRNA2T00141419001, GSBRNA2T00015369001, GSBRNA2T00105874001, GSBRNA2T00109871001, GSBRNA2T00033806001, GSBRNA2T00049770001, GSBRNA2T00061285001, …	GSBRNA2T00143515001, GSBRNA2T00039887001, GSBRNA2T00103974001, GSBRNA2T00143550001, GSBRNA2T00120095001, GSBRNA2T00063953001, GSBRNA2T00062249001, GSBRNA2T00156756001, GSBRNA2T00086022001, GSBRNA2T00000899001, GSBRNA2T00027330001, GSBRNA2T00085132001, GSBRNA2T00009345001, GSBRNA2T00142728001, GSBRNA2T00065264001, GSBRNA2T00016511001, GSBRNA2T00063838001, GSBRNA2T00014651001, GSBRNA2T00143390001, …
GO:0002679	respiratory burst involved in defense response	P	6.03711e-108	4.0243e-110	201	0.0500872	278	0.00765347	3812	58295	GSBRNA2T00028718001, GSBRNA2T00000263001, GSBRNA2T00096414001, GSBRNA2T00025057001, GSBRNA2T00007141001, GSBRNA2T00104726001, GSBRNA2T00120524001, GSBRNA2T00021525001, GSBRNA2T00133656001, GSBRNA2T00129452001, GSBRNA2T00132439001, GSBRNA2T00016322001, GSBRNA2T00070609001, GSBRNA2T00135671001, GSBRNA2T00116968001, GSBRNA2T00059074001, GSBRNA2T00085636001, GSBRNA2T00148757001, GSBRNA2T00001353001, …	GSBRNA2T00079623001, GSBRNA2T00123544001, GSBRNA2T00077522001, GSBRNA2T00009958001, GSBRNA2T00095255001, GSBRNA2T00082306001, GSBRNA2T00156378001, GSBRNA2T00154122001, GSBRNA2T00037138001, GSBRNA2T00103361001, GSBRNA2T00106266001, GSBRNA2T00044041001, GSBRNA2T00093526001, GSBRNA2T00004969001, GSBRNA2T00109796001, GSBRNA2T00003626001, GSBRNA2T00045172001, GSBRNA2T00069632001, GSBRNA2T00121999001, …
GO:0006094	gluconeogenesis	P	1.24287e-31	2.8997e-33	189	0.0470969	949	0.018183	3824	57624	GSBRNA2T00129927001, GSBRNA2T00018907001, GSBRNA2T00067488001, GSBRNA2T00026174001, GSBRNA2T00068290001, GSBRNA2T00063045001, GSBRNA2T00065813001, GSBRNA2T00131896001, GSBRNA2T00078888001, GSBRNA2T00123349001, GSBRNA2T00129818001, GSBRNA2T00109154001, GSBRNA2T00032370001, GSBRNA2T00094846001, GSBRNA2T00085736001, GSBRNA2T00052453001, GSBRNA2T00051534001, GSBRNA2T00068014001, GSBRNA2T00014445001, …	GSBRNA2T00060446001, GSBRNA2T00143515001, GSBRNA2T00077201001, GSBRNA2T00025997001, GSBRNA2T00076197001, GSBRNA2T00107259001, GSBRNA2T00144887001, GSBRNA2T00156355001, GSBRNA2T00103974001, GSBRNA2T00143550001, GSBRNA2T00001182001, GSBRNA2T00059297001, GSBRNA2T00005945001, GSBRNA2T00059812001, GSBRNA2T00109039001, GSBRNA2T00149578001, GSBRNA2T00030031001, GSBRNA2T00028862001, GSBRNA2T00110384001, …
GO:0061025	membrane fusion	P	6.26778e-37	1.30912e-38	186	0.0463494	831	0.0162496	3827	57742	GSBRNA2T00097975001, GSBRNA2T00129927001, GSBRNA2T00028718001, GSBRNA2T00000263001, GSBRNA2T00064153001, GSBRNA2T00113567001, GSBRNA2T00031394001, GSBRNA2T00117024001, GSBRNA2T00136862001, GSBRNA2T00129744001, GSBRNA2T00041351001, GSBRNA2T00131749001, GSBRNA2T00147849001, GSBRNA2T00136137001, GSBRNA2T00129641001, GSBRNA2T00150759001, GSBRNA2T00130679001, GSBRNA2T00088429001, GSBRNA2T00087923001, …	GSBRNA2T00157681001, GSBRNA2T00109715001, GSBRNA2T00073481001, GSBRNA2T00081628001, GSBRNA2T00095874001, GSBRNA2T00052780001, GSBRNA2T00019274001, GSBRNA2T00158090001, GSBRNA2T00061291001, GSBRNA2T00019319001, GSBRNA2T00136704001, GSBRNA2T00035604001, GSBRNA2T00119999001, GSBRNA2T00148287001, GSBRNA2T00017126001, GSBRNA2T00038549001, GSBRNA2T00121316001, GSBRNA2T00107661001, GSBRNA2T00037774001, …
GO:0006096	glycolytic process	P	2.69046e-27	7.32321e-29	184	0.045851	1000	0.018918	3829	57573	GSBRNA2T00133435001, GSBRNA2T00018907001, GSBRNA2T00067488001, GSBRNA2T00026174001, GSBRNA2T00068290001, GSBRNA2T00063045001, GSBRNA2T00012859001, GSBRNA2T00131896001, GSBRNA2T00078756001, GSBRNA2T00078888001, GSBRNA2T00109154001, GSBRNA2T00032370001, GSBRNA2T00094846001, GSBRNA2T00085736001, GSBRNA2T00052453001, GSBRNA2T00068014001, GSBRNA2T00014445001, GSBRNA2T00065860001, GSBRNA2T00032774001, …	GSBRNA2T00143515001, GSBRNA2T00077201001, GSBRNA2T00025997001, GSBRNA2T00156355001, GSBRNA2T00103974001, GSBRNA2T00143550001, GSBRNA2T00001182001, GSBRNA2T00101598001, GSBRNA2T00074531001, GSBRNA2T00059297001, GSBRNA2T00005945001, GSBRNA2T00059812001, GSBRNA2T00109039001, GSBRNA2T00149578001, GSBRNA2T00030031001, GSBRNA2T00028862001, GSBRNA2T00110384001, GSBRNA2T00040715001, GSBRNA2T00100627001, …
GO:0009733	response to auxin	P	1.03884e-10	6.08233e-12	177	0.0441067	1448	0.0259643	3836	57125	GSBRNA2T00000263001, GSBRNA2T00066145001, GSBRNA2T00048871001, GSBRNA2T00088647001, GSBRNA2T00018907001, GSBRNA2T00141844001, GSBRNA2T00095662001, GSBRNA2T00136862001, GSBRNA2T00127623001, GSBRNA2T00120524001, GSBRNA2T00157944001, GSBRNA2T00032688001, GSBRNA2T00106217001, GSBRNA2T00049322001, GSBRNA2T00087554001, GSBRNA2T00145774001, GSBRNA2T00033572001, GSBRNA2T00152674001, GSBRNA2T00135671001, …	GSBRNA2T00103573001, GSBRNA2T00121088001, GSBRNA2T00147958001, GSBRNA2T00038710001, GSBRNA2T00006870001, GSBRNA2T00085945001, GSBRNA2T00154850001, GSBRNA2T00038997001, GSBRNA2T00127620001, GSBRNA2T00132937001, GSBRNA2T00146541001, GSBRNA2T00009265001, GSBRNA2T00046056001, GSBRNA2T00146461001, GSBRNA2T00149773001, GSBRNA2T00076071001, GSBRNA2T00014135001, GSBRNA2T00085751001, GSBRNA2T00012275001, …
GO:0010310	regulation of hydrogen peroxide metabolic process	P	3.94218e-58	5.73743e-60	176	0.0438575	492	0.0106733	3837	58081	GSBRNA2T00142820001, GSBRNA2T00094365001, GSBRNA2T00000263001, GSBRNA2T00113567001, GSBRNA2T00031394001, GSBRNA2T00076523001, GSBRNA2T00140859001, GSBRNA2T00149449001, GSBRNA2T00002816001, GSBRNA2T00138510001, GSBRNA2T00036681001, GSBRNA2T00150759001, GSBRNA2T00157944001, GSBRNA2T00149177001, GSBRNA2T00130679001, GSBRNA2T00088429001, GSBRNA2T00066681001, GSBRNA2T00087923001, GSBRNA2T00123891001, …	GSBRNA2T00156378001, GSBRNA2T00047542001, GSBRNA2T00047003001, GSBRNA2T00155923001, GSBRNA2T00112760001, GSBRNA2T00157416001, GSBRNA2T00155854001, GSBRNA2T00085441001, GSBRNA2T00101781001, GSBRNA2T00099183001, GSBRNA2T00058475001, GSBRNA2T00086514001, GSBRNA2T00136785001, GSBRNA2T00004941001, GSBRNA2T00084677001, GSBRNA2T00093269001, GSBRNA2T00025745001, GSBRNA2T00106713001, GSBRNA2T00089770001, …
GO:0042538	hyperosmotic salinity response	P	3.52915e-45	6.62623e-47	157	0.0391229	508	0.0106254	3856	58065	GSBRNA2T00063947001, GSBRNA2T00000263001, GSBRNA2T00066145001, GSBRNA2T00045284001, GSBRNA2T00088647001, GSBRNA2T00095662001, GSBRNA2T00009085001, GSBRNA2T00127010001, GSBRNA2T00136862001, GSBRNA2T00133779001, GSBRNA2T00022261001, GSBRNA2T00120524001, GSBRNA2T00157944001, GSBRNA2T00011397001, GSBRNA2T00093446001, GSBRNA2T00011385001, GSBRNA2T00077445001, GSBRNA2T00106217001, GSBRNA2T00049322001, …	GSBRNA2T00145914001, GSBRNA2T00077786001, GSBRNA2T00095874001, GSBRNA2T00056443001, GSBRNA2T00076094001, GSBRNA2T00106747001, GSBRNA2T00120095001, GSBRNA2T00130859001, GSBRNA2T00157623001, GSBRNA2T00062249001, GSBRNA2T00005166001, GSBRNA2T00051156001, GSBRNA2T00131498001, GSBRNA2T00049001001, GSBRNA2T00034359001, GSBRNA2T00087737001, GSBRNA2T00130390001, GSBRNA2T00112875001, GSBRNA2T00121316001, …
GO:0051788	response to misfolded protein	P	1.24287e-31	2.89554e-33	148	0.0368801	624	0.012335	3865	57949	GSBRNA2T00133435001, GSBRNA2T00088647001, GSBRNA2T00018907001, GSBRNA2T00112087001, GSBRNA2T00141982001, GSBRNA2T00067488001, GSBRNA2T00133779001, GSBRNA2T00091634001, GSBRNA2T00131896001, GSBRNA2T00078756001, GSBRNA2T00066572001, GSBRNA2T00000782001, GSBRNA2T00141999001, GSBRNA2T00032774001, GSBRNA2T00071654001, GSBRNA2T00129924001, GSBRNA2T00073134001, GSBRNA2T00097244001, GSBRNA2T00128740001, …	GSBRNA2T00002232001, GSBRNA2T00104600001, GSBRNA2T00123567001, GSBRNA2T00081789001, GSBRNA2T00143550001, GSBRNA2T00063953001, GSBRNA2T00022249001, GSBRNA2T00136040001, GSBRNA2T00027330001, GSBRNA2T00035467001, GSBRNA2T00154999001, GSBRNA2T00038916001, GSBRNA2T00111595001, GSBRNA2T00068874001, GSBRNA2T00151148001, GSBRNA2T00002506001, GSBRNA2T00134993001, GSBRNA2T00116320001, GSBRNA2T00109223001, …
GO:0006457	protein folding	P	5.2725e-10	3.22758e-11	136	0.0338899	1036	0.0187262	3877	57537	GSBRNA2T00113630001, GSBRNA2T00146506001, GSBRNA2T00056363001, GSBRNA2T00149289001, GSBRNA2T00151982001, GSBRNA2T00096953001, GSBRNA2T00078252001, GSBRNA2T00008682001, GSBRNA2T00138149001, GSBRNA2T00043151001, GSBRNA2T00032370001, GSBRNA2T00085736001, GSBRNA2T00057376001, GSBRNA2T00136484001, GSBRNA2T00103300001, GSBRNA2T00073423001, GSBRNA2T00010621001, GSBRNA2T00145774001, GSBRNA2T00100885001, …	GSBRNA2T00104463001, GSBRNA2T00004975001, GSBRNA2T00139134001, GSBRNA2T00122173001, GSBRNA2T00141174001, GSBRNA2T00078779001, GSBRNA2T00055977001, GSBRNA2T00144360001, GSBRNA2T00034875001, GSBRNA2T00096924001, GSBRNA2T00107099001, GSBRNA2T00155625001, GSBRNA2T00113650001, GSBRNA2T00053314001, GSBRNA2T00088707001, GSBRNA2T00044288001, GSBRNA2T00124481001, GSBRNA2T00156503001, GSBRNA2T00131440001, …
GO:0009693	ethylene biosynthetic process	P	9.01853e-54	1.47286e-55	130	0.0323947	273	0.00643914	3883	58300	GSBRNA2T00040257001, GSBRNA2T00028718001, GSBRNA2T00063947001, GSBRNA2T00045284001, GSBRNA2T00152654001, GSBRNA2T00063991001, GSBRNA2T00078888001, GSBRNA2T00041351001, GSBRNA2T00134033001, GSBRNA2T00002816001, GSBRNA2T00120524001, GSBRNA2T00157944001, GSBRNA2T00011385001, GSBRNA2T00088429001, GSBRNA2T00119200001, GSBRNA2T00136232001, GSBRNA2T00079454001, GSBRNA2T00003528001, GSBRNA2T00116968001, …	GSBRNA2T00017391001, GSBRNA2T00003231001, GSBRNA2T00089260001, GSBRNA2T00079858001, GSBRNA2T00023254001, GSBRNA2T00128447001, GSBRNA2T00156355001, GSBRNA2T00083867001, GSBRNA2T00154122001, GSBRNA2T00037138001, GSBRNA2T00147884001, GSBRNA2T00106266001, GSBRNA2T00016139001, GSBRNA2T00051917001, GSBRNA2T00033532001, GSBRNA2T00069787001, GSBRNA2T00121603001, GSBRNA2T00109177001, GSBRNA2T00021439001, …
GO:0080129	proteasome core complex assembly	P	2.41638e-32	5.34229e-34	130	0.0323947	482	0.00977854	3883	58091	GSBRNA2T00133435001, GSBRNA2T00018907001, GSBRNA2T00112087001, GSBRNA2T00141982001, GSBRNA2T00067488001, GSBRNA2T00133779001, GSBRNA2T00091634001, GSBRNA2T00131896001, GSBRNA2T00078756001, GSBRNA2T00066572001, GSBRNA2T00141999001, GSBRNA2T00032774001, GSBRNA2T00071654001, GSBRNA2T00129924001, GSBRNA2T00073134001, GSBRNA2T00097244001, GSBRNA2T00128740001, GSBRNA2T00019388001, GSBRNA2T00090217001, …	GSBRNA2T00002232001, GSBRNA2T00104600001, GSBRNA2T00123567001, GSBRNA2T00081789001, GSBRNA2T00143550001, GSBRNA2T00063953001, GSBRNA2T00136040001, GSBRNA2T00027330001, GSBRNA2T00035467001, GSBRNA2T00154999001, GSBRNA2T00038916001, GSBRNA2T00111595001, GSBRNA2T00151148001, GSBRNA2T00002506001, GSBRNA2T00134993001, GSBRNA2T00109223001, GSBRNA2T00132227001, GSBRNA2T00126364001, GSBRNA2T00005738001, …
GO:0098655	cation transmembrane transport	P	0.00113944	0.000153428	128	0.0318963	1298	0.0227846	3885	57275	GSBRNA2T00003277001, GSBRNA2T00068252001, GSBRNA2T00072992001, GSBRNA2T00136005001, GSBRNA2T00032181001, GSBRNA2T00130098001, GSBRNA2T00150759001, GSBRNA2T00150627001, GSBRNA2T00121991001, GSBRNA2T00025977001, GSBRNA2T00151408001, GSBRNA2T00141999001, GSBRNA2T00032103001, GSBRNA2T00047204001, GSBRNA2T00087846001, GSBRNA2T00043295001, GSBRNA2T00129924001, GSBRNA2T00128740001, GSBRNA2T00074064001, …	GSBRNA2T00059411001, GSBRNA2T00004379001, GSBRNA2T00140960001, GSBRNA2T00065618001, GSBRNA2T00057952001, GSBRNA2T00082679001, GSBRNA2T00056741001, GSBRNA2T00023735001, GSBRNA2T00008375001, GSBRNA2T00051374001, GSBRNA2T00131177001, GSBRNA2T00012883001, GSBRNA2T00137915001, GSBRNA2T00082680001, GSBRNA2T00088467001, GSBRNA2T00109475001, GSBRNA2T00148000001, GSBRNA2T00132227001, GSBRNA2T00157519001, …
GO:0019725	cellular homeostasis	P	0.00193885	0.00027507	125	0.0311488	1285	0.022529	3888	57288	GSBRNA2T00146506001, GSBRNA2T00064153001, GSBRNA2T00146063001, GSBRNA2T00098544001, GSBRNA2T00125003001, GSBRNA2T00102631001, GSBRNA2T00072992001, GSBRNA2T00025441001, GSBRNA2T00109154001, GSBRNA2T00002816001, GSBRNA2T00103730001, GSBRNA2T00032181001, GSBRNA2T00008945001, GSBRNA2T00045633001, GSBRNA2T00157944001, GSBRNA2T00150627001, GSBRNA2T00015788001, GSBRNA2T00087923001, GSBRNA2T00122187001, …	GSBRNA2T00004379001, GSBRNA2T00061817001, GSBRNA2T00143275001, GSBRNA2T00124870001, GSBRNA2T00073320001, GSBRNA2T00028621001, GSBRNA2T00030031001, GSBRNA2T00049643001, GSBRNA2T00120117001, GSBRNA2T00056546001, GSBRNA2T00102889001, GSBRNA2T00012883001, GSBRNA2T00017539001, GSBRNA2T00133358001, GSBRNA2T00031368001, GSBRNA2T00065264001, GSBRNA2T00033469001, GSBRNA2T00002759001, GSBRNA2T00153765001, …
GO:0009744	response to sucrose	P	7.14273e-19	2.75361e-20	123	0.0306504	656	0.0124469	3890	57917	GSBRNA2T00063183001, GSBRNA2T00094365001, GSBRNA2T00081380001, GSBRNA2T00018907001, GSBRNA2T00022306001, GSBRNA2T00012859001, GSBRNA2T00140859001, GSBRNA2T00101764001, GSBRNA2T00004253001, GSBRNA2T00114357001, GSBRNA2T00141649001, GSBRNA2T00108117001, GSBRNA2T00071654001, GSBRNA2T00141083001, GSBRNA2T00077657001, GSBRNA2T00155984001, GSBRNA2T00073134001, GSBRNA2T00139059001, GSBRNA2T00029422001, …	GSBRNA2T00018040001, GSBRNA2T00075341001, GSBRNA2T00093773001, GSBRNA2T00076174001, GSBRNA2T00057952001, GSBRNA2T00116195001, GSBRNA2T00049608001, GSBRNA2T00074279001, GSBRNA2T00015907001, GSBRNA2T00140203001, GSBRNA2T00143791001, GSBRNA2T00059297001, GSBRNA2T00136040001, GSBRNA2T00056225001, GSBRNA2T00076071001, GSBRNA2T00102889001, GSBRNA2T00134569001, GSBRNA2T00096867001, GSBRNA2T00130883001, …
GO:0042542	response to hydrogen peroxide	P	5.49523e-23	1.81323e-24	121	0.030152	559	0.010865	3892	58014	GSBRNA2T00146506001, GSBRNA2T00056363001, GSBRNA2T00149289001, GSBRNA2T00151982001, GSBRNA2T00096953001, GSBRNA2T00146054001, GSBRNA2T00057376001, GSBRNA2T00036947001, GSBRNA2T00136484001, GSBRNA2T00086389001, GSBRNA2T00106217001, GSBRNA2T00049322001, GSBRNA2T00078656001, GSBRNA2T00073423001, GSBRNA2T00010621001, GSBRNA2T00145774001, GSBRNA2T00106395001, GSBRNA2T00100885001, GSBRNA2T00033572001, …	GSBRNA2T00019251001, GSBRNA2T00004975001, GSBRNA2T00122173001, GSBRNA2T00072453001, GSBRNA2T00078779001, GSBRNA2T00010517001, GSBRNA2T00107271001, GSBRNA2T00144142001, GSBRNA2T00034875001, GSBRNA2T00155006001, GSBRNA2T00138805001, GSBRNA2T00107099001, GSBRNA2T00086343001, GSBRNA2T00155625001, GSBRNA2T00113650001, GSBRNA2T00124481001, GSBRNA2T00156503001, GSBRNA2T00003637001, GSBRNA2T00103526001, …
GO:0015706	nitrate transport	P	1.47239e-18	5.75802e-20	113	0.0281585	576	0.0110089	3900	57997	GSBRNA2T00016180001, GSBRNA2T00082816001, GSBRNA2T00031445001, GSBRNA2T00101472001, GSBRNA2T00064153001, GSBRNA2T00146063001, GSBRNA2T00069319001, GSBRNA2T00148754001, GSBRNA2T00078888001, GSBRNA2T00135616001, GSBRNA2T00099669001, GSBRNA2T00104726001, GSBRNA2T00148751001, GSBRNA2T00008945001, GSBRNA2T00141452001, GSBRNA2T00095822001, GSBRNA2T00087923001, GSBRNA2T00154236001, GSBRNA2T00099511001, …	GSBRNA2T00081903001, GSBRNA2T00120530001, GSBRNA2T00076311001, GSBRNA2T00084539001, GSBRNA2T00110108001, GSBRNA2T00022284001, GSBRNA2T00040051001, GSBRNA2T00144165001, GSBRNA2T00050517001, GSBRNA2T00103859001, GSBRNA2T00153146001, GSBRNA2T00034875001, GSBRNA2T00148046001, GSBRNA2T00119506001, GSBRNA2T00134844001, GSBRNA2T00036517001, GSBRNA2T00125828001, GSBRNA2T00111687001, GSBRNA2T00057206001, …
GO:0010167	response to nitrate	P	2.52922e-19	9.58188e-21	111	0.0276601	546	0.0104976	3902	58027	GSBRNA2T00016180001, GSBRNA2T00082816001, GSBRNA2T00031445001, GSBRNA2T00101472001, GSBRNA2T00064153001, GSBRNA2T00146063001, GSBRNA2T00069319001, GSBRNA2T00148754001, GSBRNA2T00078888001, GSBRNA2T00135616001, GSBRNA2T00099669001, GSBRNA2T00104726001, GSBRNA2T00148751001, GSBRNA2T00008945001, GSBRNA2T00141452001, GSBRNA2T00095822001, GSBRNA2T00087923001, GSBRNA2T00154236001, GSBRNA2T00099511001, …	GSBRNA2T00081903001, GSBRNA2T00120530001, GSBRNA2T00076311001, GSBRNA2T00110108001, GSBRNA2T00022284001, GSBRNA2T00040051001, GSBRNA2T00144165001, GSBRNA2T00050517001, GSBRNA2T00103859001, GSBRNA2T00153146001, GSBRNA2T00034875001, GSBRNA2T00148046001, GSBRNA2T00134844001, GSBRNA2T00010484001, GSBRNA2T00125828001, GSBRNA2T00111687001, GSBRNA2T00057206001, GSBRNA2T00006584001, GSBRNA2T00098591001, …
GO:0006888	ER to Golgi vesicle-mediated transport	P	6.5487e-32	1.49876e-33	109	0.0271617	346	0.00727	3904	58227	GSBRNA2T00129927001, GSBRNA2T00000263001, GSBRNA2T00088647001, GSBRNA2T00113567001, GSBRNA2T00022306001, GSBRNA2T00120146001, GSBRNA2T00034012001, GSBRNA2T00141930001, GSBRNA2T00032396001, GSBRNA2T00036225001, GSBRNA2T00035275001, GSBRNA2T00111305001, GSBRNA2T00051534001, GSBRNA2T00069569001, GSBRNA2T00087554001, GSBRNA2T00075556001, GSBRNA2T00078306001, GSBRNA2T00043295001, GSBRNA2T00059649001, …	GSBRNA2T00127803001, GSBRNA2T00003013001, GSBRNA2T00123332001, GSBRNA2T00104732001, GSBRNA2T00135580001, GSBRNA2T00044304001, GSBRNA2T00057488001, GSBRNA2T00123550001, GSBRNA2T00060818001, GSBRNA2T00140742001, GSBRNA2T00077975001, GSBRNA2T00139747001, GSBRNA2T00027330001, GSBRNA2T00017029001, GSBRNA2T00002736001, GSBRNA2T00093526001, GSBRNA2T00057459001, GSBRNA2T00000985001, GSBRNA2T00088553001, …
GO:0009695	jasmonic acid biosynthetic process	P	1.26167e-25	3.71449e-27	106	0.0264142	404	0.00814879	3907	58169	GSBRNA2T00066145001, GSBRNA2T00113567001, GSBRNA2T00141982001, GSBRNA2T00095662001, GSBRNA2T00025217001, GSBRNA2T00050738001, GSBRNA2T00133779001, GSBRNA2T00059280001, GSBRNA2T00157944001, GSBRNA2T00106217001, GSBRNA2T00075883001, GSBRNA2T00075556001, GSBRNA2T00033572001, GSBRNA2T00003528001, GSBRNA2T00075105001, GSBRNA2T00131222001, GSBRNA2T00046263001, GSBRNA2T00018140001, GSBRNA2T00115350001, …	GSBRNA2T00020045001, GSBRNA2T00060744001, GSBRNA2T00055553001, GSBRNA2T00120095001, GSBRNA2T00074279001, GSBRNA2T00130859001, GSBRNA2T00121192001, GSBRNA2T00007772001, GSBRNA2T00009460001, GSBRNA2T00116503001, GSBRNA2T00099183001, GSBRNA2T00135905001, GSBRNA2T00126707001, GSBRNA2T00058154001, GSBRNA2T00139478001, GSBRNA2T00024522001, GSBRNA2T00118674001, GSBRNA2T00151596001, GSBRNA2T00060091001, …
GO:0010583	response to cyclopentenone	P	1.33089e-31	3.13463e-33	105	0.026165	324	0.00685457	3908	58249	GSBRNA2T00031445001, GSBRNA2T00088647001, GSBRNA2T00126971001, GSBRNA2T00025057001, GSBRNA2T00142173001, GSBRNA2T00131896001, GSBRNA2T00105221001, GSBRNA2T00094846001, GSBRNA2T00112218001, GSBRNA2T00044009001, GSBRNA2T00148751001, GSBRNA2T00011397001, GSBRNA2T00121068001, GSBRNA2T00065860001, GSBRNA2T00070609001, GSBRNA2T00065667001, GSBRNA2T00079620001, GSBRNA2T00141419001, GSBRNA2T00015369001, …	GSBRNA2T00060337001, GSBRNA2T00103573001, GSBRNA2T00102792001, GSBRNA2T00059600001, GSBRNA2T00006486001, GSBRNA2T00039887001, GSBRNA2T00103567001, GSBRNA2T00088907001, GSBRNA2T00006870001, GSBRNA2T00120095001, GSBRNA2T00083821001, GSBRNA2T00085945001, GSBRNA2T00154850001, GSBRNA2T00146432001, GSBRNA2T00003472001, GSBRNA2T00062249001, GSBRNA2T00000899001, GSBRNA2T00150430001, GSBRNA2T00146593001, …
GO:0043090	amino acid import	P	1.6832e-44	3.21643e-46	103	0.0256666	203	0.00488927	3910	58370	GSBRNA2T00129927001, GSBRNA2T00000263001, GSBRNA2T00088647001, GSBRNA2T00113567001, GSBRNA2T00022306001, GSBRNA2T00034012001, GSBRNA2T00141930001, GSBRNA2T00035275001, GSBRNA2T00069569001, GSBRNA2T00087554001, GSBRNA2T00075556001, GSBRNA2T00078306001, GSBRNA2T00043295001, GSBRNA2T00070609001, GSBRNA2T00059649001, GSBRNA2T00129509001, GSBRNA2T00132725001, GSBRNA2T00135657001, GSBRNA2T00009520001, …	GSBRNA2T00123332001, GSBRNA2T00104732001, GSBRNA2T00060818001, GSBRNA2T00077975001, GSBRNA2T00156040001, GSBRNA2T00027330001, GSBRNA2T00002736001, GSBRNA2T00093526001, GSBRNA2T00057459001, GSBRNA2T00000985001, GSBRNA2T00088553001, GSBRNA2T00003626001, GSBRNA2T00019319001, GSBRNA2T00071402001, GSBRNA2T00023649001, GSBRNA2T00116853001, GSBRNA2T00119999001, GSBRNA2T00091884001, GSBRNA2T00038549001, …
GO:0009853	photorespiration	P	2.36372e-09	1.49423e-10	99	0.0246698	685	0.0125268	3914	57888	GSBRNA2T00133435001, GSBRNA2T00018907001, GSBRNA2T00112087001, GSBRNA2T00067488001, GSBRNA2T00078756001, GSBRNA2T00079142001, GSBRNA2T00029319001, GSBRNA2T00141999001, GSBRNA2T00032774001, GSBRNA2T00071654001, GSBRNA2T00129924001, GSBRNA2T00073134001, GSBRNA2T00128740001, GSBRNA2T00019388001, GSBRNA2T00090217001, GSBRNA2T00112565001, GSBRNA2T00129690001, GSBRNA2T00057513001, GSBRNA2T00103258001, …	GSBRNA2T00002232001, GSBRNA2T00095335001, GSBRNA2T00104600001, GSBRNA2T00123567001, GSBRNA2T00141976001, GSBRNA2T00081789001, GSBRNA2T00110647001, GSBRNA2T00143550001, GSBRNA2T00001182001, GSBRNA2T00136040001, GSBRNA2T00074439001, GSBRNA2T00035467001, GSBRNA2T00154999001, GSBRNA2T00038916001, GSBRNA2T00111595001, GSBRNA2T00054009001, GSBRNA2T00030730001, GSBRNA2T00151148001, GSBRNA2T00002506001, …
GO:0009873	ethylene-activated signaling pathway	P	2.08274e-15	9.46382e-17	97	0.0241714	508	0.0096667	3916	58065	GSBRNA2T00028718001, GSBRNA2T00045284001, GSBRNA2T00088647001, GSBRNA2T00027660001, GSBRNA2T00078034001, GSBRNA2T00141844001, GSBRNA2T00127010001, GSBRNA2T00010687001, GSBRNA2T00134033001, GSBRNA2T00012438001, GSBRNA2T00032688001, GSBRNA2T00047462001, GSBRNA2T00049322001, GSBRNA2T00104993001, GSBRNA2T00070609001, GSBRNA2T00059074001, GSBRNA2T00085636001, GSBRNA2T00148757001, GSBRNA2T00001353001, …	GSBRNA2T00019251001, GSBRNA2T00137194001, GSBRNA2T00079623001, GSBRNA2T00095255001, GSBRNA2T00062467001, GSBRNA2T00027433001, GSBRNA2T00027158001, GSBRNA2T00154277001, GSBRNA2T00106266001, GSBRNA2T00028300001, GSBRNA2T00137514001, GSBRNA2T00020549001, GSBRNA2T00154999001, GSBRNA2T00010484001, GSBRNA2T00133610001, GSBRNA2T00085509001, GSBRNA2T00152015001, GSBRNA2T00031322001, GSBRNA2T00143390001, …
GO:0007030	Golgi organization	P	4.14064e-08	2.95793e-09	97	0.0241714	709	0.0128783	3916	57864	GSBRNA2T00097975001, GSBRNA2T00063183001, GSBRNA2T00133435001, GSBRNA2T00155559001, GSBRNA2T00018907001, GSBRNA2T00067488001, GSBRNA2T00068290001, GSBRNA2T00078888001, GSBRNA2T00111305001, GSBRNA2T00114357001, GSBRNA2T00044672001, GSBRNA2T00078306001, GSBRNA2T00128740001, GSBRNA2T00019388001, GSBRNA2T00130426001, GSBRNA2T00072003001, GSBRNA2T00123068001, GSBRNA2T00149254001, GSBRNA2T00098521001, …	GSBRNA2T00019251001, GSBRNA2T00076277001, GSBRNA2T00145857001, GSBRNA2T00077786001, GSBRNA2T00076414001, GSBRNA2T00052780001, GSBRNA2T00001182001, GSBRNA2T00063953001, GSBRNA2T00050517001, GSBRNA2T00073824001, GSBRNA2T00035467001, GSBRNA2T00008971001, GSBRNA2T00154999001, GSBRNA2T00137537001, GSBRNA2T00003901001, GSBRNA2T00089735001, GSBRNA2T00136704001, GSBRNA2T00010484001, GSBRNA2T00015977001, …
GO:0009684	indoleacetic acid biosynthetic process	P	5.00571e-29	1.27909e-30	96	0.0239223	295	0.0062474	3917	58278	GSBRNA2T00101579001, GSBRNA2T00017125001, GSBRNA2T00095360001, GSBRNA2T00074048001, GSBRNA2T00139516001, GSBRNA2T00090709001, GSBRNA2T00044975001, GSBRNA2T00043215001, GSBRNA2T00050738001, GSBRNA2T00072992001, GSBRNA2T00025441001, GSBRNA2T00137089001, GSBRNA2T00054629001, GSBRNA2T00131229001, GSBRNA2T00147717001, GSBRNA2T00043389001, GSBRNA2T00072338001, GSBRNA2T00059280001, GSBRNA2T00039722001, …	GSBRNA2T00094497001, GSBRNA2T00136281001, GSBRNA2T00055232001, GSBRNA2T00143567001, GSBRNA2T00079858001, GSBRNA2T00001422001, GSBRNA2T00001182001, GSBRNA2T00003867001, GSBRNA2T00002261001, GSBRNA2T00091483001, GSBRNA2T00086154001, GSBRNA2T00009781001, GSBRNA2T00044362001, GSBRNA2T00076071001, GSBRNA2T00054823001, GSBRNA2T00070621001, GSBRNA2T00138937001, GSBRNA2T00133249001, GSBRNA2T00004728001, …
GO:0006499	N-terminal protein myristoylation	P	3.97307e-24	1.27566e-25	95	0.0236731	347	0.00706228	3918	58226	GSBRNA2T00065832001, GSBRNA2T00133435001, GSBRNA2T00053353001, GSBRNA2T00007263001, GSBRNA2T00064558001, GSBRNA2T00113567001, GSBRNA2T00101453001, GSBRNA2T00011634001, GSBRNA2T00136955001, GSBRNA2T00136862001, GSBRNA2T00034012001, GSBRNA2T00110460001, GSBRNA2T00132587001, GSBRNA2T00141930001, GSBRNA2T00025361001, GSBRNA2T00056293001, GSBRNA2T00035275001, GSBRNA2T00038432001, GSBRNA2T00067625001, …	GSBRNA2T00126833001, GSBRNA2T00095226001, GSBRNA2T00005217001, GSBRNA2T00081313001, GSBRNA2T00075874001, GSBRNA2T00074686001, GSBRNA2T00024087001, GSBRNA2T00143493001, GSBRNA2T00157623001, GSBRNA2T00019274001, GSBRNA2T00054908001, GSBRNA2T00028862001, GSBRNA2T00149286001, GSBRNA2T00067388001, GSBRNA2T00095547001, GSBRNA2T00124938001, GSBRNA2T00115327001, GSBRNA2T00053446001, GSBRNA2T00132978001, …
GO:0009644	response to high light intensity	P	1.31339e-08	9.01757e-10	94	0.0234239	662	0.0120794	3919	57911	GSBRNA2T00146506001, GSBRNA2T00056363001, GSBRNA2T00132979001, GSBRNA2T00149289001, GSBRNA2T00151982001, GSBRNA2T00096953001, GSBRNA2T00092996001, GSBRNA2T00094682001, GSBRNA2T00101170001, GSBRNA2T00007549001, GSBRNA2T00044369001, GSBRNA2T00056293001, GSBRNA2T00008522001, GSBRNA2T00057376001, GSBRNA2T00136484001, GSBRNA2T00086389001, GSBRNA2T00049322001, GSBRNA2T00073423001, GSBRNA2T00137200001, …	GSBRNA2T00075341001, GSBRNA2T00004975001, GSBRNA2T00093773001, GSBRNA2T00122173001, GSBRNA2T00072453001, GSBRNA2T00074279001, GSBRNA2T00078779001, GSBRNA2T00059297001, GSBRNA2T00010517001, GSBRNA2T00056225001, GSBRNA2T00107271001, GSBRNA2T00144142001, GSBRNA2T00034875001, GSBRNA2T00131693001, GSBRNA2T00102889001, GSBRNA2T00155006001, GSBRNA2T00138805001, GSBRNA2T00107099001, GSBRNA2T00155625001, …
GO:0009750	response to fructose	P	3.07655e-14	1.48683e-15	91	0.0226763	482	0.0091554	3922	58091	GSBRNA2T00115097001, GSBRNA2T00063183001, GSBRNA2T00136772001, GSBRNA2T00081380001, GSBRNA2T00153817001, GSBRNA2T00022306001, GSBRNA2T00148741001, GSBRNA2T00012859001, GSBRNA2T00093937001, GSBRNA2T00101764001, GSBRNA2T00004253001, GSBRNA2T00073995001, GSBRNA2T00149173001, GSBRNA2T00022858001, GSBRNA2T00125277001, GSBRNA2T00114357001, GSBRNA2T00053318001, GSBRNA2T00108117001, GSBRNA2T00049269001, …	GSBRNA2T00077786001, GSBRNA2T00076174001, GSBRNA2T00026806001, GSBRNA2T00116195001, GSBRNA2T00140203001, GSBRNA2T00143791001, GSBRNA2T00136040001, GSBRNA2T00010484001, GSBRNA2T00096867001, GSBRNA2T00130883001, GSBRNA2T00021737001, GSBRNA2T00069970001, GSBRNA2T00079074001, GSBRNA2T00121316001, GSBRNA2T00064018001, GSBRNA2T00083283001, GSBRNA2T00008421001, GSBRNA2T00136979001, GSBRNA2T00147340001, …
GO:0006007	glucose catabolic process	P	8.21869e-16	3.67061e-17	87	0.0216795	417	0.00805292	3926	58156	GSBRNA2T00063183001, GSBRNA2T00064558001, GSBRNA2T00012859001, GSBRNA2T00034012001, GSBRNA2T00141930001, GSBRNA2T00123349001, GSBRNA2T00147072001, GSBRNA2T00015769001, GSBRNA2T00129962001, GSBRNA2T00111305001, GSBRNA2T00039993001, GSBRNA2T00151863001, GSBRNA2T00078576001, GSBRNA2T00079613001, GSBRNA2T00114357001, GSBRNA2T00114884001, GSBRNA2T00135625001, GSBRNA2T00053318001, GSBRNA2T00033190001, …	GSBRNA2T00021772001, GSBRNA2T00043901001, GSBRNA2T00073882001, GSBRNA2T00055072001, GSBRNA2T00038997001, GSBRNA2T00074531001, GSBRNA2T00035467001, GSBRNA2T00110682001, GSBRNA2T00129400001, GSBRNA2T00135952001, GSBRNA2T00012275001, GSBRNA2T00041307001, GSBRNA2T00134993001, GSBRNA2T00083971001, GSBRNA2T00134592001, GSBRNA2T00123533001, GSBRNA2T00077259001, GSBRNA2T00155190001, GSBRNA2T00133175001, …
GO:0006635	fatty acid beta-oxidation	P	3.43128e-10	2.06616e-11	87	0.0216795	541	0.0100342	3926	58032	GSBRNA2T00133435001, GSBRNA2T00018907001, GSBRNA2T00099235001, GSBRNA2T00141982001, GSBRNA2T00150637001, GSBRNA2T00005941001, GSBRNA2T00129814001, GSBRNA2T00133779001, GSBRNA2T00091634001, GSBRNA2T00131896001, GSBRNA2T00114983001, GSBRNA2T00150759001, GSBRNA2T00066572001, GSBRNA2T00000782001, GSBRNA2T00052764001, GSBRNA2T00148709001, GSBRNA2T00072993001, GSBRNA2T00049238001, GSBRNA2T00130426001, …	GSBRNA2T00123361001, GSBRNA2T00143550001, GSBRNA2T00072373001, GSBRNA2T00063953001, GSBRNA2T00146266001, GSBRNA2T00101896001, GSBRNA2T00108482001, GSBRNA2T00027330001, GSBRNA2T00003901001, GSBRNA2T00112187001, GSBRNA2T00136406001, GSBRNA2T00150235001, GSBRNA2T00065287001, GSBRNA2T00033469001, GSBRNA2T00066532001, GSBRNA2T00148287001, GSBRNA2T00154678001, GSBRNA2T00062078001, GSBRNA2T00140833001, …
GO:0006569	tryptophan catabolic process	P	2.76836e-32	6.21274e-34	85	0.0211812	200	0.00455373	3928	58373	GSBRNA2T00101579001, GSBRNA2T00017125001, GSBRNA2T00074048001, GSBRNA2T00139516001, GSBRNA2T00090709001, GSBRNA2T00044975001, GSBRNA2T00043215001, GSBRNA2T00050738001, GSBRNA2T00072992001, GSBRNA2T00025441001, GSBRNA2T00137089001, GSBRNA2T00054629001, GSBRNA2T00131229001, GSBRNA2T00147717001, GSBRNA2T00043389001, GSBRNA2T00072338001, GSBRNA2T00059280001, GSBRNA2T00039722001, GSBRNA2T00130348001, …	GSBRNA2T00136281001, GSBRNA2T00055232001, GSBRNA2T00001422001, GSBRNA2T00091483001, GSBRNA2T00086154001, GSBRNA2T00009781001, GSBRNA2T00044362001, GSBRNA2T00076071001, GSBRNA2T00070621001, GSBRNA2T00138937001, GSBRNA2T00133249001, GSBRNA2T00004728001, GSBRNA2T00091620001, GSBRNA2T00083478001, GSBRNA2T00090523001, GSBRNA2T00049082001, GSBRNA2T00018796001, GSBRNA2T00025424001, GSBRNA2T00107551001, …
GO:0016036	cellular response to phosphate starvation	P	1.76627e-15	7.98657e-17	85	0.0211812	407	0.00786118	3928	58166	GSBRNA2T00073456001, GSBRNA2T00037314001, GSBRNA2T00009169001, GSBRNA2T00146827001, GSBRNA2T00099235001, GSBRNA2T00127117001, GSBRNA2T00129904001, GSBRNA2T00043215001, GSBRNA2T00011634001, GSBRNA2T00149224001, GSBRNA2T00085425001, GSBRNA2T00131896001, GSBRNA2T00055169001, GSBRNA2T00136544001, GSBRNA2T00026188001, GSBRNA2T00014750001, GSBRNA2T00156586001, GSBRNA2T00066572001, GSBRNA2T00015788001, …	GSBRNA2T00004115001, GSBRNA2T00042610001, GSBRNA2T00061817001, GSBRNA2T00117383001, GSBRNA2T00003328001, GSBRNA2T00063678001, GSBRNA2T00157062001, GSBRNA2T00003065001, GSBRNA2T00129423001, GSBRNA2T00088169001, GSBRNA2T00143939001, GSBRNA2T00034416001, GSBRNA2T00086343001, GSBRNA2T00035008001, GSBRNA2T00103092001, GSBRNA2T00016236001, GSBRNA2T00155258001, GSBRNA2T00137124001, GSBRNA2T00008582001, …
GO:0009636	response to toxic substance	P	2.84723e-18	1.13244e-19	81	0.0201844	329	0.00655099	3932	58244	GSBRNA2T00046401001, GSBRNA2T00153817001, GSBRNA2T00124902001, GSBRNA2T00138867001, GSBRNA2T00003273001, GSBRNA2T00099235001, GSBRNA2T00059839001, GSBRNA2T00020588001, GSBRNA2T00125003001, GSBRNA2T00026174001, GSBRNA2T00018439001, GSBRNA2T00151674001, GSBRNA2T00063739001, GSBRNA2T00131896001, GSBRNA2T00017809001, GSBRNA2T00105221001, GSBRNA2T00043389001, GSBRNA2T00127623001, GSBRNA2T00049771001, …	GSBRNA2T00100284001, GSBRNA2T00149927001, GSBRNA2T00059600001, GSBRNA2T00045217001, GSBRNA2T00083603001, GSBRNA2T00080962001, GSBRNA2T00103567001, GSBRNA2T00025355001, GSBRNA2T00025200001, GSBRNA2T00056523001, GSBRNA2T00117790001, GSBRNA2T00021050001, GSBRNA2T00153496001, GSBRNA2T00073320001, GSBRNA2T00154982001, GSBRNA2T00146432001, GSBRNA2T00003472001, GSBRNA2T00127620001, GSBRNA2T00091483001, …
GO:0006833	water transport	P	3.17244e-07	2.51216e-08	81	0.0201844	580	0.0105615	3932	57993	GSBRNA2T00133435001, GSBRNA2T00000263001, GSBRNA2T00018907001, GSBRNA2T00111556001, GSBRNA2T00067488001, GSBRNA2T00068290001, GSBRNA2T00150893001, GSBRNA2T00078888001, GSBRNA2T00073995001, GSBRNA2T00056293001, GSBRNA2T00053597001, GSBRNA2T00053318001, GSBRNA2T00065958001, GSBRNA2T00044672001, GSBRNA2T00098835001, GSBRNA2T00012197001, GSBRNA2T00128740001, GSBRNA2T00130225001, GSBRNA2T00019388001, …	GSBRNA2T00019251001, GSBRNA2T00077786001, GSBRNA2T00062008001, GSBRNA2T00026806001, GSBRNA2T00001182001, GSBRNA2T00154999001, GSBRNA2T00137537001, GSBRNA2T00102625001, GSBRNA2T00089735001, GSBRNA2T00010484001, GSBRNA2T00112462001, GSBRNA2T00079074001, GSBRNA2T00002506001, GSBRNA2T00136796001, GSBRNA2T00134993001, GSBRNA2T00150281001, GSBRNA2T00136337001, GSBRNA2T00126364001, GSBRNA2T00005738001, …
GO:0009749	response to glucose	P	9.43266e-20	3.52114e-21	74	0.0184401	259	0.00532068	3939	58314	GSBRNA2T00115097001, GSBRNA2T00063183001, GSBRNA2T00094365001, GSBRNA2T00136772001, GSBRNA2T00047471001, GSBRNA2T00153817001, GSBRNA2T00022306001, GSBRNA2T00148741001, GSBRNA2T00012859001, GSBRNA2T00140859001, GSBRNA2T00093937001, GSBRNA2T00101764001, GSBRNA2T00004253001, GSBRNA2T00114357001, GSBRNA2T00154198001, GSBRNA2T00053318001, GSBRNA2T00108117001, GSBRNA2T00049269001, GSBRNA2T00141597001, …	GSBRNA2T00076174001, GSBRNA2T00019085001, GSBRNA2T00120370001, GSBRNA2T00140203001, GSBRNA2T00059297001, GSBRNA2T00136040001, GSBRNA2T00144297001, GSBRNA2T00134741001, GSBRNA2T00016219001, GSBRNA2T00096867001, GSBRNA2T00046681001, GSBRNA2T00021737001, GSBRNA2T00069970001, GSBRNA2T00068501001, GSBRNA2T00026383001, GSBRNA2T00013308001, GSBRNA2T00121316001, GSBRNA2T00083283001, GSBRNA2T00042491001, …
GO:0046777	protein autophosphorylation	P	0.000419301	5.24533e-05	73	0.0181909	630	0.0112325	3940	57943	GSBRNA2T00053353001, GSBRNA2T00009599001, GSBRNA2T00136862001, GSBRNA2T00124463001, GSBRNA2T00110460001, GSBRNA2T00003883001, GSBRNA2T00114983001, GSBRNA2T00137089001, GSBRNA2T00071468001, GSBRNA2T00048888001, GSBRNA2T00154963001, GSBRNA2T00066324001, GSBRNA2T00054494001, GSBRNA2T00152384001, GSBRNA2T00061028001, GSBRNA2T00047128001, GSBRNA2T00110457001, GSBRNA2T00151408001, GSBRNA2T00037741001, …	GSBRNA2T00103011001, GSBRNA2T00145914001, GSBRNA2T00122276001, GSBRNA2T00156195001, GSBRNA2T00143951001, GSBRNA2T00104589001, GSBRNA2T00125301001, GSBRNA2T00144463001, GSBRNA2T00019274001, GSBRNA2T00085350001, GSBRNA2T00009265001, GSBRNA2T00127185001, GSBRNA2T00027055001, GSBRNA2T00016787001, GSBRNA2T00004093001, GSBRNA2T00057516001, GSBRNA2T00151938001, GSBRNA2T00070352001, GSBRNA2T00071402001, …
GO:0002237	response to molecule of bacterial origin	P	5.1533e-18	2.06681e-19	69	0.0171941	247	0.00504905	3944	58326	GSBRNA2T00068714001, GSBRNA2T00155045001, GSBRNA2T00089499001, GSBRNA2T00155148001, GSBRNA2T00072992001, GSBRNA2T00154963001, GSBRNA2T00021567001, GSBRNA2T00066324001, GSBRNA2T00098505001, GSBRNA2T00072017001, GSBRNA2T00021525001, GSBRNA2T00047128001, GSBRNA2T00130679001, GSBRNA2T00151920001, GSBRNA2T00058096001, GSBRNA2T00016322001, GSBRNA2T00121196001, GSBRNA2T00135671001, GSBRNA2T00108341001, …	GSBRNA2T00124457001, GSBRNA2T00121042001, GSBRNA2T00144600001, GSBRNA2T00095249001, GSBRNA2T00083867001, GSBRNA2T00156378001, GSBRNA2T00067507001, GSBRNA2T00019274001, GSBRNA2T00138702001, GSBRNA2T00127156001, GSBRNA2T00004969001, GSBRNA2T00107110001, GSBRNA2T00090971001, GSBRNA2T00053446001, GSBRNA2T00099022001, GSBRNA2T00083432001, GSBRNA2T00053755001, GSBRNA2T00109653001, GSBRNA2T00110709001, …
GO:0009625	response to insect	P	7.71049e-21	2.74977e-22	67	0.0166957	201	0.00428211	3946	58372	GSBRNA2T00000263001, GSBRNA2T00114627001, GSBRNA2T00072302001, GSBRNA2T00113567001, GSBRNA2T00155148001, GSBRNA2T00111556001, GSBRNA2T00065643001, GSBRNA2T00073995001, GSBRNA2T00074464001, GSBRNA2T00039752001, GSBRNA2T00130679001, GSBRNA2T00045675001, GSBRNA2T00082812001, GSBRNA2T00121196001, GSBRNA2T00075556001, GSBRNA2T00033413001, GSBRNA2T00032852001, GSBRNA2T00021553001, GSBRNA2T00016177001, …	GSBRNA2T00075530001, GSBRNA2T00048827001, GSBRNA2T00023581001, GSBRNA2T00112760001, GSBRNA2T00113599001, GSBRNA2T00113610001, GSBRNA2T00154678001, GSBRNA2T00075529001, GSBRNA2T00134993001, GSBRNA2T00094719001, GSBRNA2T00000566001, GSBRNA2T00080894001, GSBRNA2T00054164001, GSBRNA2T00032836001, GSBRNA2T00042919001, GSBRNA2T00124503001, GSBRNA2T00070095001, GSBRNA2T00054572001, GSBRNA2T00139753001, …
GO:0019375	galactolipid biosynthetic process	P	5.24456e-13	2.6453e-14	66	0.0164465	300	0.00584795	3947	58273	GSBRNA2T00073456001, GSBRNA2T00082816001, GSBRNA2T00094365001, GSBRNA2T00037314001, GSBRNA2T00146827001, GSBRNA2T00099235001, GSBRNA2T00127117001, GSBRNA2T00129904001, GSBRNA2T00011634001, GSBRNA2T00140859001, GSBRNA2T00149224001, GSBRNA2T00085425001, GSBRNA2T00131896001, GSBRNA2T00055169001, GSBRNA2T00136544001, GSBRNA2T00026188001, GSBRNA2T00014750001, GSBRNA2T00156586001, GSBRNA2T00066572001, …	GSBRNA2T00004115001, GSBRNA2T00109549001, GSBRNA2T00099623001, GSBRNA2T00042610001, GSBRNA2T00017362001, GSBRNA2T00076311001, GSBRNA2T00082822001, GSBRNA2T00061817001, GSBRNA2T00117383001, GSBRNA2T00003328001, GSBRNA2T00063678001, GSBRNA2T00157062001, GSBRNA2T00088609001, GSBRNA2T00003065001, GSBRNA2T00157325001, GSBRNA2T00129423001, GSBRNA2T00007330001, GSBRNA2T00129154001, GSBRNA2T00133501001, …
GO:0010286	heat acclimation	P	9.84276e-14	4.80055e-15	65	0.0161974	280	0.00551241	3948	58293	GSBRNA2T00151930001, GSBRNA2T00045284001, GSBRNA2T00143397001, GSBRNA2T00151982001, GSBRNA2T00059839001, GSBRNA2T00001506001, GSBRNA2T00133779001, GSBRNA2T00134033001, GSBRNA2T00104014001, GSBRNA2T00008522001, GSBRNA2T00000340001, GSBRNA2T00078656001, GSBRNA2T00101905001, GSBRNA2T00079135001, GSBRNA2T00033574001, GSBRNA2T00135866001, GSBRNA2T00102036001, GSBRNA2T00027277001, GSBRNA2T00100180001, …	GSBRNA2T00079623001, GSBRNA2T00104463001, GSBRNA2T00056151001, GSBRNA2T00004975001, GSBRNA2T00128579001, GSBRNA2T00062249001, GSBRNA2T00010517001, GSBRNA2T00137514001, GSBRNA2T00146541001, GSBRNA2T00032344001, GSBRNA2T00004539001, GSBRNA2T00143939001, GSBRNA2T00143807001, GSBRNA2T00093039001, GSBRNA2T00086681001, GSBRNA2T00042187001, GSBRNA2T00103526001, GSBRNA2T00018796001, GSBRNA2T00119930001, …
GO:0080167	response to karrikin	P	7.33424e-07	6.03785e-08	62	0.0154498	404	0.00744575	3951	58169	GSBRNA2T00081380001, GSBRNA2T00122526001, GSBRNA2T00095662001, GSBRNA2T00109220001, GSBRNA2T00151783001, GSBRNA2T00004102001, GSBRNA2T00059960001, GSBRNA2T00149173001, GSBRNA2T00090994001, GSBRNA2T00104726001, GSBRNA2T00082608001, GSBRNA2T00053318001, GSBRNA2T00100180001, GSBRNA2T00079454001, GSBRNA2T00139059001, GSBRNA2T00029422001, GSBRNA2T00132861001, GSBRNA2T00006630001, GSBRNA2T00127375001, …	GSBRNA2T00094640001, GSBRNA2T00079623001, GSBRNA2T00077247001, GSBRNA2T00005785001, GSBRNA2T00082679001, GSBRNA2T00108688001, GSBRNA2T00127608001, GSBRNA2T00130859001, GSBRNA2T00056225001, GSBRNA2T00046079001, GSBRNA2T00052688001, GSBRNA2T00149498001, GSBRNA2T00153008001, GSBRNA2T00117107001, GSBRNA2T00089735001, GSBRNA2T00068851001, GSBRNA2T00048054001, GSBRNA2T00115407001, GSBRNA2T00001914001, …
GO:0046482	para-aminobenzoic acid metabolic process	P	4.66265e-26	1.36238e-27	56	0.0139546	99	0.00247659	3957	58474	GSBRNA2T00003273001, GSBRNA2T00020588001, GSBRNA2T00060668001, GSBRNA2T00105221001, GSBRNA2T00136137001, GSBRNA2T00147717001, GSBRNA2T00129641001, GSBRNA2T00094846001, GSBRNA2T00150759001, GSBRNA2T00104848001, GSBRNA2T00120086001, GSBRNA2T00065860001, GSBRNA2T00151219001, GSBRNA2T00087007001, GSBRNA2T00133711001, GSBRNA2T00044267001, GSBRNA2T00042418001, GSBRNA2T00020591001, GSBRNA2T00094494001, …	GSBRNA2T00012100001, GSBRNA2T00070985001, GSBRNA2T00026944001, GSBRNA2T00008529001, GSBRNA2T00050381001, GSBRNA2T00021050001, GSBRNA2T00103361001, GSBRNA2T00063119001, GSBRNA2T00111681001, GSBRNA2T00065264001, GSBRNA2T00013056001, GSBRNA2T00104930001, GSBRNA2T00043071001, GSBRNA2T00143390001, GSBRNA2T00045396001, GSBRNA2T00063122001, GSBRNA2T00032479001, GSBRNA2T00034700001, GSBRNA2T00021271001, …
GO:0035304	regulation of protein dephosphorylation	P	0.00372612	0.000554302	56	0.0139546	488	0.00869204	3957	58085	GSBRNA2T00000263001, GSBRNA2T00111556001, GSBRNA2T00003883001, GSBRNA2T00139234001, GSBRNA2T00036681001, GSBRNA2T00103730001, GSBRNA2T00157944001, GSBRNA2T00072443001, GSBRNA2T00066681001, GSBRNA2T00146647001, GSBRNA2T00151920001, GSBRNA2T00135671001, GSBRNA2T00050848001, GSBRNA2T00126205001, GSBRNA2T00145529001, GSBRNA2T00073107001, GSBRNA2T00098808001, GSBRNA2T00046263001, GSBRNA2T00130225001, …	GSBRNA2T00058544001, GSBRNA2T00156378001, GSBRNA2T00030031001, GSBRNA2T00047542001, GSBRNA2T00009345001, GSBRNA2T00067388001, GSBRNA2T00072258001, GSBRNA2T00157416001, GSBRNA2T00083478001, GSBRNA2T00073216001, GSBRNA2T00085441001, GSBRNA2T00149406001, GSBRNA2T00140892001, GSBRNA2T00086514001, GSBRNA2T00103882001, GSBRNA2T00105444001, GSBRNA2T00004941001, GSBRNA2T00084677001, GSBRNA2T00025745001, …
GO:0009612	response to mechanical stimulus	P	7.59737e-15	3.55349e-16	50	0.0124595	159	0.0033394	3963	58414	GSBRNA2T00028718001, GSBRNA2T00101579001, GSBRNA2T00145532001, GSBRNA2T00156252001, GSBRNA2T00074048001, GSBRNA2T00109385001, GSBRNA2T00015903001, GSBRNA2T00113567001, GSBRNA2T00071468001, GSBRNA2T00129230001, GSBRNA2T00100086001, GSBRNA2T00123891001, GSBRNA2T00075556001, GSBRNA2T00038383001, GSBRNA2T00021553001, GSBRNA2T00155466001, GSBRNA2T00117455001, GSBRNA2T00060810001, GSBRNA2T00124719001, …	GSBRNA2T00128309001, GSBRNA2T00079623001, GSBRNA2T00027282001, GSBRNA2T00031705001, GSBRNA2T00156804001, GSBRNA2T00054634001, GSBRNA2T00049511001, GSBRNA2T00063664001, GSBRNA2T00066976001, GSBRNA2T00019319001, GSBRNA2T00139506001, GSBRNA2T00121440001, GSBRNA2T00138937001, GSBRNA2T00091416001, GSBRNA2T00086649001, GSBRNA2T00089787001, GSBRNA2T00113524001, GSBRNA2T00000566001, GSBRNA2T00130940001, …
GO:0042631	cellular response to water deprivation	P	5.99168e-10	3.68114e-11	50	0.0124595	228	0.00444189	3963	58345	GSBRNA2T00073456001, GSBRNA2T00037314001, GSBRNA2T00146827001, GSBRNA2T00099235001, GSBRNA2T00127117001, GSBRNA2T00129904001, GSBRNA2T00011634001, GSBRNA2T00149224001, GSBRNA2T00131896001, GSBRNA2T00055169001, GSBRNA2T00136544001, GSBRNA2T00014750001, GSBRNA2T00156586001, GSBRNA2T00066572001, GSBRNA2T00045675001, GSBRNA2T00067426001, GSBRNA2T00094506001, GSBRNA2T00104225001, GSBRNA2T00141419001, …	GSBRNA2T00128309001, GSBRNA2T00109549001, GSBRNA2T00093773001, GSBRNA2T00042610001, GSBRNA2T00039921001, GSBRNA2T00003065001, GSBRNA2T00129154001, GSBRNA2T00023690001, GSBRNA2T00044471001, GSBRNA2T00135734001, GSBRNA2T00150086001, GSBRNA2T00057957001, GSBRNA2T00078161001, GSBRNA2T00070575001, GSBRNA2T00114712001, GSBRNA2T00056826001, GSBRNA2T00151973001, GSBRNA2T00030718001, GSBRNA2T00158037001, …
GO:0015824	proline transport	P	7.02957e-07	5.76308e-08	44	0.0109644	239	0.00452178	3969	58334	GSBRNA2T00096414001, GSBRNA2T00099235001, GSBRNA2T00038420001, GSBRNA2T00139050001, GSBRNA2T00025057001, GSBRNA2T00107192001, GSBRNA2T00131896001, GSBRNA2T00021762001, GSBRNA2T00076911001, GSBRNA2T00053177001, GSBRNA2T00059988001, GSBRNA2T00123404001, GSBRNA2T00014695001, GSBRNA2T00138113001, GSBRNA2T00023557001, GSBRNA2T00148285001, GSBRNA2T00027277001, GSBRNA2T00072892001, GSBRNA2T00126320001, …	GSBRNA2T00000670001, GSBRNA2T00109956001, GSBRNA2T00055152001, GSBRNA2T00042547001, GSBRNA2T00078441001, GSBRNA2T00136493001, GSBRNA2T00140393001, GSBRNA2T00106747001, GSBRNA2T00117383001, GSBRNA2T00146432001, GSBRNA2T00156040001, GSBRNA2T00080927001, GSBRNA2T00023649001, GSBRNA2T00047961001, GSBRNA2T00147982001, GSBRNA2T00079091001, GSBRNA2T00043214001, GSBRNA2T00128792001, GSBRNA2T00118668001, …
GO:0006855	drug transmembrane transport	P	1.05625e-05	9.79858e-07	44	0.0109644	266	0.00495318	3969	58307	GSBRNA2T00088647001, GSBRNA2T00015410001, GSBRNA2T00046728001, GSBRNA2T00155656001, GSBRNA2T00099986001, GSBRNA2T00085425001, GSBRNA2T00004478001, GSBRNA2T00137719001, GSBRNA2T00157066001, GSBRNA2T00004477001, GSBRNA2T00001165001, GSBRNA2T00089223001, GSBRNA2T00062214001, GSBRNA2T00101647001, GSBRNA2T00154546001, GSBRNA2T00137724001, GSBRNA2T00099129001, GSBRNA2T00068186001, GSBRNA2T00073946001, …	GSBRNA2T00103441001, GSBRNA2T00026319001, GSBRNA2T00061502001, GSBRNA2T00078785001, GSBRNA2T00077115001, GSBRNA2T00000750001, GSBRNA2T00105003001, GSBRNA2T00082547001, GSBRNA2T00116470001, GSBRNA2T00124858001, GSBRNA2T00020687001, GSBRNA2T00029941001, GSBRNA2T00135895001, GSBRNA2T00129750001, GSBRNA2T00002736001, GSBRNA2T00141815001, GSBRNA2T00155407001, GSBRNA2T00125170001, GSBRNA2T00102093001, …
GO:0009816	defense response to bacterium, incompatible interaction	P	2.49368e-13	1.23285e-14	42	0.010466	125	0.00266833	3971	58448	GSBRNA2T00157083001, GSBRNA2T00075914001, GSBRNA2T00050878001, GSBRNA2T00029364001, GSBRNA2T00076523001, GSBRNA2T00079369001, GSBRNA2T00031489001, GSBRNA2T00133731001, GSBRNA2T00010253001, GSBRNA2T00041741001, GSBRNA2T00007141001, GSBRNA2T00120524001, GSBRNA2T00157107001, GSBRNA2T00145455001, GSBRNA2T00156517001, GSBRNA2T00151920001, GSBRNA2T00109454001, GSBRNA2T00154943001, GSBRNA2T00008387001, …	GSBRNA2T00019251001, GSBRNA2T00105301001, GSBRNA2T00048907001, GSBRNA2T00132333001, GSBRNA2T00143406001, GSBRNA2T00039492001, GSBRNA2T00001984001, GSBRNA2T00071445001, GSBRNA2T00129910001, GSBRNA2T00156378001, GSBRNA2T00048827001, GSBRNA2T00037138001, GSBRNA2T00019563001, GSBRNA2T00131022001, GSBRNA2T00155923001, GSBRNA2T00151938001, GSBRNA2T00038593001, GSBRNA2T00058650001, GSBRNA2T00156381001, …
GO:0006995	cellular response to nitrogen starvation	P	1.27128e-13	6.21445e-15	40	0.00996761	110	0.0023967	3973	58463	GSBRNA2T00050878001, GSBRNA2T00145045001, GSBRNA2T00122526001, GSBRNA2T00043215001, GSBRNA2T00104683001, GSBRNA2T00076523001, GSBRNA2T00134124001, GSBRNA2T00025441001, GSBRNA2T00047568001, GSBRNA2T00054629001, GSBRNA2T00087175001, GSBRNA2T00119775001, GSBRNA2T00111182001, GSBRNA2T00005386001, GSBRNA2T00122242001, GSBRNA2T00047774001, GSBRNA2T00005883001, GSBRNA2T00145791001, GSBRNA2T00035734001, …	GSBRNA2T00114004001, GSBRNA2T00080715001, GSBRNA2T00114434001, GSBRNA2T00085278001, GSBRNA2T00002524001, GSBRNA2T00066071001, GSBRNA2T00023735001, GSBRNA2T00097805001, GSBRNA2T00008375001, GSBRNA2T00154930001, GSBRNA2T00155923001, GSBRNA2T00076071001, GSBRNA2T00053690001, GSBRNA2T00088278001, GSBRNA2T00123656001, GSBRNA2T00138264001, GSBRNA2T00151366001, GSBRNA2T00126016001, GSBRNA2T00063314001, …
GO:0015802	basic amino acid transport	P	1.65527e-11	9.01103e-13	39	0.00971842	126	0.00263637	3974	58447	GSBRNA2T00129927001, GSBRNA2T00000263001, GSBRNA2T00122526001, GSBRNA2T00091303001, GSBRNA2T00077599001, GSBRNA2T00076422001, GSBRNA2T00113567001, GSBRNA2T00111556001, GSBRNA2T00043215001, GSBRNA2T00018309001, GSBRNA2T00031517001, GSBRNA2T00007627001, GSBRNA2T00005386001, GSBRNA2T00104502001, GSBRNA2T00047774001, GSBRNA2T00005883001, GSBRNA2T00021754001, GSBRNA2T00143377001, GSBRNA2T00087554001, …	GSBRNA2T00051548001, GSBRNA2T00104732001, GSBRNA2T00123609001, GSBRNA2T00107419001, GSBRNA2T00020687001, GSBRNA2T00060818001, GSBRNA2T00048086001, GSBRNA2T00077975001, GSBRNA2T00147887001, GSBRNA2T00057459001, GSBRNA2T00076991001, GSBRNA2T00019319001, GSBRNA2T00023649001, GSBRNA2T00150679001, GSBRNA2T00151243001, GSBRNA2T00043214001, GSBRNA2T00060426001, GSBRNA2T00106953001, GSBRNA2T00045739001, …
GO:0010043	response to zinc ion	P	3.01632e-06	2.62725e-07	39	0.00971842	208	0.00394657	3974	58365	GSBRNA2T00146506001, GSBRNA2T00035620001, GSBRNA2T00066638001, GSBRNA2T00150906001, GSBRNA2T00067488001, GSBRNA2T00155014001, GSBRNA2T00018439001, GSBRNA2T00151674001, GSBRNA2T00099220001, GSBRNA2T00080664001, GSBRNA2T00153714001, GSBRNA2T00062096001, GSBRNA2T00024492001, GSBRNA2T00147900001, GSBRNA2T00043389001, GSBRNA2T00049208001, GSBRNA2T00054275001, GSBRNA2T00124471001, GSBRNA2T00054494001, …	GSBRNA2T00077895001, GSBRNA2T00081903001, GSBRNA2T00053160001, GSBRNA2T00054497001, GSBRNA2T00054210001, GSBRNA2T00000160001, GSBRNA2T00101896001, GSBRNA2T00052671001, GSBRNA2T00146375001, GSBRNA2T00032694001, GSBRNA2T00087531001, GSBRNA2T00008564001, GSBRNA2T00031540001, GSBRNA2T00034548001, GSBRNA2T00119804001, GSBRNA2T00136922001, GSBRNA2T00150281001, GSBRNA2T00126364001, GSBRNA2T00033790001, …
GO:0007178	transmembrane receptor protein serine/threonine kinase signaling pathway	P	0.000988137	0.000132835	39	0.00971842	282	0.00512894	3974	58291	GSBRNA2T00067501001, GSBRNA2T00151011001, GSBRNA2T00155045001, GSBRNA2T00089499001, GSBRNA2T00124463001, GSBRNA2T00003883001, GSBRNA2T00137089001, GSBRNA2T00153513001, GSBRNA2T00071468001, GSBRNA2T00154963001, GSBRNA2T00112156001, GSBRNA2T00054494001, GSBRNA2T00045119001, GSBRNA2T00033281001, GSBRNA2T00126716001, GSBRNA2T00061028001, GSBRNA2T00037741001, GSBRNA2T00088480001, GSBRNA2T00100086001, …	GSBRNA2T00156195001, GSBRNA2T00143945001, GSBRNA2T00143951001, GSBRNA2T00104589001, GSBRNA2T00006428001, GSBRNA2T00139111001, GSBRNA2T00057436001, GSBRNA2T00054497001, GSBRNA2T00126300001, GSBRNA2T00055610001, GSBRNA2T00000910001, GSBRNA2T00057625001, GSBRNA2T00132686001, GSBRNA2T00106054001, GSBRNA2T00050809001, GSBRNA2T00071179001, GSBRNA2T00153897001, GSBRNA2T00057407001, GSBRNA2T00080355001, …
GO:0009646	response to absence of light	P	2.41359e-15	1.10208e-16	37	0.00922003	79	0.00185345	3976	58494	GSBRNA2T00028718001, GSBRNA2T00146315001, GSBRNA2T00066684001, GSBRNA2T00135687001, GSBRNA2T00081277001, GSBRNA2T00059333001, GSBRNA2T00014014001, GSBRNA2T00004253001, GSBRNA2T00098505001, GSBRNA2T00125277001, GSBRNA2T00126622001, GSBRNA2T00130679001, GSBRNA2T00018765001, GSBRNA2T00011209001, GSBRNA2T00121196001, GSBRNA2T00074588001, GSBRNA2T00058278001, GSBRNA2T00127605001, GSBRNA2T00107195001, …	GSBRNA2T00029547001, GSBRNA2T00044673001, GSBRNA2T00038416001, GSBRNA2T00010016001, GSBRNA2T00143402001, GSBRNA2T00068322001, GSBRNA2T00031705001, GSBRNA2T00037138001, GSBRNA2T00123365001, GSBRNA2T00058402001, GSBRNA2T00030379001, GSBRNA2T00019319001, GSBRNA2T00044487001, GSBRNA2T00069081001, GSBRNA2T00089787001, GSBRNA2T00061360001, GSBRNA2T00151931001, GSBRNA2T00002279001, GSBRNA2T00050988001, …
GO:0015696	ammonium transport	P	1.41418e-10	8.35846e-12	37	0.00922003	124	0.00257246	3976	58449	GSBRNA2T00129927001, GSBRNA2T00000263001, GSBRNA2T00122526001, GSBRNA2T00091303001, GSBRNA2T00077599001, GSBRNA2T00076422001, GSBRNA2T00113567001, GSBRNA2T00111556001, GSBRNA2T00079369001, GSBRNA2T00018309001, GSBRNA2T00031517001, GSBRNA2T00007627001, GSBRNA2T00005386001, GSBRNA2T00104502001, GSBRNA2T00005883001, GSBRNA2T00021754001, GSBRNA2T00143377001, GSBRNA2T00087554001, GSBRNA2T00075556001, …	GSBRNA2T00132333001, GSBRNA2T00051548001, GSBRNA2T00104732001, GSBRNA2T00002524001, GSBRNA2T00123609001, GSBRNA2T00066071001, GSBRNA2T00088275001, GSBRNA2T00060818001, GSBRNA2T00048086001, GSBRNA2T00077975001, GSBRNA2T00147887001, GSBRNA2T00057459001, GSBRNA2T00137537001, GSBRNA2T00019319001, GSBRNA2T00023649001, GSBRNA2T00150679001, GSBRNA2T00123788001, GSBRNA2T00123859001, GSBRNA2T00141906001, …
GO:0015976	carbon utilization	P	0.00198641	0.000282259	36	0.00897084	259	0.00471351	3977	58314	GSBRNA2T00000695001, GSBRNA2T00000156001, GSBRNA2T00021277001, GSBRNA2T00146344001, GSBRNA2T00141638001, GSBRNA2T00014923001, GSBRNA2T00151221001, GSBRNA2T00129814001, GSBRNA2T00042820001, GSBRNA2T00129818001, GSBRNA2T00071317001, GSBRNA2T00073995001, GSBRNA2T00052858001, GSBRNA2T00098683001, GSBRNA2T00102001001, GSBRNA2T00098687001, GSBRNA2T00152011001, GSBRNA2T00085820001, GSBRNA2T00071328001, …	GSBRNA2T00077201001, GSBRNA2T00126048001, GSBRNA2T00071053001, GSBRNA2T00058515001, GSBRNA2T00075203001, GSBRNA2T00053211001, GSBRNA2T00059297001, GSBRNA2T00138559001, GSBRNA2T00030031001, GSBRNA2T00087199001, GSBRNA2T00158427001, GSBRNA2T00001903001, GSBRNA2T00110384001, GSBRNA2T00083272001, GSBRNA2T00030730001, GSBRNA2T00090432001, GSBRNA2T00026383001, GSBRNA2T00031454001, GSBRNA2T00134563001, …
GO:0006525	arginine metabolic process	P	0.00282353	0.000411248	35	0.00872165	256	0.0046496	3978	58317	GSBRNA2T00039306001, GSBRNA2T00032956001, GSBRNA2T00033737001, GSBRNA2T00143695001, GSBRNA2T00095662001, GSBRNA2T00063045001, GSBRNA2T00026577001, GSBRNA2T00129814001, GSBRNA2T00129818001, GSBRNA2T00060668001, GSBRNA2T00136137001, GSBRNA2T00129641001, GSBRNA2T00081792001, GSBRNA2T00059225001, GSBRNA2T00152011001, GSBRNA2T00126668001, GSBRNA2T00112701001, GSBRNA2T00015956001, GSBRNA2T00124972001, …	GSBRNA2T00128309001, GSBRNA2T00038040001, GSBRNA2T00130859001, GSBRNA2T00060796001, GSBRNA2T00151372001, GSBRNA2T00144572001, GSBRNA2T00127717001, GSBRNA2T00059812001, GSBRNA2T00048994001, GSBRNA2T00131154001, GSBRNA2T00002707001, GSBRNA2T00031643001, GSBRNA2T00080281001, GSBRNA2T00035008001, GSBRNA2T00155797001, GSBRNA2T00027090001, GSBRNA2T00007772001, GSBRNA2T00008918001, GSBRNA2T00150940001, …
GO:0052544	defense response by callose deposition in cell wall	P	5.00418e-17	2.09596e-18	34	0.00847246	54	0.00140607	3979	58519	GSBRNA2T00157083001, GSBRNA2T00091303001, GSBRNA2T00090709001, GSBRNA2T00065643001, GSBRNA2T00018309001, GSBRNA2T00041741001, GSBRNA2T00131227001, GSBRNA2T00074464001, GSBRNA2T00150971001, GSBRNA2T00016192001, GSBRNA2T00059280001, GSBRNA2T00150759001, GSBRNA2T00116610001, GSBRNA2T00039752001, GSBRNA2T00084825001, GSBRNA2T00087923001, GSBRNA2T00033413001, GSBRNA2T00032852001, GSBRNA2T00065642001, …	GSBRNA2T00151309001, GSBRNA2T00035672001, GSBRNA2T00083372001, GSBRNA2T00070985001, GSBRNA2T00154617001, GSBRNA2T00048827001, GSBRNA2T00103361001, GSBRNA2T00072935001, GSBRNA2T00139597001, GSBRNA2T00031888001, GSBRNA2T00063119001, GSBRNA2T00007357001, GSBRNA2T00063121001, GSBRNA2T00114915001, GSBRNA2T00136471001, GSBRNA2T00134993001, GSBRNA2T00066964001, GSBRNA2T00093497001, GSBRNA2T00030184001, …
GO:0009094	L-phenylalanine biosynthetic process	P	3.61231e-05	3.64803e-06	34	0.00847246	192	0.00361103	3979	58381	GSBRNA2T00049379001, GSBRNA2T00095360001, GSBRNA2T00066145001, GSBRNA2T00049574001, GSBRNA2T00129814001, GSBRNA2T00059965001, GSBRNA2T00057289001, GSBRNA2T00130734001, GSBRNA2T00083440001, GSBRNA2T00053878001, GSBRNA2T00032688001, GSBRNA2T00128952001, GSBRNA2T00117059001, GSBRNA2T00140204001, GSBRNA2T00036695001, GSBRNA2T00131222001, GSBRNA2T00105056001, GSBRNA2T00009628001, GSBRNA2T00048341001, …	GSBRNA2T00059159001, GSBRNA2T00116558001, GSBRNA2T00153028001, GSBRNA2T00082075001, GSBRNA2T00141806001, GSBRNA2T00076319001, GSBRNA2T00034385001, GSBRNA2T00138774001, GSBRNA2T00009781001, GSBRNA2T00086408001, GSBRNA2T00101440001, GSBRNA2T00016909001, GSBRNA2T00038300001, GSBRNA2T00105797001, GSBRNA2T00143117001, GSBRNA2T00133249001, GSBRNA2T00073094001, GSBRNA2T00046234001, GSBRNA2T00139028001, …
GO:0006571	tyrosine biosynthetic process	P	3.61231e-05	3.64803e-06	34	0.00847246	192	0.00361103	3979	58381	GSBRNA2T00049379001, GSBRNA2T00095360001, GSBRNA2T00066145001, GSBRNA2T00049574001, GSBRNA2T00129814001, GSBRNA2T00059965001, GSBRNA2T00057289001, GSBRNA2T00130734001, GSBRNA2T00083440001, GSBRNA2T00053878001, GSBRNA2T00032688001, GSBRNA2T00128952001, GSBRNA2T00117059001, GSBRNA2T00140204001, GSBRNA2T00036695001, GSBRNA2T00131222001, GSBRNA2T00105056001, GSBRNA2T00009628001, GSBRNA2T00048341001, …	GSBRNA2T00059159001, GSBRNA2T00116558001, GSBRNA2T00153028001, GSBRNA2T00082075001, GSBRNA2T00141806001, GSBRNA2T00076319001, GSBRNA2T00034385001, GSBRNA2T00138774001, GSBRNA2T00009781001, GSBRNA2T00086408001, GSBRNA2T00101440001, GSBRNA2T00016909001, GSBRNA2T00038300001, GSBRNA2T00105797001, GSBRNA2T00143117001, GSBRNA2T00133249001, GSBRNA2T00073094001, GSBRNA2T00046234001, GSBRNA2T00139028001, …
GO:0000162	tryptophan biosynthetic process	P	0.000171064	1.94992e-05	34	0.00847246	210	0.00389864	3979	58363	GSBRNA2T00049379001, GSBRNA2T00095360001, GSBRNA2T00066145001, GSBRNA2T00129814001, GSBRNA2T00059965001, GSBRNA2T00057289001, GSBRNA2T00130734001, GSBRNA2T00059280001, GSBRNA2T00083440001, GSBRNA2T00053878001, GSBRNA2T00032688001, GSBRNA2T00128952001, GSBRNA2T00117059001, GSBRNA2T00140204001, GSBRNA2T00036695001, GSBRNA2T00131222001, GSBRNA2T00105056001, GSBRNA2T00009628001, GSBRNA2T00048341001, …	GSBRNA2T00059159001, GSBRNA2T00075530001, GSBRNA2T00009781001, GSBRNA2T00133249001, GSBRNA2T00113599001, GSBRNA2T00046234001, GSBRNA2T00075529001, GSBRNA2T00094719001, GSBRNA2T00007772001, GSBRNA2T00090202001, GSBRNA2T00144555001, GSBRNA2T00074513001, GSBRNA2T00154608001, GSBRNA2T00086835001, GSBRNA2T00126707001, GSBRNA2T00137291001, GSBRNA2T00105341001, GSBRNA2T00054245001, GSBRNA2T00138869001, …
GO:0006000	fructose metabolic process	P	0.000131472	1.44165e-05	33	0.00822327	194	0.00362701	3980	58379	GSBRNA2T00019792001, GSBRNA2T00151313001, GSBRNA2T00129245001, GSBRNA2T00102631001, GSBRNA2T00098045001, GSBRNA2T00151468001, GSBRNA2T00109354001, GSBRNA2T00085425001, GSBRNA2T00123349001, GSBRNA2T00098683001, GSBRNA2T00103396001, GSBRNA2T00063274001, GSBRNA2T00060751001, GSBRNA2T00071328001, GSBRNA2T00053318001, GSBRNA2T00149137001, GSBRNA2T00142082001, GSBRNA2T00126584001, GSBRNA2T00053002001, …	GSBRNA2T00077201001, GSBRNA2T00081657001, GSBRNA2T00071053001, GSBRNA2T00149578001, GSBRNA2T00030031001, GSBRNA2T00025195001, GSBRNA2T00050729001, GSBRNA2T00001926001, GSBRNA2T00072069001, GSBRNA2T00049185001, GSBRNA2T00098992001, GSBRNA2T00126364001, GSBRNA2T00031981001, GSBRNA2T00061091001, GSBRNA2T00150161001, GSBRNA2T00155190001, GSBRNA2T00025498001, GSBRNA2T00157423001, GSBRNA2T00078189001, …
GO:0006984	ER-nucleus signaling pathway	P	2.36981e-20	8.68835e-22	31	0.00772489	28	0.000942703	3982	58545	GSBRNA2T00149289001, GSBRNA2T00032064001, GSBRNA2T00134033001, GSBRNA2T00007246001, GSBRNA2T00066288001, GSBRNA2T00069898001, GSBRNA2T00011397001, GSBRNA2T00103300001, GSBRNA2T00076664001, GSBRNA2T00005713001, GSBRNA2T00050132001, GSBRNA2T00059301001, GSBRNA2T00102036001, GSBRNA2T00010621001, GSBRNA2T00075260001, GSBRNA2T00134859001, GSBRNA2T00103295001, GSBRNA2T00103299001, GSBRNA2T00066805001, …	GSBRNA2T00128800001, GSBRNA2T00041638001, GSBRNA2T00025859001, GSBRNA2T00034820001, GSBRNA2T00147526001, GSBRNA2T00041688001, GSBRNA2T00128799001, GSBRNA2T00138663001, GSBRNA2T00136819001, GSBRNA2T00016203001, GSBRNA2T00051110001, GSBRNA2T00044041001, GSBRNA2T00049496001, GSBRNA2T00150679001, GSBRNA2T00128801001, GSBRNA2T00039305001, GSBRNA2T00056037001, GSBRNA2T00034819001, GSBRNA2T00027875001, …
GO:0009817	defense response to fungus, incompatible interaction	P	2.81712e-07	2.22215e-08	31	0.00772489	127	0.00252453	3982	58446	GSBRNA2T00087677001, GSBRNA2T00075914001, GSBRNA2T00048871001, GSBRNA2T00104891001, GSBRNA2T00075255001, GSBRNA2T00149923001, GSBRNA2T00145037001, GSBRNA2T00121523001, GSBRNA2T00029364001, GSBRNA2T00025057001, GSBRNA2T00108514001, GSBRNA2T00067008001, GSBRNA2T00066324001, GSBRNA2T00123404001, GSBRNA2T00051668001, GSBRNA2T00034313001, GSBRNA2T00116610001, GSBRNA2T00057401001, GSBRNA2T00087923001, …	GSBRNA2T00019608001, GSBRNA2T00083372001, GSBRNA2T00070570001, GSBRNA2T00071554001, GSBRNA2T00127477001, GSBRNA2T00157996001, GSBRNA2T00024852001, GSBRNA2T00001359001, GSBRNA2T00064445001, GSBRNA2T00150415001, GSBRNA2T00096867001, GSBRNA2T00151498001, GSBRNA2T00145382001, GSBRNA2T00139452001, GSBRNA2T00149924001, GSBRNA2T00064557001, GSBRNA2T00106240001, GSBRNA2T00115293001, GSBRNA2T00066964001, …
GO:0010193	response to ozone	P	1.75267e-08	1.21116e-09	30	0.0074757	103	0.00212508	3983	58470	GSBRNA2T00157083001, GSBRNA2T00100773001, GSBRNA2T00091372001, GSBRNA2T00031394001, GSBRNA2T00123349001, GSBRNA2T00041351001, GSBRNA2T00041741001, GSBRNA2T00146054001, GSBRNA2T00137200001, GSBRNA2T00112013001, GSBRNA2T00147500001, GSBRNA2T00153480001, GSBRNA2T00153673001, GSBRNA2T00133482001, GSBRNA2T00003631001, GSBRNA2T00009611001, GSBRNA2T00156205001, GSBRNA2T00096654001, GSBRNA2T00072672001, …	GSBRNA2T00019251001, GSBRNA2T00048907001, GSBRNA2T00045217001, GSBRNA2T00107179001, GSBRNA2T00048827001, GSBRNA2T00124741001, GSBRNA2T00058650001, GSBRNA2T00028390001, GSBRNA2T00120046001, GSBRNA2T00144322001, GSBRNA2T00134993001, GSBRNA2T00087324001, GSBRNA2T00003641001, GSBRNA2T00024666001, GSBRNA2T00075819001, GSBRNA2T00143103001, GSBRNA2T00030953001, GSBRNA2T00013022001, GSBRNA2T00155190001, …
GO:0010119	regulation of stomatal movement	P	0.00162393	0.00022516	30	0.0074757	201	0.00369092	3983	58372	GSBRNA2T00000263001, GSBRNA2T00111556001, GSBRNA2T00081277001, GSBRNA2T00049574001, GSBRNA2T00110460001, GSBRNA2T00048888001, GSBRNA2T00058350001, GSBRNA2T00110457001, GSBRNA2T00130679001, GSBRNA2T00110459001, GSBRNA2T00104955001, GSBRNA2T00087554001, GSBRNA2T00121196001, GSBRNA2T00044672001, GSBRNA2T00105971001, GSBRNA2T00058278001, GSBRNA2T00127605001, GSBRNA2T00016729001, GSBRNA2T00154574001, …	GSBRNA2T00100095001, GSBRNA2T00056495001, GSBRNA2T00040314001, GSBRNA2T00031969001, GSBRNA2T00148367001, GSBRNA2T00128585001, GSBRNA2T00008564001, GSBRNA2T00079492001, GSBRNA2T00048054001, GSBRNA2T00109475001, GSBRNA2T00076626001, GSBRNA2T00068604001, GSBRNA2T00118622001, GSBRNA2T00047158001, GSBRNA2T00060515001, GSBRNA2T00124503001, GSBRNA2T00106850001, GSBRNA2T00067857001, GSBRNA2T00054572001, …
GO:0046487	glyoxylate metabolic process	P	0.000696205	9.11153e-05	29	0.00722651	180	0.0033394	3984	58393	GSBRNA2T00092696001, GSBRNA2T00139004001, GSBRNA2T00102631001, GSBRNA2T00078888001, GSBRNA2T00151783001, GSBRNA2T00130966001, GSBRNA2T00027294001, GSBRNA2T00033534001, GSBRNA2T00009183001, GSBRNA2T00103396001, GSBRNA2T00073281001, GSBRNA2T00053597001, GSBRNA2T00092644001, GSBRNA2T00143302001, GSBRNA2T00087007001, GSBRNA2T00154884001, GSBRNA2T00099968001, GSBRNA2T00070630001, GSBRNA2T00143562001, …	GSBRNA2T00053160001, GSBRNA2T00097545001, GSBRNA2T00136195001, GSBRNA2T00154216001, GSBRNA2T00110647001, GSBRNA2T00113865001, GSBRNA2T00153794001, GSBRNA2T00032916001, GSBRNA2T00053211001, GSBRNA2T00080570001, GSBRNA2T00074605001, GSBRNA2T00016139001, GSBRNA2T00154999001, GSBRNA2T00142728001, GSBRNA2T00032585001, GSBRNA2T00009351001, GSBRNA2T00114179001, GSBRNA2T00035438001, GSBRNA2T00006477001, …
GO:0006013	mannose metabolic process	P	0.00406557	0.000609316	29	0.00722651	202	0.00369092	3984	58371	GSBRNA2T00019792001, GSBRNA2T00102631001, GSBRNA2T00098045001, GSBRNA2T00151468001, GSBRNA2T00085425001, GSBRNA2T00123349001, GSBRNA2T00098683001, GSBRNA2T00103396001, GSBRNA2T00063274001, GSBRNA2T00060751001, GSBRNA2T00071328001, GSBRNA2T00053318001, GSBRNA2T00149137001, GSBRNA2T00142082001, GSBRNA2T00126584001, GSBRNA2T00053002001, GSBRNA2T00074588001, GSBRNA2T00109147001, GSBRNA2T00024448001, …	GSBRNA2T00077201001, GSBRNA2T00071053001, GSBRNA2T00149578001, GSBRNA2T00030031001, GSBRNA2T00025195001, GSBRNA2T00050729001, GSBRNA2T00001926001, GSBRNA2T00072069001, GSBRNA2T00049185001, GSBRNA2T00098992001, GSBRNA2T00126364001, GSBRNA2T00031981001, GSBRNA2T00061091001, GSBRNA2T00150161001, GSBRNA2T00155190001, GSBRNA2T00025498001, GSBRNA2T00157423001, GSBRNA2T00078189001, GSBRNA2T00078894001, …
GO:0009682	induced systemic resistance	P	1.60278e-08	1.10401e-09	27	0.00672813	83	0.00175758	3986	58490	GSBRNA2T00037091001, GSBRNA2T00065643001, GSBRNA2T00131227001, GSBRNA2T00074464001, GSBRNA2T00150971001, GSBRNA2T00016192001, GSBRNA2T00059280001, GSBRNA2T00156586001, GSBRNA2T00116610001, GSBRNA2T00039752001, GSBRNA2T00033098001, GSBRNA2T00087923001, GSBRNA2T00033413001, GSBRNA2T00032852001, GSBRNA2T00050848001, GSBRNA2T00065642001, GSBRNA2T00126205001, GSBRNA2T00155961001, GSBRNA2T00098808001, …	GSBRNA2T00004379001, GSBRNA2T00122012001, GSBRNA2T00035672001, GSBRNA2T00083372001, GSBRNA2T00009958001, GSBRNA2T00071120001, GSBRNA2T00135815001, GSBRNA2T00149593001, GSBRNA2T00139597001, GSBRNA2T00112696001, GSBRNA2T00132799001, GSBRNA2T00098851001, GSBRNA2T00142124001, GSBRNA2T00017382001, GSBRNA2T00143939001, GSBRNA2T00129660001, GSBRNA2T00126429001, GSBRNA2T00155862001, GSBRNA2T00075086001, …
GO:0019643	reductive tricarboxylic acid cycle	P	2.28904e-07	1.78016e-08	27	0.00672813	97	0.00198127	3986	58476	GSBRNA2T00067488001, GSBRNA2T00078888001, GSBRNA2T00130966001, GSBRNA2T00027294001, GSBRNA2T00033534001, GSBRNA2T00009183001, GSBRNA2T00124471001, GSBRNA2T00120820001, GSBRNA2T00133014001, GSBRNA2T00073281001, GSBRNA2T00053597001, GSBRNA2T00015979001, GSBRNA2T00032774001, GSBRNA2T00071654001, GSBRNA2T00062735001, GSBRNA2T00080762001, GSBRNA2T00070630001, GSBRNA2T00143562001, GSBRNA2T00097804001, …	GSBRNA2T00053160001, GSBRNA2T00153794001, GSBRNA2T00088609001, GSBRNA2T00032916001, GSBRNA2T00053211001, GSBRNA2T00080570001, GSBRNA2T00136040001, GSBRNA2T00047173001, GSBRNA2T00090237001, GSBRNA2T00016139001, GSBRNA2T00154999001, GSBRNA2T00001766001, GSBRNA2T00114179001, GSBRNA2T00002506001, GSBRNA2T00026045001, GSBRNA2T00150281001, GSBRNA2T00003606001, GSBRNA2T00098927001, GSBRNA2T00008421001, …
GO:0071456	cellular response to hypoxia	P	3.73088e-12	1.95227e-13	26	0.00647894	47	0.0011664	3987	58526	GSBRNA2T00065643001, GSBRNA2T00102882001, GSBRNA2T00023158001, GSBRNA2T00031489001, GSBRNA2T00133731001, GSBRNA2T00022679001, GSBRNA2T00027582001, GSBRNA2T00087965001, GSBRNA2T00074464001, GSBRNA2T00066974001, GSBRNA2T00035581001, GSBRNA2T00096257001, GSBRNA2T00079437001, GSBRNA2T00151920001, GSBRNA2T00139519001, GSBRNA2T00093023001, GSBRNA2T00033413001, GSBRNA2T00135671001, GSBRNA2T00053648001, …	GSBRNA2T00031470001, GSBRNA2T00028252001, GSBRNA2T00112656001, GSBRNA2T00138764001, GSBRNA2T00116640001, GSBRNA2T00011262001, GSBRNA2T00120238001, GSBRNA2T00060717001, GSBRNA2T00010901001, GSBRNA2T00071445001, GSBRNA2T00156378001, GSBRNA2T00020406001, GSBRNA2T00110893001, GSBRNA2T00111739001, GSBRNA2T00072011001, GSBRNA2T00156381001, GSBRNA2T00045197001, GSBRNA2T00019028001, GSBRNA2T00100210001, …
GO:0016998	cell wall macromolecule catabolic process	P	4.83409e-08	3.47479e-09	26	0.00647894	82	0.00172563	3987	58491	GSBRNA2T00139054001, GSBRNA2T00139050001, GSBRNA2T00036077001, GSBRNA2T00050295001, GSBRNA2T00025836001, GSBRNA2T00139058001, GSBRNA2T00035275001, GSBRNA2T00000188001, GSBRNA2T00048186001, GSBRNA2T00073427001, GSBRNA2T00121016001, GSBRNA2T00132651001, GSBRNA2T00139059001, GSBRNA2T00111931001, GSBRNA2T00018360001, GSBRNA2T00141261001, GSBRNA2T00074333001, GSBRNA2T00079740001, GSBRNA2T00045121001, …	GSBRNA2T00126879001, GSBRNA2T00110662001, GSBRNA2T00079751001, GSBRNA2T00001619001, GSBRNA2T00042845001, GSBRNA2T00079736001, GSBRNA2T00113624001, GSBRNA2T00134533001, GSBRNA2T00071554001, GSBRNA2T00125469001, GSBRNA2T00062788001, GSBRNA2T00153493001, GSBRNA2T00015961001, GSBRNA2T00101893001, GSBRNA2T00031970001, GSBRNA2T00046033001, GSBRNA2T00024827001, GSBRNA2T00079739001, GSBRNA2T00017221001, …
GO:0010499	proteasomal ubiquitin-independent protein catabolic process	P	3.54263e-10	2.14108e-11	25	0.00622975	56	0.00129422	3988	58517	GSBRNA2T00155014001, GSBRNA2T00099220001, GSBRNA2T00145037001, GSBRNA2T00062096001, GSBRNA2T00074642001, GSBRNA2T00125483001, GSBRNA2T00041741001, GSBRNA2T00073421001, GSBRNA2T00054275001, GSBRNA2T00068014001, GSBRNA2T00127632001, GSBRNA2T00118631001, GSBRNA2T00021863001, GSBRNA2T00097244001, GSBRNA2T00148350001, GSBRNA2T00130426001, GSBRNA2T00155484001, GSBRNA2T00100720001, GSBRNA2T00002484001, …	GSBRNA2T00050064001, GSBRNA2T00151309001, GSBRNA2T00118334001, GSBRNA2T00084291001, GSBRNA2T00121244001, GSBRNA2T00040054001, GSBRNA2T00089492001, GSBRNA2T00014852001, GSBRNA2T00036591001, GSBRNA2T00119267001, GSBRNA2T00110027001, GSBRNA2T00078136001, GSBRNA2T00114135001, GSBRNA2T00134993001, GSBRNA2T00065751001, GSBRNA2T00099039001, GSBRNA2T00039990001, GSBRNA2T00083764001, GSBRNA2T00013695001, …
GO:0016045	detection of bacterium	P	2.49368e-09	1.58192e-10	25	0.00622975	63	0.00140607	3988	58510	GSBRNA2T00146315001, GSBRNA2T00059111001, GSBRNA2T00052436001, GSBRNA2T00031489001, GSBRNA2T00016192001, GSBRNA2T00036681001, GSBRNA2T00020849001, GSBRNA2T00066681001, GSBRNA2T00150459001, GSBRNA2T00018765001, GSBRNA2T00151920001, GSBRNA2T00135671001, GSBRNA2T00073107001, GSBRNA2T00052957001, GSBRNA2T00102930001, GSBRNA2T00139596001, GSBRNA2T00030764001, GSBRNA2T00129918001, GSBRNA2T00001377001, …	GSBRNA2T00068114001, GSBRNA2T00035672001, GSBRNA2T00153708001, GSBRNA2T00071445001, GSBRNA2T00156378001, GSBRNA2T00149593001, GSBRNA2T00139597001, GSBRNA2T00112696001, GSBRNA2T00140836001, GSBRNA2T00065604001, GSBRNA2T00015686001, GSBRNA2T00157499001, GSBRNA2T00142124001, GSBRNA2T00039047001, GSBRNA2T00097208001, GSBRNA2T00156381001, GSBRNA2T00157500001, GSBRNA2T00130256001, GSBRNA2T00082082001, …
GO:0006032	chitin catabolic process	P	7.31465e-11	4.22577e-12	24	0.00598056	46	0.00111846	3989	58527	GSBRNA2T00139054001, GSBRNA2T00121016001, GSBRNA2T00132651001, GSBRNA2T00139059001, GSBRNA2T00111931001, GSBRNA2T00139050001, GSBRNA2T00036077001, GSBRNA2T00018360001, GSBRNA2T00050295001, GSBRNA2T00025836001, GSBRNA2T00139058001, GSBRNA2T00141261001, GSBRNA2T00074333001, GSBRNA2T00079740001, GSBRNA2T00045121001, GSBRNA2T00132371001, GSBRNA2T00000188001, GSBRNA2T00108995001, GSBRNA2T00024824001, …	GSBRNA2T00126879001, GSBRNA2T00096464001, GSBRNA2T00047383001, GSBRNA2T00007723001, GSBRNA2T00110662001, GSBRNA2T00079751001, GSBRNA2T00146059001, GSBRNA2T00001619001, GSBRNA2T00042845001, GSBRNA2T00079736001, GSBRNA2T00071554001, GSBRNA2T00004496001, GSBRNA2T00112175001, GSBRNA2T00153493001, GSBRNA2T00111519001, GSBRNA2T00101893001, GSBRNA2T00031970001, GSBRNA2T00024827001, GSBRNA2T00079739001, …
GO:0010102	lateral root morphogenesis	P	0.0078758	0.00129236	24	0.00598056	162	0.00297191	3989	58411	GSBRNA2T00111794001, GSBRNA2T00122526001, GSBRNA2T00123115001, GSBRNA2T00049379001, GSBRNA2T00008387001, GSBRNA2T00065810001, GSBRNA2T00143562001, GSBRNA2T00007470001, GSBRNA2T00058160001, GSBRNA2T00059965001, GSBRNA2T00078793001, GSBRNA2T00026653001, GSBRNA2T00054903001, GSBRNA2T00058093001, GSBRNA2T00109126001, GSBRNA2T00069153001, GSBRNA2T00068359001, GSBRNA2T00005883001, GSBRNA2T00106963001, …	GSBRNA2T00019251001, GSBRNA2T00032897001, GSBRNA2T00054837001, GSBRNA2T00135238001, GSBRNA2T00002524001, GSBRNA2T00066071001, GSBRNA2T00038997001, GSBRNA2T00049537001, GSBRNA2T00080295001, GSBRNA2T00146541001, GSBRNA2T00100166001, GSBRNA2T00127156001, GSBRNA2T00060753001, GSBRNA2T00149773001, GSBRNA2T00015791001, GSBRNA2T00094351001, GSBRNA2T00115296001, GSBRNA2T00038300001, GSBRNA2T00003079001, …
GO:0030433	ER-associated ubiquitin-dependent protein catabolic process	P	9.80813e-10	6.12395e-11	23	0.00573137	49	0.00115042	3990	58524	GSBRNA2T00114136001, GSBRNA2T00152902001, GSBRNA2T00123115001, GSBRNA2T00119980001, GSBRNA2T00052764001, GSBRNA2T00024484001, GSBRNA2T00148709001, GSBRNA2T00058011001, GSBRNA2T00034836001, GSBRNA2T00148492001, GSBRNA2T00062308001, GSBRNA2T00081118001, GSBRNA2T00142110001, GSBRNA2T00140810001, GSBRNA2T00033026001, GSBRNA2T00058160001, GSBRNA2T00005941001, GSBRNA2T00114983001, GSBRNA2T00078793001, …	GSBRNA2T00103034001, GSBRNA2T00071605001, GSBRNA2T00142272001, GSBRNA2T00065127001, GSBRNA2T00034998001, GSBRNA2T00010049001, GSBRNA2T00068926001, GSBRNA2T00137081001, GSBRNA2T00045983001, GSBRNA2T00108600001, GSBRNA2T00150589001, GSBRNA2T00132286001, GSBRNA2T00116823001, GSBRNA2T00074567001, GSBRNA2T00005765001, GSBRNA2T00134771001, GSBRNA2T00003463001, GSBRNA2T00111901001, GSBRNA2T00139714001, …
GO:0090332	stomatal closure	P	1.7027e-07	1.30715e-08	22	0.00548218	63	0.00135813	3991	58510	GSBRNA2T00105971001, GSBRNA2T00008682001, GSBRNA2T00110460001, GSBRNA2T00118293001, GSBRNA2T00016729001, GSBRNA2T00069552001, GSBRNA2T00060810001, GSBRNA2T00069553001, GSBRNA2T00094676001, GSBRNA2T00032370001, GSBRNA2T00060816001, GSBRNA2T00090618001, GSBRNA2T00094677001, GSBRNA2T00085736001, GSBRNA2T00142478001, GSBRNA2T00017217001, GSBRNA2T00156354001, GSBRNA2T00058350001, GSBRNA2T00110457001, …	GSBRNA2T00100095001, GSBRNA2T00113361001, GSBRNA2T00141690001, GSBRNA2T00040140001, GSBRNA2T00133092001, GSBRNA2T00137518001, GSBRNA2T00062751001, GSBRNA2T00077279001, GSBRNA2T00024022001, GSBRNA2T00048054001, GSBRNA2T00109475001, GSBRNA2T00113650001, GSBRNA2T00105839001, GSBRNA2T00006397001, GSBRNA2T00009439001, GSBRNA2T00103146001, GSBRNA2T00059441001, GSBRNA2T00023496001, GSBRNA2T00151878001, …
GO:0009610	response to symbiotic fungus	P	0.00039933	4.96001e-05	22	0.00548218	113	0.00215703	3991	58460	GSBRNA2T00093585001, GSBRNA2T00139675001, GSBRNA2T00133711001, GSBRNA2T00077306001, GSBRNA2T00030807001, GSBRNA2T00092326001, GSBRNA2T00141844001, GSBRNA2T00053271001, GSBRNA2T00020983001, GSBRNA2T00133254001, GSBRNA2T00082520001, GSBRNA2T00101769001, GSBRNA2T00055169001, GSBRNA2T00136544001, GSBRNA2T00132433001, GSBRNA2T00147717001, GSBRNA2T00035833001, GSBRNA2T00008699001, GSBRNA2T00081616001, …	GSBRNA2T00111363001, GSBRNA2T00156609001, GSBRNA2T00051416001, GSBRNA2T00149295001, GSBRNA2T00042610001, GSBRNA2T00150897001, GSBRNA2T00138187001, GSBRNA2T00111357001, GSBRNA2T00053343001, GSBRNA2T00027041001, GSBRNA2T00079357001, GSBRNA2T00093526001, GSBRNA2T00075117001, GSBRNA2T00107726001, GSBRNA2T00047961001, GSBRNA2T00099821001, GSBRNA2T00030119001, GSBRNA2T00109357001, GSBRNA2T00026947001, …
GO:0009306	protein secretion	P	6.56193e-07	5.35102e-08	21	0.00523299	63	0.00134215	3992	58510	GSBRNA2T00064558001, GSBRNA2T00039351001, GSBRNA2T00145422001, GSBRNA2T00077040001, GSBRNA2T00069273001, GSBRNA2T00117024001, GSBRNA2T00034012001, GSBRNA2T00141930001, GSBRNA2T00154421001, GSBRNA2T00089296001, GSBRNA2T00056293001, GSBRNA2T00116141001, GSBRNA2T00078576001, GSBRNA2T00129637001, GSBRNA2T00065766001, GSBRNA2T00016472001, GSBRNA2T00005194001, GSBRNA2T00042126001, GSBRNA2T00156180001, …	GSBRNA2T00020427001, GSBRNA2T00100483001, GSBRNA2T00040792001, GSBRNA2T00092190001, GSBRNA2T00151527001, GSBRNA2T00077975001, GSBRNA2T00091529001, GSBRNA2T00004313001, GSBRNA2T00157688001, GSBRNA2T00119999001, GSBRNA2T00065302001, GSBRNA2T00036882001, GSBRNA2T00038549001, GSBRNA2T00076494001, GSBRNA2T00134483001, GSBRNA2T00131822001, GSBRNA2T00007843001, GSBRNA2T00075577001, GSBRNA2T00153105001, …
GO:0019852	L-ascorbic acid metabolic process	P	0.00792428	0.00130208	21	0.00523299	133	0.00246061	3992	58440	GSBRNA2T00032956001, GSBRNA2T00074588001, GSBRNA2T00102631001, GSBRNA2T00063045001, GSBRNA2T00019388001, GSBRNA2T00063739001, GSBRNA2T00129427001, GSBRNA2T00123349001, GSBRNA2T00001314001, GSBRNA2T00158293001, GSBRNA2T00109154001, GSBRNA2T00156290001, GSBRNA2T00103396001, GSBRNA2T00063274001, GSBRNA2T00100654001, GSBRNA2T00122207001, GSBRNA2T00102201001, GSBRNA2T00070112001, GSBRNA2T00101550001, …	GSBRNA2T00128309001, GSBRNA2T00073693001, GSBRNA2T00071519001, GSBRNA2T00138957001, GSBRNA2T00154617001, GSBRNA2T00121443001, GSBRNA2T00055406001, GSBRNA2T00059812001, GSBRNA2T00119452001, GSBRNA2T00124741001, GSBRNA2T00129083001, GSBRNA2T00006477001, GSBRNA2T00073186001, GSBRNA2T00154171001, GSBRNA2T00037296001, GSBRNA2T00099918001, GSBRNA2T00150172001, GSBRNA2T00055390001, GSBRNA2T00053646001, …
GO:0010112	regulation of systemic acquired resistance	P	2.64406e-11	1.45407e-12	20	0.0049838	26	0.000734989	3993	58547	GSBRNA2T00049054001, GSBRNA2T00032852001, GSBRNA2T00135671001, GSBRNA2T00099474001, GSBRNA2T00052436001, GSBRNA2T00061907001, GSBRNA2T00028236001, GSBRNA2T00103456001, GSBRNA2T00031489001, GSBRNA2T00133731001, GSBRNA2T00129915001, GSBRNA2T00135683001, GSBRNA2T00030764001, GSBRNA2T00129918001, GSBRNA2T00153440001, GSBRNA2T00031476001, GSBRNA2T00112220001, GSBRNA2T00150459001, GSBRNA2T00151920001, …	GSBRNA2T00011533001, GSBRNA2T00031470001, GSBRNA2T00094472001, GSBRNA2T00071445001, GSBRNA2T00156378001, GSBRNA2T00056480001, GSBRNA2T00149593001, GSBRNA2T00047864001, GSBRNA2T00143939001, GSBRNA2T00107812001, GSBRNA2T00156381001, GSBRNA2T00034598001, GSBRNA2T00143396001, GSBRNA2T00151929001, GSBRNA2T00131333001, GSBRNA2T00156379001, GSBRNA2T00157495001, GSBRNA2T00085441001, GSBRNA2T00016744001, …
GO:0010942	positive regulation of cell death	P	6.5094e-06	5.83612e-07	20	0.0049838	68	0.00140607	3993	58505	GSBRNA2T00075914001, GSBRNA2T00135671001, GSBRNA2T00036046001, GSBRNA2T00051960001, GSBRNA2T00036045001, GSBRNA2T00148088001, GSBRNA2T00031489001, GSBRNA2T00081168001, GSBRNA2T00142045001, GSBRNA2T00132176001, GSBRNA2T00138512001, GSBRNA2T00138510001, GSBRNA2T00031755001, GSBRNA2T00129918001, GSBRNA2T00122110001, GSBRNA2T00049322001, GSBRNA2T00069939001, GSBRNA2T00063201001, GSBRNA2T00151920001, …	GSBRNA2T00146365001, GSBRNA2T00061011001, GSBRNA2T00105668001, GSBRNA2T00071445001, GSBRNA2T00058108001, GSBRNA2T00156378001, GSBRNA2T00135899001, GSBRNA2T00080904001, GSBRNA2T00098528001, GSBRNA2T00046056001, GSBRNA2T00151806001, GSBRNA2T00149683001, GSBRNA2T00136356001, GSBRNA2T00088528001, GSBRNA2T00049024001, GSBRNA2T00156381001, GSBRNA2T00018723001, GSBRNA2T00132871001, GSBRNA2T00027342001, …
GO:0048544	recognition of pollen	P	0.00421133	0.000634437	20	0.0049838	118	0.00220497	3993	58455	GSBRNA2T00067501001, GSBRNA2T00092243001, GSBRNA2T00151413001, GSBRNA2T00117284001, GSBRNA2T00037742001, GSBRNA2T00037743001, GSBRNA2T00124462001, GSBRNA2T00085059001, GSBRNA2T00124463001, GSBRNA2T00085055001, GSBRNA2T00008887001, GSBRNA2T00115989001, GSBRNA2T00091854001, GSBRNA2T00131588001, GSBRNA2T00131589001, GSBRNA2T00078965001, GSBRNA2T00131590001, GSBRNA2T00078964001, GSBRNA2T00037741001, …	GSBRNA2T00042249001, GSBRNA2T00105301001, GSBRNA2T00105296001, GSBRNA2T00084050001, GSBRNA2T00074625001, GSBRNA2T00068550001, GSBRNA2T00076858001, GSBRNA2T00015143001, GSBRNA2T00032264001, GSBRNA2T00008885001, GSBRNA2T00008891001, GSBRNA2T00057109001, GSBRNA2T00096180001, GSBRNA2T00057625001, GSBRNA2T00051917001, GSBRNA2T00124466001, GSBRNA2T00112757001, GSBRNA2T00110627001, GSBRNA2T00008899001, …
GO:0071248	cellular response to metal ion	P	0.00480019	0.000730081	20	0.0049838	120	0.00223692	3993	58453	GSBRNA2T00145532001, GSBRNA2T00028229001, GSBRNA2T00061574001, GSBRNA2T00116968001, GSBRNA2T00152654001, GSBRNA2T00070630001, GSBRNA2T00156205001, GSBRNA2T00085425001, GSBRNA2T00078888001, GSBRNA2T00032260001, GSBRNA2T00130966001, GSBRNA2T00060810001, GSBRNA2T00027294001, GSBRNA2T00150479001, GSBRNA2T00009183001, GSBRNA2T00060816001, GSBRNA2T00073281001, GSBRNA2T00036947001, GSBRNA2T00053597001, …	GSBRNA2T00011262001, GSBRNA2T00122639001, GSBRNA2T00154036001, GSBRNA2T00154277001, GSBRNA2T00036113001, GSBRNA2T00080570001, GSBRNA2T00040650001, GSBRNA2T00146567001, GSBRNA2T00016139001, GSBRNA2T00087531001, GSBRNA2T00103807001, GSBRNA2T00047327001, GSBRNA2T00127778001, GSBRNA2T00125170001, GSBRNA2T00125459001, GSBRNA2T00111750001, GSBRNA2T00053446001, GSBRNA2T00012063001, GSBRNA2T00149815001, …
GO:0046323	glucose import	P	0.000206087	2.39264e-05	19	0.00473461	83	0.00162976	3994	58490	GSBRNA2T00145939001, GSBRNA2T00047204001, GSBRNA2T00063754001, GSBRNA2T00135450001, GSBRNA2T00122268001, GSBRNA2T00111872001, GSBRNA2T00150798001, GSBRNA2T00035318001, GSBRNA2T00042766001, GSBRNA2T00086695001, GSBRNA2T00025746001, GSBRNA2T00130098001, GSBRNA2T00101289001, GSBRNA2T00019326001, GSBRNA2T00019327001, GSBRNA2T00094193001, GSBRNA2T00051510001, GSBRNA2T00009520001, GSBRNA2T00005582001	GSBRNA2T00047205001, GSBRNA2T00133676001, GSBRNA2T00018388001, GSBRNA2T00138168001, GSBRNA2T00120530001, GSBRNA2T00021128001, GSBRNA2T00034667001, GSBRNA2T00057828001, GSBRNA2T00069239001, GSBRNA2T00083437001, GSBRNA2T00045592001, GSBRNA2T00074630001, GSBRNA2T00067323001, GSBRNA2T00041374001, GSBRNA2T00026934001, GSBRNA2T00129282001, GSBRNA2T00153415001, GSBRNA2T00143689001, GSBRNA2T00137915001, …
GO:0035428	hexose transmembrane transport	P	0.000303154	3.64417e-05	19	0.00473461	86	0.00167769	3994	58487	GSBRNA2T00145939001, GSBRNA2T00047204001, GSBRNA2T00063754001, GSBRNA2T00135450001, GSBRNA2T00122268001, GSBRNA2T00111872001, GSBRNA2T00150798001, GSBRNA2T00035318001, GSBRNA2T00042766001, GSBRNA2T00086695001, GSBRNA2T00025746001, GSBRNA2T00130098001, GSBRNA2T00101289001, GSBRNA2T00019326001, GSBRNA2T00019327001, GSBRNA2T00094193001, GSBRNA2T00051510001, GSBRNA2T00009520001, GSBRNA2T00005582001	GSBRNA2T00047205001, GSBRNA2T00133676001, GSBRNA2T00018388001, GSBRNA2T00138168001, GSBRNA2T00120530001, GSBRNA2T00021128001, GSBRNA2T00034667001, GSBRNA2T00057828001, GSBRNA2T00069239001, GSBRNA2T00083437001, GSBRNA2T00045592001, GSBRNA2T00074630001, GSBRNA2T00067323001, GSBRNA2T00041374001, GSBRNA2T00026934001, GSBRNA2T00129282001, GSBRNA2T00153415001, GSBRNA2T00143689001, GSBRNA2T00137915001, …
GO:0032412	regulation of ion transmembrane transporter activity	P	0.00765764	0.00124891	19	0.00473461	117	0.00217301	3994	58456	GSBRNA2T00106477001, GSBRNA2T00119823001, GSBRNA2T00057249001, GSBRNA2T00023253001, GSBRNA2T00122902001, GSBRNA2T00022306001, GSBRNA2T00054389001, GSBRNA2T00121200001, GSBRNA2T00130682001, GSBRNA2T00134947001, GSBRNA2T00048888001, GSBRNA2T00099669001, GSBRNA2T00079571001, GSBRNA2T00076266001, GSBRNA2T00035739001, GSBRNA2T00151408001, GSBRNA2T00014763001, GSBRNA2T00087554001, GSBRNA2T00037555001	GSBRNA2T00130771001, GSBRNA2T00077115001, GSBRNA2T00002169001, GSBRNA2T00110108001, GSBRNA2T00140836001, GSBRNA2T00153146001, GSBRNA2T00055682001, GSBRNA2T00148046001, GSBRNA2T00062181001, GSBRNA2T00102093001, GSBRNA2T00040025001, GSBRNA2T00121274001, GSBRNA2T00021737001, GSBRNA2T00014651001, GSBRNA2T00077439001, GSBRNA2T00085936001, GSBRNA2T00018662001, GSBRNA2T00157772001, GSBRNA2T00060515001, …
GO:0006102	isocitrate metabolic process	P	8.07433e-09	5.43612e-10	18	0.00448542	31	0.000782923	3995	58542	GSBRNA2T00032299001, GSBRNA2T00145020001, GSBRNA2T00130910001, GSBRNA2T00136469001, GSBRNA2T00070630001, GSBRNA2T00067488001, GSBRNA2T00054604001, GSBRNA2T00078888001, GSBRNA2T00047586001, GSBRNA2T00097804001, GSBRNA2T00130966001, GSBRNA2T00027294001, GSBRNA2T00009183001, GSBRNA2T00124471001, GSBRNA2T00073281001, GSBRNA2T00053597001, GSBRNA2T00121383001, GSBRNA2T00049269001	GSBRNA2T00068410001, GSBRNA2T00090983001, GSBRNA2T00134256001, GSBRNA2T00080014001, GSBRNA2T00073303001, GSBRNA2T00080570001, GSBRNA2T00019645001, GSBRNA2T00073230001, GSBRNA2T00016139001, GSBRNA2T00154999001, GSBRNA2T00083786001, GSBRNA2T00037726001, GSBRNA2T00080711001, GSBRNA2T00129995001, GSBRNA2T00002506001, GSBRNA2T00012361001, GSBRNA2T00068411001, GSBRNA2T00000484001, GSBRNA2T00098927001, …
GO:0018874	benzoate metabolic process	P	0.00142433	0.000194795	18	0.00448542	91	0.0017416	3995	58482	GSBRNA2T00044267001, GSBRNA2T00135671001, GSBRNA2T00132627001, GSBRNA2T00042418001, GSBRNA2T00141982001, GSBRNA2T00139033001, GSBRNA2T00031489001, GSBRNA2T00011329001, GSBRNA2T00132261001, GSBRNA2T00123124001, GSBRNA2T00056296001, GSBRNA2T00001358001, GSBRNA2T00129918001, GSBRNA2T00059082001, GSBRNA2T00002253001, GSBRNA2T00151920001, GSBRNA2T00009021001, GSBRNA2T00002777001	GSBRNA2T00012960001, GSBRNA2T00027039001, GSBRNA2T00050209001, GSBRNA2T00146640001, GSBRNA2T00021403001, GSBRNA2T00153666001, GSBRNA2T00071445001, GSBRNA2T00156378001, GSBRNA2T00060796001, GSBRNA2T00140557001, GSBRNA2T00135979001, GSBRNA2T00106192001, GSBRNA2T00001766001, GSBRNA2T00084204001, GSBRNA2T00156381001, GSBRNA2T00111826001, GSBRNA2T00120646001, GSBRNA2T00156379001, GSBRNA2T00040369001, …
GO:0051259	protein oligomerization	P	0.00611089	0.000959303	18	0.00448542	101	0.00190138	3995	58472	GSBRNA2T00066684001, GSBRNA2T00059839001, GSBRNA2T00011813001, GSBRNA2T00018585001, GSBRNA2T00033860001, GSBRNA2T00129818001, GSBRNA2T00127326001, GSBRNA2T00026188001, GSBRNA2T00057327001, GSBRNA2T00008525001, GSBRNA2T00152011001, GSBRNA2T00080651001, GSBRNA2T00052683001, GSBRNA2T00082920001, GSBRNA2T00150418001, GSBRNA2T00087702001, GSBRNA2T00033072001, GSBRNA2T00114172001	GSBRNA2T00000372001, GSBRNA2T00043603001, GSBRNA2T00095874001, GSBRNA2T00005968001, GSBRNA2T00147732001, GSBRNA2T00037433001, GSBRNA2T00107030001, GSBRNA2T00156349001, GSBRNA2T00123040001, GSBRNA2T00062585001, GSBRNA2T00134437001, GSBRNA2T00133727001, GSBRNA2T00016236001, GSBRNA2T00029540001, GSBRNA2T00106907001, GSBRNA2T00095453001, GSBRNA2T00011668001, GSBRNA2T00102613001, GSBRNA2T00008526001, …
GO:0045899	positive regulation of RNA polymerase II transcriptional preinitiation complex assembly	P	3.81221e-10	2.32942e-11	17	0.00423623	20	0.000591187	3996	58553	GSBRNA2T00114136001, GSBRNA2T00123115001, GSBRNA2T00119980001, GSBRNA2T00052764001, GSBRNA2T00148709001, GSBRNA2T00148492001, GSBRNA2T00062308001, GSBRNA2T00081118001, GSBRNA2T00140810001, GSBRNA2T00033026001, GSBRNA2T00058160001, GSBRNA2T00005941001, GSBRNA2T00114983001, GSBRNA2T00078793001, GSBRNA2T00077412001, GSBRNA2T00038566001, GSBRNA2T00018857001	GSBRNA2T00071605001, GSBRNA2T00110106001, GSBRNA2T00059351001, GSBRNA2T00053213001, GSBRNA2T00148946001, GSBRNA2T00005967001, GSBRNA2T00045985001, GSBRNA2T00012561001, GSBRNA2T00024849001, GSBRNA2T00111203001, GSBRNA2T00045983001, GSBRNA2T00114032001, GSBRNA2T00116823001, GSBRNA2T00154765001, GSBRNA2T00074567001, GSBRNA2T00104658001, GSBRNA2T00029207001, GSBRNA2T00024616001, GSBRNA2T00111901001, …
GO:0006904	vesicle docking involved in exocytosis	P	0.00385302	0.000574893	17	0.00423623	92	0.0017416	3996	58481	GSBRNA2T00115000001, GSBRNA2T00115001001, GSBRNA2T00072841001, GSBRNA2T00039351001, GSBRNA2T00069348001, GSBRNA2T00145422001, GSBRNA2T00032064001, GSBRNA2T00104754001, GSBRNA2T00108882001, GSBRNA2T00069273001, GSBRNA2T00077933001, GSBRNA2T00021567001, GSBRNA2T00113581001, GSBRNA2T00065766001, GSBRNA2T00005249001, GSBRNA2T00042126001, GSBRNA2T00122832001	GSBRNA2T00082948001, GSBRNA2T00029761001, GSBRNA2T00072893001, GSBRNA2T00030343001, GSBRNA2T00131819001, GSBRNA2T00092190001, GSBRNA2T00151527001, GSBRNA2T00004257001, GSBRNA2T00156303001, GSBRNA2T00077975001, GSBRNA2T00075440001, GSBRNA2T00082950001, GSBRNA2T00040536001, GSBRNA2T00135631001, GSBRNA2T00133199001, GSBRNA2T00120925001, GSBRNA2T00110931001, GSBRNA2T00115174001, GSBRNA2T00016735001, …
GO:0051091	positive regulation of sequence-specific DNA binding transcription factor activity	P	6.77966e-09	4.5268e-10	16	0.00398704	22	0.000607165	3997	58551	GSBRNA2T00050878001, GSBRNA2T00033572001, GSBRNA2T00024301001, GSBRNA2T00126230001, GSBRNA2T00018140001, GSBRNA2T00076523001, GSBRNA2T00009965001, GSBRNA2T00126228001, GSBRNA2T00123793001, GSBRNA2T00104909001, GSBRNA2T00106217001, GSBRNA2T00049322001, GSBRNA2T00033573001, GSBRNA2T00132813001, GSBRNA2T00033574001, GSBRNA2T00063201001	GSBRNA2T00009828001, GSBRNA2T00009829001, GSBRNA2T00114310001, GSBRNA2T00019578001, GSBRNA2T00087264001, GSBRNA2T00080904001, GSBRNA2T00072914001, GSBRNA2T00142881001, GSBRNA2T00098528001, GSBRNA2T00137565001, GSBRNA2T00104912001, GSBRNA2T00155923001, GSBRNA2T00004862001, GSBRNA2T00136356001, GSBRNA2T00088528001, GSBRNA2T00019342001, GSBRNA2T00058422001, GSBRNA2T00044895001, GSBRNA2T00023614001, …
GO:0015917	aminophospholipid transport	P	3.74212e-08	2.6483e-09	16	0.00398704	26	0.000671077	3997	58547	GSBRNA2T00136772001, GSBRNA2T00018767001, GSBRNA2T00035511001, GSBRNA2T00025056001, GSBRNA2T00108427001, GSBRNA2T00088752001, GSBRNA2T00093937001, GSBRNA2T00084107001, GSBRNA2T00103362001, GSBRNA2T00012648001, GSBRNA2T00106897001, GSBRNA2T00136303001, GSBRNA2T00158212001, GSBRNA2T00090477001, GSBRNA2T00098298001, GSBRNA2T00049362001	GSBRNA2T00054919001, GSBRNA2T00048086001, GSBRNA2T00034772001, GSBRNA2T00117977001, GSBRNA2T00103888001, GSBRNA2T00026789001, GSBRNA2T00057459001, GSBRNA2T00124338001, GSBRNA2T00103891001, GSBRNA2T00134341001, GSBRNA2T00037202001, GSBRNA2T00105361001, GSBRNA2T00011616001, GSBRNA2T00125539001, GSBRNA2T00032581001, GSBRNA2T00102021001, GSBRNA2T00094278001, GSBRNA2T00016503001, GSBRNA2T00114101001, …
GO:0045332	phospholipid translocation	P	3.74212e-08	2.6483e-09	16	0.00398704	26	0.000671077	3997	58547	GSBRNA2T00136772001, GSBRNA2T00018767001, GSBRNA2T00035511001, GSBRNA2T00025056001, GSBRNA2T00108427001, GSBRNA2T00088752001, GSBRNA2T00093937001, GSBRNA2T00084107001, GSBRNA2T00103362001, GSBRNA2T00012648001, GSBRNA2T00106897001, GSBRNA2T00136303001, GSBRNA2T00158212001, GSBRNA2T00090477001, GSBRNA2T00098298001, GSBRNA2T00049362001	GSBRNA2T00054919001, GSBRNA2T00048086001, GSBRNA2T00034772001, GSBRNA2T00117977001, GSBRNA2T00103888001, GSBRNA2T00026789001, GSBRNA2T00057459001, GSBRNA2T00124338001, GSBRNA2T00103891001, GSBRNA2T00134341001, GSBRNA2T00037202001, GSBRNA2T00105361001, GSBRNA2T00011616001, GSBRNA2T00125539001, GSBRNA2T00032581001, GSBRNA2T00102021001, GSBRNA2T00094278001, GSBRNA2T00016503001, GSBRNA2T00114101001, …
GO:0009821	alkaloid biosynthetic process	P	0.00267562	0.000387624	16	0.00398704	80	0.00153389	3997	58493	GSBRNA2T00140204001, GSBRNA2T00023414001, GSBRNA2T00066145001, GSBRNA2T00105056001, GSBRNA2T00129814001, GSBRNA2T00005466001, GSBRNA2T00025422001, GSBRNA2T00154299001, GSBRNA2T00090811001, GSBRNA2T00057289001, GSBRNA2T00050433001, GSBRNA2T00102396001, GSBRNA2T00031546001, GSBRNA2T00099880001, GSBRNA2T00031548001, GSBRNA2T00105232001	GSBRNA2T00068628001, GSBRNA2T00155641001, GSBRNA2T00045290001, GSBRNA2T00153028001, GSBRNA2T00098431001, GSBRNA2T00121061001, GSBRNA2T00122029001, GSBRNA2T00129465001, GSBRNA2T00099831001, GSBRNA2T00115892001, GSBRNA2T00138774001, GSBRNA2T00090809001, GSBRNA2T00051624001, GSBRNA2T00086408001, GSBRNA2T00110925001, GSBRNA2T00012185001, GSBRNA2T00126538001, GSBRNA2T00000405001, GSBRNA2T00048790001, …
GO:0010120	camalexin biosynthetic process	P	1.04802e-08	7.14906e-10	15	0.00373785	19	0.000543252	3998	58554	GSBRNA2T00032852001, GSBRNA2T00084755001, GSBRNA2T00075489001, GSBRNA2T00005371001, GSBRNA2T00039720001, GSBRNA2T00137089001, GSBRNA2T00124850001, GSBRNA2T00131227001, GSBRNA2T00011138001, GSBRNA2T00150971001, GSBRNA2T00067968001, GSBRNA2T00154652001, GSBRNA2T00139105001, GSBRNA2T00039752001, GSBRNA2T00079135001	GSBRNA2T00049082001, GSBRNA2T00016973001, GSBRNA2T00132632001, GSBRNA2T00099496001, GSBRNA2T00022509001, GSBRNA2T00042241001, GSBRNA2T00085945001, GSBRNA2T00149468001, GSBRNA2T00112696001, GSBRNA2T00139037001, GSBRNA2T00024496001, GSBRNA2T00142124001, GSBRNA2T00079765001, GSBRNA2T00106713001, GSBRNA2T00106709001, GSBRNA2T00143966001, GSBRNA2T00045062001, GSBRNA2T00107313001, GSBRNA2T00002257001
GO:0010187	negative regulation of seed germination	P	0.000304178	3.67001e-05	15	0.00373785	56	0.00113444	3998	58517	GSBRNA2T00008682001, GSBRNA2T00118293001, GSBRNA2T00069552001, GSBRNA2T00150332001, GSBRNA2T00060810001, GSBRNA2T00069553001, GSBRNA2T00094676001, GSBRNA2T00032370001, GSBRNA2T00060816001, GSBRNA2T00090618001, GSBRNA2T00094677001, GSBRNA2T00085736001, GSBRNA2T00142478001, GSBRNA2T00156354001, GSBRNA2T00032369001	GSBRNA2T00079887001, GSBRNA2T00089642001, GSBRNA2T00042826001, GSBRNA2T00076094001, GSBRNA2T00097285001, GSBRNA2T00112587001, GSBRNA2T00120761001, GSBRNA2T00093031001, GSBRNA2T00054200001, GSBRNA2T00151498001, GSBRNA2T00113650001, GSBRNA2T00068371001, GSBRNA2T00117088001, GSBRNA2T00107365001, GSBRNA2T00145535001, GSBRNA2T00094828001, GSBRNA2T00070963001, GSBRNA2T00001878001, GSBRNA2T00057936001, …
GO:0046039	GTP metabolic process	P	0.000479485	6.09944e-05	15	0.00373785	59	0.00118237	3998	58514	GSBRNA2T00145774001, GSBRNA2T00094682001, GSBRNA2T00027418001, GSBRNA2T00148120001, GSBRNA2T00032503001, GSBRNA2T00075578001, GSBRNA2T00109776001, GSBRNA2T00088936001, GSBRNA2T00074656001, GSBRNA2T00094596001, GSBRNA2T00029319001, GSBRNA2T00132014001, GSBRNA2T00157208001, GSBRNA2T00099195001, GSBRNA2T00132017001	GSBRNA2T00068955001, GSBRNA2T00006893001, GSBRNA2T00153605001, GSBRNA2T00017933001, GSBRNA2T00140874001, GSBRNA2T00099523001, GSBRNA2T00136461001, GSBRNA2T00102998001, GSBRNA2T00088935001, GSBRNA2T00030862001, GSBRNA2T00022011001, GSBRNA2T00034263001, GSBRNA2T00090153001, GSBRNA2T00087821001, GSBRNA2T00058461001, GSBRNA2T00053216001, GSBRNA2T00073128001, GSBRNA2T00009701001, GSBRNA2T00077431001, …
GO:0010197	polar nucleus fusion	P	0.00595714	0.000927887	15	0.00373785	79	0.00150193	3998	58494	GSBRNA2T00121196001, GSBRNA2T00024484001, GSBRNA2T00141844001, GSBRNA2T00142110001, GSBRNA2T00081277001, GSBRNA2T00058278001, GSBRNA2T00141208001, GSBRNA2T00127605001, GSBRNA2T00132543001, GSBRNA2T00086093001, GSBRNA2T00132433001, GSBRNA2T00049474001, GSBRNA2T00039340001, GSBRNA2T00128268001, GSBRNA2T00130679001	GSBRNA2T00120832001, GSBRNA2T00051416001, GSBRNA2T00015349001, GSBRNA2T00132230001, GSBRNA2T00077002001, GSBRNA2T00142308001, GSBRNA2T00127085001, GSBRNA2T00102568001, GSBRNA2T00061355001, GSBRNA2T00014253001, GSBRNA2T00120851001, GSBRNA2T00153717001, GSBRNA2T00086972001, GSBRNA2T00050753001, GSBRNA2T00061402001, GSBRNA2T00076999001, GSBRNA2T00039957001, GSBRNA2T00037904001, GSBRNA2T00050247001, …
GO:0000103	sulfate assimilation	P	0.00125005	0.000169432	14	0.00348866	58	0.00115042	3999	58515	GSBRNA2T00049379001, GSBRNA2T00155065001, GSBRNA2T00061574001, GSBRNA2T00098544001, GSBRNA2T00018810001, GSBRNA2T00131229001, GSBRNA2T00039722001, GSBRNA2T00046596001, GSBRNA2T00045633001, GSBRNA2T00036947001, GSBRNA2T00048447001, GSBRNA2T00106963001, GSBRNA2T00135048001, GSBRNA2T00063703001	GSBRNA2T00043603001, GSBRNA2T00094497001, GSBRNA2T00062377001, GSBRNA2T00139459001, GSBRNA2T00158112001, GSBRNA2T00154839001, GSBRNA2T00156974001, GSBRNA2T00020551001, GSBRNA2T00028621001, GSBRNA2T00086154001, GSBRNA2T00043830001, GSBRNA2T00054823001, GSBRNA2T00042088001, GSBRNA2T00042963001, GSBRNA2T00090739001, GSBRNA2T00053216001, GSBRNA2T00157821001, GSBRNA2T00077431001, GSBRNA2T00124982001, …
GO:0002229	defense response to oomycetes	P	0.000344573	4.21864e-05	13	0.00323947	43	0.000894769	4000	58530	GSBRNA2T00049054001, GSBRNA2T00032852001, GSBRNA2T00099474001, GSBRNA2T00003504001, GSBRNA2T00028236001, GSBRNA2T00103456001, GSBRNA2T00039720001, GSBRNA2T00133731001, GSBRNA2T00131227001, GSBRNA2T00150971001, GSBRNA2T00067968001, GSBRNA2T00081070001, GSBRNA2T00039752001	GSBRNA2T00003502001, GSBRNA2T00047876001, GSBRNA2T00031470001, GSBRNA2T00133055001, GSBRNA2T00094231001, GSBRNA2T00143951001, GSBRNA2T00147530001, GSBRNA2T00031659001, GSBRNA2T00047878001, GSBRNA2T00143439001, GSBRNA2T00135815001, GSBRNA2T00151972001, GSBRNA2T00022509001, GSBRNA2T00140983001, GSBRNA2T00107324001, GSBRNA2T00016488001, GSBRNA2T00019754001, GSBRNA2T00040052001, GSBRNA2T00114913001, …
GO:0006561	proline biosynthetic process	P	0.000411706	5.14575e-05	13	0.00323947	44	0.000910747	4000	58529	GSBRNA2T00017092001, GSBRNA2T00008196001, GSBRNA2T00033737001, GSBRNA2T00084755001, GSBRNA2T00075489001, GSBRNA2T00155189001, GSBRNA2T00011138001, GSBRNA2T00142964001, GSBRNA2T00082899001, GSBRNA2T00109883001, GSBRNA2T00139105001, GSBRNA2T00059225001, GSBRNA2T00112701001	GSBRNA2T00054698001, GSBRNA2T00126340001, GSBRNA2T00114224001, GSBRNA2T00016973001, GSBRNA2T00121965001, GSBRNA2T00126212001, GSBRNA2T00046073001, GSBRNA2T00124740001, GSBRNA2T00008252001, GSBRNA2T00087600001, GSBRNA2T00004902001, GSBRNA2T00037076001, GSBRNA2T00069393001, GSBRNA2T00031643001, GSBRNA2T00001624001, GSBRNA2T00130008001, GSBRNA2T00058037001, GSBRNA2T00034359001, GSBRNA2T00025136001, …
GO:0010030	positive regulation of seed germination	P	0.000815893	0.000108502	13	0.00323947	48	0.000974659	4000	58525	GSBRNA2T00087007001, GSBRNA2T00063754001, GSBRNA2T00043604001, GSBRNA2T00070630001, GSBRNA2T00078888001, GSBRNA2T00125373001, GSBRNA2T00042766001, GSBRNA2T00089227001, GSBRNA2T00122885001, GSBRNA2T00009183001, GSBRNA2T00053231001, GSBRNA2T00053597001, GSBRNA2T00032103001	GSBRNA2T00056829001, GSBRNA2T00048441001, GSBRNA2T00050255001, GSBRNA2T00075341001, GSBRNA2T00129218001, GSBRNA2T00136199001, GSBRNA2T00017419001, GSBRNA2T00077769001, GSBRNA2T00030513001, GSBRNA2T00122177001, GSBRNA2T00056225001, GSBRNA2T00056028001, GSBRNA2T00131886001, GSBRNA2T00059196001, GSBRNA2T00074630001, GSBRNA2T00150694001, GSBRNA2T00113430001, GSBRNA2T00069317001, GSBRNA2T00143689001, …
GO:1900057	positive regulation of leaf senescence	P	3.60943e-05	3.62908e-06	12	0.00299028	27	0.000623143	4001	58546	GSBRNA2T00106395001, GSBRNA2T00033572001, GSBRNA2T00106217001, GSBRNA2T00049322001, GSBRNA2T00018140001, GSBRNA2T00009965001, GSBRNA2T00040227001, GSBRNA2T00033573001, GSBRNA2T00033574001, GSBRNA2T00123793001, GSBRNA2T00063201001, GSBRNA2T00104909001	GSBRNA2T00094231001, GSBRNA2T00009828001, GSBRNA2T00031659001, GSBRNA2T00114310001, GSBRNA2T00019578001, GSBRNA2T00089663001, GSBRNA2T00080904001, GSBRNA2T00052524001, GSBRNA2T00142881001, GSBRNA2T00098528001, GSBRNA2T00031865001, GSBRNA2T00137565001, GSBRNA2T00136356001, GSBRNA2T00088528001, GSBRNA2T00023614001, GSBRNA2T00144521001, GSBRNA2T00106219001, GSBRNA2T00002743001, GSBRNA2T00037898001, …
GO:0010204	defense response signaling pathway, resistance gene-independent	P	0.00096729	0.000129495	12	0.00299028	42	0.000862813	4001	58531	GSBRNA2T00085267001, GSBRNA2T00139519001, GSBRNA2T00154943001, GSBRNA2T00019355001, GSBRNA2T00072332001, GSBRNA2T00122242001, GSBRNA2T00035581001, GSBRNA2T00104683001, GSBRNA2T00102882001, GSBRNA2T00017143001, GSBRNA2T00027582001, GSBRNA2T00112565001	GSBRNA2T00004895001, GSBRNA2T00094319001, GSBRNA2T00123674001, GSBRNA2T00104757001, GSBRNA2T00006486001, GSBRNA2T00026948001, GSBRNA2T00155890001, GSBRNA2T00156151001, GSBRNA2T00140836001, GSBRNA2T00086943001, GSBRNA2T00031408001, GSBRNA2T00054009001, GSBRNA2T00007500001, GSBRNA2T00005252001, GSBRNA2T00012860001, GSBRNA2T00154230001, GSBRNA2T00126922001, GSBRNA2T00034858001, GSBRNA2T00151190001, …
GO:0006750	glutathione biosynthetic process	P	0.000122005	1.33377e-05	11	0.00274109	26	0.000591187	4002	58547	GSBRNA2T00157083001, GSBRNA2T00129258001, GSBRNA2T00144230001, GSBRNA2T00133807001, GSBRNA2T00008669001, GSBRNA2T00009449001, GSBRNA2T00109460001, GSBRNA2T00031765001, GSBRNA2T00109342001, GSBRNA2T00041741001, GSBRNA2T00072672001	GSBRNA2T00151309001, GSBRNA2T00002194001, GSBRNA2T00031766001, GSBRNA2T00045104001, GSBRNA2T00142087001, GSBRNA2T00048827001, GSBRNA2T00021965001, GSBRNA2T00072935001, GSBRNA2T00079722001, GSBRNA2T00045784001, GSBRNA2T00000361001, GSBRNA2T00122101001, GSBRNA2T00002277001, GSBRNA2T00078228001, GSBRNA2T00124192001, GSBRNA2T00019787001, GSBRNA2T00134993001, GSBRNA2T00048641001, GSBRNA2T00132666001, …
GO:1900056	negative regulation of leaf senescence	P	0.000156364	1.76845e-05	11	0.00274109	27	0.000607165	4002	58546	GSBRNA2T00011138001, GSBRNA2T00037091001, GSBRNA2T00050848001, GSBRNA2T00139105001, GSBRNA2T00126205001, GSBRNA2T00084446001, GSBRNA2T00155961001, GSBRNA2T00098808001, GSBRNA2T00084755001, GSBRNA2T00075489001, GSBRNA2T00056691001	GSBRNA2T00016973001, GSBRNA2T00070868001, GSBRNA2T00099663001, GSBRNA2T00101541001, GSBRNA2T00022159001, GSBRNA2T00158205001, GSBRNA2T00049728001, GSBRNA2T00120845001, GSBRNA2T00107722001, GSBRNA2T00078098001, GSBRNA2T00021614001, GSBRNA2T00084832001, GSBRNA2T00018769001, GSBRNA2T00058442001, GSBRNA2T00116725001, GSBRNA2T00106635001, GSBRNA2T00009909001, GSBRNA2T00006850001, GSBRNA2T00103882001, …
GO:0009298	GDP-mannose biosynthetic process	P	0.000492529	6.27631e-05	11	0.00274109	32	0.000687055	4002	58541	GSBRNA2T00151313001, GSBRNA2T00129245001, GSBRNA2T00063274001, GSBRNA2T00074588001, GSBRNA2T00102201001, GSBRNA2T00070112001, GSBRNA2T00101550001, GSBRNA2T00151468001, GSBRNA2T00109354001, GSBRNA2T00041734001, GSBRNA2T00123349001	GSBRNA2T00016394001, GSBRNA2T00138957001, GSBRNA2T00012574001, GSBRNA2T00081657001, GSBRNA2T00013785001, GSBRNA2T00022318001, GSBRNA2T00006090001, GSBRNA2T00128013001, GSBRNA2T00067434001, GSBRNA2T00059295001, GSBRNA2T00124741001, GSBRNA2T00142684001, GSBRNA2T00057273001, GSBRNA2T00116811001, GSBRNA2T00037296001, GSBRNA2T00050950001, GSBRNA2T00071165001, GSBRNA2T00067439001, GSBRNA2T00064404001, …
GO:0055062	phosphate ion homeostasis	P	0.000745743	9.83443e-05	11	0.00274109	34	0.000719011	4002	58539	GSBRNA2T00145019001, GSBRNA2T00067777001, GSBRNA2T00038383001, GSBRNA2T00017654001, GSBRNA2T00142236001, GSBRNA2T00062049001, GSBRNA2T00041290001, GSBRNA2T00093889001, GSBRNA2T00105534001, GSBRNA2T00016532001, GSBRNA2T00090553001	GSBRNA2T00061632001, GSBRNA2T00136367001, GSBRNA2T00153861001, GSBRNA2T00041789001, GSBRNA2T00064585001, GSBRNA2T00155299001, GSBRNA2T00136134001, GSBRNA2T00017656001, GSBRNA2T00090555001, GSBRNA2T00116903001, GSBRNA2T00107185001, GSBRNA2T00149685001, GSBRNA2T00003129001, GSBRNA2T00047587001, GSBRNA2T00005392001, GSBRNA2T00030203001, GSBRNA2T00087646001, GSBRNA2T00086343001, GSBRNA2T00118243001, …
GO:0015867	ATP transport	P	0.00266965	0.000386462	11	0.00274109	41	0.000830857	4002	58532	GSBRNA2T00031517001, GSBRNA2T00129927001, GSBRNA2T00140336001, GSBRNA2T00068880001, GSBRNA2T00135657001, GSBRNA2T00049217001, GSBRNA2T00144211001, GSBRNA2T00132102001, GSBRNA2T00022545001, GSBRNA2T00133779001, GSBRNA2T00143377001	GSBRNA2T00119547001, GSBRNA2T00075100001, GSBRNA2T00120964001, GSBRNA2T00139757001, GSBRNA2T00107100001, GSBRNA2T00052843001, GSBRNA2T00088032001, GSBRNA2T00057771001, GSBRNA2T00078821001, GSBRNA2T00113238001, GSBRNA2T00091204001, GSBRNA2T00018348001, GSBRNA2T00134144001, GSBRNA2T00078578001, GSBRNA2T00044955001, GSBRNA2T00120226001, GSBRNA2T00094844001, GSBRNA2T00143153001, GSBRNA2T00065862001, …
GO:0009970	cellular response to sulfate starvation	P	0.0073182	0.0011846	11	0.00274109	48	0.000942703	4002	58525	GSBRNA2T00008091001, GSBRNA2T00049379001, GSBRNA2T00034695001, GSBRNA2T00141452001, GSBRNA2T00043215001, GSBRNA2T00047774001, GSBRNA2T00112340001, GSBRNA2T00011337001, GSBRNA2T00106963001, GSBRNA2T00050617001, GSBRNA2T00156024001	GSBRNA2T00043603001, GSBRNA2T00007127001, GSBRNA2T00139459001, GSBRNA2T00108804001, GSBRNA2T00134394001, GSBRNA2T00146474001, GSBRNA2T00032469001, GSBRNA2T00074688001, GSBRNA2T00147937001, GSBRNA2T00036504001, GSBRNA2T00112341001, GSBRNA2T00140987001, GSBRNA2T00125599001, GSBRNA2T00114570001, GSBRNA2T00054982001, GSBRNA2T00095706001, GSBRNA2T00003432001, GSBRNA2T00087069001, GSBRNA2T00122646001, …
GO:0070814	hydrogen sulfide biosynthetic process	P	9.79808e-05	1.06025e-05	10	0.0024919	20	0.00047934	4003	58553	GSBRNA2T00049379001, GSBRNA2T00155065001, GSBRNA2T00039722001, GSBRNA2T00046596001, GSBRNA2T00048447001, GSBRNA2T00018810001, GSBRNA2T00106963001, GSBRNA2T00135048001, GSBRNA2T00131229001, GSBRNA2T00063703001	GSBRNA2T00043603001, GSBRNA2T00007127001, GSBRNA2T00139459001, GSBRNA2T00090739001, GSBRNA2T00158112001, GSBRNA2T00134394001, GSBRNA2T00154839001, GSBRNA2T00000648001, GSBRNA2T00150969001, GSBRNA2T00097688001, GSBRNA2T00086154001, GSBRNA2T00087069001, GSBRNA2T00043830001, GSBRNA2T00136244001, GSBRNA2T00039753001, GSBRNA2T00062167001, GSBRNA2T00031939001, GSBRNA2T00042963001, GSBRNA2T00050135001, …
GO:0009759	indole glucosinolate biosynthetic process	P	0.000132774	1.47511e-05	10	0.0024919	21	0.000495318	4003	58552	GSBRNA2T00074464001, GSBRNA2T00016192001, GSBRNA2T00059280001, GSBRNA2T00033413001, GSBRNA2T00065642001, GSBRNA2T00065643001, GSBRNA2T00102930001, GSBRNA2T00136837001, GSBRNA2T00134057001, GSBRNA2T00139596001	GSBRNA2T00035671001, GSBRNA2T00088541001, GSBRNA2T00075529001, GSBRNA2T00035672001, GSBRNA2T00094719001, GSBRNA2T00116101001, GSBRNA2T00056320001, GSBRNA2T00075530001, GSBRNA2T00060717001, GSBRNA2T00154446001, GSBRNA2T00056319001, GSBRNA2T00139597001, GSBRNA2T00148646001, GSBRNA2T00071741001, GSBRNA2T00006526001, GSBRNA2T00066327001, GSBRNA2T00048968001, GSBRNA2T00108835001, GSBRNA2T00003879001, …
GO:0052033	pathogen-associated molecular pattern dependent induction by symbiont of host innate immune response	P	0.000132774	1.47511e-05	10	0.0024919	21	0.000495318	4003	58552	GSBRNA2T00121707001, GSBRNA2T00149289001, GSBRNA2T00017213001, GSBRNA2T00127264001, GSBRNA2T00049213001, GSBRNA2T00127118001, GSBRNA2T00124751001, GSBRNA2T00125390001, GSBRNA2T00058351001, GSBRNA2T00039166001	GSBRNA2T00012553001, GSBRNA2T00027875001, GSBRNA2T00135043001, GSBRNA2T00099099001, GSBRNA2T00117283001, GSBRNA2T00015141001, GSBRNA2T00072179001, GSBRNA2T00096206001, GSBRNA2T00008120001, GSBRNA2T00134140001, GSBRNA2T00018046001, GSBRNA2T00028751001, GSBRNA2T00155206001, GSBRNA2T00138557001, GSBRNA2T00049496001, GSBRNA2T00049214001, GSBRNA2T00123336001, GSBRNA2T00126038001, GSBRNA2T00067449001, …
GO:0033356	UDP-L-arabinose metabolic process	P	0.000132774	1.47511e-05	10	0.0024919	21	0.000495318	4003	58552	GSBRNA2T00153635001, GSBRNA2T00035240001, GSBRNA2T00029634001, GSBRNA2T00076279001, GSBRNA2T00113768001, GSBRNA2T00112054001, GSBRNA2T00140478001, GSBRNA2T00131519001, GSBRNA2T00135504001, GSBRNA2T00130064001	GSBRNA2T00151737001, GSBRNA2T00007208001, GSBRNA2T00138086001, GSBRNA2T00057232001, GSBRNA2T00022820001, GSBRNA2T00015236001, GSBRNA2T00127250001, GSBRNA2T00092224001, GSBRNA2T00050251001, GSBRNA2T00043885001, GSBRNA2T00041892001, GSBRNA2T00143254001, GSBRNA2T00070947001, GSBRNA2T00028395001, GSBRNA2T00093165001, GSBRNA2T00031162001, GSBRNA2T00049611001, GSBRNA2T00087209001, GSBRNA2T00092555001, …
GO:0015866	ADP transport	P	0.000493186	6.29016e-05	10	0.0024919	26	0.000575209	4003	58547	GSBRNA2T00031517001, GSBRNA2T00129927001, GSBRNA2T00140336001, GSBRNA2T00068880001, GSBRNA2T00135657001, GSBRNA2T00144211001, GSBRNA2T00132102001, GSBRNA2T00022545001, GSBRNA2T00133779001, GSBRNA2T00143377001	GSBRNA2T00075100001, GSBRNA2T00139757001, GSBRNA2T00057771001, GSBRNA2T00078821001, GSBRNA2T00113238001, GSBRNA2T00091204001, GSBRNA2T00018348001, GSBRNA2T00094844001, GSBRNA2T00143153001, GSBRNA2T00065862001, GSBRNA2T00103075001, GSBRNA2T00144563001, GSBRNA2T00071595001, GSBRNA2T00104598001, GSBRNA2T00146263001, GSBRNA2T00009460001, GSBRNA2T00112172001, GSBRNA2T00109449001, GSBRNA2T00068230001, …
GO:0051865	protein autoubiquitination	P	0.0037622	0.000560087	10	0.0024919	36	0.000734989	4003	58537	GSBRNA2T00051418001, GSBRNA2T00141204001, GSBRNA2T00141846001, GSBRNA2T00027467001, GSBRNA2T00088429001, GSBRNA2T00148757001, GSBRNA2T00000261001, GSBRNA2T00021762001, GSBRNA2T00132431001, GSBRNA2T00111103001	GSBRNA2T00111554001, GSBRNA2T00114925001, GSBRNA2T00117125001, GSBRNA2T00026936001, GSBRNA2T00122828001, GSBRNA2T00105114001, GSBRNA2T00135899001, GSBRNA2T00129391001, GSBRNA2T00011269001, GSBRNA2T00110682001, GSBRNA2T00053283001, GSBRNA2T00091551001, GSBRNA2T00003079001, GSBRNA2T00069632001, GSBRNA2T00033610001, GSBRNA2T00101010001, GSBRNA2T00064399001, GSBRNA2T00043421001, GSBRNA2T00007558001, …
GO:0071398	cellular response to fatty acid	P	1.005e-05	9.28965e-07	9	0.00224271	10	0.000303582	4004	58563	GSBRNA2T00027294001, GSBRNA2T00052392001, GSBRNA2T00002816001, GSBRNA2T00009183001, GSBRNA2T00070630001, GSBRNA2T00073281001, GSBRNA2T00053597001, GSBRNA2T00078888001, GSBRNA2T00130966001	GSBRNA2T00010618001, GSBRNA2T00136900001, GSBRNA2T00098196001, GSBRNA2T00057049001, GSBRNA2T00016139001, GSBRNA2T00121430001, GSBRNA2T00000484001, GSBRNA2T00051314001, GSBRNA2T00080570001, GSBRNA2T00023462001
GO:0009835	fruit ripening	P	0.000758797	0.000100234	9	0.00224271	22	0.000495318	4004	58551	GSBRNA2T00002816001, GSBRNA2T00145532001, GSBRNA2T00009183001, GSBRNA2T00150537001, GSBRNA2T00033906001, GSBRNA2T00070630001, GSBRNA2T00089223001, GSBRNA2T00071173001, GSBRNA2T00085355001	GSBRNA2T00010618001, GSBRNA2T00149815001, GSBRNA2T00032929001, GSBRNA2T00000484001, GSBRNA2T00055876001, GSBRNA2T00054400001, GSBRNA2T00075298001, GSBRNA2T00154577001, GSBRNA2T00088103001, GSBRNA2T00051314001, GSBRNA2T00157477001, GSBRNA2T00011603001, GSBRNA2T00122919001, GSBRNA2T00005747001, GSBRNA2T00125459001, GSBRNA2T00149583001, GSBRNA2T00131162001, GSBRNA2T00034203001, GSBRNA2T00095060001, …
GO:0071216	cellular response to biotic stimulus	P	0.00524655	0.000804964	9	0.00224271	31	0.000639121	4004	58542	GSBRNA2T00066324001, GSBRNA2T00049054001, GSBRNA2T00069898001, GSBRNA2T00099474001, GSBRNA2T00033514001, GSBRNA2T00076664001, GSBRNA2T00028236001, GSBRNA2T00103456001, GSBRNA2T00133731001	GSBRNA2T00031470001, GSBRNA2T00095249001, GSBRNA2T00024052001, GSBRNA2T00024159001, GSBRNA2T00147526001, GSBRNA2T00041688001, GSBRNA2T00068250001, GSBRNA2T00077801001, GSBRNA2T00036113001, GSBRNA2T00036114001, GSBRNA2T00084948001, GSBRNA2T00096840001, GSBRNA2T00106716001, GSBRNA2T00021920001, GSBRNA2T00142929001, GSBRNA2T00053446001, GSBRNA2T00004007001, GSBRNA2T00149947001, GSBRNA2T00024160001, …
GO:0009252	peptidoglycan biosynthetic process	P	0.00723138	0.00116894	9	0.00224271	33	0.000671077	4004	58540	GSBRNA2T00103450001, GSBRNA2T00109126001, GSBRNA2T00132790001, GSBRNA2T00123970001, GSBRNA2T00024263001, GSBRNA2T00153866001, GSBRNA2T00129452001, GSBRNA2T00060668001, GSBRNA2T00101764001	GSBRNA2T00151009001, GSBRNA2T00156359001, GSBRNA2T00090998001, GSBRNA2T00093528001, GSBRNA2T00111671001, GSBRNA2T00003453001, GSBRNA2T00028231001, GSBRNA2T00135415001, GSBRNA2T00143205001, GSBRNA2T00126272001, GSBRNA2T00065379001, GSBRNA2T00140115001, GSBRNA2T00083390001, GSBRNA2T00137462001, GSBRNA2T00098692001, GSBRNA2T00008132001, GSBRNA2T00092908001, GSBRNA2T00055061001, GSBRNA2T00112556001, …
GO:0009901	anther dehiscence	P	0.00972599	0.0016554	9	0.00224271	35	0.000703033	4004	58538	GSBRNA2T00144332001, GSBRNA2T00093927001, GSBRNA2T00093137001, GSBRNA2T00121974001, GSBRNA2T00093449001, GSBRNA2T00096122001, GSBRNA2T00137200001, GSBRNA2T00087702001, GSBRNA2T00154546001	GSBRNA2T00155807001, GSBRNA2T00131416001, GSBRNA2T00067228001, GSBRNA2T00125175001, GSBRNA2T00049872001, GSBRNA2T00147524001, GSBRNA2T00112633001, GSBRNA2T00149646001, GSBRNA2T00107717001, GSBRNA2T00081611001, GSBRNA2T00023881001, GSBRNA2T00115339001, GSBRNA2T00092336001, GSBRNA2T00102996001, GSBRNA2T00095004001, GSBRNA2T00133509001, GSBRNA2T00042422001, GSBRNA2T00047055001, GSBRNA2T00016257001, …
GO:0010133	proline catabolic process to glutamate	P	1.32036e-06	1.11191e-07	8	0.00199352	4	0.000191736	4005	58569	GSBRNA2T00142964001, GSBRNA2T00017092001, GSBRNA2T00008196001, GSBRNA2T00082899001, GSBRNA2T00109883001, GSBRNA2T00033737001, GSBRNA2T00059225001, GSBRNA2T00112701001	GSBRNA2T00052343001, GSBRNA2T00009793001, GSBRNA2T00046073001, GSBRNA2T00046072001
GO:0051245	negative regulation of cellular defense response	P	2.33644e-05	2.28946e-06	8	0.00199352	8	0.000255648	4005	58565	GSBRNA2T00000263001, GSBRNA2T00008785001, GSBRNA2T00150669001, GSBRNA2T00101008001, GSBRNA2T00111556001, GSBRNA2T00059155001, GSBRNA2T00021754001, GSBRNA2T00111101001	GSBRNA2T00095267001, GSBRNA2T00089899001, GSBRNA2T00041824001, GSBRNA2T00064583001, GSBRNA2T00007357001, GSBRNA2T00151243001, GSBRNA2T00038854001, GSBRNA2T00157891001
GO:0072661	protein targeting to plasma membrane	P	0.000459243	5.80948e-05	8	0.00199352	15	0.000367494	4005	58558	GSBRNA2T00000263001, GSBRNA2T00132259001, GSBRNA2T00008785001, GSBRNA2T00111556001, GSBRNA2T00009019001, GSBRNA2T00095198001, GSBRNA2T00024115001, GSBRNA2T00111101001	GSBRNA2T00127803001, GSBRNA2T00145258001, GSBRNA2T00077634001, GSBRNA2T00141983001, GSBRNA2T00002784001, GSBRNA2T00061201001, GSBRNA2T00150242001, GSBRNA2T00007357001, GSBRNA2T00031846001, GSBRNA2T00042757001, GSBRNA2T00122037001, GSBRNA2T00064655001, GSBRNA2T00024114001, GSBRNA2T00029916001, GSBRNA2T00089694001
GO:0006014	D-ribose metabolic process	P	0.00840952	0.00139769	8	0.00199352	27	0.00055923	4005	58546	GSBRNA2T00024448001, GSBRNA2T00149137001, GSBRNA2T00142082001, GSBRNA2T00048646001, GSBRNA2T00019792001, GSBRNA2T00110412001, GSBRNA2T00110219001, GSBRNA2T00098045001	GSBRNA2T00105947001, GSBRNA2T00018797001, GSBRNA2T00133970001, GSBRNA2T00133972001, GSBRNA2T00087975001, GSBRNA2T00066241001, GSBRNA2T00158160001, GSBRNA2T00067971001, GSBRNA2T00046681001, GSBRNA2T00013205001, GSBRNA2T00006368001, GSBRNA2T00087409001, GSBRNA2T00122764001, GSBRNA2T00085686001, GSBRNA2T00102204001, GSBRNA2T00098992001, GSBRNA2T00091167001, GSBRNA2T00031981001, GSBRNA2T00060686001, …
GO:0042351	'de novo' GDP-L-fucose biosynthetic process	P	0.000255476	3.02564e-05	7	0.00174433	9	0.000255648	4006	58564	GSBRNA2T00103396001, GSBRNA2T00151313001, GSBRNA2T00129245001, GSBRNA2T00102631001, GSBRNA2T00034872001, GSBRNA2T00109354001, GSBRNA2T00041734001	GSBRNA2T00016394001, GSBRNA2T00049176001, GSBRNA2T00054065001, GSBRNA2T00081657001, GSBRNA2T00103354001, GSBRNA2T00099540001, GSBRNA2T00006477001, GSBRNA2T00102586001, GSBRNA2T00050950001
GO:0046256	2,4,6-trinitrotoluene catabolic process	P	0.000580118	7.50847e-05	7	0.00174433	11	0.000287604	4006	58562	GSBRNA2T00136749001, GSBRNA2T00099235001, GSBRNA2T00136751001, GSBRNA2T00091169001, GSBRNA2T00034941001, GSBRNA2T00091168001, GSBRNA2T00131896001	GSBRNA2T00139700001, GSBRNA2T00016264001, GSBRNA2T00084355001, GSBRNA2T00016266001, GSBRNA2T00059600001, GSBRNA2T00103017001, GSBRNA2T00136752001, GSBRNA2T00136753001, GSBRNA2T00016269001, GSBRNA2T00036530001, GSBRNA2T00034940001
GO:0010117	photoprotection	P	0.00298311	0.000435236	7	0.00174433	16	0.000367494	4006	58557	GSBRNA2T00038383001, GSBRNA2T00150622001, GSBRNA2T00043604001, GSBRNA2T00049217001, GSBRNA2T00142236001, GSBRNA2T00049994001, GSBRNA2T00117455001	GSBRNA2T00048441001, GSBRNA2T00075341001, GSBRNA2T00002509001, GSBRNA2T00030513001, GSBRNA2T00154830001, GSBRNA2T00056225001, GSBRNA2T00097806001, GSBRNA2T00074596001, GSBRNA2T00131886001, GSBRNA2T00060456001, GSBRNA2T00134144001, GSBRNA2T00120226001, GSBRNA2T00154997001, GSBRNA2T00136369001, GSBRNA2T00085884001, GSBRNA2T00070116001
GO:0009643	photosynthetic acclimation	P	0.00626804	0.000985365	7	0.00174433	19	0.000415428	4006	58554	GSBRNA2T00048022001, GSBRNA2T00141024001, GSBRNA2T00047920001, GSBRNA2T00001506001, GSBRNA2T00029422001, GSBRNA2T00016519001, GSBRNA2T00148776001	GSBRNA2T00091710001, GSBRNA2T00083401001, GSBRNA2T00044461001, GSBRNA2T00117151001, GSBRNA2T00001422001, GSBRNA2T00070534001, GSBRNA2T00118290001, GSBRNA2T00054122001, GSBRNA2T00080861001, GSBRNA2T00014316001, GSBRNA2T00015124001, GSBRNA2T00014318001, GSBRNA2T00133177001, GSBRNA2T00015367001, GSBRNA2T00111573001, GSBRNA2T00010651001, GSBRNA2T00054692001, GSBRNA2T00012758001, GSBRNA2T00128560001
GO:0032260	response to jasmonic acid stimulus involved in jasmonic acid and ethylene-dependent systemic resistance	P	1.80246e-05	1.73217e-06	6	0.00149514	2	0.000127824	4007	58571	GSBRNA2T00112156001, GSBRNA2T00074181001, GSBRNA2T00082810001, GSBRNA2T00153513001, GSBRNA2T00102697001, GSBRNA2T00103496001	GSBRNA2T00079233001, GSBRNA2T00000804001
GO:0019249	lactate biosynthetic process	P	0.000369209	4.56538e-05	6	0.00149514	6	0.000191736	4007	58567	GSBRNA2T00021689001, GSBRNA2T00106165001, GSBRNA2T00100953001, GSBRNA2T00104848001, GSBRNA2T00137593001, GSBRNA2T00123753001	GSBRNA2T00041338001, GSBRNA2T00003645001, GSBRNA2T00026041001, GSBRNA2T00033530001, GSBRNA2T00114176001, GSBRNA2T00024652001
GO:0015798	myo-inositol transport	P	0.000987642	0.000132658	6	0.00149514	8	0.000223692	4007	58565	GSBRNA2T00025746001, GSBRNA2T00101289001, GSBRNA2T00150798001, GSBRNA2T00045100001, GSBRNA2T00021958001, GSBRNA2T00005582001	GSBRNA2T00017108001, GSBRNA2T00031357001, GSBRNA2T00151145001, GSBRNA2T00034667001, GSBRNA2T00017073001, GSBRNA2T00132673001, GSBRNA2T00002284001, GSBRNA2T00045592001
GO:1901002	positive regulation of response to salt stress	P	0.00221269	0.00031638	6	0.00149514	10	0.000255648	4007	58563	GSBRNA2T00009502001, GSBRNA2T00133712001, GSBRNA2T00054712001, GSBRNA2T00079355001, GSBRNA2T00115735001, GSBRNA2T00150712001	GSBRNA2T00145914001, GSBRNA2T00146759001, GSBRNA2T00157966001, GSBRNA2T00128601001, GSBRNA2T00128048001, GSBRNA2T00123983001, GSBRNA2T00058049001, GSBRNA2T00076364001, GSBRNA2T00004513001, GSBRNA2T00147718001
GO:0050691	regulation of defense response to virus by host	P	0.00584478	0.00090714	6	0.00149514	13	0.000303582	4007	58560	GSBRNA2T00146315001, GSBRNA2T00068714001, GSBRNA2T00130498001, GSBRNA2T00060582001, GSBRNA2T00148137001, GSBRNA2T00018765001	GSBRNA2T00003800001, GSBRNA2T00094231001, GSBRNA2T00117366001, GSBRNA2T00121042001, GSBRNA2T00031659001, GSBRNA2T00154068001, GSBRNA2T00046686001, GSBRNA2T00085228001, GSBRNA2T00099183001, GSBRNA2T00038330001, GSBRNA2T00117074001, GSBRNA2T00132030001, GSBRNA2T00141140001
GO:0010439	regulation of glucosinolate biosynthetic process	P	0.00962367	0.00162385	6	0.00149514	15	0.000335538	4007	58558	GSBRNA2T00155065001, GSBRNA2T00039722001, GSBRNA2T00046596001, GSBRNA2T00135048001, GSBRNA2T00131229001, GSBRNA2T00063703001	GSBRNA2T00040913001, GSBRNA2T00136149001, GSBRNA2T00071120001, GSBRNA2T00041123001, GSBRNA2T00009202001, GSBRNA2T00113547001, GSBRNA2T00122195001, GSBRNA2T00150969001, GSBRNA2T00092496001, GSBRNA2T00017382001, GSBRNA2T00039753001, GSBRNA2T00129660001, GSBRNA2T00126429001, GSBRNA2T00050135001, GSBRNA2T00067964001
GO:0009051	pentose-phosphate shunt, oxidative branch	P	0.00962367	0.00162385	6	0.00149514	15	0.000335538	4007	58558	GSBRNA2T00049904001, GSBRNA2T00129907001, GSBRNA2T00009894001, GSBRNA2T00152011001, GSBRNA2T00033860001, GSBRNA2T00129818001	GSBRNA2T00075963001, GSBRNA2T00117390001, GSBRNA2T00135696001, GSBRNA2T00078126001, GSBRNA2T00140215001, GSBRNA2T00098582001, GSBRNA2T00034442001, GSBRNA2T00083522001, GSBRNA2T00104230001, GSBRNA2T00139382001, GSBRNA2T00056717001, GSBRNA2T00109676001, GSBRNA2T00140322001, GSBRNA2T00047980001, GSBRNA2T00089953001
GO:1900425	negative regulation of defense response to bacterium	P	0.00962367	0.00162385	6	0.00149514	15	0.000335538	4007	58558	GSBRNA2T00105971001, GSBRNA2T00110457001, GSBRNA2T00110458001, GSBRNA2T00110460001, GSBRNA2T00110459001, GSBRNA2T00016729001	GSBRNA2T00078376001, GSBRNA2T00036069001, GSBRNA2T00021688001, GSBRNA2T00055208001, GSBRNA2T00019869001, GSBRNA2T00154390001, GSBRNA2T00114729001, GSBRNA2T00110465001, GSBRNA2T00109885001, GSBRNA2T00149022001, GSBRNA2T00099004001, GSBRNA2T00070377001, GSBRNA2T00086882001, GSBRNA2T00140717001, GSBRNA2T00090545001
GO:0080142	regulation of salicylic acid biosynthetic process	P	0.000178008	2.035e-05	5	0.00124595	2	0.000111846	4008	58571	GSBRNA2T00049054001, GSBRNA2T00099474001, GSBRNA2T00028236001, GSBRNA2T00103456001, GSBRNA2T00133731001	GSBRNA2T00031470001, GSBRNA2T00024666001
GO:0043617	cellular response to sucrose starvation	P	0.00250005	0.000359967	5	0.00124595	6	0.000175758	4008	58567	GSBRNA2T00096214001, GSBRNA2T00125277001, GSBRNA2T00014014001, GSBRNA2T00107195001, GSBRNA2T00004253001	GSBRNA2T00044181001, GSBRNA2T00114054001, GSBRNA2T00111827001, GSBRNA2T00102791001, GSBRNA2T00046738001, GSBRNA2T00032516001
GO:0009413	response to flooding	P	0.000150428	1.68795e-05	4	0.000996761	0	6.39121e-05	4009	58573	GSBRNA2T00148916001, GSBRNA2T00094365001, GSBRNA2T00140859001, GSBRNA2T00154198001
GO:0072660	maintenance of protein location in plasma membrane	P	0.000614633	8.00724e-05	4	0.000996761	1	7.98901e-05	4009	58572	GSBRNA2T00000263001, GSBRNA2T00008785001, GSBRNA2T00111556001, GSBRNA2T00111101001	GSBRNA2T00007357001
GO:0002215	defense response to nematode	P	0.00163607	0.000227934	4	0.000996761	2	9.58681e-05	4009	58571	GSBRNA2T00051668001, GSBRNA2T00056537001, GSBRNA2T00136178001, GSBRNA2T00107065001	GSBRNA2T00136179001, GSBRNA2T00107063001
GO:0019481	L-alanine catabolic process, by transamination	P	0.00163607	0.000227934	4	0.000996761	2	9.58681e-05	4009	58571	GSBRNA2T00139690001, GSBRNA2T00103004001, GSBRNA2T00091180001, GSBRNA2T00016260001	GSBRNA2T00136759001, GSBRNA2T00034927001
GO:0010618	aerenchyma formation	P	0.00163607	0.000227934	4	0.000996761	2	9.58681e-05	4009	58571	GSBRNA2T00138512001, GSBRNA2T00138510001, GSBRNA2T00081168001, GSBRNA2T00069939001	GSBRNA2T00125971001, GSBRNA2T00125964001
GO:0019365	pyridine nucleotide salvage	P	0.0034364	0.000504713	4	0.000996761	3	0.000111846	4009	58570	GSBRNA2T00040751001, GSBRNA2T00078176001, GSBRNA2T00083228001, GSBRNA2T00127428001	GSBRNA2T00054466001, GSBRNA2T00034689001, GSBRNA2T00043241001
GO:0015760	glucose-6-phosphate transport	P	0.0061072	0.000958046	4	0.000996761	4	0.000127824	4009	58569	GSBRNA2T00029422001, GSBRNA2T00016519001, GSBRNA2T00075847001, GSBRNA2T00007281001	GSBRNA2T00122784001, GSBRNA2T00095359001, GSBRNA2T00009627001, GSBRNA2T00041390001
GO:0019593	mannitol biosynthetic process	P	0.0061072	0.000958046	4	0.000996761	4	0.000127824	4009	58569	GSBRNA2T00075089001, GSBRNA2T00032494001, GSBRNA2T00032493001, GSBRNA2T00046896001	GSBRNA2T00077402001, GSBRNA2T00096006001, GSBRNA2T00052754001, GSBRNA2T00074662001
GO:0034051	negative regulation of plant-type hypersensitive response	P	0.00962367	0.00163691	4	0.000996761	5	0.000143802	4009	58568	GSBRNA2T00085267001, GSBRNA2T00154943001, GSBRNA2T00135687001, GSBRNA2T00031474001	GSBRNA2T00151931001, GSBRNA2T00143402001, GSBRNA2T00027107001, GSBRNA2T00110709001, GSBRNA2T00120046001
GO:0060862	negative regulation of floral organ abscission	P	0.00962367	0.00163691	4	0.000996761	5	0.000143802	4009	58568	GSBRNA2T00036046001, GSBRNA2T00036045001, GSBRNA2T00142045001, GSBRNA2T00132176001	GSBRNA2T00129941001, GSBRNA2T00006399001, GSBRNA2T00051079001, GSBRNA2T00006400001, GSBRNA2T00066097001

## Sheet: COM-local (down-regulated)
Supplementary Table S4. GO enrichment analysis of DEGs.
GO-ID	Term	Category	FDR	P-Value	#Test		#Ref		#notAnnotTest	#notAnnotRef	TestSeqs	RefSeqs
GO:0019344	cysteine biosynthetic process	P	9.55579e-151	2.01711e-153	263	0.101427	584	0.0135334	2330	59409	GSBRNA2T00042845001, GSBRNA2T00156246001, GSBRNA2T00057379001, GSBRNA2T00059297001, GSBRNA2T00028621001, GSBRNA2T00031970001, GSBRNA2T00074720001, GSBRNA2T00010484001, GSBRNA2T00034548001, GSBRNA2T00085069001, GSBRNA2T00068650001, GSBRNA2T00004619001, GSBRNA2T00061360001, GSBRNA2T00091620001, GSBRNA2T00026383001, GSBRNA2T00090787001, GSBRNA2T00119489001, GSBRNA2T00119546001, GSBRNA2T00121192001, …	GSBRNA2T00060744001, GSBRNA2T00110647001, GSBRNA2T00142087001, GSBRNA2T00143275001, GSBRNA2T00001182001, GSBRNA2T00003867001, GSBRNA2T00156974001, GSBRNA2T00051076001, GSBRNA2T00147717001, GSBRNA2T00073824001, GSBRNA2T00072338001, GSBRNA2T00129687001, GSBRNA2T00129561001, GSBRNA2T00054823001, GSBRNA2T00142728001, GSBRNA2T00083375001, GSBRNA2T00110361001, GSBRNA2T00012504001, GSBRNA2T00083478001, …
GO:0006364	rRNA processing	P	3.01717e-121	9.7209e-124	251	0.0967991	736	0.0157703	2342	59257	GSBRNA2T00139163001, GSBRNA2T00093773001, GSBRNA2T00156246001, GSBRNA2T00071053001, GSBRNA2T00053211001, GSBRNA2T00079010001, GSBRNA2T00059297001, GSBRNA2T00030031001, GSBRNA2T00126375001, GSBRNA2T00102889001, GSBRNA2T00133358001, GSBRNA2T00116016001, GSBRNA2T00090432001, GSBRNA2T00120845001, GSBRNA2T00084832001, GSBRNA2T00090787001, GSBRNA2T00078161001, GSBRNA2T00119546001, GSBRNA2T00105394001, …	GSBRNA2T00045647001, GSBRNA2T00054067001, GSBRNA2T00107179001, GSBRNA2T00058108001, GSBRNA2T00086915001, GSBRNA2T00002691001, GSBRNA2T00108126001, GSBRNA2T00143756001, GSBRNA2T00071643001, GSBRNA2T00074439001, GSBRNA2T00129687001, GSBRNA2T00120117001, GSBRNA2T00071941001, GSBRNA2T00091993001, GSBRNA2T00142648001, GSBRNA2T00140868001, GSBRNA2T00062250001, GSBRNA2T00016775001, GSBRNA2T00083478001, …
GO:0009651	response to salt stress	P	2.56395e-13	1.05395e-14	226	0.0871577	2995	0.0514652	2367	56998	GSBRNA2T00145857001, GSBRNA2T00143515001, GSBRNA2T00042845001, GSBRNA2T00000687001, GSBRNA2T00038601001, GSBRNA2T00132937001, GSBRNA2T00155436001, GSBRNA2T00036248001, GSBRNA2T00086154001, GSBRNA2T00031970001, GSBRNA2T00010484001, GSBRNA2T00089735001, GSBRNA2T00072774001, GSBRNA2T00061360001, GSBRNA2T00079074001, GSBRNA2T00084832001, GSBRNA2T00047743001, GSBRNA2T00109292001, GSBRNA2T00146977001, …	GSBRNA2T00097975001, GSBRNA2T00146506001, GSBRNA2T00077201001, GSBRNA2T00139134001, GSBRNA2T00023254001, GSBRNA2T00026806001, GSBRNA2T00024981001, GSBRNA2T00068290001, GSBRNA2T00103974001, GSBRNA2T00121283001, GSBRNA2T00001182001, GSBRNA2T00063953001, GSBRNA2T00123349001, GSBRNA2T00050517001, GSBRNA2T00109154001, GSBRNA2T00129962001, GSBRNA2T00102923001, GSBRNA2T00031563001, GSBRNA2T00015599001, …
GO:0006098	pentose-phosphate shunt	P	6.08424e-98	2.839e-100	209	0.0806016	636	0.0135014	2384	59357	GSBRNA2T00156246001, GSBRNA2T00071053001, GSBRNA2T00059297001, GSBRNA2T00030031001, GSBRNA2T00086154001, GSBRNA2T00126375001, GSBRNA2T00102889001, GSBRNA2T00068650001, GSBRNA2T00091620001, GSBRNA2T00026383001, GSBRNA2T00090787001, GSBRNA2T00156721001, GSBRNA2T00121192001, GSBRNA2T00152886001, GSBRNA2T00061091001, GSBRNA2T00007599001, GSBRNA2T00043644001, GSBRNA2T00121082001, GSBRNA2T00104767001, …	GSBRNA2T00020045001, GSBRNA2T00077201001, GSBRNA2T00140421001, GSBRNA2T00022306001, GSBRNA2T00058108001, GSBRNA2T00086915001, GSBRNA2T00141930001, GSBRNA2T00149578001, GSBRNA2T00028289001, GSBRNA2T00025195001, GSBRNA2T00127185001, GSBRNA2T00129962001, GSBRNA2T00129687001, GSBRNA2T00102109001, GSBRNA2T00087199001, GSBRNA2T00049643001, GSBRNA2T00154735001, GSBRNA2T00001926001, GSBRNA2T00142728001, …
GO:0042742	defense response to bacterium	P	1.49489e-26	3.91951e-28	175	0.0674894	1527	0.0271946	2418	58466	GSBRNA2T00151787001, GSBRNA2T00018506001, GSBRNA2T00143515001, GSBRNA2T00155196001, GSBRNA2T00042845001, GSBRNA2T00071053001, GSBRNA2T00074279001, GSBRNA2T00059297001, GSBRNA2T00003340001, GSBRNA2T00030031001, GSBRNA2T00086154001, GSBRNA2T00009781001, GSBRNA2T00031970001, GSBRNA2T00010484001, GSBRNA2T00080111001, GSBRNA2T00088704001, GSBRNA2T00037141001, GSBRNA2T00139452001, GSBRNA2T00067279001, …	GSBRNA2T00004379001, GSBRNA2T00122012001, GSBRNA2T00121042001, GSBRNA2T00001984001, GSBRNA2T00103974001, GSBRNA2T00022284001, GSBRNA2T00141655001, GSBRNA2T00123349001, GSBRNA2T00129687001, GSBRNA2T00015599001, GSBRNA2T00151938001, GSBRNA2T00054009001, GSBRNA2T00112760001, GSBRNA2T00149177001, GSBRNA2T00086882001, GSBRNA2T00113650001, GSBRNA2T00134431001, GSBRNA2T00126582001, GSBRNA2T00087737001, …
GO:0019252	starch biosynthetic process	P	1.13355e-76	7.68209e-79	162	0.0624759	482	0.0102898	2431	59511	GSBRNA2T00111231001, GSBRNA2T00001917001, GSBRNA2T00069354001, GSBRNA2T00129140001, GSBRNA2T00009463001, GSBRNA2T00071053001, GSBRNA2T00117826001, GSBRNA2T00053211001, GSBRNA2T00109314001, GSBRNA2T00028108001, GSBRNA2T00030031001, GSBRNA2T00086154001, GSBRNA2T00099492001, GSBRNA2T00100902001, GSBRNA2T00088704001, GSBRNA2T00037141001, GSBRNA2T00091620001, GSBRNA2T00026383001, GSBRNA2T00018891001, …	GSBRNA2T00144405001, GSBRNA2T00082816001, GSBRNA2T00020045001, GSBRNA2T00076311001, GSBRNA2T00058108001, GSBRNA2T00086915001, GSBRNA2T00047542001, GSBRNA2T00127185001, GSBRNA2T00109234001, GSBRNA2T00112061001, GSBRNA2T00136016001, GSBRNA2T00027067001, GSBRNA2T00000348001, GSBRNA2T00098992001, GSBRNA2T00144498001, GSBRNA2T00021908001, GSBRNA2T00047990001, GSBRNA2T00021427001, GSBRNA2T00077191001, …
GO:0035304	regulation of protein dephosphorylation	P	1.07447e-85	6.08798e-88	159	0.0613189	385	0.00869204	2434	59608	GSBRNA2T00001917001, GSBRNA2T00139163001, GSBRNA2T00144392001, GSBRNA2T00156246001, GSBRNA2T00081038001, GSBRNA2T00071053001, GSBRNA2T00030031001, GSBRNA2T00074720001, GSBRNA2T00067795001, GSBRNA2T00037141001, GSBRNA2T00035470001, GSBRNA2T00068650001, GSBRNA2T00090432001, GSBRNA2T00120845001, GSBRNA2T00077439001, GSBRNA2T00084832001, GSBRNA2T00119546001, GSBRNA2T00069605001, GSBRNA2T00066689001, …	GSBRNA2T00058544001, GSBRNA2T00156378001, GSBRNA2T00047542001, GSBRNA2T00009345001, GSBRNA2T00157944001, GSBRNA2T00067388001, GSBRNA2T00066681001, GSBRNA2T00072258001, GSBRNA2T00157416001, GSBRNA2T00083478001, GSBRNA2T00073216001, GSBRNA2T00046263001, GSBRNA2T00085441001, GSBRNA2T00149406001, GSBRNA2T00140892001, GSBRNA2T00086514001, GSBRNA2T00103882001, GSBRNA2T00105444001, GSBRNA2T00004941001, …
GO:0010218	response to far red light	P	4.66657e-116	1.60719e-118	157	0.0605476	199	0.00568817	2436	59794	GSBRNA2T00155196001, GSBRNA2T00093773001, GSBRNA2T00071053001, GSBRNA2T00074279001, GSBRNA2T00002509001, GSBRNA2T00059297001, GSBRNA2T00030031001, GSBRNA2T00086154001, GSBRNA2T00127099001, GSBRNA2T00102889001, GSBRNA2T00133358001, GSBRNA2T00004619001, GSBRNA2T00128117001, GSBRNA2T00082326001, GSBRNA2T00077439001, GSBRNA2T00078161001, GSBRNA2T00119546001, GSBRNA2T00117151001, GSBRNA2T00060034001, …	GSBRNA2T00142413001, GSBRNA2T00075341001, GSBRNA2T00141844001, GSBRNA2T00086915001, GSBRNA2T00027410001, GSBRNA2T00056225001, GSBRNA2T00154489001, GSBRNA2T00147540001, GSBRNA2T00114672001, GSBRNA2T00116945001, GSBRNA2T00149653001, GSBRNA2T00148362001, GSBRNA2T00012630001, GSBRNA2T00004236001, GSBRNA2T00151377001, GSBRNA2T00123068001, GSBRNA2T00077780001, GSBRNA2T00005395001, GSBRNA2T00056455001, …
GO:0009737	response to abscisic acid	P	2.47217e-06	1.92808e-07	157	0.0605476	2330	0.0397373	2436	57663	GSBRNA2T00051502001, GSBRNA2T00005544001, GSBRNA2T00157790001, GSBRNA2T00027064001, GSBRNA2T00042845001, GSBRNA2T00103412001, GSBRNA2T00085393001, GSBRNA2T00130897001, GSBRNA2T00111523001, GSBRNA2T00000687001, GSBRNA2T00033770001, GSBRNA2T00038601001, GSBRNA2T00120429001, GSBRNA2T00132937001, GSBRNA2T00135353001, GSBRNA2T00144297001, GSBRNA2T00028108001, GSBRNA2T00036248001, GSBRNA2T00104236001, …	GSBRNA2T00057276001, GSBRNA2T00103573001, GSBRNA2T00021233001, GSBRNA2T00042610001, GSBRNA2T00023254001, GSBRNA2T00024981001, GSBRNA2T00103733001, GSBRNA2T00022284001, GSBRNA2T00007324001, GSBRNA2T00050517001, GSBRNA2T00009861001, GSBRNA2T00055897001, GSBRNA2T00015599001, GSBRNA2T00011397001, GSBRNA2T00114620001, GSBRNA2T00096924001, GSBRNA2T00049001001, GSBRNA2T00011385001, GSBRNA2T00111641001, …
GO:0010114	response to red light	P	2.00169e-104	8.00587e-107	155	0.0597763	244	0.00637523	2438	59749	GSBRNA2T00155196001, GSBRNA2T00093773001, GSBRNA2T00071053001, GSBRNA2T00074279001, GSBRNA2T00002509001, GSBRNA2T00059297001, GSBRNA2T00030031001, GSBRNA2T00086154001, GSBRNA2T00127099001, GSBRNA2T00102889001, GSBRNA2T00133358001, GSBRNA2T00112445001, GSBRNA2T00004619001, GSBRNA2T00128117001, GSBRNA2T00082326001, GSBRNA2T00077439001, GSBRNA2T00078161001, GSBRNA2T00119546001, GSBRNA2T00117151001, …	GSBRNA2T00142413001, GSBRNA2T00075341001, GSBRNA2T00121552001, GSBRNA2T00083867001, GSBRNA2T00086915001, GSBRNA2T00027410001, GSBRNA2T00146266001, GSBRNA2T00056225001, GSBRNA2T00154489001, GSBRNA2T00059280001, GSBRNA2T00079492001, GSBRNA2T00147540001, GSBRNA2T00093446001, GSBRNA2T00114672001, GSBRNA2T00013721001, GSBRNA2T00148362001, GSBRNA2T00012630001, GSBRNA2T00068237001, GSBRNA2T00114815001, …
GO:0045893	positive regulation of transcription, DNA-templated	P	3.14327e-20	9.81291e-22	150	0.0578481	1396	0.024702	2443	58597	GSBRNA2T00001917001, GSBRNA2T00139163001, GSBRNA2T00075530001, GSBRNA2T00054029001, GSBRNA2T00081038001, GSBRNA2T00041817001, GSBRNA2T00117826001, GSBRNA2T00132937001, GSBRNA2T00028108001, GSBRNA2T00100954001, GSBRNA2T00027327001, GSBRNA2T00000767001, GSBRNA2T00060352001, GSBRNA2T00094695001, GSBRNA2T00075361001, GSBRNA2T00022275001, GSBRNA2T00004619001, GSBRNA2T00079288001, GSBRNA2T00018891001, …	GSBRNA2T00141334001, GSBRNA2T00122012001, GSBRNA2T00073240001, GSBRNA2T00041124001, GSBRNA2T00095794001, GSBRNA2T00107454001, GSBRNA2T00107179001, GSBRNA2T00021359001, GSBRNA2T00018384001, GSBRNA2T00061577001, GSBRNA2T00125485001, GSBRNA2T00103859001, GSBRNA2T00137514001, GSBRNA2T00021519001, GSBRNA2T00009540001, GSBRNA2T00046056001, GSBRNA2T00129687001, GSBRNA2T00150694001, GSBRNA2T00003924001, …
GO:0046686	response to cadmium ion	P	2.82008e-10	1.51954e-11	148	0.0570767	1849	0.0319081	2445	58144	GSBRNA2T00143515001, GSBRNA2T00011147001, GSBRNA2T00042845001, GSBRNA2T00085393001, GSBRNA2T00057379001, GSBRNA2T00033770001, GSBRNA2T00059297001, GSBRNA2T00132937001, GSBRNA2T00155436001, GSBRNA2T00028108001, GSBRNA2T00015172001, GSBRNA2T00086154001, GSBRNA2T00031970001, GSBRNA2T00010484001, GSBRNA2T00089735001, GSBRNA2T00026383001, GSBRNA2T00018891001, GSBRNA2T00069051001, GSBRNA2T00039437001, …	GSBRNA2T00146506001, GSBRNA2T00077201001, GSBRNA2T00076197001, GSBRNA2T00125003001, GSBRNA2T00068290001, GSBRNA2T00103974001, GSBRNA2T00001182001, GSBRNA2T00063953001, GSBRNA2T00109039001, GSBRNA2T00109154001, GSBRNA2T00133312001, GSBRNA2T00040715001, GSBRNA2T00035765001, GSBRNA2T00100627001, GSBRNA2T00096924001, GSBRNA2T00045040001, GSBRNA2T00149177001, GSBRNA2T00032774001, GSBRNA2T00113650001, …
GO:0006612	protein targeting to membrane	P	4.19081e-16	1.50387e-17	144	0.0555341	1471	0.0258045	2449	58522	GSBRNA2T00151787001, GSBRNA2T00000670001, GSBRNA2T00064692001, GSBRNA2T00018506001, GSBRNA2T00155196001, GSBRNA2T00088108001, GSBRNA2T00081038001, GSBRNA2T00048470001, GSBRNA2T00033770001, GSBRNA2T00084185001, GSBRNA2T00067795001, GSBRNA2T00129718001, GSBRNA2T00080111001, GSBRNA2T00088704001, GSBRNA2T00037141001, GSBRNA2T00139452001, GSBRNA2T00004619001, GSBRNA2T00120845001, GSBRNA2T00128117001, …	GSBRNA2T00129927001, GSBRNA2T00024981001, GSBRNA2T00062226001, GSBRNA2T00019274001, GSBRNA2T00047542001, GSBRNA2T00136303001, GSBRNA2T00015599001, GSBRNA2T00019319001, GSBRNA2T00112760001, GSBRNA2T00149177001, GSBRNA2T00011385001, GSBRNA2T00111641001, GSBRNA2T00034634001, GSBRNA2T00155854001, GSBRNA2T00033572001, GSBRNA2T00121316001, GSBRNA2T00063644001, GSBRNA2T00140833001, GSBRNA2T00046263001, …
GO:0010363	regulation of plant-type hypersensitive response	P	1.90347e-17	6.47109e-19	138	0.0532202	1332	0.0234877	2455	58661	GSBRNA2T00151787001, GSBRNA2T00000670001, GSBRNA2T00064692001, GSBRNA2T00018506001, GSBRNA2T00155196001, GSBRNA2T00088108001, GSBRNA2T00081038001, GSBRNA2T00048470001, GSBRNA2T00033770001, GSBRNA2T00084185001, GSBRNA2T00067795001, GSBRNA2T00129718001, GSBRNA2T00080111001, GSBRNA2T00088704001, GSBRNA2T00037141001, GSBRNA2T00139452001, GSBRNA2T00120845001, GSBRNA2T00002315001, GSBRNA2T00005604001, …	GSBRNA2T00129927001, GSBRNA2T00024981001, GSBRNA2T00019274001, GSBRNA2T00047542001, GSBRNA2T00136303001, GSBRNA2T00015599001, GSBRNA2T00019319001, GSBRNA2T00112760001, GSBRNA2T00149177001, GSBRNA2T00011385001, GSBRNA2T00111641001, GSBRNA2T00034634001, GSBRNA2T00027342001, GSBRNA2T00155854001, GSBRNA2T00033572001, GSBRNA2T00121316001, GSBRNA2T00063644001, GSBRNA2T00046263001, GSBRNA2T00009460001, …
GO:0010027	thylakoid membrane organization	P	1.8336e-54	2.03711e-56	134	0.0516776	490	0.00997028	2459	59503	GSBRNA2T00001917001, GSBRNA2T00139163001, GSBRNA2T00152895001, GSBRNA2T00069354001, GSBRNA2T00129140001, GSBRNA2T00054029001, GSBRNA2T00071053001, GSBRNA2T00074279001, GSBRNA2T00041817001, GSBRNA2T00079010001, GSBRNA2T00030031001, GSBRNA2T00086154001, GSBRNA2T00100902001, GSBRNA2T00133358001, GSBRNA2T00022774001, GSBRNA2T00088704001, GSBRNA2T00003039001, GSBRNA2T00026383001, GSBRNA2T00120845001, …	GSBRNA2T00103011001, GSBRNA2T00037385001, GSBRNA2T00107179001, GSBRNA2T00078791001, GSBRNA2T00058108001, GSBRNA2T00086915001, GSBRNA2T00132743001, GSBRNA2T00142648001, GSBRNA2T00041823001, GSBRNA2T00128396001, GSBRNA2T00083478001, GSBRNA2T00032384001, GSBRNA2T00110281001, GSBRNA2T00084723001, GSBRNA2T00087324001, GSBRNA2T00104852001, GSBRNA2T00140892001, GSBRNA2T00086514001, GSBRNA2T00103882001, …
GO:0019761	glucosinolate biosynthetic process	P	5.93314e-51	7.38265e-53	132	0.0509063	515	0.0103378	2461	59478	GSBRNA2T00111231001, GSBRNA2T00116965001, GSBRNA2T00011147001, GSBRNA2T00075530001, GSBRNA2T00042845001, GSBRNA2T00100610001, GSBRNA2T00039180001, GSBRNA2T00147996001, GSBRNA2T00053211001, GSBRNA2T00138258001, GSBRNA2T00086154001, GSBRNA2T00067969001, GSBRNA2T00031970001, GSBRNA2T00102889001, GSBRNA2T00088553001, GSBRNA2T00010484001, GSBRNA2T00080111001, GSBRNA2T00037141001, GSBRNA2T00069156001, …	GSBRNA2T00076277001, GSBRNA2T00020045001, GSBRNA2T00136281001, GSBRNA2T00039440001, GSBRNA2T00024006001, GSBRNA2T00156355001, GSBRNA2T00001182001, GSBRNA2T00003867001, GSBRNA2T00050163001, GSBRNA2T00085429001, GSBRNA2T00147993001, GSBRNA2T00150155001, GSBRNA2T00109234001, GSBRNA2T00054823001, GSBRNA2T00014445001, GSBRNA2T00083478001, GSBRNA2T00038824001, GSBRNA2T00136016001, GSBRNA2T00027067001, …
GO:0009744	response to sucrose	P	6.06668e-41	1.05818e-42	131	0.0505206	648	0.0124469	2462	59345	GSBRNA2T00085685001, GSBRNA2T00155196001, GSBRNA2T00093773001, GSBRNA2T00074279001, GSBRNA2T00002509001, GSBRNA2T00059297001, GSBRNA2T00086154001, GSBRNA2T00127099001, GSBRNA2T00102889001, GSBRNA2T00035791001, GSBRNA2T00004619001, GSBRNA2T00026383001, GSBRNA2T00128117001, GSBRNA2T00082326001, GSBRNA2T00077439001, GSBRNA2T00078161001, GSBRNA2T00119546001, GSBRNA2T00043266001, GSBRNA2T00117151001, …	GSBRNA2T00018040001, GSBRNA2T00094365001, GSBRNA2T00075341001, GSBRNA2T00076174001, GSBRNA2T00022306001, GSBRNA2T00057952001, GSBRNA2T00116195001, GSBRNA2T00049608001, GSBRNA2T00012859001, GSBRNA2T00015907001, GSBRNA2T00140203001, GSBRNA2T00143791001, GSBRNA2T00004253001, GSBRNA2T00136040001, GSBRNA2T00056225001, GSBRNA2T00076071001, GSBRNA2T00134569001, GSBRNA2T00114357001, GSBRNA2T00096867001, …
GO:0000023	maltose metabolic process	P	2.70806e-66	2.04586e-68	129	0.0497493	336	0.00742978	2464	59657	GSBRNA2T00001917001, GSBRNA2T00058951001, GSBRNA2T00069354001, GSBRNA2T00009463001, GSBRNA2T00071053001, GSBRNA2T00117826001, GSBRNA2T00053211001, GSBRNA2T00109314001, GSBRNA2T00030031001, GSBRNA2T00086154001, GSBRNA2T00099492001, GSBRNA2T00100902001, GSBRNA2T00037141001, GSBRNA2T00026383001, GSBRNA2T00077439001, GSBRNA2T00099236001, GSBRNA2T00121192001, GSBRNA2T00069605001, GSBRNA2T00077410001, …	GSBRNA2T00144405001, GSBRNA2T00020045001, GSBRNA2T00142895001, GSBRNA2T00084407001, GSBRNA2T00077230001, GSBRNA2T00058108001, GSBRNA2T00055203001, GSBRNA2T00109446001, GSBRNA2T00047542001, GSBRNA2T00127185001, GSBRNA2T00091964001, GSBRNA2T00153907001, GSBRNA2T00090994001, GSBRNA2T00109234001, GSBRNA2T00133501001, GSBRNA2T00047686001, GSBRNA2T00089007001, GSBRNA2T00134563001, GSBRNA2T00136016001, …
GO:0010155	regulation of proton transport	P	7.09122e-96	3.54521e-98	128	0.0493637	156	0.00453776	2465	59837	GSBRNA2T00155196001, GSBRNA2T00093773001, GSBRNA2T00118877001, GSBRNA2T00115376001, GSBRNA2T00074279001, GSBRNA2T00002509001, GSBRNA2T00059297001, GSBRNA2T00086154001, GSBRNA2T00127099001, GSBRNA2T00102889001, GSBRNA2T00116016001, GSBRNA2T00004619001, GSBRNA2T00009789001, GSBRNA2T00128117001, GSBRNA2T00082326001, GSBRNA2T00077439001, GSBRNA2T00078161001, GSBRNA2T00119546001, GSBRNA2T00117151001, …	GSBRNA2T00105301001, GSBRNA2T00103011001, GSBRNA2T00033546001, GSBRNA2T00049457001, GSBRNA2T00111850001, GSBRNA2T00072585001, GSBRNA2T00144463001, GSBRNA2T00075014001, GSBRNA2T00049010001, GSBRNA2T00150836001, GSBRNA2T00031076001, GSBRNA2T00027055001, GSBRNA2T00057516001, GSBRNA2T00048515001, GSBRNA2T00073272001, GSBRNA2T00048541001, GSBRNA2T00130713001, GSBRNA2T00058610001, GSBRNA2T00153373001, …
GO:0043085	positive regulation of catalytic activity	P	3.4111e-40	6.06351e-42	127	0.048978	620	0.0119356	2466	59373	GSBRNA2T00155196001, GSBRNA2T00069354001, GSBRNA2T00009463001, GSBRNA2T00071053001, GSBRNA2T00039180001, GSBRNA2T00053211001, GSBRNA2T00109314001, GSBRNA2T00030031001, GSBRNA2T00086154001, GSBRNA2T00098742001, GSBRNA2T00126375001, GSBRNA2T00037141001, GSBRNA2T00022275001, GSBRNA2T00077439001, GSBRNA2T00099236001, GSBRNA2T00121192001, GSBRNA2T00077410001, GSBRNA2T00154018001, GSBRNA2T00059815001, …	GSBRNA2T00144405001, GSBRNA2T00020045001, GSBRNA2T00041422001, GSBRNA2T00070192001, GSBRNA2T00156195001, GSBRNA2T00041663001, GSBRNA2T00080876001, GSBRNA2T00044711001, GSBRNA2T00058108001, GSBRNA2T00047542001, GSBRNA2T00127185001, GSBRNA2T00109234001, GSBRNA2T00122757001, GSBRNA2T00069787001, GSBRNA2T00068633001, GSBRNA2T00136016001, GSBRNA2T00000348001, GSBRNA2T00104978001, GSBRNA2T00049082001, …
GO:0015995	chlorophyll biosynthetic process	P	1.73109e-50	2.23093e-52	115	0.0443502	379	0.00789314	2478	59614	GSBRNA2T00054029001, GSBRNA2T00071053001, GSBRNA2T00137511001, GSBRNA2T00074279001, GSBRNA2T00079010001, GSBRNA2T00059297001, GSBRNA2T00028108001, GSBRNA2T00030031001, GSBRNA2T00074720001, GSBRNA2T00060352001, GSBRNA2T00022774001, GSBRNA2T00088704001, GSBRNA2T00075361001, GSBRNA2T00003039001, GSBRNA2T00022275001, GSBRNA2T00116016001, GSBRNA2T00004619001, GSBRNA2T00018891001, GSBRNA2T00120845001, …	GSBRNA2T00020045001, GSBRNA2T00075341001, GSBRNA2T00057740001, GSBRNA2T00104755001, GSBRNA2T00105410001, GSBRNA2T00103601001, GSBRNA2T00155895001, GSBRNA2T00004121001, GSBRNA2T00085429001, GSBRNA2T00138513001, GSBRNA2T00002261001, GSBRNA2T00101896001, GSBRNA2T00059537001, GSBRNA2T00056225001, GSBRNA2T00149446001, GSBRNA2T00018217001, GSBRNA2T00129687001, GSBRNA2T00057602001, GSBRNA2T00104492001, …
GO:0006096	glycolytic process	P	7.29472e-13	3.08776e-14	108	0.0416506	1076	0.018918	2485	58917	GSBRNA2T00143515001, GSBRNA2T00011147001, GSBRNA2T00042845001, GSBRNA2T00071053001, GSBRNA2T00153794001, GSBRNA2T00059297001, GSBRNA2T00155436001, GSBRNA2T00028108001, GSBRNA2T00030031001, GSBRNA2T00015172001, GSBRNA2T00086154001, GSBRNA2T00031970001, GSBRNA2T00010484001, GSBRNA2T00089735001, GSBRNA2T00037141001, GSBRNA2T00035470001, GSBRNA2T00090432001, GSBRNA2T00026383001, GSBRNA2T00018891001, …	GSBRNA2T00077201001, GSBRNA2T00025997001, GSBRNA2T00156355001, GSBRNA2T00068290001, GSBRNA2T00103974001, GSBRNA2T00143550001, GSBRNA2T00001182001, GSBRNA2T00101598001, GSBRNA2T00074531001, GSBRNA2T00005945001, GSBRNA2T00059812001, GSBRNA2T00109039001, GSBRNA2T00149578001, GSBRNA2T00109154001, GSBRNA2T00028862001, GSBRNA2T00068014001, GSBRNA2T00110384001, GSBRNA2T00040715001, GSBRNA2T00100627001, …
GO:0009735	response to cytokinin	P	3.26978e-17	1.11887e-18	104	0.040108	860	0.0154028	2489	59133	GSBRNA2T00042845001, GSBRNA2T00071053001, GSBRNA2T00137511001, GSBRNA2T00030031001, GSBRNA2T00086154001, GSBRNA2T00031970001, GSBRNA2T00010484001, GSBRNA2T00088704001, GSBRNA2T00085069001, GSBRNA2T00139452001, GSBRNA2T00077439001, GSBRNA2T00099236001, GSBRNA2T00025724001, GSBRNA2T00057562001, GSBRNA2T00013286001, GSBRNA2T00007599001, GSBRNA2T00114233001, GSBRNA2T00056973001, GSBRNA2T00070569001, …	GSBRNA2T00103573001, GSBRNA2T00146506001, GSBRNA2T00147958001, GSBRNA2T00077201001, GSBRNA2T00137514001, GSBRNA2T00027330001, GSBRNA2T00046056001, GSBRNA2T00146461001, GSBRNA2T00149773001, GSBRNA2T00088421001, GSBRNA2T00114620001, GSBRNA2T00069787001, GSBRNA2T00064890001, GSBRNA2T00032258001, GSBRNA2T00048272001, GSBRNA2T00150281001, GSBRNA2T00021908001, GSBRNA2T00019388001, GSBRNA2T00113662001, …
GO:0009902	chloroplast relocation	P	4.9205e-58	4.86528e-60	103	0.0397223	229	0.0053047	2490	59764	GSBRNA2T00001917001, GSBRNA2T00139163001, GSBRNA2T00054029001, GSBRNA2T00071053001, GSBRNA2T00059297001, GSBRNA2T00103618001, GSBRNA2T00030031001, GSBRNA2T00100902001, GSBRNA2T00133358001, GSBRNA2T00120845001, GSBRNA2T00077439001, GSBRNA2T00084832001, GSBRNA2T00090787001, GSBRNA2T00156721001, GSBRNA2T00069605001, GSBRNA2T00066689001, GSBRNA2T00016592001, GSBRNA2T00152886001, GSBRNA2T00025724001, …	GSBRNA2T00103011001, GSBRNA2T00107179001, GSBRNA2T00078791001, GSBRNA2T00086915001, GSBRNA2T00055203001, GSBRNA2T00121225001, GSBRNA2T00005538001, GSBRNA2T00142648001, GSBRNA2T00114672001, GSBRNA2T00124938001, GSBRNA2T00005470001, GSBRNA2T00064619001, GSBRNA2T00083478001, GSBRNA2T00032384001, GSBRNA2T00081908001, GSBRNA2T00000732001, GSBRNA2T00087324001, GSBRNA2T00140892001, GSBRNA2T00103882001, …
GO:0009773	photosynthetic electron transport in photosystem I	P	4.80644e-85	2.83015e-87	101	0.038951	88	0.00301984	2492	59905	GSBRNA2T00034711001, GSBRNA2T00071053001, GSBRNA2T00002509001, GSBRNA2T00148513001, GSBRNA2T00059297001, GSBRNA2T00100954001, GSBRNA2T00030031001, GSBRNA2T00100902001, GSBRNA2T00088704001, GSBRNA2T00037141001, GSBRNA2T00035470001, GSBRNA2T00139452001, GSBRNA2T00068650001, GSBRNA2T00090432001, GSBRNA2T00117151001, GSBRNA2T00105394001, GSBRNA2T00025724001, GSBRNA2T00073197001, GSBRNA2T00014316001, …	GSBRNA2T00108802001, GSBRNA2T00129356001, GSBRNA2T00151844001, GSBRNA2T00009364001, GSBRNA2T00140505001, GSBRNA2T00084718001, GSBRNA2T00132730001, GSBRNA2T00100836001, GSBRNA2T00153493001, GSBRNA2T00031458001, GSBRNA2T00092277001, GSBRNA2T00102410001, GSBRNA2T00103730001, GSBRNA2T00049643001, GSBRNA2T00066712001, GSBRNA2T00010065001, GSBRNA2T00035640001, GSBRNA2T00025438001, GSBRNA2T00024022001, …
GO:0006833	water transport	P	1.959e-27	4.984e-29	100	0.0385654	561	0.0105615	2493	59432	GSBRNA2T00011147001, GSBRNA2T00042845001, GSBRNA2T00130897001, GSBRNA2T00048470001, GSBRNA2T00138258001, GSBRNA2T00155436001, GSBRNA2T00086154001, GSBRNA2T00031970001, GSBRNA2T00010484001, GSBRNA2T00089735001, GSBRNA2T00129718001, GSBRNA2T00073054001, GSBRNA2T00079074001, GSBRNA2T00069051001, GSBRNA2T00039437001, GSBRNA2T00075510001, GSBRNA2T00001878001, GSBRNA2T00119372001, GSBRNA2T00017692001, …	GSBRNA2T00019251001, GSBRNA2T00077786001, GSBRNA2T00062008001, GSBRNA2T00026806001, GSBRNA2T00068290001, GSBRNA2T00001182001, GSBRNA2T00154999001, GSBRNA2T00137537001, GSBRNA2T00102625001, GSBRNA2T00112462001, GSBRNA2T00002506001, GSBRNA2T00136796001, GSBRNA2T00134993001, GSBRNA2T00150281001, GSBRNA2T00136337001, GSBRNA2T00126364001, GSBRNA2T00005738001, GSBRNA2T00008421001, GSBRNA2T00128740001, …
GO:0007030	Golgi organization	P	9.01339e-20	2.83745e-21	98	0.0377941	708	0.0128783	2495	59285	GSBRNA2T00145857001, GSBRNA2T00011147001, GSBRNA2T00042845001, GSBRNA2T00033770001, GSBRNA2T00155436001, GSBRNA2T00086154001, GSBRNA2T00031970001, GSBRNA2T00024657001, GSBRNA2T00010484001, GSBRNA2T00089735001, GSBRNA2T00121664001, GSBRNA2T00061360001, GSBRNA2T00079074001, GSBRNA2T00069051001, GSBRNA2T00039437001, GSBRNA2T00075510001, GSBRNA2T00098799001, GSBRNA2T00109292001, GSBRNA2T00001878001, …	GSBRNA2T00019251001, GSBRNA2T00097975001, GSBRNA2T00076277001, GSBRNA2T00077786001, GSBRNA2T00068290001, GSBRNA2T00076414001, GSBRNA2T00052780001, GSBRNA2T00001182001, GSBRNA2T00063953001, GSBRNA2T00050517001, GSBRNA2T00073824001, GSBRNA2T00035467001, GSBRNA2T00008971001, GSBRNA2T00154999001, GSBRNA2T00137537001, GSBRNA2T00003901001, GSBRNA2T00136704001, GSBRNA2T00114357001, GSBRNA2T00015977001, …
GO:0009867	jasmonic acid mediated signaling pathway	P	1.51454e-10	7.89159e-12	98	0.0377941	1028	0.0179912	2495	58965	GSBRNA2T00151787001, GSBRNA2T00018506001, GSBRNA2T00155196001, GSBRNA2T00081038001, GSBRNA2T00038601001, GSBRNA2T00067795001, GSBRNA2T00080111001, GSBRNA2T00088704001, GSBRNA2T00037141001, GSBRNA2T00139452001, GSBRNA2T00120845001, GSBRNA2T00002315001, GSBRNA2T00001878001, GSBRNA2T00025724001, GSBRNA2T00116818001, GSBRNA2T00012567001, GSBRNA2T00117952001, GSBRNA2T00046185001, GSBRNA2T00124746001, …	GSBRNA2T00004379001, GSBRNA2T00122012001, GSBRNA2T00024981001, GSBRNA2T00047542001, GSBRNA2T00112760001, GSBRNA2T00149177001, GSBRNA2T00111641001, GSBRNA2T00155854001, GSBRNA2T00033572001, GSBRNA2T00063644001, GSBRNA2T00009873001, GSBRNA2T00046263001, GSBRNA2T00009460001, GSBRNA2T00101781001, GSBRNA2T00116137001, GSBRNA2T00054238001, GSBRNA2T00143642001, GSBRNA2T00104909001, GSBRNA2T00112096001, …
GO:0009965	leaf morphogenesis	P	2.5639e-19	8.23204e-21	96	0.0370228	695	0.0126386	2497	59298	GSBRNA2T00121854001, GSBRNA2T00054029001, GSBRNA2T00097862001, GSBRNA2T00081038001, GSBRNA2T00102847001, GSBRNA2T00157845001, GSBRNA2T00028108001, GSBRNA2T00100954001, GSBRNA2T00027327001, GSBRNA2T00131324001, GSBRNA2T00022374001, GSBRNA2T00156179001, GSBRNA2T00158205001, GSBRNA2T00117951001, GSBRNA2T00060352001, GSBRNA2T00134844001, GSBRNA2T00064137001, GSBRNA2T00155661001, GSBRNA2T00022275001, …	GSBRNA2T00081628001, GSBRNA2T00122012001, GSBRNA2T00043626001, GSBRNA2T00123166001, GSBRNA2T00127127001, GSBRNA2T00057436001, GSBRNA2T00107179001, GSBRNA2T00058108001, GSBRNA2T00112507001, GSBRNA2T00110968001, GSBRNA2T00142029001, GSBRNA2T00102969001, GSBRNA2T00142282001, GSBRNA2T00129687001, GSBRNA2T00150430001, GSBRNA2T00014686001, GSBRNA2T00048432001, GSBRNA2T00069787001, GSBRNA2T00031884001, …
GO:0009862	systemic acquired resistance, salicylic acid mediated signaling pathway	P	1.94158e-12	8.62829e-14	91	0.0350945	845	0.0149554	2502	59148	GSBRNA2T00151787001, GSBRNA2T00031470001, GSBRNA2T00018506001, GSBRNA2T00155196001, GSBRNA2T00155555001, GSBRNA2T00097862001, GSBRNA2T00081038001, GSBRNA2T00096003001, GSBRNA2T00122134001, GSBRNA2T00118841001, GSBRNA2T00156179001, GSBRNA2T00079579001, GSBRNA2T00111565001, GSBRNA2T00117951001, GSBRNA2T00067795001, GSBRNA2T00080111001, GSBRNA2T00088704001, GSBRNA2T00145122001, GSBRNA2T00037141001, …	GSBRNA2T00142820001, GSBRNA2T00047542001, GSBRNA2T00069787001, GSBRNA2T00112760001, GSBRNA2T00149177001, GSBRNA2T00155854001, GSBRNA2T00033572001, GSBRNA2T00063644001, GSBRNA2T00046263001, GSBRNA2T00101781001, GSBRNA2T00143642001, GSBRNA2T00104909001, GSBRNA2T00058475001, GSBRNA2T00086514001, GSBRNA2T00136785001, GSBRNA2T00004941001, GSBRNA2T00093269001, GSBRNA2T00059469001, GSBRNA2T00053487001, …
GO:0050832	defense response to fungus	P	0.000613534	6.70722e-05	91	0.0350945	1336	0.0228006	2502	58657	GSBRNA2T00151787001, GSBRNA2T00031470001, GSBRNA2T00015265001, GSBRNA2T00018506001, GSBRNA2T00027064001, GSBRNA2T00155196001, GSBRNA2T00155555001, GSBRNA2T00097862001, GSBRNA2T00091441001, GSBRNA2T00039921001, GSBRNA2T00096003001, GSBRNA2T00122134001, GSBRNA2T00118841001, GSBRNA2T00156179001, GSBRNA2T00023690001, GSBRNA2T00111565001, GSBRNA2T00080111001, GSBRNA2T00113708001, GSBRNA2T00088704001, …	GSBRNA2T00004379001, GSBRNA2T00021233001, GSBRNA2T00146827001, GSBRNA2T00121042001, GSBRNA2T00104589001, GSBRNA2T00070570001, GSBRNA2T00023495001, GSBRNA2T00121523001, GSBRNA2T00015599001, GSBRNA2T00076071001, GSBRNA2T00034313001, GSBRNA2T00112760001, GSBRNA2T00149177001, GSBRNA2T00030111001, GSBRNA2T00111641001, GSBRNA2T00119999001, GSBRNA2T00113650001, GSBRNA2T00068163001, GSBRNA2T00038549001, …
GO:0016117	carotenoid biosynthetic process	P	7.39267e-34	1.54408e-35	86	0.0331662	327	0.00659892	2507	59666	GSBRNA2T00156720001, GSBRNA2T00121854001, GSBRNA2T00129140001, GSBRNA2T00054029001, GSBRNA2T00057379001, GSBRNA2T00019530001, GSBRNA2T00071053001, GSBRNA2T00074279001, GSBRNA2T00100610001, GSBRNA2T00055987001, GSBRNA2T00079010001, GSBRNA2T00030031001, GSBRNA2T00111293001, GSBRNA2T00097449001, GSBRNA2T00047346001, GSBRNA2T00156179001, GSBRNA2T00100902001, GSBRNA2T00054208001, GSBRNA2T00000413001, …	GSBRNA2T00109715001, GSBRNA2T00020045001, GSBRNA2T00104755001, GSBRNA2T00103601001, GSBRNA2T00078791001, GSBRNA2T00157566001, GSBRNA2T00144463001, GSBRNA2T00004121001, GSBRNA2T00005538001, GSBRNA2T00150836001, GSBRNA2T00028885001, GSBRNA2T00055444001, GSBRNA2T00018217001, GSBRNA2T00127185001, GSBRNA2T00131693001, GSBRNA2T00125571001, GSBRNA2T00008564001, GSBRNA2T00149452001, GSBRNA2T00142969001, …
GO:0009750	response to fructose	P	3.83314e-22	1.1413e-23	84	0.0323949	489	0.0091554	2509	59504	GSBRNA2T00058519001, GSBRNA2T00058009001, GSBRNA2T00042845001, GSBRNA2T00048470001, GSBRNA2T00138258001, GSBRNA2T00155436001, GSBRNA2T00116903001, GSBRNA2T00031970001, GSBRNA2T00079579001, GSBRNA2T00095271001, GSBRNA2T00155432001, GSBRNA2T00035791001, GSBRNA2T00010484001, GSBRNA2T00129718001, GSBRNA2T00073054001, GSBRNA2T00088614001, GSBRNA2T00079074001, GSBRNA2T00139294001, GSBRNA2T00154209001, …	GSBRNA2T00077786001, GSBRNA2T00076174001, GSBRNA2T00022306001, GSBRNA2T00026806001, GSBRNA2T00116195001, GSBRNA2T00012859001, GSBRNA2T00140203001, GSBRNA2T00143791001, GSBRNA2T00004253001, GSBRNA2T00136040001, GSBRNA2T00114357001, GSBRNA2T00096867001, GSBRNA2T00130883001, GSBRNA2T00021737001, GSBRNA2T00069970001, GSBRNA2T00071654001, GSBRNA2T00141083001, GSBRNA2T00121316001, GSBRNA2T00064018001, …
GO:0042744	hydrogen peroxide catabolic process	P	1.74306e-27	4.3959e-29	83	0.0320093	386	0.00749369	2510	59607	GSBRNA2T00042826001, GSBRNA2T00057379001, GSBRNA2T00102847001, GSBRNA2T00017693001, GSBRNA2T00059297001, GSBRNA2T00138258001, GSBRNA2T00129969001, GSBRNA2T00076479001, GSBRNA2T00022374001, GSBRNA2T00054875001, GSBRNA2T00033536001, GSBRNA2T00047346001, GSBRNA2T00079579001, GSBRNA2T00048583001, GSBRNA2T00155432001, GSBRNA2T00024657001, GSBRNA2T00102833001, GSBRNA2T00145828001, GSBRNA2T00073054001, …	GSBRNA2T00020045001, GSBRNA2T00121443001, GSBRNA2T00156355001, GSBRNA2T00078791001, GSBRNA2T00056523001, GSBRNA2T00040051001, GSBRNA2T00109154001, GSBRNA2T00157508001, GSBRNA2T00083408001, GSBRNA2T00007451001, GSBRNA2T00075317001, GSBRNA2T00019388001, GSBRNA2T00113662001, GSBRNA2T00043214001, GSBRNA2T00141266001, GSBRNA2T00107065001, GSBRNA2T00082794001, GSBRNA2T00080405001, GSBRNA2T00151858001, …
GO:0009697	salicylic acid biosynthetic process	P	9.912e-10	5.47302e-11	75	0.028924	714	0.0126067	2518	59279	GSBRNA2T00151787001, GSBRNA2T00031470001, GSBRNA2T00018506001, GSBRNA2T00155196001, GSBRNA2T00155555001, GSBRNA2T00097862001, GSBRNA2T00096003001, GSBRNA2T00122134001, GSBRNA2T00076479001, GSBRNA2T00118841001, GSBRNA2T00156179001, GSBRNA2T00111565001, GSBRNA2T00080111001, GSBRNA2T00088704001, GSBRNA2T00145122001, GSBRNA2T00037141001, GSBRNA2T00028746001, GSBRNA2T00139452001, GSBRNA2T00026383001, …	GSBRNA2T00144428001, GSBRNA2T00076174001, GSBRNA2T00156378001, GSBRNA2T00131749001, GSBRNA2T00106083001, GSBRNA2T00002816001, GSBRNA2T00047003001, GSBRNA2T00129687001, GSBRNA2T00155923001, GSBRNA2T00015599001, GSBRNA2T00127001001, GSBRNA2T00112760001, GSBRNA2T00084540001, GSBRNA2T00149177001, GSBRNA2T00035604001, GSBRNA2T00066681001, GSBRNA2T00113650001, GSBRNA2T00099022001, GSBRNA2T00155854001, …
GO:0006972	hyperosmotic response	P	0.000200994	2.02758e-05	75	0.028924	1009	0.0173202	2518	58984	GSBRNA2T00120018001, GSBRNA2T00151571001, GSBRNA2T00011147001, GSBRNA2T00042826001, GSBRNA2T00015628001, GSBRNA2T00042845001, GSBRNA2T00099409001, GSBRNA2T00154839001, GSBRNA2T00017693001, GSBRNA2T00038601001, GSBRNA2T00155436001, GSBRNA2T00116439001, GSBRNA2T00086154001, GSBRNA2T00031970001, GSBRNA2T00155432001, GSBRNA2T00027372001, GSBRNA2T00010484001, GSBRNA2T00089735001, GSBRNA2T00148744001, …	GSBRNA2T00095874001, GSBRNA2T00068290001, GSBRNA2T00001182001, GSBRNA2T00011397001, GSBRNA2T00131498001, GSBRNA2T00049001001, GSBRNA2T00011385001, GSBRNA2T00049322001, GSBRNA2T00034359001, GSBRNA2T00087737001, GSBRNA2T00002506001, GSBRNA2T00130390001, GSBRNA2T00033572001, GSBRNA2T00134993001, GSBRNA2T00121316001, GSBRNA2T00150281001, GSBRNA2T00136337001, GSBRNA2T00007772001, GSBRNA2T00107661001, …
GO:0006816	calcium ion transport	P	7.39434e-13	3.13814e-14	70	0.0269958	543	0.00979452	2523	59450	GSBRNA2T00050828001, GSBRNA2T00145857001, GSBRNA2T00151571001, GSBRNA2T00015628001, GSBRNA2T00042845001, GSBRNA2T00008021001, GSBRNA2T00033770001, GSBRNA2T00068322001, GSBRNA2T00155436001, GSBRNA2T00116903001, GSBRNA2T00033536001, GSBRNA2T00113448001, GSBRNA2T00031970001, GSBRNA2T00048557001, GSBRNA2T00024657001, GSBRNA2T00010484001, GSBRNA2T00136666001, GSBRNA2T00151144001, GSBRNA2T00121664001, …	GSBRNA2T00097975001, GSBRNA2T00076277001, GSBRNA2T00004379001, GSBRNA2T00077786001, GSBRNA2T00041789001, GSBRNA2T00065618001, GSBRNA2T00072992001, GSBRNA2T00076414001, GSBRNA2T00001182001, GSBRNA2T00063953001, GSBRNA2T00050517001, GSBRNA2T00073824001, GSBRNA2T00035467001, GSBRNA2T00008971001, GSBRNA2T00137537001, GSBRNA2T00004070001, GSBRNA2T00012883001, GSBRNA2T00136704001, GSBRNA2T00065287001, …
GO:0010103	stomatal complex morphogenesis	P	5.4248e-16	1.97682e-17	67	0.0258388	426	0.00787716	2526	59567	GSBRNA2T00064692001, GSBRNA2T00008961001, GSBRNA2T00129140001, GSBRNA2T00016543001, GSBRNA2T00041817001, GSBRNA2T00117826001, GSBRNA2T00126375001, GSBRNA2T00060356001, GSBRNA2T00037141001, GSBRNA2T00008262001, GSBRNA2T00035470001, GSBRNA2T00139452001, GSBRNA2T00090432001, GSBRNA2T00077439001, GSBRNA2T00095489001, GSBRNA2T00036599001, GSBRNA2T00105394001, GSBRNA2T00100293001, GSBRNA2T00025724001, …	GSBRNA2T00124457001, GSBRNA2T00144600001, GSBRNA2T00038172001, GSBRNA2T00083821001, GSBRNA2T00019274001, GSBRNA2T00138702001, GSBRNA2T00051133001, GSBRNA2T00107110001, GSBRNA2T00083432001, GSBRNA2T00104038001, GSBRNA2T00073973001, GSBRNA2T00066520001, GSBRNA2T00151377001, GSBRNA2T00109727001, GSBRNA2T00103286001, GSBRNA2T00004321001, GSBRNA2T00137652001, GSBRNA2T00104566001, GSBRNA2T00036885001, …
GO:0010264	myo-inositol hexakisphosphate biosynthetic process	P	2.9337e-39	5.44304e-41	66	0.0254531	133	0.00317962	2527	59860	GSBRNA2T00145093001, GSBRNA2T00085685001, GSBRNA2T00087058001, GSBRNA2T00009610001, GSBRNA2T00111523001, GSBRNA2T00134759001, GSBRNA2T00068322001, GSBRNA2T00091189001, GSBRNA2T00039180001, GSBRNA2T00148513001, GSBRNA2T00132937001, GSBRNA2T00077025001, GSBRNA2T00102956001, GSBRNA2T00005769001, GSBRNA2T00079579001, GSBRNA2T00017353001, GSBRNA2T00116756001, GSBRNA2T00131161001, GSBRNA2T00069156001, …	GSBRNA2T00082816001, GSBRNA2T00130089001, GSBRNA2T00042190001, GSBRNA2T00093498001, GSBRNA2T00012444001, GSBRNA2T00017362001, GSBRNA2T00076311001, GSBRNA2T00082822001, GSBRNA2T00012509001, GSBRNA2T00135391001, GSBRNA2T00130169001, GSBRNA2T00099466001, GSBRNA2T00017029001, GSBRNA2T00030730001, GSBRNA2T00012510001, GSBRNA2T00036758001, GSBRNA2T00102686001, GSBRNA2T00153002001, GSBRNA2T00057206001, …
GO:0043900	regulation of multi-organism process	P	1.92158e-10	1.01876e-11	66	0.0254531	563	0.0100502	2527	59430	GSBRNA2T00151787001, GSBRNA2T00031470001, GSBRNA2T00018506001, GSBRNA2T00155196001, GSBRNA2T00155555001, GSBRNA2T00097862001, GSBRNA2T00096003001, GSBRNA2T00122134001, GSBRNA2T00118841001, GSBRNA2T00156179001, GSBRNA2T00111565001, GSBRNA2T00067818001, GSBRNA2T00080111001, GSBRNA2T00088704001, GSBRNA2T00145122001, GSBRNA2T00037141001, GSBRNA2T00028746001, GSBRNA2T00139452001, GSBRNA2T00002315001, …	GSBRNA2T00121042001, GSBRNA2T00073160001, GSBRNA2T00156378001, GSBRNA2T00002816001, GSBRNA2T00047003001, GSBRNA2T00143939001, GSBRNA2T00093039001, GSBRNA2T00112760001, GSBRNA2T00149177001, GSBRNA2T00066681001, GSBRNA2T00086882001, GSBRNA2T00119999001, GSBRNA2T00119712001, GSBRNA2T00038549001, GSBRNA2T00155854001, GSBRNA2T00055208001, GSBRNA2T00086549001, GSBRNA2T00085441001, GSBRNA2T00101781001, …
GO:0048767	root hair elongation	P	3.45091e-07	2.39237e-08	65	0.0250675	677	0.0118557	2528	59316	GSBRNA2T00145857001, GSBRNA2T00042845001, GSBRNA2T00020989001, GSBRNA2T00082358001, GSBRNA2T00074279001, GSBRNA2T00102847001, GSBRNA2T00116439001, GSBRNA2T00022374001, GSBRNA2T00031970001, GSBRNA2T00027372001, GSBRNA2T00010484001, GSBRNA2T00000690001, GSBRNA2T00139294001, GSBRNA2T00152410001, GSBRNA2T00019720001, GSBRNA2T00005776001, GSBRNA2T00035986001, GSBRNA2T00070367001, GSBRNA2T00002762001, …	GSBRNA2T00077786001, GSBRNA2T00130916001, GSBRNA2T00058143001, GSBRNA2T00033160001, GSBRNA2T00098269001, GSBRNA2T00121982001, GSBRNA2T00103699001, GSBRNA2T00002954001, GSBRNA2T00094903001, GSBRNA2T00027330001, GSBRNA2T00150694001, GSBRNA2T00148046001, GSBRNA2T00089357001, GSBRNA2T00003626001, GSBRNA2T00135952001, GSBRNA2T00114357001, GSBRNA2T00083375001, GSBRNA2T00103092001, GSBRNA2T00089655001, …
GO:0009932	cell tip growth	P	0.00209251	0.000249678	65	0.0250675	914	0.0156425	2528	59079	GSBRNA2T00042845001, GSBRNA2T00020989001, GSBRNA2T00082358001, GSBRNA2T00074279001, GSBRNA2T00102847001, GSBRNA2T00022374001, GSBRNA2T00031970001, GSBRNA2T00010484001, GSBRNA2T00000690001, GSBRNA2T00139294001, GSBRNA2T00019720001, GSBRNA2T00022009001, GSBRNA2T00005776001, GSBRNA2T00035986001, GSBRNA2T00002762001, GSBRNA2T00100293001, GSBRNA2T00132153001, GSBRNA2T00049365001, GSBRNA2T00059581001, …	GSBRNA2T00078573001, GSBRNA2T00103699001, GSBRNA2T00001182001, GSBRNA2T00063953001, GSBRNA2T00153123001, GSBRNA2T00150694001, GSBRNA2T00095518001, GSBRNA2T00089357001, GSBRNA2T00065023001, GSBRNA2T00002988001, GSBRNA2T00140833001, GSBRNA2T00032842001, GSBRNA2T00022135001, GSBRNA2T00053589001, GSBRNA2T00148093001, GSBRNA2T00150406001, GSBRNA2T00095645001, GSBRNA2T00074817001, GSBRNA2T00004482001, …
GO:0009595	detection of biotic stimulus	P	9.60123e-17	3.34939e-18	64	0.0246818	376	0.00703033	2529	59617	GSBRNA2T00151787001, GSBRNA2T00031470001, GSBRNA2T00018506001, GSBRNA2T00155196001, GSBRNA2T00155555001, GSBRNA2T00097862001, GSBRNA2T00096003001, GSBRNA2T00122134001, GSBRNA2T00118841001, GSBRNA2T00156179001, GSBRNA2T00111565001, GSBRNA2T00080111001, GSBRNA2T00088704001, GSBRNA2T00145122001, GSBRNA2T00037141001, GSBRNA2T00028746001, GSBRNA2T00139452001, GSBRNA2T00002315001, GSBRNA2T00032038001, …	GSBRNA2T00000263001, GSBRNA2T00048907001, GSBRNA2T00143567001, GSBRNA2T00156378001, GSBRNA2T00103361001, GSBRNA2T00153851001, GSBRNA2T00002816001, GSBRNA2T00047003001, GSBRNA2T00049213001, GSBRNA2T00021525001, GSBRNA2T00112760001, GSBRNA2T00149177001, GSBRNA2T00066681001, GSBRNA2T00121999001, GSBRNA2T00151498001, GSBRNA2T00016322001, GSBRNA2T00155854001, GSBRNA2T00135671001, GSBRNA2T00075105001, …
GO:0046777	protein autophosphorylation	P	2.43157e-07	1.65329e-08	63	0.0242962	640	0.0112325	2530	59353	GSBRNA2T00118877001, GSBRNA2T00138712001, GSBRNA2T00115376001, GSBRNA2T00100610001, GSBRNA2T00074907001, GSBRNA2T00132173001, GSBRNA2T00034936001, GSBRNA2T00057994001, GSBRNA2T00004093001, GSBRNA2T00083522001, GSBRNA2T00018224001, GSBRNA2T00087481001, GSBRNA2T00075849001, GSBRNA2T00116016001, GSBRNA2T00004619001, GSBRNA2T00009789001, GSBRNA2T00128117001, GSBRNA2T00077439001, GSBRNA2T00111796001, …	GSBRNA2T00103011001, GSBRNA2T00145914001, GSBRNA2T00122276001, GSBRNA2T00156195001, GSBRNA2T00143951001, GSBRNA2T00104589001, GSBRNA2T00125301001, GSBRNA2T00144463001, GSBRNA2T00019274001, GSBRNA2T00085350001, GSBRNA2T00009265001, GSBRNA2T00127185001, GSBRNA2T00027055001, GSBRNA2T00016787001, GSBRNA2T00057516001, GSBRNA2T00151938001, GSBRNA2T00070352001, GSBRNA2T00071402001, GSBRNA2T00115900001, …
GO:0009108	coenzyme biosynthetic process	P	1.04715e-05	8.85328e-07	62	0.0239105	702	0.0122072	2531	59291	GSBRNA2T00043219001, GSBRNA2T00119253001, GSBRNA2T00074279001, GSBRNA2T00147996001, GSBRNA2T00099126001, GSBRNA2T00157845001, GSBRNA2T00028108001, GSBRNA2T00008459001, GSBRNA2T00010193001, GSBRNA2T00155661001, GSBRNA2T00091620001, GSBRNA2T00018891001, GSBRNA2T00133077001, GSBRNA2T00016022001, GSBRNA2T00048790001, GSBRNA2T00121192001, GSBRNA2T00022009001, GSBRNA2T00015652001, GSBRNA2T00066689001, …	GSBRNA2T00020045001, GSBRNA2T00108802001, GSBRNA2T00039440001, GSBRNA2T00081789001, GSBRNA2T00020343001, GSBRNA2T00006893001, GSBRNA2T00110647001, GSBRNA2T00050381001, GSBRNA2T00056523001, GSBRNA2T00141392001, GSBRNA2T00026784001, GSBRNA2T00143217001, GSBRNA2T00129687001, GSBRNA2T00084540001, GSBRNA2T00132330001, GSBRNA2T00083696001, GSBRNA2T00007772001, GSBRNA2T00045396001, GSBRNA2T00082187001, …
GO:0006636	unsaturated fatty acid biosynthetic process	P	2.6109e-24	7.28069e-26	61	0.0235249	229	0.00463362	2532	59764	GSBRNA2T00156720001, GSBRNA2T00000330001, GSBRNA2T00074279001, GSBRNA2T00079010001, GSBRNA2T00157845001, GSBRNA2T00059297001, GSBRNA2T00028108001, GSBRNA2T00111293001, GSBRNA2T00156179001, GSBRNA2T00003039001, GSBRNA2T00155661001, GSBRNA2T00091620001, GSBRNA2T00018891001, GSBRNA2T00048790001, GSBRNA2T00121192001, GSBRNA2T00022009001, GSBRNA2T00015652001, GSBRNA2T00076748001, GSBRNA2T00044680001, …	GSBRNA2T00020045001, GSBRNA2T00042203001, GSBRNA2T00104755001, GSBRNA2T00103601001, GSBRNA2T00002261001, GSBRNA2T00018217001, GSBRNA2T00059280001, GSBRNA2T00135654001, GSBRNA2T00149498001, GSBRNA2T00075822001, GSBRNA2T00128396001, GSBRNA2T00007772001, GSBRNA2T00134758001, GSBRNA2T00075105001, GSBRNA2T00057287001, GSBRNA2T00151899001, GSBRNA2T00043495001, GSBRNA2T00035907001, GSBRNA2T00126707001, …
GO:0018298	protein-chromophore linkage	P	4.31358e-46	6.66135e-48	60	0.0231392	68	0.00204519	2533	59925	GSBRNA2T00107175001, GSBRNA2T00093773001, GSBRNA2T00118877001, GSBRNA2T00008021001, GSBRNA2T00115376001, GSBRNA2T00154986001, GSBRNA2T00095325001, GSBRNA2T00108591001, GSBRNA2T00117290001, GSBRNA2T00102889001, GSBRNA2T00108809001, GSBRNA2T00105568001, GSBRNA2T00085069001, GSBRNA2T00136666001, GSBRNA2T00098761001, GSBRNA2T00002759001, GSBRNA2T00078161001, GSBRNA2T00117529001, GSBRNA2T00119546001, …	GSBRNA2T00067299001, GSBRNA2T00066206001, GSBRNA2T00133024001, GSBRNA2T00012444001, GSBRNA2T00041426001, GSBRNA2T00116782001, GSBRNA2T00030404001, GSBRNA2T00043080001, GSBRNA2T00055117001, GSBRNA2T00040606001, GSBRNA2T00073272001, GSBRNA2T00145300001, GSBRNA2T00090029001, GSBRNA2T00067296001, GSBRNA2T00067984001, GSBRNA2T00013482001, GSBRNA2T00141658001, GSBRNA2T00043079001, GSBRNA2T00158381001, …
GO:0009825	multidimensional cell growth	P	3.17096e-12	1.43382e-13	58	0.0223679	409	0.00746173	2535	59584	GSBRNA2T00147662001, GSBRNA2T00042845001, GSBRNA2T00020989001, GSBRNA2T00082358001, GSBRNA2T00074279001, GSBRNA2T00102847001, GSBRNA2T00022374001, GSBRNA2T00031970001, GSBRNA2T00069383001, GSBRNA2T00010484001, GSBRNA2T00000690001, GSBRNA2T00139294001, GSBRNA2T00024328001, GSBRNA2T00019720001, GSBRNA2T00005776001, GSBRNA2T00035986001, GSBRNA2T00002762001, GSBRNA2T00100293001, GSBRNA2T00059581001, …	GSBRNA2T00081605001, GSBRNA2T00061359001, GSBRNA2T00077786001, GSBRNA2T00033160001, GSBRNA2T00103699001, GSBRNA2T00123281001, GSBRNA2T00150694001, GSBRNA2T00132101001, GSBRNA2T00089655001, GSBRNA2T00152015001, GSBRNA2T00141746001, GSBRNA2T00032842001, GSBRNA2T00073973001, GSBRNA2T00022135001, GSBRNA2T00054513001, GSBRNA2T00025149001, GSBRNA2T00082507001, GSBRNA2T00067215001, GSBRNA2T00002668001, …
GO:0015976	carbon utilization	P	4.32625e-20	1.35541e-21	56	0.0215966	239	0.00471351	2537	59754	GSBRNA2T00151787001, GSBRNA2T00052761001, GSBRNA2T00150790001, GSBRNA2T00008961001, GSBRNA2T00071053001, GSBRNA2T00053211001, GSBRNA2T00059297001, GSBRNA2T00028108001, GSBRNA2T00076479001, GSBRNA2T00030031001, GSBRNA2T00079579001, GSBRNA2T00037141001, GSBRNA2T00054544001, GSBRNA2T00035470001, GSBRNA2T00090432001, GSBRNA2T00073054001, GSBRNA2T00026383001, GSBRNA2T00018891001, GSBRNA2T00048790001, …	GSBRNA2T00077201001, GSBRNA2T00126048001, GSBRNA2T00058515001, GSBRNA2T00075203001, GSBRNA2T00129818001, GSBRNA2T00138559001, GSBRNA2T00087199001, GSBRNA2T00158427001, GSBRNA2T00001903001, GSBRNA2T00110384001, GSBRNA2T00083272001, GSBRNA2T00030730001, GSBRNA2T00031454001, GSBRNA2T00134563001, GSBRNA2T00136016001, GSBRNA2T00153002001, GSBRNA2T00007772001, GSBRNA2T00082353001, GSBRNA2T00126364001, …
GO:0043481	anthocyanin accumulation in tissues in response to UV light	P	1.7188e-11	8.28752e-13	54	0.0208253	379	0.00691848	2539	59614	GSBRNA2T00042845001, GSBRNA2T00020989001, GSBRNA2T00082358001, GSBRNA2T00074279001, GSBRNA2T00102847001, GSBRNA2T00022374001, GSBRNA2T00031970001, GSBRNA2T00010484001, GSBRNA2T00000690001, GSBRNA2T00139294001, GSBRNA2T00019720001, GSBRNA2T00005776001, GSBRNA2T00035986001, GSBRNA2T00002762001, GSBRNA2T00100293001, GSBRNA2T00059581001, GSBRNA2T00018433001, GSBRNA2T00134740001, GSBRNA2T00040464001, …	GSBRNA2T00033160001, GSBRNA2T00006703001, GSBRNA2T00021124001, GSBRNA2T00012618001, GSBRNA2T00055278001, GSBRNA2T00103699001, GSBRNA2T00127477001, GSBRNA2T00007273001, GSBRNA2T00150694001, GSBRNA2T00000824001, GSBRNA2T00109641001, GSBRNA2T00036901001, GSBRNA2T00089655001, GSBRNA2T00047686001, GSBRNA2T00076626001, GSBRNA2T00022170001, GSBRNA2T00130017001, GSBRNA2T00046211001, GSBRNA2T00091379001, …
GO:0080167	response to karrikin	P	2.46198e-09	1.38676e-10	52	0.020054	414	0.00744575	2541	59579	GSBRNA2T00018506001, GSBRNA2T00107175001, GSBRNA2T00058275001, GSBRNA2T00082679001, GSBRNA2T00127608001, GSBRNA2T00043045001, GSBRNA2T00030513001, GSBRNA2T00016745001, GSBRNA2T00131886001, GSBRNA2T00015124001, GSBRNA2T00153008001, GSBRNA2T00089735001, GSBRNA2T00066320001, GSBRNA2T00060356001, GSBRNA2T00033551001, GSBRNA2T00094638001, GSBRNA2T00002315001, GSBRNA2T00155806001, GSBRNA2T00109896001, …	GSBRNA2T00094640001, GSBRNA2T00079623001, GSBRNA2T00077247001, GSBRNA2T00005785001, GSBRNA2T00108688001, GSBRNA2T00130859001, GSBRNA2T00056225001, GSBRNA2T00046079001, GSBRNA2T00052688001, GSBRNA2T00104726001, GSBRNA2T00149498001, GSBRNA2T00117107001, GSBRNA2T00068851001, GSBRNA2T00048054001, GSBRNA2T00115407001, GSBRNA2T00047990001, GSBRNA2T00156045001, GSBRNA2T00116503001, GSBRNA2T00134649001, …
GO:0010075	regulation of meristem growth	P	0.00021438	2.16738e-05	48	0.0185114	558	0.00968268	2545	59435	GSBRNA2T00032526001, GSBRNA2T00021499001, GSBRNA2T00118877001, GSBRNA2T00071521001, GSBRNA2T00042845001, GSBRNA2T00150282001, GSBRNA2T00020989001, GSBRNA2T00141747001, GSBRNA2T00065074001, GSBRNA2T00082358001, GSBRNA2T00057379001, GSBRNA2T00137511001, GSBRNA2T00055987001, GSBRNA2T00040662001, GSBRNA2T00023342001, GSBRNA2T00157325001, GSBRNA2T00044239001, GSBRNA2T00057072001, GSBRNA2T00059196001, …	GSBRNA2T00076277001, GSBRNA2T00102087001, GSBRNA2T00139111001, GSBRNA2T00037385001, GSBRNA2T00127906001, GSBRNA2T00102820001, GSBRNA2T00055610001, GSBRNA2T00143791001, GSBRNA2T00101896001, GSBRNA2T00028885001, GSBRNA2T00150694001, GSBRNA2T00003924001, GSBRNA2T00133553001, GSBRNA2T00088169001, GSBRNA2T00116217001, GSBRNA2T00132686001, GSBRNA2T00012275001, GSBRNA2T00032842001, GSBRNA2T00156045001, …
GO:0042793	transcription from plastid promoter	P	9.01339e-20	2.84391e-21	47	0.0181257	165	0.00338734	2546	59828	GSBRNA2T00081678001, GSBRNA2T00001917001, GSBRNA2T00139163001, GSBRNA2T00077979001, GSBRNA2T00128357001, GSBRNA2T00054029001, GSBRNA2T00086390001, GSBRNA2T00097862001, GSBRNA2T00005668001, GSBRNA2T00059295001, GSBRNA2T00034936001, GSBRNA2T00091173001, GSBRNA2T00000767001, GSBRNA2T00153801001, GSBRNA2T00052772001, GSBRNA2T00034575001, GSBRNA2T00156179001, GSBRNA2T00048583001, GSBRNA2T00158205001, …	GSBRNA2T00103011001, GSBRNA2T00128250001, GSBRNA2T00014299001, GSBRNA2T00107179001, GSBRNA2T00073821001, GSBRNA2T00046202001, GSBRNA2T00120968001, GSBRNA2T00147778001, GSBRNA2T00142093001, GSBRNA2T00103587001, GSBRNA2T00120117001, GSBRNA2T00066712001, GSBRNA2T00007327001, GSBRNA2T00071941001, GSBRNA2T00142648001, GSBRNA2T00036251001, GSBRNA2T00134970001, GSBRNA2T00064619001, GSBRNA2T00083478001, …
GO:0009684	indoleacetic acid biosynthetic process	P	1.46848e-08	8.79358e-10	45	0.0173544	346	0.0062474	2548	59647	GSBRNA2T00111231001, GSBRNA2T00011147001, GSBRNA2T00098750001, GSBRNA2T00042912001, GSBRNA2T00154839001, GSBRNA2T00112411001, GSBRNA2T00131894001, GSBRNA2T00128349001, GSBRNA2T00042377001, GSBRNA2T00086154001, GSBRNA2T00009781001, GSBRNA2T00115679001, GSBRNA2T00154875001, GSBRNA2T00155432001, GSBRNA2T00026981001, GSBRNA2T00102833001, GSBRNA2T00062145001, GSBRNA2T00080111001, GSBRNA2T00155661001, …	GSBRNA2T00094497001, GSBRNA2T00136281001, GSBRNA2T00055232001, GSBRNA2T00143567001, GSBRNA2T00079858001, GSBRNA2T00044975001, GSBRNA2T00072992001, GSBRNA2T00001422001, GSBRNA2T00001182001, GSBRNA2T00003867001, GSBRNA2T00025441001, GSBRNA2T00002261001, GSBRNA2T00091483001, GSBRNA2T00147717001, GSBRNA2T00059280001, GSBRNA2T00072338001, GSBRNA2T00044362001, GSBRNA2T00076071001, GSBRNA2T00054823001, …
GO:0009073	aromatic amino acid family biosynthetic process	P	2.60967e-06	2.04112e-07	43	0.0165831	394	0.00698239	2550	59599	GSBRNA2T00121854001, GSBRNA2T00075530001, GSBRNA2T00054029001, GSBRNA2T00108101001, GSBRNA2T00039687001, GSBRNA2T00028108001, GSBRNA2T00027327001, GSBRNA2T00009781001, GSBRNA2T00060352001, GSBRNA2T00136999001, GSBRNA2T00038113001, GSBRNA2T00150881001, GSBRNA2T00089638001, GSBRNA2T00155661001, GSBRNA2T00022275001, GSBRNA2T00100323001, GSBRNA2T00004619001, GSBRNA2T00003310001, GSBRNA2T00018891001, …	GSBRNA2T00059159001, GSBRNA2T00058303001, GSBRNA2T00054067001, GSBRNA2T00050381001, GSBRNA2T00129687001, GSBRNA2T00083478001, GSBRNA2T00094719001, GSBRNA2T00007772001, GSBRNA2T00045396001, GSBRNA2T00131222001, GSBRNA2T00144555001, GSBRNA2T00154608001, GSBRNA2T00086835001, GSBRNA2T00126707001, GSBRNA2T00156344001, GSBRNA2T00056455001, GSBRNA2T00105341001, GSBRNA2T00071655001, GSBRNA2T00049379001, …
GO:0006869	lipid transport	P	6.0984e-05	5.70853e-06	43	0.0165831	447	0.00782923	2550	59546	GSBRNA2T00105842001, GSBRNA2T00009207001, GSBRNA2T00042845001, GSBRNA2T00152824001, GSBRNA2T00128015001, GSBRNA2T00110483001, GSBRNA2T00068322001, GSBRNA2T00116932001, GSBRNA2T00115099001, GSBRNA2T00157750001, GSBRNA2T00110329001, GSBRNA2T00066706001, GSBRNA2T00055545001, GSBRNA2T00138964001, GSBRNA2T00005367001, GSBRNA2T00155289001, GSBRNA2T00010484001, GSBRNA2T00002979001, GSBRNA2T00148744001, …	GSBRNA2T00041147001, GSBRNA2T00006973001, GSBRNA2T00040314001, GSBRNA2T00126753001, GSBRNA2T00079486001, GSBRNA2T00084539001, GSBRNA2T00034772001, GSBRNA2T00053177001, GSBRNA2T00089277001, GSBRNA2T00032396001, GSBRNA2T00155843001, GSBRNA2T00051993001, GSBRNA2T00102969001, GSBRNA2T00136303001, GSBRNA2T00015599001, GSBRNA2T00057459001, GSBRNA2T00067296001, GSBRNA2T00110694001, GSBRNA2T00109475001, …
GO:0009695	jasmonic acid biosynthetic process	P	0.000156621	1.55212e-05	43	0.0165831	467	0.00814879	2550	59526	GSBRNA2T00151596001, GSBRNA2T00015265001, GSBRNA2T00109912001, GSBRNA2T00047845001, GSBRNA2T00094491001, GSBRNA2T00099409001, GSBRNA2T00112411001, GSBRNA2T00108101001, GSBRNA2T00074279001, GSBRNA2T00157845001, GSBRNA2T00099128001, GSBRNA2T00002263001, GSBRNA2T00028108001, GSBRNA2T00124362001, GSBRNA2T00136999001, GSBRNA2T00150881001, GSBRNA2T00155661001, GSBRNA2T00100323001, GSBRNA2T00034001001, …	GSBRNA2T00020045001, GSBRNA2T00060744001, GSBRNA2T00025217001, GSBRNA2T00055553001, GSBRNA2T00120095001, GSBRNA2T00130859001, GSBRNA2T00157944001, GSBRNA2T00033572001, GSBRNA2T00007772001, GSBRNA2T00131222001, GSBRNA2T00046263001, GSBRNA2T00009460001, GSBRNA2T00116503001, GSBRNA2T00115350001, GSBRNA2T00099183001, GSBRNA2T00104909001, GSBRNA2T00135905001, GSBRNA2T00047920001, GSBRNA2T00142236001, …
GO:0043086	negative regulation of catalytic activity	P	0.00247658	0.000301284	43	0.0165831	533	0.00920334	2550	59460	GSBRNA2T00133030001, GSBRNA2T00092302001, GSBRNA2T00103294001, GSBRNA2T00103412001, GSBRNA2T00156317001, GSBRNA2T00103296001, GSBRNA2T00063993001, GSBRNA2T00102543001, GSBRNA2T00140557001, GSBRNA2T00008327001, GSBRNA2T00153801001, GSBRNA2T00115679001, GSBRNA2T00119391001, GSBRNA2T00104525001, GSBRNA2T00046909001, GSBRNA2T00145828001, GSBRNA2T00123260001, GSBRNA2T00041341001, GSBRNA2T00119307001, …	GSBRNA2T00103298001, GSBRNA2T00018281001, GSBRNA2T00057597001, GSBRNA2T00080910001, GSBRNA2T00107511001, GSBRNA2T00005785001, GSBRNA2T00057413001, GSBRNA2T00102545001, GSBRNA2T00022284001, GSBRNA2T00058108001, GSBRNA2T00038710001, GSBRNA2T00034875001, GSBRNA2T00136349001, GSBRNA2T00065172001, GSBRNA2T00135734001, GSBRNA2T00060195001, GSBRNA2T00103308001, GSBRNA2T00074668001, GSBRNA2T00157634001, …
GO:0006563	L-serine metabolic process	P	1.28952e-09	7.19186e-11	41	0.0158118	269	0.00495318	2552	59724	GSBRNA2T00074688001, GSBRNA2T00032469001, GSBRNA2T00113061001, GSBRNA2T00131189001, GSBRNA2T00130228001, GSBRNA2T00063691001, GSBRNA2T00122769001, GSBRNA2T00057379001, GSBRNA2T00012266001, GSBRNA2T00057072001, GSBRNA2T00009433001, GSBRNA2T00149960001, GSBRNA2T00047346001, GSBRNA2T00079579001, GSBRNA2T00124391001, GSBRNA2T00117904001, GSBRNA2T00155432001, GSBRNA2T00015174001, GSBRNA2T00073054001, …	GSBRNA2T00144944001, GSBRNA2T00060744001, GSBRNA2T00076197001, GSBRNA2T00143676001, GSBRNA2T00076443001, GSBRNA2T00056523001, GSBRNA2T00001182001, GSBRNA2T00015072001, GSBRNA2T00079142001, GSBRNA2T00002261001, GSBRNA2T00052509001, GSBRNA2T00031483001, GSBRNA2T00028862001, GSBRNA2T00035765001, GSBRNA2T00030730001, GSBRNA2T00045040001, GSBRNA2T00017109001, GSBRNA2T00035438001, GSBRNA2T00087147001, …
GO:0010304	PSII associated light-harvesting complex II catabolic process	P	1.32142e-28	3.15637e-30	39	0.0150405	50	0.00142204	2554	59943	GSBRNA2T00156720001, GSBRNA2T00113061001, GSBRNA2T00089757001, GSBRNA2T00047845001, GSBRNA2T00108101001, GSBRNA2T00151521001, GSBRNA2T00059297001, GSBRNA2T00028108001, GSBRNA2T00011270001, GSBRNA2T00003731001, GSBRNA2T00034575001, GSBRNA2T00048583001, GSBRNA2T00124391001, GSBRNA2T00117904001, GSBRNA2T00136999001, GSBRNA2T00032017001, GSBRNA2T00150881001, GSBRNA2T00100323001, GSBRNA2T00018891001, …	GSBRNA2T00127278001, GSBRNA2T00088435001, GSBRNA2T00127280001, GSBRNA2T00102276001, GSBRNA2T00082732001, GSBRNA2T00135542001, GSBRNA2T00111094001, GSBRNA2T00076995001, GSBRNA2T00102109001, GSBRNA2T00007327001, GSBRNA2T00134338001, GSBRNA2T00033899001, GSBRNA2T00144171001, GSBRNA2T00000270001, GSBRNA2T00066093001, GSBRNA2T00140892001, GSBRNA2T00132005001, GSBRNA2T00057287001, GSBRNA2T00142211001, …
GO:0045454	cell redox homeostasis	P	0.000635101	6.97123e-05	39	0.0150405	439	0.00763749	2554	59554	GSBRNA2T00143491001, GSBRNA2T00063993001, GSBRNA2T00028621001, GSBRNA2T00149314001, GSBRNA2T00122022001, GSBRNA2T00013754001, GSBRNA2T00121519001, GSBRNA2T00074957001, GSBRNA2T00048560001, GSBRNA2T00100048001, GSBRNA2T00000130001, GSBRNA2T00041341001, GSBRNA2T00069051001, GSBRNA2T00149026001, GSBRNA2T00065394001, GSBRNA2T00073021001, GSBRNA2T00063237001, GSBRNA2T00106211001, GSBRNA2T00127151001, …	GSBRNA2T00146506001, GSBRNA2T00098544001, GSBRNA2T00125003001, GSBRNA2T00143275001, GSBRNA2T00056523001, GSBRNA2T00124870001, GSBRNA2T00156974001, GSBRNA2T00073320001, GSBRNA2T00109154001, GSBRNA2T00120117001, GSBRNA2T00054823001, GSBRNA2T00142728001, GSBRNA2T00157944001, GSBRNA2T00118937001, GSBRNA2T00010621001, GSBRNA2T00154884001, GSBRNA2T00052034001, GSBRNA2T00156228001, GSBRNA2T00084620001, …
GO:0009106	lipoate metabolic process	P	4.16479e-17	1.42975e-18	38	0.0146548	122	0.00255648	2555	59871	GSBRNA2T00151596001, GSBRNA2T00109912001, GSBRNA2T00047845001, GSBRNA2T00094491001, GSBRNA2T00112411001, GSBRNA2T00108101001, GSBRNA2T00074279001, GSBRNA2T00157845001, GSBRNA2T00099128001, GSBRNA2T00002263001, GSBRNA2T00028108001, GSBRNA2T00124362001, GSBRNA2T00136999001, GSBRNA2T00150881001, GSBRNA2T00155661001, GSBRNA2T00100323001, GSBRNA2T00034001001, GSBRNA2T00091196001, GSBRNA2T00087850001, …	GSBRNA2T00028361001, GSBRNA2T00020045001, GSBRNA2T00000815001, GSBRNA2T00136959001, GSBRNA2T00049457001, GSBRNA2T00104755001, GSBRNA2T00130387001, GSBRNA2T00150255001, GSBRNA2T00103601001, GSBRNA2T00117884001, GSBRNA2T00050738001, GSBRNA2T00130406001, GSBRNA2T00137643001, GSBRNA2T00113997001, GSBRNA2T00002261001, GSBRNA2T00034385001, GSBRNA2T00143662001, GSBRNA2T00153493001, GSBRNA2T00059280001, …
GO:0015996	chlorophyll catabolic process	P	2.60861e-13	1.07521e-14	37	0.0142692	159	0.00313169	2556	59834	GSBRNA2T00143292001, GSBRNA2T00011126001, GSBRNA2T00014136001, GSBRNA2T00054883001, GSBRNA2T00071227001, GSBRNA2T00043219001, GSBRNA2T00099640001, GSBRNA2T00032843001, GSBRNA2T00136287001, GSBRNA2T00112691001, GSBRNA2T00103199001, GSBRNA2T00111241001, GSBRNA2T00151521001, GSBRNA2T00102008001, GSBRNA2T00064776001, GSBRNA2T00127475001, GSBRNA2T00094485001, GSBRNA2T00003731001, GSBRNA2T00064137001, …	GSBRNA2T00000729001, GSBRNA2T00067247001, GSBRNA2T00005246001, GSBRNA2T00095123001, GSBRNA2T00012444001, GSBRNA2T00107419001, GSBRNA2T00022524001, GSBRNA2T00154982001, GSBRNA2T00069812001, GSBRNA2T00107294001, GSBRNA2T00054015001, GSBRNA2T00053125001, GSBRNA2T00151517001, GSBRNA2T00114620001, GSBRNA2T00002751001, GSBRNA2T00129529001, GSBRNA2T00040002001, GSBRNA2T00023031001, GSBRNA2T00059437001, …
GO:0032880	regulation of protein localization	P	6.13962e-12	2.83755e-13	34	0.0131122	151	0.00295593	2559	59842	GSBRNA2T00079216001, GSBRNA2T00143515001, GSBRNA2T00042826001, GSBRNA2T00062599001, GSBRNA2T00064348001, GSBRNA2T00004100001, GSBRNA2T00069017001, GSBRNA2T00015850001, GSBRNA2T00030713001, GSBRNA2T00116903001, GSBRNA2T00155432001, GSBRNA2T00000820001, GSBRNA2T00098656001, GSBRNA2T00064691001, GSBRNA2T00096605001, GSBRNA2T00084263001, GSBRNA2T00082326001, GSBRNA2T00117722001, GSBRNA2T00047470001, …	GSBRNA2T00102276001, GSBRNA2T00126833001, GSBRNA2T00031388001, GSBRNA2T00121982001, GSBRNA2T00156355001, GSBRNA2T00155299001, GSBRNA2T00103974001, GSBRNA2T00092008001, GSBRNA2T00117024001, GSBRNA2T00048888001, GSBRNA2T00148367001, GSBRNA2T00138023001, GSBRNA2T00048587001, GSBRNA2T00132772001, GSBRNA2T00007602001, GSBRNA2T00135952001, GSBRNA2T00033899001, GSBRNA2T00124712001, GSBRNA2T00050767001, …
GO:0042631	cellular response to water deprivation	P	9.50181e-07	6.99889e-08	33	0.0127266	245	0.00444189	2560	59748	GSBRNA2T00037316001, GSBRNA2T00093773001, GSBRNA2T00113061001, GSBRNA2T00033361001, GSBRNA2T00131894001, GSBRNA2T00039921001, GSBRNA2T00154986001, GSBRNA2T00084355001, GSBRNA2T00065327001, GSBRNA2T00089307001, GSBRNA2T00156179001, GSBRNA2T00023690001, GSBRNA2T00082086001, GSBRNA2T00124391001, GSBRNA2T00117904001, GSBRNA2T00108522001, GSBRNA2T00058482001, GSBRNA2T00058243001, GSBRNA2T00104525001, …	GSBRNA2T00128309001, GSBRNA2T00109549001, GSBRNA2T00146827001, GSBRNA2T00042610001, GSBRNA2T00129904001, GSBRNA2T00003065001, GSBRNA2T00055169001, GSBRNA2T00136544001, GSBRNA2T00129154001, GSBRNA2T00044471001, GSBRNA2T00066572001, GSBRNA2T00135734001, GSBRNA2T00150086001, GSBRNA2T00057957001, GSBRNA2T00070575001, GSBRNA2T00114712001, GSBRNA2T00056826001, GSBRNA2T00141419001, GSBRNA2T00151973001, …
GO:0042335	cuticle development	P	2.38419e-11	1.16812e-12	32	0.0123409	141	0.0027642	2561	59852	GSBRNA2T00154480001, GSBRNA2T00058275001, GSBRNA2T00020989001, GSBRNA2T00052803001, GSBRNA2T00065074001, GSBRNA2T00150570001, GSBRNA2T00074279001, GSBRNA2T00127608001, GSBRNA2T00065129001, GSBRNA2T00056376001, GSBRNA2T00054766001, GSBRNA2T00124362001, GSBRNA2T00144898001, GSBRNA2T00138964001, GSBRNA2T00111565001, GSBRNA2T00064062001, GSBRNA2T00033515001, GSBRNA2T00044749001, GSBRNA2T00058243001, …	GSBRNA2T00025181001, GSBRNA2T00073183001, GSBRNA2T00089921001, GSBRNA2T00092591001, GSBRNA2T00150633001, GSBRNA2T00062081001, GSBRNA2T00103601001, GSBRNA2T00112150001, GSBRNA2T00090796001, GSBRNA2T00009440001, GSBRNA2T00017026001, GSBRNA2T00143662001, GSBRNA2T00015086001, GSBRNA2T00090862001, GSBRNA2T00054038001, GSBRNA2T00058111001, GSBRNA2T00152969001, GSBRNA2T00115900001, GSBRNA2T00029563001, …
GO:0006013	mannose metabolic process	P	1.51375e-07	9.9728e-09	31	0.0119553	200	0.00369092	2562	59793	GSBRNA2T00071053001, GSBRNA2T00108101001, GSBRNA2T00102586001, GSBRNA2T00139319001, GSBRNA2T00059295001, GSBRNA2T00028108001, GSBRNA2T00030031001, GSBRNA2T00033364001, GSBRNA2T00136999001, GSBRNA2T00150881001, GSBRNA2T00156033001, GSBRNA2T00110231001, GSBRNA2T00037141001, GSBRNA2T00054544001, GSBRNA2T00100323001, GSBRNA2T00018891001, GSBRNA2T00102204001, GSBRNA2T00126316001, GSBRNA2T00042189001, …	GSBRNA2T00077201001, GSBRNA2T00102631001, GSBRNA2T00123349001, GSBRNA2T00149578001, GSBRNA2T00025195001, GSBRNA2T00050729001, GSBRNA2T00001926001, GSBRNA2T00072069001, GSBRNA2T00049185001, GSBRNA2T00098992001, GSBRNA2T00126364001, GSBRNA2T00031981001, GSBRNA2T00024448001, GSBRNA2T00110412001, GSBRNA2T00150161001, GSBRNA2T00155190001, GSBRNA2T00025498001, GSBRNA2T00157423001, GSBRNA2T00148613001, …
GO:0008361	regulation of cell size	P	5.10844e-07	3.63227e-08	31	0.0119553	213	0.00389864	2562	59780	GSBRNA2T00021499001, GSBRNA2T00042845001, GSBRNA2T00020989001, GSBRNA2T00094716001, GSBRNA2T00065074001, GSBRNA2T00082358001, GSBRNA2T00057379001, GSBRNA2T00039660001, GSBRNA2T00057072001, GSBRNA2T00059196001, GSBRNA2T00047346001, GSBRNA2T00031970001, GSBRNA2T00132514001, GSBRNA2T00010484001, GSBRNA2T00044749001, GSBRNA2T00015174001, GSBRNA2T00000690001, GSBRNA2T00017965001, GSBRNA2T00104894001, …	GSBRNA2T00033160001, GSBRNA2T00150694001, GSBRNA2T00134569001, GSBRNA2T00141649001, GSBRNA2T00155963001, GSBRNA2T00046211001, GSBRNA2T00091379001, GSBRNA2T00061010001, GSBRNA2T00157938001, GSBRNA2T00022135001, GSBRNA2T00148923001, GSBRNA2T00060160001, GSBRNA2T00127626001, GSBRNA2T00011648001, GSBRNA2T00046051001, GSBRNA2T00005395001, GSBRNA2T00073762001, GSBRNA2T00111755001, GSBRNA2T00047383001, …
GO:0006566	threonine metabolic process	P	2.18369e-06	1.69581e-07	31	0.0119553	230	0.00417026	2562	59763	GSBRNA2T00113061001, GSBRNA2T00130228001, GSBRNA2T00063691001, GSBRNA2T00122769001, GSBRNA2T00057379001, GSBRNA2T00012266001, GSBRNA2T00057072001, GSBRNA2T00009433001, GSBRNA2T00149960001, GSBRNA2T00047346001, GSBRNA2T00079579001, GSBRNA2T00124391001, GSBRNA2T00117904001, GSBRNA2T00015174001, GSBRNA2T00073054001, GSBRNA2T00154972001, GSBRNA2T00121192001, GSBRNA2T00016592001, GSBRNA2T00095799001, …	GSBRNA2T00144944001, GSBRNA2T00076197001, GSBRNA2T00143676001, GSBRNA2T00007616001, GSBRNA2T00056523001, GSBRNA2T00015072001, GSBRNA2T00079142001, GSBRNA2T00052509001, GSBRNA2T00031483001, GSBRNA2T00028862001, GSBRNA2T00048994001, GSBRNA2T00035765001, GSBRNA2T00031643001, GSBRNA2T00030730001, GSBRNA2T00045040001, GSBRNA2T00017109001, GSBRNA2T00035438001, GSBRNA2T00013308001, GSBRNA2T00088673001, …
GO:0006569	tryptophan catabolic process	P	1.36759e-05	1.16536e-06	31	0.0119553	254	0.00455373	2562	59739	GSBRNA2T00098750001, GSBRNA2T00042912001, GSBRNA2T00154839001, GSBRNA2T00131894001, GSBRNA2T00128349001, GSBRNA2T00042377001, GSBRNA2T00086154001, GSBRNA2T00009781001, GSBRNA2T00115679001, GSBRNA2T00154875001, GSBRNA2T00102833001, GSBRNA2T00062145001, GSBRNA2T00080111001, GSBRNA2T00091620001, GSBRNA2T00002579001, GSBRNA2T00117640001, GSBRNA2T00099236001, GSBRNA2T00042164001, GSBRNA2T00074154001, …	GSBRNA2T00136281001, GSBRNA2T00055232001, GSBRNA2T00044975001, GSBRNA2T00072992001, GSBRNA2T00001422001, GSBRNA2T00025441001, GSBRNA2T00091483001, GSBRNA2T00147717001, GSBRNA2T00059280001, GSBRNA2T00072338001, GSBRNA2T00044362001, GSBRNA2T00076071001, GSBRNA2T00070621001, GSBRNA2T00032688001, GSBRNA2T00138937001, GSBRNA2T00133249001, GSBRNA2T00004728001, GSBRNA2T00129452001, GSBRNA2T00080172001, …
GO:0009269	response to desiccation	P	1.64765e-13	6.60817e-15	30	0.0115696	97	0.00202921	2563	59896	GSBRNA2T00087142001, GSBRNA2T00042845001, GSBRNA2T00074623001, GSBRNA2T00000687001, GSBRNA2T00034514001, GSBRNA2T00106508001, GSBRNA2T00120429001, GSBRNA2T00099128001, GSBRNA2T00036248001, GSBRNA2T00031970001, GSBRNA2T00089307001, GSBRNA2T00082361001, GSBRNA2T00010484001, GSBRNA2T00108522001, GSBRNA2T00050633001, GSBRNA2T00063312001, GSBRNA2T00146637001, GSBRNA2T00047743001, GSBRNA2T00098451001, …	GSBRNA2T00034218001, GSBRNA2T00082765001, GSBRNA2T00142196001, GSBRNA2T00126913001, GSBRNA2T00059812001, GSBRNA2T00073824001, GSBRNA2T00022023001, GSBRNA2T00113704001, GSBRNA2T00049001001, GSBRNA2T00139022001, GSBRNA2T00034359001, GSBRNA2T00150086001, GSBRNA2T00046211001, GSBRNA2T00014798001, GSBRNA2T00004941001, GSBRNA2T00053741001, GSBRNA2T00133393001, GSBRNA2T00102742001, GSBRNA2T00153267001, …
GO:0006655	phosphatidylglycerol biosynthetic process	P	1.38083e-06	1.03704e-07	30	0.0115696	212	0.00386668	2563	59781	GSBRNA2T00156720001, GSBRNA2T00131336001, GSBRNA2T00019486001, GSBRNA2T00020989001, GSBRNA2T00109912001, GSBRNA2T00047845001, GSBRNA2T00065074001, GSBRNA2T00043045001, GSBRNA2T00107809001, GSBRNA2T00099126001, GSBRNA2T00002263001, GSBRNA2T00011270001, GSBRNA2T00111293001, GSBRNA2T00132145001, GSBRNA2T00089638001, GSBRNA2T00003310001, GSBRNA2T00151660001, GSBRNA2T00143566001, GSBRNA2T00080823001, …	GSBRNA2T00020045001, GSBRNA2T00104755001, GSBRNA2T00142895001, GSBRNA2T00107179001, GSBRNA2T00055203001, GSBRNA2T00005538001, GSBRNA2T00028214001, GSBRNA2T00112485001, GSBRNA2T00075822001, GSBRNA2T00128396001, GSBRNA2T00029116001, GSBRNA2T00087324001, GSBRNA2T00098774001, GSBRNA2T00057287001, GSBRNA2T00051218001, GSBRNA2T00143166001, GSBRNA2T00056455001, GSBRNA2T00104566001, GSBRNA2T00027811001, …
GO:0009740	gibberellic acid mediated signaling pathway	P	0.000178153	1.76748e-05	30	0.0115696	278	0.00492123	2563	59715	GSBRNA2T00143515001, GSBRNA2T00015003001, GSBRNA2T00021499001, GSBRNA2T00042826001, GSBRNA2T00083691001, GSBRNA2T00004996001, GSBRNA2T00082358001, GSBRNA2T00027001001, GSBRNA2T00155074001, GSBRNA2T00069017001, GSBRNA2T00038601001, GSBRNA2T00099688001, GSBRNA2T00057839001, GSBRNA2T00054988001, GSBRNA2T00068371001, GSBRNA2T00102831001, GSBRNA2T00000690001, GSBRNA2T00117722001, GSBRNA2T00074154001, …	GSBRNA2T00144405001, GSBRNA2T00121552001, GSBRNA2T00121472001, GSBRNA2T00108986001, GSBRNA2T00058108001, GSBRNA2T00076094001, GSBRNA2T00143275001, GSBRNA2T00056334001, GSBRNA2T00126266001, GSBRNA2T00059537001, GSBRNA2T00136842001, GSBRNA2T00149773001, GSBRNA2T00148321001, GSBRNA2T00001502001, GSBRNA2T00000979001, GSBRNA2T00093446001, GSBRNA2T00149320001, GSBRNA2T00032103001, GSBRNA2T00119490001, …
GO:0010150	leaf senescence	P	0.00159514	0.000186611	30	0.0115696	316	0.00552839	2563	59677	GSBRNA2T00011126001, GSBRNA2T00155196001, GSBRNA2T00121174001, GSBRNA2T00092222001, GSBRNA2T00003340001, GSBRNA2T00052524001, GSBRNA2T00108704001, GSBRNA2T00104236001, GSBRNA2T00023690001, GSBRNA2T00158205001, GSBRNA2T00129911001, GSBRNA2T00027372001, GSBRNA2T00028746001, GSBRNA2T00158262001, GSBRNA2T00120845001, GSBRNA2T00084832001, GSBRNA2T00018769001, GSBRNA2T00110208001, GSBRNA2T00135690001, …	GSBRNA2T00017391001, GSBRNA2T00056495001, GSBRNA2T00123544001, GSBRNA2T00063649001, GSBRNA2T00048907001, GSBRNA2T00146827001, GSBRNA2T00093498001, GSBRNA2T00086806001, GSBRNA2T00106959001, GSBRNA2T00057115001, GSBRNA2T00025057001, GSBRNA2T00080904001, GSBRNA2T00154982001, GSBRNA2T00157623001, GSBRNA2T00036896001, GSBRNA2T00054908001, GSBRNA2T00052509001, GSBRNA2T00000314001, GSBRNA2T00033532001, …
GO:0000038	very long-chain fatty acid metabolic process	P	1.71576e-08	1.03125e-09	29	0.011184	158	0.00298789	2564	59835	GSBRNA2T00058275001, GSBRNA2T00020989001, GSBRNA2T00052803001, GSBRNA2T00065074001, GSBRNA2T00150570001, GSBRNA2T00074279001, GSBRNA2T00127608001, GSBRNA2T00054766001, GSBRNA2T00124362001, GSBRNA2T00144898001, GSBRNA2T00138964001, GSBRNA2T00111565001, GSBRNA2T00064062001, GSBRNA2T00033515001, GSBRNA2T00044749001, GSBRNA2T00058243001, GSBRNA2T00083427001, GSBRNA2T00017965001, GSBRNA2T00109309001, …	GSBRNA2T00025181001, GSBRNA2T00073183001, GSBRNA2T00092591001, GSBRNA2T00062081001, GSBRNA2T00103601001, GSBRNA2T00090796001, GSBRNA2T00038756001, GSBRNA2T00009440001, GSBRNA2T00143662001, GSBRNA2T00045547001, GSBRNA2T00015086001, GSBRNA2T00090862001, GSBRNA2T00054038001, GSBRNA2T00058111001, GSBRNA2T00152969001, GSBRNA2T00076664001, GSBRNA2T00043039001, GSBRNA2T00099620001, GSBRNA2T00071033001, …
GO:0006000	fructose metabolic process	P	1.1719e-06	8.73622e-08	29	0.011184	198	0.00362701	2564	59795	GSBRNA2T00071053001, GSBRNA2T00108101001, GSBRNA2T00102586001, GSBRNA2T00059295001, GSBRNA2T00028108001, GSBRNA2T00030031001, GSBRNA2T00033364001, GSBRNA2T00136999001, GSBRNA2T00150881001, GSBRNA2T00156033001, GSBRNA2T00110231001, GSBRNA2T00037141001, GSBRNA2T00054544001, GSBRNA2T00100323001, GSBRNA2T00018891001, GSBRNA2T00102204001, GSBRNA2T00126316001, GSBRNA2T00042189001, GSBRNA2T00104466001, …	GSBRNA2T00077201001, GSBRNA2T00102631001, GSBRNA2T00081657001, GSBRNA2T00123349001, GSBRNA2T00149578001, GSBRNA2T00025195001, GSBRNA2T00050729001, GSBRNA2T00001926001, GSBRNA2T00072069001, GSBRNA2T00049185001, GSBRNA2T00098992001, GSBRNA2T00126364001, GSBRNA2T00031981001, GSBRNA2T00024448001, GSBRNA2T00110412001, GSBRNA2T00150161001, GSBRNA2T00155190001, GSBRNA2T00025498001, GSBRNA2T00157423001, …
GO:0009749	response to glucose	P	0.00891945	0.00123769	27	0.0104126	306	0.00532068	2566	59687	GSBRNA2T00132297001, GSBRNA2T00055389001, GSBRNA2T00078068001, GSBRNA2T00059297001, GSBRNA2T00144297001, GSBRNA2T00076479001, GSBRNA2T00038834001, GSBRNA2T00091530001, GSBRNA2T00140115001, GSBRNA2T00095271001, GSBRNA2T00079475001, GSBRNA2T00056047001, GSBRNA2T00110696001, GSBRNA2T00091196001, GSBRNA2T00068371001, GSBRNA2T00092908001, GSBRNA2T00026383001, GSBRNA2T00055061001, GSBRNA2T00088488001, …	GSBRNA2T00094365001, GSBRNA2T00076174001, GSBRNA2T00019085001, GSBRNA2T00022306001, GSBRNA2T00012859001, GSBRNA2T00120370001, GSBRNA2T00140203001, GSBRNA2T00004253001, GSBRNA2T00136040001, GSBRNA2T00101764001, GSBRNA2T00134741001, GSBRNA2T00114357001, GSBRNA2T00016219001, GSBRNA2T00096867001, GSBRNA2T00046681001, GSBRNA2T00021737001, GSBRNA2T00069970001, GSBRNA2T00068501001, GSBRNA2T00013308001, …
GO:0016556	mRNA modification	P	0.00826063	0.00113801	25	0.00964134	276	0.00480938	2568	59717	GSBRNA2T00094067001, GSBRNA2T00150526001, GSBRNA2T00147165001, GSBRNA2T00107754001, GSBRNA2T00052772001, GSBRNA2T00053635001, GSBRNA2T00108704001, GSBRNA2T00141496001, GSBRNA2T00126920001, GSBRNA2T00056439001, GSBRNA2T00131381001, GSBRNA2T00077439001, GSBRNA2T00015245001, GSBRNA2T00110208001, GSBRNA2T00148707001, GSBRNA2T00037497001, GSBRNA2T00044400001, GSBRNA2T00068476001, GSBRNA2T00064123001, …	GSBRNA2T00111829001, GSBRNA2T00105301001, GSBRNA2T00126701001, GSBRNA2T00075662001, GSBRNA2T00103172001, GSBRNA2T00131319001, GSBRNA2T00123756001, GSBRNA2T00154357001, GSBRNA2T00039938001, GSBRNA2T00012504001, GSBRNA2T00008530001, GSBRNA2T00112657001, GSBRNA2T00135396001, GSBRNA2T00119947001, GSBRNA2T00015317001, GSBRNA2T00086514001, GSBRNA2T00003133001, GSBRNA2T00009947001, GSBRNA2T00022622001, …
GO:0010017	red or far-red light signaling pathway	P	0.00529682	0.000706752	21	0.00809873	209	0.00367494	2572	59784	GSBRNA2T00082326001, GSBRNA2T00016668001, GSBRNA2T00017262001, GSBRNA2T00032340001, GSBRNA2T00018906001, GSBRNA2T00121872001, GSBRNA2T00060034001, GSBRNA2T00139859001, GSBRNA2T00057307001, GSBRNA2T00100449001, GSBRNA2T00055987001, GSBRNA2T00143233001, GSBRNA2T00096918001, GSBRNA2T00075487001, GSBRNA2T00139104001, GSBRNA2T00092332001, GSBRNA2T00030716001, GSBRNA2T00067748001, GSBRNA2T00018428001, …	GSBRNA2T00142413001, GSBRNA2T00136390001, GSBRNA2T00005114001, GSBRNA2T00083867001, GSBRNA2T00075014001, GSBRNA2T00075278001, GSBRNA2T00028885001, GSBRNA2T00009242001, GSBRNA2T00150476001, GSBRNA2T00149653001, GSBRNA2T00147953001, GSBRNA2T00009873001, GSBRNA2T00152731001, GSBRNA2T00136503001, GSBRNA2T00137307001, GSBRNA2T00085922001, GSBRNA2T00081639001, GSBRNA2T00143332001, GSBRNA2T00114029001, …
GO:0031408	oxylipin biosynthetic process	P	7.50106e-05	7.12522e-06	20	0.00771307	135	0.00247659	2573	59858	GSBRNA2T00143566001, GSBRNA2T00080823001, GSBRNA2T00109912001, GSBRNA2T00047845001, GSBRNA2T00044680001, GSBRNA2T00074279001, GSBRNA2T00132137001, GSBRNA2T00059297001, GSBRNA2T00099128001, GSBRNA2T00155894001, GSBRNA2T00124362001, GSBRNA2T00011113001, GSBRNA2T00037486001, GSBRNA2T00098834001, GSBRNA2T00003039001, GSBRNA2T00034001001, GSBRNA2T00091196001, GSBRNA2T00087850001, GSBRNA2T00113613001, …	GSBRNA2T00020045001, GSBRNA2T00004654001, GSBRNA2T00067333001, GSBRNA2T00104755001, GSBRNA2T00130387001, GSBRNA2T00141982001, GSBRNA2T00103601001, GSBRNA2T00137643001, GSBRNA2T00113997001, GSBRNA2T00016222001, GSBRNA2T00143662001, GSBRNA2T00153493001, GSBRNA2T00083824001, GSBRNA2T00082642001, GSBRNA2T00040971001, GSBRNA2T00080243001, GSBRNA2T00123673001, GSBRNA2T00075822001, GSBRNA2T00062114001, …
GO:0034219	carbohydrate transmembrane transport	P	0.000402571	4.2802e-05	20	0.00771307	155	0.00279615	2573	59838	GSBRNA2T00091710001, GSBRNA2T00102789001, GSBRNA2T00135690001, GSBRNA2T00105293001, GSBRNA2T00057113001, GSBRNA2T00147451001, GSBRNA2T00069239001, GSBRNA2T00025720001, GSBRNA2T00138534001, GSBRNA2T00019217001, GSBRNA2T00104236001, GSBRNA2T00133443001, GSBRNA2T00129911001, GSBRNA2T00112098001, GSBRNA2T00010651001, GSBRNA2T00057402001, GSBRNA2T00121664001, GSBRNA2T00054692001, GSBRNA2T00128560001, …	GSBRNA2T00058596001, GSBRNA2T00133676001, GSBRNA2T00120530001, GSBRNA2T00057828001, GSBRNA2T00022788001, GSBRNA2T00083437001, GSBRNA2T00041374001, GSBRNA2T00130098001, GSBRNA2T00153415001, GSBRNA2T00137915001, GSBRNA2T00121389001, GSBRNA2T00009932001, GSBRNA2T00047204001, GSBRNA2T00104817001, GSBRNA2T00081929001, GSBRNA2T00123438001, GSBRNA2T00140533001, GSBRNA2T00061614001, GSBRNA2T00029422001, …
GO:0046487	glyoxylate metabolic process	P	0.00474094	0.000618361	20	0.00771307	189	0.0033394	2573	59804	GSBRNA2T00143566001, GSBRNA2T00080823001, GSBRNA2T00052761001, GSBRNA2T00112745001, GSBRNA2T00113061001, GSBRNA2T00112737001, GSBRNA2T00011400001, GSBRNA2T00077410001, GSBRNA2T00114576001, GSBRNA2T00102586001, GSBRNA2T00053211001, GSBRNA2T00153794001, GSBRNA2T00010143001, GSBRNA2T00114447001, GSBRNA2T00108243001, GSBRNA2T00124391001, GSBRNA2T00117904001, GSBRNA2T00114439001, GSBRNA2T00102092001, …	GSBRNA2T00053160001, GSBRNA2T00097545001, GSBRNA2T00136195001, GSBRNA2T00102631001, GSBRNA2T00154216001, GSBRNA2T00110647001, GSBRNA2T00113865001, GSBRNA2T00078888001, GSBRNA2T00032916001, GSBRNA2T00080570001, GSBRNA2T00074605001, GSBRNA2T00016139001, GSBRNA2T00154999001, GSBRNA2T00142728001, GSBRNA2T00032585001, GSBRNA2T00009351001, GSBRNA2T00114179001, GSBRNA2T00035438001, GSBRNA2T00006477001, …
GO:0006022	aminoglycan metabolic process	P	0.00834571	0.00115065	20	0.00771307	203	0.0035631	2573	59790	GSBRNA2T00011687001, GSBRNA2T00031801001, GSBRNA2T00042845001, GSBRNA2T00149261001, GSBRNA2T00089988001, GSBRNA2T00077543001, GSBRNA2T00104720001, GSBRNA2T00004100001, GSBRNA2T00103452001, GSBRNA2T00114639001, GSBRNA2T00065953001, GSBRNA2T00031970001, GSBRNA2T00140115001, GSBRNA2T00010484001, GSBRNA2T00003760001, GSBRNA2T00087962001, GSBRNA2T00039639001, GSBRNA2T00091196001, GSBRNA2T00092908001, …	GSBRNA2T00139054001, GSBRNA2T00126879001, GSBRNA2T00077253001, GSBRNA2T00060738001, GSBRNA2T00011814001, GSBRNA2T00050295001, GSBRNA2T00154575001, GSBRNA2T00025836001, GSBRNA2T00101764001, GSBRNA2T00126272001, GSBRNA2T00053102001, GSBRNA2T00114357001, GSBRNA2T00048186001, GSBRNA2T00021548001, GSBRNA2T00129452001, GSBRNA2T00150613001, GSBRNA2T00139059001, GSBRNA2T00110482001, GSBRNA2T00118404001, …
GO:0010196	nonphotochemical quenching	P	1.18228e-17	4.00618e-19	18	0.00694177	9	0.000431406	2575	59984	GSBRNA2T00002315001, GSBRNA2T00057907001, GSBRNA2T00018506001, GSBRNA2T00028150001, GSBRNA2T00018282001, GSBRNA2T00008021001, GSBRNA2T00084982001, GSBRNA2T00059815001, GSBRNA2T00145627001, GSBRNA2T00151620001, GSBRNA2T00139749001, GSBRNA2T00151448001, GSBRNA2T00100902001, GSBRNA2T00060356001, GSBRNA2T00054222001, GSBRNA2T00136666001, GSBRNA2T00039690001, GSBRNA2T00119862001	GSBRNA2T00073419001, GSBRNA2T00067525001, GSBRNA2T00022719001, GSBRNA2T00076904001, GSBRNA2T00103066001, GSBRNA2T00053182001, GSBRNA2T00030404001, GSBRNA2T00124442001, GSBRNA2T00090944001
GO:0019762	glucosinolate catabolic process	P	2.26079e-05	1.98173e-06	17	0.00655611	90	0.00170965	2576	59903	GSBRNA2T00028767001, GSBRNA2T00123305001, GSBRNA2T00076064001, GSBRNA2T00082393001, GSBRNA2T00092222001, GSBRNA2T00123308001, GSBRNA2T00003340001, GSBRNA2T00124767001, GSBRNA2T00062364001, GSBRNA2T00027372001, GSBRNA2T00021238001, GSBRNA2T00007757001, GSBRNA2T00123312001, GSBRNA2T00104767001, GSBRNA2T00045150001, GSBRNA2T00158262001, GSBRNA2T00155231001	GSBRNA2T00155234001, GSBRNA2T00063649001, GSBRNA2T00083372001, GSBRNA2T00137524001, GSBRNA2T00070985001, GSBRNA2T00098412001, GSBRNA2T00048699001, GSBRNA2T00091634001, GSBRNA2T00029832001, GSBRNA2T00103361001, GSBRNA2T00002245001, GSBRNA2T00072690001, GSBRNA2T00031888001, GSBRNA2T00041412001, GSBRNA2T00063119001, GSBRNA2T00007357001, GSBRNA2T00063121001, GSBRNA2T00150759001, GSBRNA2T00147114001, …
GO:0009583	detection of light stimulus	P	0.00388056	0.000495794	17	0.00655611	147	0.00262039	2576	59846	GSBRNA2T00016668001, GSBRNA2T00118877001, GSBRNA2T00018906001, GSBRNA2T00121872001, GSBRNA2T00139859001, GSBRNA2T00057307001, GSBRNA2T00100449001, GSBRNA2T00055987001, GSBRNA2T00096918001, GSBRNA2T00075487001, GSBRNA2T00139104001, GSBRNA2T00092332001, GSBRNA2T00067748001, GSBRNA2T00018428001, GSBRNA2T00155661001, GSBRNA2T00096605001, GSBRNA2T00014520001	GSBRNA2T00142413001, GSBRNA2T00136390001, GSBRNA2T00033328001, GSBRNA2T00070308001, GSBRNA2T00072977001, GSBRNA2T00065123001, GSBRNA2T00005114001, GSBRNA2T00148491001, GSBRNA2T00075014001, GSBRNA2T00075278001, GSBRNA2T00028885001, GSBRNA2T00119452001, GSBRNA2T00150476001, GSBRNA2T00150868001, GSBRNA2T00101790001, GSBRNA2T00073128001, GSBRNA2T00061144001, GSBRNA2T00009873001, GSBRNA2T00124729001, …
GO:0010205	photoinhibition	P	9.94625e-13	4.29851e-14	16	0.00617046	17	0.000527274	2577	59976	GSBRNA2T00054097001, GSBRNA2T00081678001, GSBRNA2T00157790001, GSBRNA2T00015621001, GSBRNA2T00097862001, GSBRNA2T00044680001, GSBRNA2T00005668001, GSBRNA2T00151565001, GSBRNA2T00094536001, GSBRNA2T00134966001, GSBRNA2T00020487001, GSBRNA2T00048583001, GSBRNA2T00007599001, GSBRNA2T00046185001, GSBRNA2T00035359001, GSBRNA2T00016389001	GSBRNA2T00123819001, GSBRNA2T00062114001, GSBRNA2T00065747001, GSBRNA2T00146506001, GSBRNA2T00021832001, GSBRNA2T00065613001, GSBRNA2T00130387001, GSBRNA2T00147900001, GSBRNA2T00094109001, GSBRNA2T00104962001, GSBRNA2T00039960001, GSBRNA2T00013976001, GSBRNA2T00076098001, GSBRNA2T00015422001, GSBRNA2T00043342001, GSBRNA2T00071937001, GSBRNA2T00097278001
GO:0009638	phototropism	P	5.15891e-08	3.21536e-09	16	0.00617046	46	0.000990637	2577	59947	GSBRNA2T00077439001, GSBRNA2T00142139001, GSBRNA2T00046474001, GSBRNA2T00150282001, GSBRNA2T00037497001, GSBRNA2T00003138001, GSBRNA2T00139859001, GSBRNA2T00129019001, GSBRNA2T00123798001, GSBRNA2T00024508001, GSBRNA2T00052772001, GSBRNA2T00113448001, GSBRNA2T00048557001, GSBRNA2T00092332001, GSBRNA2T00067748001, GSBRNA2T00002759001	GSBRNA2T00019979001, GSBRNA2T00136390001, GSBRNA2T00096789001, GSBRNA2T00072977001, GSBRNA2T00018145001, GSBRNA2T00053213001, GSBRNA2T00036038001, GSBRNA2T00148363001, GSBRNA2T00024849001, GSBRNA2T00097732001, GSBRNA2T00114983001, GSBRNA2T00102060001, GSBRNA2T00134688001, GSBRNA2T00156170001, GSBRNA2T00154227001, GSBRNA2T00094351001, GSBRNA2T00154204001, GSBRNA2T00145300001, GSBRNA2T00019301001, …
GO:0042128	nitrate assimilation	P	1.69388e-06	1.30226e-07	16	0.00617046	63	0.00126226	2577	59930	GSBRNA2T00146496001, GSBRNA2T00066281001, GSBRNA2T00146497001, GSBRNA2T00080962001, GSBRNA2T00079962001, GSBRNA2T00144813001, GSBRNA2T00148400001, GSBRNA2T00063719001, GSBRNA2T00088147001, GSBRNA2T00065953001, GSBRNA2T00066326001, GSBRNA2T00156621001, GSBRNA2T00131836001, GSBRNA2T00111453001, GSBRNA2T00147913001, GSBRNA2T00099269001	GSBRNA2T00156359001, GSBRNA2T00117964001, GSBRNA2T00070224001, GSBRNA2T00143968001, GSBRNA2T00040314001, GSBRNA2T00147530001, GSBRNA2T00090998001, GSBRNA2T00048926001, GSBRNA2T00049790001, GSBRNA2T00135112001, GSBRNA2T00014276001, GSBRNA2T00101764001, GSBRNA2T00027975001, GSBRNA2T00068210001, GSBRNA2T00069447001, GSBRNA2T00133014001, GSBRNA2T00143939001, GSBRNA2T00066536001, GSBRNA2T00011326001, …
GO:0080028	nitrile biosynthetic process	P	1.5647e-06	1.19271e-07	15	0.00578481	54	0.00110248	2578	59939	GSBRNA2T00028767001, GSBRNA2T00123305001, GSBRNA2T00076064001, GSBRNA2T00082393001, GSBRNA2T00092222001, GSBRNA2T00123308001, GSBRNA2T00003340001, GSBRNA2T00124767001, GSBRNA2T00062364001, GSBRNA2T00027372001, GSBRNA2T00021238001, GSBRNA2T00007757001, GSBRNA2T00123312001, GSBRNA2T00158262001, GSBRNA2T00155231001	GSBRNA2T00155234001, GSBRNA2T00137524001, GSBRNA2T00098412001, GSBRNA2T00048699001, GSBRNA2T00091634001, GSBRNA2T00029832001, GSBRNA2T00072690001, GSBRNA2T00041412001, GSBRNA2T00147114001, GSBRNA2T00091416001, GSBRNA2T00074879001, GSBRNA2T00114244001, GSBRNA2T00098411001, GSBRNA2T00052846001, GSBRNA2T00088050001, GSBRNA2T00106865001, GSBRNA2T00114250001, GSBRNA2T00029831001, GSBRNA2T00081748001, …
GO:0006662	glycerol ether metabolic process	P	7.76653e-05	7.38601e-06	15	0.00578481	79	0.00150193	2578	59914	GSBRNA2T00065394001, GSBRNA2T00063237001, GSBRNA2T00106211001, GSBRNA2T00021129001, GSBRNA2T00063993001, GSBRNA2T00013754001, GSBRNA2T00121519001, GSBRNA2T00074957001, GSBRNA2T00035806001, GSBRNA2T00094000001, GSBRNA2T00089042001, GSBRNA2T00104897001, GSBRNA2T00103728001, GSBRNA2T00041341001, GSBRNA2T00011323001	GSBRNA2T00062377001, GSBRNA2T00059839001, GSBRNA2T00098544001, GSBRNA2T00098695001, GSBRNA2T00076168001, GSBRNA2T00020551001, GSBRNA2T00018568001, GSBRNA2T00109366001, GSBRNA2T00048964001, GSBRNA2T00120117001, GSBRNA2T00151324001, GSBRNA2T00057512001, GSBRNA2T00045633001, GSBRNA2T00129238001, GSBRNA2T00111668001, GSBRNA2T00136385001, GSBRNA2T00146570001, GSBRNA2T00157483001, GSBRNA2T00056578001, …
GO:0071483	cellular response to blue light	P	9.22407e-05	8.80289e-06	14	0.00539915	70	0.00134215	2579	59923	GSBRNA2T00016668001, GSBRNA2T00046474001, GSBRNA2T00118877001, GSBRNA2T00150282001, GSBRNA2T00009610001, GSBRNA2T00003138001, GSBRNA2T00018906001, GSBRNA2T00030513001, GSBRNA2T00103618001, GSBRNA2T00131886001, GSBRNA2T00129019001, GSBRNA2T00081921001, GSBRNA2T00014520001, GSBRNA2T00002759001	GSBRNA2T00048441001, GSBRNA2T00075341001, GSBRNA2T00095849001, GSBRNA2T00019851001, GSBRNA2T00147501001, GSBRNA2T00154745001, GSBRNA2T00149130001, GSBRNA2T00134665001, GSBRNA2T00022284001, GSBRNA2T00076319001, GSBRNA2T00003328001, GSBRNA2T00114983001, GSBRNA2T00134688001, GSBRNA2T00056225001, GSBRNA2T00009242001, GSBRNA2T00094351001, GSBRNA2T00145300001, GSBRNA2T00123134001, GSBRNA2T00045935001, …
GO:0009631	cold acclimation	P	0.00159668	0.000186968	14	0.00539915	96	0.00175758	2579	59897	GSBRNA2T00047743001, GSBRNA2T00017262001, GSBRNA2T00146509001, GSBRNA2T00143233001, GSBRNA2T00000982001, GSBRNA2T00027327001, GSBRNA2T00116903001, GSBRNA2T00075517001, GSBRNA2T00112350001, GSBRNA2T00089307001, GSBRNA2T00023690001, GSBRNA2T00030716001, GSBRNA2T00108522001, GSBRNA2T00050633001	GSBRNA2T00097568001, GSBRNA2T00109083001, GSBRNA2T00114434001, GSBRNA2T00121447001, GSBRNA2T00057494001, GSBRNA2T00001506001, GSBRNA2T00078047001, GSBRNA2T00103601001, GSBRNA2T00087767001, GSBRNA2T00155299001, GSBRNA2T00078290001, GSBRNA2T00086655001, GSBRNA2T00065429001, GSBRNA2T00065072001, GSBRNA2T00143662001, GSBRNA2T00077395001, GSBRNA2T00039261001, GSBRNA2T00113704001, GSBRNA2T00022665001, …
GO:0042549	photosystem II stabilization	P	1.7948e-13	7.25815e-15	13	0.0050135	5	0.000287604	2580	59988	GSBRNA2T00054097001, GSBRNA2T00081678001, GSBRNA2T00049186001, GSBRNA2T00097862001, GSBRNA2T00005668001, GSBRNA2T00134966001, GSBRNA2T00086780001, GSBRNA2T00043424001, GSBRNA2T00105117001, GSBRNA2T00046185001, GSBRNA2T00048562001, GSBRNA2T00035359001, GSBRNA2T00016389001	GSBRNA2T00032049001, GSBRNA2T00100159001, GSBRNA2T00105116001, GSBRNA2T00034093001, GSBRNA2T00014784001
GO:0009854	oxidative photosynthetic carbon pathway	P	9.35225e-08	6.09907e-09	13	0.0050135	28	0.000655099	2580	59965	GSBRNA2T00123713001, GSBRNA2T00113061001, GSBRNA2T00106065001, GSBRNA2T00067280001, GSBRNA2T00137626001, GSBRNA2T00137625001, GSBRNA2T00124391001, GSBRNA2T00117904001, GSBRNA2T00104789001, GSBRNA2T00102092001, GSBRNA2T00067279001, GSBRNA2T00053969001, GSBRNA2T00053968001	GSBRNA2T00058976001, GSBRNA2T00123674001, GSBRNA2T00104757001, GSBRNA2T00135020001, GSBRNA2T00106063001, GSBRNA2T00032623001, GSBRNA2T00054009001, GSBRNA2T00005252001, GSBRNA2T00090751001, GSBRNA2T00020528001, GSBRNA2T00132122001, GSBRNA2T00146238001, GSBRNA2T00090396001, GSBRNA2T00017143001, GSBRNA2T00099139001, GSBRNA2T00130304001, GSBRNA2T00067254001, GSBRNA2T00067252001, GSBRNA2T00071925001, …
GO:0009768	photosynthesis, light harvesting in photosystem I	P	2.82763e-12	1.27229e-13	12	0.00462784	5	0.000271626	2581	59988	GSBRNA2T00019358001, GSBRNA2T00122238001, GSBRNA2T00149261001, GSBRNA2T00108809001, GSBRNA2T00156246001, GSBRNA2T00077543001, GSBRNA2T00003760001, GSBRNA2T00129620001, GSBRNA2T00108932001, GSBRNA2T00098761001, GSBRNA2T00124554001, GSBRNA2T00100584001	GSBRNA2T00077104001, GSBRNA2T00095036001, GSBRNA2T00076226001, GSBRNA2T00043080001, GSBRNA2T00090030001
GO:0019464	glycine decarboxylation via glycine cleavage system	P	1.97469e-11	9.58715e-13	12	0.00462784	7	0.000303582	2581	59986	GSBRNA2T00130674001, GSBRNA2T00121192001, GSBRNA2T00156614001, GSBRNA2T00131189001, GSBRNA2T00111451001, GSBRNA2T00051735001, GSBRNA2T00016543001, GSBRNA2T00036599001, GSBRNA2T00139954001, GSBRNA2T00121621001, GSBRNA2T00150997001, GSBRNA2T00093575001	GSBRNA2T00132364001, GSBRNA2T00141267001, GSBRNA2T00141342001, GSBRNA2T00141888001, GSBRNA2T00140938001, GSBRNA2T00050275001, GSBRNA2T00045701001
GO:0009643	photosynthetic acclimation	P	2.48271e-09	1.4012e-10	12	0.00462784	14	0.000415428	2581	59979	GSBRNA2T00080861001, GSBRNA2T00014316001, GSBRNA2T00015124001, GSBRNA2T00091710001, GSBRNA2T00083401001, GSBRNA2T00117151001, GSBRNA2T00010651001, GSBRNA2T00054692001, GSBRNA2T00128560001, GSBRNA2T00012758001, GSBRNA2T00070534001, GSBRNA2T00054122001	GSBRNA2T00044461001, GSBRNA2T00001506001, GSBRNA2T00029422001, GSBRNA2T00001422001, GSBRNA2T00148776001, GSBRNA2T00118290001, GSBRNA2T00048022001, GSBRNA2T00141024001, GSBRNA2T00014318001, GSBRNA2T00047920001, GSBRNA2T00133177001, GSBRNA2T00015367001, GSBRNA2T00111573001, GSBRNA2T00016519001
GO:0009704	de-etiolation	P	6.73089e-06	5.51124e-07	12	0.00462784	37	0.000782923	2581	59956	GSBRNA2T00075487001, GSBRNA2T00037486001, GSBRNA2T00043266001, GSBRNA2T00139104001, GSBRNA2T00018930001, GSBRNA2T00018906001, GSBRNA2T00079448001, GSBRNA2T00100449001, GSBRNA2T00064348001, GSBRNA2T00113613001, GSBRNA2T00117849001, GSBRNA2T00084263001	GSBRNA2T00139134001, GSBRNA2T00001839001, GSBRNA2T00044478001, GSBRNA2T00083026001, GSBRNA2T00115443001, GSBRNA2T00061071001, GSBRNA2T00156098001, GSBRNA2T00113560001, GSBRNA2T00065032001, GSBRNA2T00053805001, GSBRNA2T00021546001, GSBRNA2T00108461001, GSBRNA2T00100340001, GSBRNA2T00024022001, GSBRNA2T00019305001, GSBRNA2T00088740001, GSBRNA2T00150868001, GSBRNA2T00111754001, GSBRNA2T00053314001, …
GO:1901401	regulation of tetrapyrrole metabolic process	P	0.00152163	0.000176828	12	0.00462784	72	0.00134215	2581	59921	GSBRNA2T00131886001, GSBRNA2T00084832001, GSBRNA2T00018769001, GSBRNA2T00061145001, GSBRNA2T00158205001, GSBRNA2T00098834001, GSBRNA2T00137511001, GSBRNA2T00003039001, GSBRNA2T00030513001, GSBRNA2T00068371001, GSBRNA2T00120845001, GSBRNA2T00155894001	GSBRNA2T00048441001, GSBRNA2T00075341001, GSBRNA2T00036155001, GSBRNA2T00105670001, GSBRNA2T00146611001, GSBRNA2T00082732001, GSBRNA2T00154982001, GSBRNA2T00007658001, GSBRNA2T00153791001, GSBRNA2T00101896001, GSBRNA2T00097549001, GSBRNA2T00056225001, GSBRNA2T00050602001, GSBRNA2T00151517001, GSBRNA2T00084743001, GSBRNA2T00114620001, GSBRNA2T00003725001, GSBRNA2T00094152001, GSBRNA2T00132705001, …
GO:0010025	wax biosynthetic process	P	0.00186541	0.000221751	12	0.00462784	74	0.00137411	2581	59919	GSBRNA2T00124362001, GSBRNA2T00113525001, GSBRNA2T00077502001, GSBRNA2T00064062001, GSBRNA2T00077110001, GSBRNA2T00052803001, GSBRNA2T00146977001, GSBRNA2T00074279001, GSBRNA2T00094695001, GSBRNA2T00065129001, GSBRNA2T00077055001, GSBRNA2T00114939001	GSBRNA2T00005108001, GSBRNA2T00025752001, GSBRNA2T00023112001, GSBRNA2T00062081001, GSBRNA2T00038172001, GSBRNA2T00142673001, GSBRNA2T00069778001, GSBRNA2T00121264001, GSBRNA2T00146157001, GSBRNA2T00017026001, GSBRNA2T00012781001, GSBRNA2T00021519001, GSBRNA2T00155522001, GSBRNA2T00003354001, GSBRNA2T00072443001, GSBRNA2T00003075001, GSBRNA2T00007296001, GSBRNA2T00148679001, GSBRNA2T00085384001, …
GO:0010206	photosystem II repair	P	6.74127e-08	4.2615e-09	11	0.00424219	16	0.000431406	2582	59977	GSBRNA2T00005136001, GSBRNA2T00089635001, GSBRNA2T00103680001, GSBRNA2T00048583001, GSBRNA2T00007599001, GSBRNA2T00001732001, GSBRNA2T00076748001, GSBRNA2T00024798001, GSBRNA2T00087563001, GSBRNA2T00003315001, GSBRNA2T00023567001	GSBRNA2T00016993001, GSBRNA2T00049217001, GSBRNA2T00113013001, GSBRNA2T00150356001, GSBRNA2T00131319001, GSBRNA2T00044925001, GSBRNA2T00067194001, GSBRNA2T00114278001, GSBRNA2T00134144001, GSBRNA2T00144609001, GSBRNA2T00107821001, GSBRNA2T00102109001, GSBRNA2T00120226001, GSBRNA2T00077888001, GSBRNA2T00038110001, GSBRNA2T00053054001
GO:0010189	vitamin E biosynthetic process	P	6.96963e-07	5.02532e-08	11	0.00424219	22	0.000527274	2582	59971	GSBRNA2T00050963001, GSBRNA2T00049331001, GSBRNA2T00017871001, GSBRNA2T00102738001, GSBRNA2T00103556001, GSBRNA2T00074720001, GSBRNA2T00132145001, GSBRNA2T00080916001, GSBRNA2T00099126001, GSBRNA2T00090917001, GSBRNA2T00091476001	GSBRNA2T00066877001, GSBRNA2T00052304001, GSBRNA2T00137787001, GSBRNA2T00064178001, GSBRNA2T00102821001, GSBRNA2T00067303001, GSBRNA2T00047788001, GSBRNA2T00031741001, GSBRNA2T00048214001, GSBRNA2T00152914001, GSBRNA2T00102396001, GSBRNA2T00136346001, GSBRNA2T00099865001, GSBRNA2T00007708001, GSBRNA2T00032032001, GSBRNA2T00051101001, GSBRNA2T00122127001, GSBRNA2T00077812001, GSBRNA2T00055009001, …
GO:0005986	sucrose biosynthetic process	P	0.00120506	0.000137228	11	0.00424219	59	0.00111846	2582	59934	GSBRNA2T00072498001, GSBRNA2T00051433001, GSBRNA2T00115248001, GSBRNA2T00126316001, GSBRNA2T00156033001, GSBRNA2T00141856001, GSBRNA2T00037141001, GSBRNA2T00006978001, GSBRNA2T00092805001, GSBRNA2T00147996001, GSBRNA2T00157325001	GSBRNA2T00129545001, GSBRNA2T00094365001, GSBRNA2T00103416001, GSBRNA2T00075089001, GSBRNA2T00036780001, GSBRNA2T00101000001, GSBRNA2T00140859001, GSBRNA2T00046768001, GSBRNA2T00046896001, GSBRNA2T00099500001, GSBRNA2T00150216001, GSBRNA2T00098939001, GSBRNA2T00059319001, GSBRNA2T00105843001, GSBRNA2T00154198001, GSBRNA2T00143079001, GSBRNA2T00074559001, GSBRNA2T00081377001, GSBRNA2T00081440001, …
GO:0046688	response to copper ion	P	0.000438707	4.70402e-05	10	0.00385654	42	0.000830857	2583	59951	GSBRNA2T00059581001, GSBRNA2T00022374001, GSBRNA2T00013887001, GSBRNA2T00106716001, GSBRNA2T00156874001, GSBRNA2T00116014001, GSBRNA2T00102847001, GSBRNA2T00022489001, GSBRNA2T00155218001, GSBRNA2T00056381001	GSBRNA2T00120366001, GSBRNA2T00155123001, GSBRNA2T00019333001, GSBRNA2T00045217001, GSBRNA2T00112358001, GSBRNA2T00057738001, GSBRNA2T00156678001, GSBRNA2T00116768001, GSBRNA2T00012509001, GSBRNA2T00008107001, GSBRNA2T00050645001, GSBRNA2T00012507001, GSBRNA2T00036113001, GSBRNA2T00049014001, GSBRNA2T00096620001, GSBRNA2T00036114001, GSBRNA2T00059208001, GSBRNA2T00103730001, GSBRNA2T00120292001, …
GO:0009970	cellular response to sulfate starvation	P	0.00125575	0.000143558	10	0.00385654	49	0.000942703	2583	59944	GSBRNA2T00007127001, GSBRNA2T00074688001, GSBRNA2T00032469001, GSBRNA2T00071509001, GSBRNA2T00102833001, GSBRNA2T00147937001, GSBRNA2T00130896001, GSBRNA2T00100048001, GSBRNA2T00000130001, GSBRNA2T00126684001	GSBRNA2T00043603001, GSBRNA2T00139459001, GSBRNA2T00146474001, GSBRNA2T00043215001, GSBRNA2T00036504001, GSBRNA2T00140987001, GSBRNA2T00047776001, GSBRNA2T00141452001, GSBRNA2T00042963001, GSBRNA2T00008091001, GSBRNA2T00090739001, GSBRNA2T00034695001, GSBRNA2T00088304001, GSBRNA2T00011668001, GSBRNA2T00046119001, GSBRNA2T00112340001, GSBRNA2T00011337001, GSBRNA2T00043214001, GSBRNA2T00148799001, …
GO:0006878	cellular copper ion homeostasis	P	5.92825e-05	5.53901e-06	9	0.00347088	24	0.000527274	2584	59969	GSBRNA2T00080682001, GSBRNA2T00050828001, GSBRNA2T00104894001, GSBRNA2T00098799001, GSBRNA2T00126288001, GSBRNA2T00076402001, GSBRNA2T00123783001, GSBRNA2T00119567001, GSBRNA2T00088792001	GSBRNA2T00023868001, GSBRNA2T00067680001, GSBRNA2T00121555001, GSBRNA2T00015222001, GSBRNA2T00073263001, GSBRNA2T00106206001, GSBRNA2T00115784001, GSBRNA2T00083232001, GSBRNA2T00017935001, GSBRNA2T00067679001, GSBRNA2T00131112001, GSBRNA2T00080645001, GSBRNA2T00104722001, GSBRNA2T00008520001, GSBRNA2T00090394001, GSBRNA2T00111677001, GSBRNA2T00137666001, GSBRNA2T00024202001, GSBRNA2T00024896001, …
GO:0071484	cellular response to light intensity	P	0.000238874	2.43093e-05	9	0.00347088	30	0.000623143	2584	59963	GSBRNA2T00097806001, GSBRNA2T00131886001, GSBRNA2T00127503001, GSBRNA2T00154997001, GSBRNA2T00130789001, GSBRNA2T00121295001, GSBRNA2T00039228001, GSBRNA2T00002509001, GSBRNA2T00030513001	GSBRNA2T00048441001, GSBRNA2T00075341001, GSBRNA2T00019333001, GSBRNA2T00045217001, GSBRNA2T00140505001, GSBRNA2T00065792001, GSBRNA2T00047415001, GSBRNA2T00056225001, GSBRNA2T00057239001, GSBRNA2T00076267001, GSBRNA2T00078803001, GSBRNA2T00122261001, GSBRNA2T00015212001, GSBRNA2T00065933001, GSBRNA2T00100545001, GSBRNA2T00135493001, GSBRNA2T00154727001, GSBRNA2T00035264001, GSBRNA2T00043604001, …
GO:0009772	photosynthetic electron transport in photosystem II	P	0.000354837	3.72932e-05	9	0.00347088	32	0.000655099	2584	59961	GSBRNA2T00151596001, GSBRNA2T00151416001, GSBRNA2T00118841001, GSBRNA2T00015652001, GSBRNA2T00094491001, GSBRNA2T00088704001, GSBRNA2T00096003001, GSBRNA2T00091196001, GSBRNA2T00157845001	GSBRNA2T00033137001, GSBRNA2T00009362001, GSBRNA2T00015402001, GSBRNA2T00043082001, GSBRNA2T00087268001, GSBRNA2T00112175001, GSBRNA2T00100834001, GSBRNA2T00153493001, GSBRNA2T00043092001, GSBRNA2T00119832001, GSBRNA2T00055117001, GSBRNA2T00040606001, GSBRNA2T00116735001, GSBRNA2T00067984001, GSBRNA2T00115361001, GSBRNA2T00155856001, GSBRNA2T00026857001, GSBRNA2T00009363001, GSBRNA2T00104380001, …
GO:0043446	cellular alkane metabolic process	P	0.00217012	0.000259904	9	0.00347088	43	0.000830857	2584	59950	GSBRNA2T00071509001, GSBRNA2T00102833001, GSBRNA2T00052803001, GSBRNA2T00130896001, GSBRNA2T00065129001, GSBRNA2T00100048001, GSBRNA2T00000130001, GSBRNA2T00114939001, GSBRNA2T00126684001	GSBRNA2T00132786001, GSBRNA2T00142010001, GSBRNA2T00062081001, GSBRNA2T00097501001, GSBRNA2T00006449001, GSBRNA2T00043215001, GSBRNA2T00112341001, GSBRNA2T00140987001, GSBRNA2T00151783001, GSBRNA2T00061189001, GSBRNA2T00114570001, GSBRNA2T00054982001, GSBRNA2T00132212001, GSBRNA2T00095706001, GSBRNA2T00047776001, GSBRNA2T00047774001, GSBRNA2T00135566001, GSBRNA2T00024154001, GSBRNA2T00027512001, …
GO:0050821	protein stabilization	P	0.000278482	2.88042e-05	8	0.00308523	23	0.000495318	2585	59970	GSBRNA2T00032502001, GSBRNA2T00125583001, GSBRNA2T00030716001, GSBRNA2T00095767001, GSBRNA2T00034711001, GSBRNA2T00098127001, GSBRNA2T00094685001, GSBRNA2T00074658001	GSBRNA2T00132008001, GSBRNA2T00120769001, GSBRNA2T00110207001, GSBRNA2T00153029001, GSBRNA2T00018751001, GSBRNA2T00040609001, GSBRNA2T00087265001, GSBRNA2T00019254001, GSBRNA2T00119709001, GSBRNA2T00060810001, GSBRNA2T00050798001, GSBRNA2T00099202001, GSBRNA2T00060816001, GSBRNA2T00146158001, GSBRNA2T00093739001, GSBRNA2T00004403001, GSBRNA2T00068556001, GSBRNA2T00086407001, GSBRNA2T00115909001, …
GO:0030104	water homeostasis	P	0.000547912	5.93371e-05	8	0.00308523	26	0.000543252	2585	59967	GSBRNA2T00008244001, GSBRNA2T00139294001, GSBRNA2T00092183001, GSBRNA2T00040464001, GSBRNA2T00094059001, GSBRNA2T00078057001, GSBRNA2T00063287001, GSBRNA2T00037283001	GSBRNA2T00101556001, GSBRNA2T00124648001, GSBRNA2T00126497001, GSBRNA2T00006075001, GSBRNA2T00105435001, GSBRNA2T00003040001, GSBRNA2T00046319001, GSBRNA2T00119167001, GSBRNA2T00112289001, GSBRNA2T00109056001, GSBRNA2T00011165001, GSBRNA2T00129511001, GSBRNA2T00069089001, GSBRNA2T00116748001, GSBRNA2T00098835001, GSBRNA2T00087286001, GSBRNA2T00109057001, GSBRNA2T00000552001, GSBRNA2T00087040001, …
GO:0010143	cutin biosynthetic process	P	0.00275266	0.000340205	8	0.00308523	35	0.000687055	2585	59958	GSBRNA2T00019486001, GSBRNA2T00037719001, GSBRNA2T00020989001, GSBRNA2T00077110001, GSBRNA2T00065074001, GSBRNA2T00085343001, GSBRNA2T00150548001, GSBRNA2T00121663001	GSBRNA2T00065209001, GSBRNA2T00025752001, GSBRNA2T00023112001, GSBRNA2T00038172001, GSBRNA2T00147473001, GSBRNA2T00148122001, GSBRNA2T00101611001, GSBRNA2T00073139001, GSBRNA2T00116913001, GSBRNA2T00110966001, GSBRNA2T00099961001, GSBRNA2T00091829001, GSBRNA2T00064251001, GSBRNA2T00054200001, GSBRNA2T00155302001, GSBRNA2T00146328001, GSBRNA2T00041007001, GSBRNA2T00003354001, GSBRNA2T00109003001, …
GO:0010100	negative regulation of photomorphogenesis	P	0.00486765	0.000637051	8	0.00308523	39	0.000750967	2585	59954	GSBRNA2T00096918001, GSBRNA2T00085685001, GSBRNA2T00048645001, GSBRNA2T00019791001, GSBRNA2T00061090001, GSBRNA2T00006369001, GSBRNA2T00100324001, GSBRNA2T00018892001	GSBRNA2T00151439001, GSBRNA2T00033328001, GSBRNA2T00066573001, GSBRNA2T00093647001, GSBRNA2T00145561001, GSBRNA2T00007242001, GSBRNA2T00030010001, GSBRNA2T00142083001, GSBRNA2T00119452001, GSBRNA2T00103751001, GSBRNA2T00020463001, GSBRNA2T00120761001, GSBRNA2T00013888001, GSBRNA2T00071840001, GSBRNA2T00049768001, GSBRNA2T00056828001, GSBRNA2T00004605001, GSBRNA2T00101580001, GSBRNA2T00015778001, …
GO:0042550	photosystem I stabilization	P	3.23839e-07	2.23424e-08	7	0.00269958	3	0.00015978	2586	59990	GSBRNA2T00032502001, GSBRNA2T00125583001, GSBRNA2T00095767001, GSBRNA2T00034711001, GSBRNA2T00098127001, GSBRNA2T00111084001, GSBRNA2T00074658001	GSBRNA2T00135291001, GSBRNA2T00000279001, GSBRNA2T00082786001
GO:0046184	aldehyde biosynthetic process	P	0.000480614	5.1687e-05	7	0.00269958	18	0.00039945	2586	59975	GSBRNA2T00133077001, GSBRNA2T00010193001, GSBRNA2T00005389001, GSBRNA2T00049220001, GSBRNA2T00155295001, GSBRNA2T00136980001, GSBRNA2T00108116001	GSBRNA2T00015838001, GSBRNA2T00010044001, GSBRNA2T00119551001, GSBRNA2T00037251001, GSBRNA2T00112784001, GSBRNA2T00034275001, GSBRNA2T00078995001, GSBRNA2T00090276001, GSBRNA2T00134147001, GSBRNA2T00138703001, GSBRNA2T00043832001, GSBRNA2T00078283001, GSBRNA2T00001440001, GSBRNA2T00114475001, GSBRNA2T00047855001, GSBRNA2T00097686001, GSBRNA2T00097164001, GSBRNA2T00083447001
GO:0005978	glycogen biosynthetic process	P	0.00191061	0.000227337	7	0.00269958	24	0.000495318	2586	59969	GSBRNA2T00007127001, GSBRNA2T00038740001, GSBRNA2T00086154001, GSBRNA2T00110776001, GSBRNA2T00154839001, GSBRNA2T00154330001, GSBRNA2T00100304001	GSBRNA2T00139459001, GSBRNA2T00136448001, GSBRNA2T00049997001, GSBRNA2T00076549001, GSBRNA2T00032268001, GSBRNA2T00086915001, GSBRNA2T00141135001, GSBRNA2T00117069001, GSBRNA2T00038380001, GSBRNA2T00087069001, GSBRNA2T00072702001, GSBRNA2T00020056001, GSBRNA2T00108073001, GSBRNA2T00014452001, GSBRNA2T00077208001, GSBRNA2T00142241001, GSBRNA2T00048447001, GSBRNA2T00031939001, GSBRNA2T00090244001, …
GO:0061077	chaperone-mediated protein folding	P	0.00462483	0.000602169	7	0.00269958	29	0.000575209	2586	59964	GSBRNA2T00042737001, GSBRNA2T00030716001, GSBRNA2T00003296001, GSBRNA2T00111241001, GSBRNA2T00064348001, GSBRNA2T00087156001, GSBRNA2T00084263001	GSBRNA2T00123628001, GSBRNA2T00110750001, GSBRNA2T00085255001, GSBRNA2T00085257001, GSBRNA2T00140798001, GSBRNA2T00114056001, GSBRNA2T00083026001, GSBRNA2T00123626001, GSBRNA2T00014253001, GSBRNA2T00137693001, GSBRNA2T00125571001, GSBRNA2T00081106001, GSBRNA2T00034728001, GSBRNA2T00144452001, GSBRNA2T00099936001, GSBRNA2T00037489001, GSBRNA2T00017789001, GSBRNA2T00082910001, GSBRNA2T00145846001, …
GO:0018131	oxazole or thiazole biosynthetic process	P	7.77875e-08	5.0297e-09	6	0.00231392	0	9.58681e-05	2587	59993	GSBRNA2T00041394001, GSBRNA2T00007278001, GSBRNA2T00087481001, GSBRNA2T00075849001, GSBRNA2T00072297001, GSBRNA2T00074907001
GO:0009780	photosynthetic NADP+ reduction	P	7.77875e-08	5.0297e-09	6	0.00231392	0	9.58681e-05	2587	59993	GSBRNA2T00032502001, GSBRNA2T00125583001, GSBRNA2T00095767001, GSBRNA2T00034711001, GSBRNA2T00098127001, GSBRNA2T00074658001
GO:0010362	negative regulation of anion channel activity by blue light	P	7.77875e-08	5.0297e-09	6	0.00231392	0	9.58681e-05	2587	59993	GSBRNA2T00077439001, GSBRNA2T00129019001, GSBRNA2T00052772001, GSBRNA2T00046474001, GSBRNA2T00037497001, GSBRNA2T00003138001
GO:0010270	photosystem II oxygen evolving complex assembly	P	1.697e-06	1.31032e-07	6	0.00231392	2	0.000127824	2587	59991	GSBRNA2T00131936001, GSBRNA2T00018664001, GSBRNA2T00099229001, GSBRNA2T00027419001, GSBRNA2T00148051001, GSBRNA2T00073573001	GSBRNA2T00089610001, GSBRNA2T00145383001
GO:0006021	inositol biosynthetic process	P	0.000117318	1.13265e-05	6	0.00231392	8	0.000223692	2587	59985	GSBRNA2T00131240001, GSBRNA2T00149699001, GSBRNA2T00032843001, GSBRNA2T00069156001, GSBRNA2T00078209001, GSBRNA2T00127475001	GSBRNA2T00153909001, GSBRNA2T00143532001, GSBRNA2T00101713001, GSBRNA2T00003628001, GSBRNA2T00041354001, GSBRNA2T00068996001, GSBRNA2T00003857001, GSBRNA2T00113862001
GO:0006809	nitric oxide biosynthetic process	P	0.000394714	4.19227e-05	6	0.00231392	11	0.000271626	2587	59982	GSBRNA2T00146496001, GSBRNA2T00146497001, GSBRNA2T00131836001, GSBRNA2T00147913001, GSBRNA2T00080962001, GSBRNA2T00099269001	GSBRNA2T00019251001, GSBRNA2T00051621001, GSBRNA2T00087324001, GSBRNA2T00033049001, GSBRNA2T00028391001, GSBRNA2T00107179001, GSBRNA2T00036494001, GSBRNA2T00058650001, GSBRNA2T00092748001, GSBRNA2T00075819001, GSBRNA2T00028390001
GO:0071492	cellular response to UV-A	P	0.0010424	0.00011795	6	0.00231392	14	0.00031956	2587	59979	GSBRNA2T00131886001, GSBRNA2T00127503001, GSBRNA2T00130789001, GSBRNA2T00121295001, GSBRNA2T00039228001, GSBRNA2T00030513001	GSBRNA2T00048441001, GSBRNA2T00035264001, GSBRNA2T00075341001, GSBRNA2T00043604001, GSBRNA2T00140505001, GSBRNA2T00154830001, GSBRNA2T00130071001, GSBRNA2T00056225001, GSBRNA2T00057239001, GSBRNA2T00060456001, GSBRNA2T00076267001, GSBRNA2T00022303001, GSBRNA2T00085884001, GSBRNA2T00135493001
GO:0051775	response to redox state	P	0.00178354	0.000211425	6	0.00231392	16	0.000351516	2587	59977	GSBRNA2T00008232001, GSBRNA2T00052761001, GSBRNA2T00017865001, GSBRNA2T00041517001, GSBRNA2T00077410001, GSBRNA2T00053211001	GSBRNA2T00148712001, GSBRNA2T00104699001, GSBRNA2T00047226001, GSBRNA2T00147530001, GSBRNA2T00024844001, GSBRNA2T00156231001, GSBRNA2T00052057001, GSBRNA2T00100572001, GSBRNA2T00114769001, GSBRNA2T00114988001, GSBRNA2T00151473001, GSBRNA2T00009600001, GSBRNA2T00019708001, GSBRNA2T00146034001, GSBRNA2T00149586001, GSBRNA2T00157483001
GO:0033273	response to vitamin	P	0.0022753	0.000276039	6	0.00231392	17	0.000367494	2587	59976	GSBRNA2T00134037001, GSBRNA2T00010501001, GSBRNA2T00019419001, GSBRNA2T00082082001, GSBRNA2T00114527001, GSBRNA2T00059295001	GSBRNA2T00015733001, GSBRNA2T00064404001, GSBRNA2T00128081001, GSBRNA2T00033118001, GSBRNA2T00074588001, GSBRNA2T00128080001, GSBRNA2T00013785001, GSBRNA2T00112785001, GSBRNA2T00022318001, GSBRNA2T00049577001, GSBRNA2T00150001001, GSBRNA2T00155060001, GSBRNA2T00060114001, GSBRNA2T00070112001, GSBRNA2T00102201001, GSBRNA2T00057273001, GSBRNA2T00076256001
GO:0006693	prostaglandin metabolic process	P	0.00436458	0.000565877	6	0.00231392	20	0.000415428	2587	59973	GSBRNA2T00153196001, GSBRNA2T00088074001, GSBRNA2T00044848001, GSBRNA2T00079579001, GSBRNA2T00119372001, GSBRNA2T00073054001	GSBRNA2T00123080001, GSBRNA2T00075149001, GSBRNA2T00088075001, GSBRNA2T00009768001, GSBRNA2T00075147001, GSBRNA2T00100284001, GSBRNA2T00100258001, GSBRNA2T00073991001, GSBRNA2T00073995001, GSBRNA2T00008698001, GSBRNA2T00061779001, GSBRNA2T00109780001, GSBRNA2T00097745001, GSBRNA2T00044850001, GSBRNA2T00016547001, GSBRNA2T00044851001, GSBRNA2T00033182001, GSBRNA2T00033181001, GSBRNA2T00088079001, …
GO:0080144	amino acid homeostasis	P	0.00640591	0.000862566	6	0.00231392	22	0.000447384	2587	59971	GSBRNA2T00009433001, GSBRNA2T00071509001, GSBRNA2T00130896001, GSBRNA2T00100048001, GSBRNA2T00000130001, GSBRNA2T00126684001	GSBRNA2T00054181001, GSBRNA2T00088304001, GSBRNA2T00022446001, GSBRNA2T00073234001, GSBRNA2T00057951001, GSBRNA2T00109483001, GSBRNA2T00072860001, GSBRNA2T00010686001, GSBRNA2T00018739001, GSBRNA2T00132002001, GSBRNA2T00018622001, GSBRNA2T00085019001, GSBRNA2T00095706001, GSBRNA2T00037734001, GSBRNA2T00029451001, GSBRNA2T00061946001, GSBRNA2T00080708001, GSBRNA2T00099206001, GSBRNA2T00011658001, …
GO:0071454	cellular response to anoxia	P	8.46739e-06	7.04597e-07	5	0.00192827	1	9.58681e-05	2588	59992	GSBRNA2T00099095001, GSBRNA2T00127099001, GSBRNA2T00147800001, GSBRNA2T00049485001, GSBRNA2T00028976001	GSBRNA2T00146591001
GO:0080153	negative regulation of reductive pentose-phosphate cycle	P	8.46739e-06	7.04597e-07	5	0.00192827	1	9.58681e-05	2588	59992	GSBRNA2T00099095001, GSBRNA2T00127099001, GSBRNA2T00147800001, GSBRNA2T00049485001, GSBRNA2T00028976001	GSBRNA2T00146591001
GO:0009769	photosynthesis, light harvesting in photosystem II	P	2.6926e-05	2.38119e-06	5	0.00192827	2	0.000111846	2588	59991	GSBRNA2T00095325001, GSBRNA2T00095326001, GSBRNA2T00141425001, GSBRNA2T00141424001, GSBRNA2T00132322001	GSBRNA2T00040609001, GSBRNA2T00087265001
GO:0080005	photosystem stoichiometry adjustment	P	0.000251452	2.57291e-05	5	0.00192827	5	0.00015978	2588	59988	GSBRNA2T00008232001, GSBRNA2T00017865001, GSBRNA2T00041517001, GSBRNA2T00044305001, GSBRNA2T00154673001	GSBRNA2T00100572001, GSBRNA2T00104699001, GSBRNA2T00047226001, GSBRNA2T00156231001, GSBRNA2T00019708001
GO:0019676	ammonia assimilation cycle	P	0.00215308	0.000257623	5	0.00192827	10	0.00023967	2588	59983	GSBRNA2T00114639001, GSBRNA2T00140115001, GSBRNA2T00077310001, GSBRNA2T00092908001, GSBRNA2T00055061001	GSBRNA2T00086695001, GSBRNA2T00011833001, GSBRNA2T00141743001, GSBRNA2T00047506001, GSBRNA2T00066537001, GSBRNA2T00104207001, GSBRNA2T00066536001, GSBRNA2T00086220001, GSBRNA2T00005803001, GSBRNA2T00134685001
GO:0015714	phosphoenolpyruvate transport	P	0.00387997	0.000495287	5	0.00192827	12	0.000271626	2588	59981	GSBRNA2T00091710001, GSBRNA2T00112098001, GSBRNA2T00010651001, GSBRNA2T00054692001, GSBRNA2T00128560001	GSBRNA2T00153578001, GSBRNA2T00087638001, GSBRNA2T00122784001, GSBRNA2T00095359001, GSBRNA2T00061614001, GSBRNA2T00029422001, GSBRNA2T00075847001, GSBRNA2T00016519001, GSBRNA2T00009627001, GSBRNA2T00007281001, GSBRNA2T00041390001, GSBRNA2T00118290001
GO:0035436	triose phosphate transmembrane transport	P	0.00387997	0.000495287	5	0.00192827	12	0.000271626	2588	59981	GSBRNA2T00091710001, GSBRNA2T00112098001, GSBRNA2T00010651001, GSBRNA2T00054692001, GSBRNA2T00128560001	GSBRNA2T00153578001, GSBRNA2T00094816001, GSBRNA2T00122784001, GSBRNA2T00065888001, GSBRNA2T00095359001, GSBRNA2T00029422001, GSBRNA2T00075847001, GSBRNA2T00016519001, GSBRNA2T00009627001, GSBRNA2T00007281001, GSBRNA2T00041390001, GSBRNA2T00118290001
GO:0015713	phosphoglycerate transport	P	0.00643386	0.000868475	5	0.00192827	14	0.000303582	2588	59979	GSBRNA2T00091710001, GSBRNA2T00112098001, GSBRNA2T00010651001, GSBRNA2T00054692001, GSBRNA2T00128560001	GSBRNA2T00122784001, GSBRNA2T00095359001, GSBRNA2T00061614001, GSBRNA2T00029422001, GSBRNA2T00009627001, GSBRNA2T00007281001, GSBRNA2T00041390001, GSBRNA2T00118290001, GSBRNA2T00153578001, GSBRNA2T00087638001, GSBRNA2T00094816001, GSBRNA2T00065888001, GSBRNA2T00075847001, GSBRNA2T00016519001
GO:1902395	regulation of 1-deoxy-D-xylulose-5-phosphate synthase activity	P	3.2549e-05	2.93993e-06	4	0.00154261	0	6.39121e-05	2589	59993	GSBRNA2T00042737001, GSBRNA2T00003296001, GSBRNA2T00111241001, GSBRNA2T00087156001
GO:0018316	peptide cross-linking via L-cystine	P	3.2549e-05	2.93993e-06	4	0.00154261	0	6.39121e-05	2589	59993	GSBRNA2T00099095001, GSBRNA2T00127099001, GSBRNA2T00049485001, GSBRNA2T00028976001
GO:0006827	high-affinity iron ion transmembrane transport	P	0.000389417	4.12303e-05	4	0.00154261	2	9.58681e-05	2589	59991	GSBRNA2T00050828001, GSBRNA2T00098799001, GSBRNA2T00126288001, GSBRNA2T00076402001	GSBRNA2T00155979001, GSBRNA2T00017935001
GO:0009801	cinnamic acid ester metabolic process	P	0.00153947	0.000179927	4	0.00154261	4	0.000127824	2589	59989	GSBRNA2T00079969001, GSBRNA2T00037719001, GSBRNA2T00066320001, GSBRNA2T00121663001	GSBRNA2T00063792001, GSBRNA2T00125364001, GSBRNA2T00073139001, GSBRNA2T00006630001
GO:0010617	circadian regulation of calcium ion oscillation	P	0.00254671	0.000313211	4	0.00154261	5	0.000143802	2589	59988	GSBRNA2T00118877001, GSBRNA2T00150282001, GSBRNA2T00014520001, GSBRNA2T00002759001	GSBRNA2T00153802001, GSBRNA2T00123902001, GSBRNA2T00101878001, GSBRNA2T00145300001, GSBRNA2T00089673001
GO:0010258	NADH dehydrogenase complex (plastoquinone) assembly	P	0.00393445	0.000504866	4	0.00154261	6	0.00015978	2589	59987	GSBRNA2T00093574001, GSBRNA2T00148707001, GSBRNA2T00150998001, GSBRNA2T00116537001	GSBRNA2T00102410001, GSBRNA2T00031017001, GSBRNA2T00049643001, GSBRNA2T00024852001, GSBRNA2T00103591001, GSBRNA2T00081911001
GO:0010322	regulation of isopentenyl diphosphate biosynthetic process, methylerythritol 4-phosphate pathway	P	0.00393445	0.000504866	4	0.00154261	6	0.00015978	2589	59987	GSBRNA2T00042737001, GSBRNA2T00003296001, GSBRNA2T00111241001, GSBRNA2T00087156001	GSBRNA2T00111987001, GSBRNA2T00153710001, GSBRNA2T00097216001, GSBRNA2T00087324001, GSBRNA2T00107179001, GSBRNA2T00004121001
GO:0018888	3-chloroacrylic acid metabolic process	P	0.00227366	0.000275334	3	0.00115696	1	6.39121e-05	2590	59992	GSBRNA2T00094067001, GSBRNA2T00147165001, GSBRNA2T00068476001	GSBRNA2T00029697001

## Sheet: INC-local (up-regulated)
Supplementary Table S4. GO enrichment analysis of DEGs.
GO-ID	Term	Category	FDR	P-Value	#Test		#Ref		#notAnnotTest	#notAnnotRef	TestSeqs	RefSeqs
GO:0010200	response to chitin	P	1.74385e-135	3.09983e-138	312	0.144244	1340	0.0263957	1851	59083	GSBRNA2T00079623001, GSBRNA2T00048907001, GSBRNA2T00000263001, GSBRNA2T00121042001, GSBRNA2T00096414001, GSBRNA2T00044975001, GSBRNA2T00025217001, GSBRNA2T00022679001, GSBRNA2T00131749001, GSBRNA2T00147849001, GSBRNA2T00002816001, GSBRNA2T00009242001, GSBRNA2T00157107001, GSBRNA2T00120524001, GSBRNA2T00034313001, GSBRNA2T00047462001, GSBRNA2T00133656001, GSBRNA2T00132439001, GSBRNA2T00016322001, …	GSBRNA2T00141334001, GSBRNA2T00157681001, GSBRNA2T00065939001, GSBRNA2T00123544001, GSBRNA2T00077522001, GSBRNA2T00004975001, GSBRNA2T00104589001, GSBRNA2T00023254001, GSBRNA2T00024981001, GSBRNA2T00054365001, GSBRNA2T00028300001, GSBRNA2T00020549001, GSBRNA2T00109796001, GSBRNA2T00019319001, GSBRNA2T00103538001, GSBRNA2T00112760001, GSBRNA2T00149177001, GSBRNA2T00111641001, GSBRNA2T00121603001, …
GO:0006612	protein targeting to membrane	P	3.45222e-97	1.76427e-99	262	0.121128	1353	0.0258045	1901	59070	GSBRNA2T00129927001, GSBRNA2T00063947001, GSBRNA2T00048907001, GSBRNA2T00000263001, GSBRNA2T00095662001, GSBRNA2T00044975001, GSBRNA2T00129818001, GSBRNA2T00131749001, GSBRNA2T00147849001, GSBRNA2T00002816001, GSBRNA2T00072338001, GSBRNA2T00136303001, GSBRNA2T00157944001, GSBRNA2T00133656001, GSBRNA2T00098859001, GSBRNA2T00013721001, GSBRNA2T00132439001, GSBRNA2T00016322001, GSBRNA2T00086658001, …	GSBRNA2T00024981001, GSBRNA2T00062226001, GSBRNA2T00019274001, GSBRNA2T00047542001, GSBRNA2T00084185001, GSBRNA2T00015599001, GSBRNA2T00019319001, GSBRNA2T00112760001, GSBRNA2T00149177001, GSBRNA2T00011385001, GSBRNA2T00111641001, GSBRNA2T00034634001, GSBRNA2T00004619001, GSBRNA2T00155854001, GSBRNA2T00033572001, GSBRNA2T00121316001, GSBRNA2T00063644001, GSBRNA2T00140833001, GSBRNA2T00046263001, …
GO:0009862	systemic acquired resistance, salicylic acid mediated signaling pathway	P	2.23078e-88	1.38789e-90	192	0.0887656	744	0.0149554	1971	59679	GSBRNA2T00142820001, GSBRNA2T00094365001, GSBRNA2T00114004001, GSBRNA2T00048907001, GSBRNA2T00000263001, GSBRNA2T00113567001, GSBRNA2T00011634001, GSBRNA2T00010687001, GSBRNA2T00076523001, GSBRNA2T00134033001, GSBRNA2T00002816001, GSBRNA2T00138510001, GSBRNA2T00036681001, GSBRNA2T00155923001, GSBRNA2T00157944001, GSBRNA2T00038432001, GSBRNA2T00076664001, GSBRNA2T00106217001, GSBRNA2T00130679001, …	GSBRNA2T00019251001, GSBRNA2T00156378001, GSBRNA2T00062249001, GSBRNA2T00047542001, GSBRNA2T00047003001, GSBRNA2T00069787001, GSBRNA2T00112760001, GSBRNA2T00149177001, GSBRNA2T00066681001, GSBRNA2T00046274001, GSBRNA2T00087554001, GSBRNA2T00157416001, GSBRNA2T00155854001, GSBRNA2T00033572001, GSBRNA2T00063644001, GSBRNA2T00027800001, GSBRNA2T00046263001, GSBRNA2T00085441001, GSBRNA2T00101781001, …
GO:0046686	response to cadmium ion	P	4.69526e-33	6.93778e-35	187	0.086454	1810	0.0319081	1976	58613	GSBRNA2T00094365001, GSBRNA2T00019383001, GSBRNA2T00146506001, GSBRNA2T00070910001, GSBRNA2T00096953001, GSBRNA2T00068290001, GSBRNA2T00080664001, GSBRNA2T00012859001, GSBRNA2T00078888001, GSBRNA2T00131896001, GSBRNA2T00129818001, GSBRNA2T00101764001, GSBRNA2T00048888001, GSBRNA2T00043389001, GSBRNA2T00032370001, GSBRNA2T00090994001, GSBRNA2T00085736001, GSBRNA2T00052453001, GSBRNA2T00036947001, …	GSBRNA2T00143515001, GSBRNA2T00077201001, GSBRNA2T00076197001, GSBRNA2T00125003001, GSBRNA2T00103974001, GSBRNA2T00001182001, GSBRNA2T00063953001, GSBRNA2T00059297001, GSBRNA2T00109039001, GSBRNA2T00109154001, GSBRNA2T00133312001, GSBRNA2T00040715001, GSBRNA2T00035765001, GSBRNA2T00100627001, GSBRNA2T00096924001, GSBRNA2T00045040001, GSBRNA2T00149177001, GSBRNA2T00032774001, GSBRNA2T00113650001, …
GO:0009867	jasmonic acid mediated signaling pathway	P	1.43331e-65	1.21022e-67	181	0.0836801	945	0.0179912	1982	59478	GSBRNA2T00114004001, GSBRNA2T00048907001, GSBRNA2T00000263001, GSBRNA2T00113567001, GSBRNA2T00095662001, GSBRNA2T00011634001, GSBRNA2T00010687001, GSBRNA2T00071468001, GSBRNA2T00134033001, GSBRNA2T00002816001, GSBRNA2T00072338001, GSBRNA2T00036681001, GSBRNA2T00157944001, GSBRNA2T00038432001, GSBRNA2T00085931001, GSBRNA2T00076664001, GSBRNA2T00106217001, GSBRNA2T00130679001, GSBRNA2T00088429001, …	GSBRNA2T00004379001, GSBRNA2T00122012001, GSBRNA2T00024981001, GSBRNA2T00047542001, GSBRNA2T00112760001, GSBRNA2T00149177001, GSBRNA2T00111641001, GSBRNA2T00155854001, GSBRNA2T00033572001, GSBRNA2T00063644001, GSBRNA2T00009873001, GSBRNA2T00046263001, GSBRNA2T00009460001, GSBRNA2T00101781001, GSBRNA2T00116137001, GSBRNA2T00054238001, GSBRNA2T00104909001, GSBRNA2T00112096001, GSBRNA2T00086514001, …
GO:0000165	MAPK cascade	P	1.10529e-69	8.59575e-72	174	0.0804438	806	0.0156585	1989	59617	GSBRNA2T00114004001, GSBRNA2T00048907001, GSBRNA2T00000263001, GSBRNA2T00113567001, GSBRNA2T00011634001, GSBRNA2T00010687001, GSBRNA2T00076523001, GSBRNA2T00134033001, GSBRNA2T00002816001, GSBRNA2T00036681001, GSBRNA2T00155923001, GSBRNA2T00157944001, GSBRNA2T00038432001, GSBRNA2T00076664001, GSBRNA2T00106217001, GSBRNA2T00130679001, GSBRNA2T00088429001, GSBRNA2T00087923001, GSBRNA2T00123891001, …	GSBRNA2T00156195001, GSBRNA2T00038710001, GSBRNA2T00055610001, GSBRNA2T00047542001, GSBRNA2T00112760001, GSBRNA2T00149177001, GSBRNA2T00155854001, GSBRNA2T00033572001, GSBRNA2T00003637001, GSBRNA2T00049082001, GSBRNA2T00002827001, GSBRNA2T00063644001, GSBRNA2T00046263001, GSBRNA2T00101781001, GSBRNA2T00104909001, GSBRNA2T00086514001, GSBRNA2T00136785001, GSBRNA2T00004941001, GSBRNA2T00149509001, …
GO:0043069	negative regulation of programmed cell death	P	9.13316e-78	6.49397e-80	157	0.0725844	543	0.0111846	2006	59880	GSBRNA2T00114004001, GSBRNA2T00129927001, GSBRNA2T00063947001, GSBRNA2T00000263001, GSBRNA2T00064153001, GSBRNA2T00113567001, GSBRNA2T00044975001, GSBRNA2T00011634001, GSBRNA2T00010687001, GSBRNA2T00134033001, GSBRNA2T00131749001, GSBRNA2T00147849001, GSBRNA2T00036681001, GSBRNA2T00157944001, GSBRNA2T00038432001, GSBRNA2T00121991001, GSBRNA2T00076664001, GSBRNA2T00106217001, GSBRNA2T00130679001, …	GSBRNA2T00019251001, GSBRNA2T00156378001, GSBRNA2T00019274001, GSBRNA2T00062249001, GSBRNA2T00015599001, GSBRNA2T00057459001, GSBRNA2T00019319001, GSBRNA2T00011385001, GSBRNA2T00066681001, GSBRNA2T00046274001, GSBRNA2T00087554001, GSBRNA2T00155854001, GSBRNA2T00033572001, GSBRNA2T00121316001, GSBRNA2T00063644001, GSBRNA2T00027800001, GSBRNA2T00046263001, GSBRNA2T00009460001, GSBRNA2T00043214001, …
GO:0010310	regulation of hydrogen peroxide metabolic process	P	5.70766e-67	4.62904e-69	142	0.0656496	526	0.0106733	2021	59897	GSBRNA2T00142820001, GSBRNA2T00094365001, GSBRNA2T00114004001, GSBRNA2T00048907001, GSBRNA2T00000263001, GSBRNA2T00113567001, GSBRNA2T00076523001, GSBRNA2T00002816001, GSBRNA2T00138510001, GSBRNA2T00036681001, GSBRNA2T00155923001, GSBRNA2T00157944001, GSBRNA2T00130679001, GSBRNA2T00088429001, GSBRNA2T00087923001, GSBRNA2T00123891001, GSBRNA2T00132439001, GSBRNA2T00016322001, GSBRNA2T00075556001, …	GSBRNA2T00156378001, GSBRNA2T00047542001, GSBRNA2T00047003001, GSBRNA2T00112760001, GSBRNA2T00149177001, GSBRNA2T00066681001, GSBRNA2T00157416001, GSBRNA2T00155854001, GSBRNA2T00046263001, GSBRNA2T00085441001, GSBRNA2T00101781001, GSBRNA2T00099183001, GSBRNA2T00058475001, GSBRNA2T00086514001, GSBRNA2T00136785001, GSBRNA2T00004941001, GSBRNA2T00084677001, GSBRNA2T00093269001, GSBRNA2T00025745001, …
GO:0002679	respiratory burst involved in defense response	P	1.07838e-86	6.94878e-89	141	0.0651872	338	0.00765347	2022	60085	GSBRNA2T00079623001, GSBRNA2T00000263001, GSBRNA2T00045284001, GSBRNA2T00113567001, GSBRNA2T00152654001, GSBRNA2T00096414001, GSBRNA2T00127010001, GSBRNA2T00134033001, GSBRNA2T00120524001, GSBRNA2T00123467001, GSBRNA2T00130679001, GSBRNA2T00088429001, GSBRNA2T00133656001, GSBRNA2T00123891001, GSBRNA2T00024651001, GSBRNA2T00132439001, GSBRNA2T00016322001, GSBRNA2T00021878001, GSBRNA2T00075556001, …	GSBRNA2T00028718001, GSBRNA2T00123544001, GSBRNA2T00077522001, GSBRNA2T00009958001, GSBRNA2T00095255001, GSBRNA2T00082306001, GSBRNA2T00156378001, GSBRNA2T00025057001, GSBRNA2T00154122001, GSBRNA2T00037138001, GSBRNA2T00103361001, GSBRNA2T00106266001, GSBRNA2T00007141001, GSBRNA2T00104726001, GSBRNA2T00044041001, GSBRNA2T00093526001, GSBRNA2T00004969001, GSBRNA2T00109796001, GSBRNA2T00003626001, …
GO:0030968	endoplasmic reticulum unfolded protein response	P	2.6526e-54	2.71125e-56	133	0.0614887	597	0.011664	2030	59826	GSBRNA2T00000263001, GSBRNA2T00064153001, GSBRNA2T00113567001, GSBRNA2T00044975001, GSBRNA2T00025217001, GSBRNA2T00011634001, GSBRNA2T00010687001, GSBRNA2T00100968001, GSBRNA2T00134033001, GSBRNA2T00131749001, GSBRNA2T00147849001, GSBRNA2T00009861001, GSBRNA2T00157107001, GSBRNA2T00120524001, GSBRNA2T00157944001, GSBRNA2T00038432001, GSBRNA2T00011397001, GSBRNA2T00085931001, GSBRNA2T00151408001, …	GSBRNA2T00019790001, GSBRNA2T00019251001, GSBRNA2T00097952001, GSBRNA2T00024981001, GSBRNA2T00120290001, GSBRNA2T00156378001, GSBRNA2T00062249001, GSBRNA2T00035604001, GSBRNA2T00066681001, GSBRNA2T00046274001, GSBRNA2T00153524001, GSBRNA2T00111641001, GSBRNA2T00113650001, GSBRNA2T00087554001, GSBRNA2T00033572001, GSBRNA2T00121316001, GSBRNA2T00063644001, GSBRNA2T00074828001, GSBRNA2T00027800001, …
GO:0009738	abscisic acid-activated signaling pathway	P	5.57191e-28	9.38385e-30	126	0.0582524	1030	0.0184706	2037	59393	GSBRNA2T00000263001, GSBRNA2T00045284001, GSBRNA2T00056443001, GSBRNA2T00141982001, GSBRNA2T00095662001, GSBRNA2T00127010001, GSBRNA2T00025217001, GSBRNA2T00011634001, GSBRNA2T00010687001, GSBRNA2T00048888001, GSBRNA2T00134033001, GSBRNA2T00009861001, GSBRNA2T00112218001, GSBRNA2T00120524001, GSBRNA2T00157944001, GSBRNA2T00038432001, GSBRNA2T00129532001, GSBRNA2T00151408001, GSBRNA2T00076664001, …	GSBRNA2T00021233001, GSBRNA2T00024981001, GSBRNA2T00107454001, GSBRNA2T00022284001, GSBRNA2T00038710001, GSBRNA2T00003328001, GSBRNA2T00050517001, GSBRNA2T00036896001, GSBRNA2T00049322001, GSBRNA2T00111641001, GSBRNA2T00033572001, GSBRNA2T00121316001, GSBRNA2T00003637001, GSBRNA2T00147122001, GSBRNA2T00107661001, GSBRNA2T00083283001, GSBRNA2T00063644001, GSBRNA2T00046263001, GSBRNA2T00009460001, …
GO:0061025	membrane fusion	P	1.74836e-18	4.46753e-20	99	0.0457698	918	0.0162496	2064	59505	GSBRNA2T00129927001, GSBRNA2T00000263001, GSBRNA2T00064153001, GSBRNA2T00113567001, GSBRNA2T00131749001, GSBRNA2T00147849001, GSBRNA2T00130679001, GSBRNA2T00088429001, GSBRNA2T00133656001, GSBRNA2T00087923001, GSBRNA2T00132439001, GSBRNA2T00016322001, GSBRNA2T00075556001, GSBRNA2T00106395001, GSBRNA2T00043295001, GSBRNA2T00135671001, GSBRNA2T00138576001, GSBRNA2T00126205001, GSBRNA2T00058278001, …	GSBRNA2T00157681001, GSBRNA2T00097975001, GSBRNA2T00109715001, GSBRNA2T00073481001, GSBRNA2T00081628001, GSBRNA2T00095874001, GSBRNA2T00052780001, GSBRNA2T00019274001, GSBRNA2T00129641001, GSBRNA2T00158090001, GSBRNA2T00061291001, GSBRNA2T00019319001, GSBRNA2T00136704001, GSBRNA2T00035604001, GSBRNA2T00119999001, GSBRNA2T00148287001, GSBRNA2T00017126001, GSBRNA2T00038549001, GSBRNA2T00121316001, …
GO:0006096	glycolytic process	P	6.59643e-11	2.71156e-12	91	0.0420712	1093	0.018918	2072	59330	GSBRNA2T00096250001, GSBRNA2T00124902001, GSBRNA2T00075637001, GSBRNA2T00085236001, GSBRNA2T00068290001, GSBRNA2T00131187001, GSBRNA2T00012859001, GSBRNA2T00142119001, GSBRNA2T00078888001, GSBRNA2T00131896001, GSBRNA2T00102561001, GSBRNA2T00071317001, GSBRNA2T00069553001, GSBRNA2T00094676001, GSBRNA2T00056293001, GSBRNA2T00052858001, GSBRNA2T00011676001, GSBRNA2T00032370001, GSBRNA2T00085736001, …	GSBRNA2T00143515001, GSBRNA2T00077201001, GSBRNA2T00025997001, GSBRNA2T00156355001, GSBRNA2T00103974001, GSBRNA2T00143550001, GSBRNA2T00001182001, GSBRNA2T00101598001, GSBRNA2T00074531001, GSBRNA2T00059297001, GSBRNA2T00005945001, GSBRNA2T00059812001, GSBRNA2T00109039001, GSBRNA2T00149578001, GSBRNA2T00109154001, GSBRNA2T00030031001, GSBRNA2T00028862001, GSBRNA2T00068014001, GSBRNA2T00110384001, …
GO:0009733	response to auxin	P	0.000197893	1.75226e-05	90	0.0416089	1535	0.0259643	2073	58888	GSBRNA2T00000263001, GSBRNA2T00145532001, GSBRNA2T00048871001, GSBRNA2T00059839001, GSBRNA2T00056443001, GSBRNA2T00095662001, GSBRNA2T00079736001, GSBRNA2T00151674001, GSBRNA2T00094682001, GSBRNA2T00057289001, GSBRNA2T00127623001, GSBRNA2T00120524001, GSBRNA2T00157944001, GSBRNA2T00106217001, GSBRNA2T00132980001, GSBRNA2T00151920001, GSBRNA2T00041490001, GSBRNA2T00145774001, GSBRNA2T00038383001, …	GSBRNA2T00103573001, GSBRNA2T00121088001, GSBRNA2T00147958001, GSBRNA2T00038710001, GSBRNA2T00006870001, GSBRNA2T00085945001, GSBRNA2T00154850001, GSBRNA2T00038997001, GSBRNA2T00127620001, GSBRNA2T00132937001, GSBRNA2T00146541001, GSBRNA2T00009265001, GSBRNA2T00046056001, GSBRNA2T00146461001, GSBRNA2T00149773001, GSBRNA2T00076071001, GSBRNA2T00049322001, GSBRNA2T00014135001, GSBRNA2T00085751001, …
GO:0006094	gluconeogenesis	P	3.76285e-08	1.93556e-09	81	0.037448	1057	0.018183	2082	59366	GSBRNA2T00129927001, GSBRNA2T00096250001, GSBRNA2T00124902001, GSBRNA2T00075637001, GSBRNA2T00085236001, GSBRNA2T00068290001, GSBRNA2T00131187001, GSBRNA2T00142119001, GSBRNA2T00078888001, GSBRNA2T00131896001, GSBRNA2T00129818001, GSBRNA2T00071317001, GSBRNA2T00069553001, GSBRNA2T00094676001, GSBRNA2T00056293001, GSBRNA2T00052858001, GSBRNA2T00011676001, GSBRNA2T00032370001, GSBRNA2T00085736001, …	GSBRNA2T00060446001, GSBRNA2T00143515001, GSBRNA2T00077201001, GSBRNA2T00025997001, GSBRNA2T00076197001, GSBRNA2T00107259001, GSBRNA2T00144887001, GSBRNA2T00156355001, GSBRNA2T00065813001, GSBRNA2T00103974001, GSBRNA2T00143550001, GSBRNA2T00001182001, GSBRNA2T00123349001, GSBRNA2T00059297001, GSBRNA2T00005945001, GSBRNA2T00059812001, GSBRNA2T00109039001, GSBRNA2T00149578001, GSBRNA2T00109154001, …
GO:0015706	nitrate transport	P	2.18609e-19	5.22176e-21	80	0.0369857	609	0.0110089	2083	59814	GSBRNA2T00064153001, GSBRNA2T00143949001, GSBRNA2T00066957001, GSBRNA2T00092260001, GSBRNA2T00069319001, GSBRNA2T00157123001, GSBRNA2T00148754001, GSBRNA2T00142119001, GSBRNA2T00078888001, GSBRNA2T00039880001, GSBRNA2T00026934001, GSBRNA2T00148751001, GSBRNA2T00008945001, GSBRNA2T00141452001, GSBRNA2T00053597001, GSBRNA2T00123467001, GSBRNA2T00095822001, GSBRNA2T00087923001, GSBRNA2T00151215001, …	GSBRNA2T00016180001, GSBRNA2T00082816001, GSBRNA2T00081903001, GSBRNA2T00101472001, GSBRNA2T00120530001, GSBRNA2T00076311001, GSBRNA2T00084539001, GSBRNA2T00110108001, GSBRNA2T00022284001, GSBRNA2T00040051001, GSBRNA2T00144165001, GSBRNA2T00050517001, GSBRNA2T00103859001, GSBRNA2T00153146001, GSBRNA2T00034875001, GSBRNA2T00104726001, GSBRNA2T00148046001, GSBRNA2T00119506001, GSBRNA2T00134844001, …
GO:0010167	response to nitrate	P	1.18715e-20	2.67738e-22	80	0.0369857	577	0.0104976	2083	59846	GSBRNA2T00064153001, GSBRNA2T00143949001, GSBRNA2T00066957001, GSBRNA2T00092260001, GSBRNA2T00069319001, GSBRNA2T00157123001, GSBRNA2T00148754001, GSBRNA2T00142119001, GSBRNA2T00078888001, GSBRNA2T00039880001, GSBRNA2T00026934001, GSBRNA2T00148751001, GSBRNA2T00008945001, GSBRNA2T00141452001, GSBRNA2T00053597001, GSBRNA2T00123467001, GSBRNA2T00095822001, GSBRNA2T00087923001, GSBRNA2T00151215001, …	GSBRNA2T00016180001, GSBRNA2T00082816001, GSBRNA2T00081903001, GSBRNA2T00101472001, GSBRNA2T00120530001, GSBRNA2T00076311001, GSBRNA2T00110108001, GSBRNA2T00022284001, GSBRNA2T00040051001, GSBRNA2T00144165001, GSBRNA2T00050517001, GSBRNA2T00103859001, GSBRNA2T00153146001, GSBRNA2T00034875001, GSBRNA2T00104726001, GSBRNA2T00148046001, GSBRNA2T00134844001, GSBRNA2T00010484001, GSBRNA2T00125828001, …
GO:0009684	indoleacetic acid biosynthetic process	P	2.54936e-35	3.5687e-37	79	0.0365233	312	0.0062474	2084	60111	GSBRNA2T00101579001, GSBRNA2T00095360001, GSBRNA2T00017125001, GSBRNA2T00074048001, GSBRNA2T00090709001, GSBRNA2T00044975001, GSBRNA2T00043215001, GSBRNA2T00050738001, GSBRNA2T00142119001, GSBRNA2T00025441001, GSBRNA2T00137089001, GSBRNA2T00054629001, GSBRNA2T00131229001, GSBRNA2T00043389001, GSBRNA2T00072338001, GSBRNA2T00059280001, GSBRNA2T00130348001, GSBRNA2T00019326001, GSBRNA2T00008945001, …	GSBRNA2T00094497001, GSBRNA2T00136281001, GSBRNA2T00055232001, GSBRNA2T00143567001, GSBRNA2T00079858001, GSBRNA2T00072992001, GSBRNA2T00001422001, GSBRNA2T00001182001, GSBRNA2T00003867001, GSBRNA2T00002261001, GSBRNA2T00091483001, GSBRNA2T00147717001, GSBRNA2T00086154001, GSBRNA2T00009781001, GSBRNA2T00044362001, GSBRNA2T00076071001, GSBRNA2T00054823001, GSBRNA2T00070621001, GSBRNA2T00032688001, …
GO:0006457	protein folding	P	1.05236e-06	6.5239e-08	78	0.036061	1094	0.0187262	2085	59329	GSBRNA2T00146506001, GSBRNA2T00024484001, GSBRNA2T00096953001, GSBRNA2T00059839001, GSBRNA2T00131187001, GSBRNA2T00078252001, GSBRNA2T00094682001, GSBRNA2T00060811001, GSBRNA2T00044369001, GSBRNA2T00069553001, GSBRNA2T00094676001, GSBRNA2T00056293001, GSBRNA2T00032370001, GSBRNA2T00085736001, GSBRNA2T00142478001, GSBRNA2T00026934001, GSBRNA2T00128268001, GSBRNA2T00073423001, GSBRNA2T00103058001, …	GSBRNA2T00104463001, GSBRNA2T00004975001, GSBRNA2T00139134001, GSBRNA2T00122173001, GSBRNA2T00141174001, GSBRNA2T00078779001, GSBRNA2T00055977001, GSBRNA2T00144360001, GSBRNA2T00034875001, GSBRNA2T00096924001, GSBRNA2T00107099001, GSBRNA2T00155625001, GSBRNA2T00113650001, GSBRNA2T00053314001, GSBRNA2T00010621001, GSBRNA2T00088707001, GSBRNA2T00044288001, GSBRNA2T00124481001, GSBRNA2T00156503001, …
GO:0009693	ethylene biosynthetic process	P	7.1805e-32	1.12482e-33	76	0.0351364	327	0.00643914	2087	60096	GSBRNA2T00040257001, GSBRNA2T00063947001, GSBRNA2T00145532001, GSBRNA2T00155039001, GSBRNA2T00045284001, GSBRNA2T00152654001, GSBRNA2T00078888001, GSBRNA2T00137089001, GSBRNA2T00134033001, GSBRNA2T00002816001, GSBRNA2T00150537001, GSBRNA2T00120524001, GSBRNA2T00157944001, GSBRNA2T00053597001, GSBRNA2T00108260001, GSBRNA2T00088429001, GSBRNA2T00137200001, GSBRNA2T00109177001, GSBRNA2T00027277001, …	GSBRNA2T00028718001, GSBRNA2T00017391001, GSBRNA2T00003231001, GSBRNA2T00089260001, GSBRNA2T00079858001, GSBRNA2T00023254001, GSBRNA2T00128447001, GSBRNA2T00156355001, GSBRNA2T00083867001, GSBRNA2T00154122001, GSBRNA2T00037138001, GSBRNA2T00147884001, GSBRNA2T00106266001, GSBRNA2T00016139001, GSBRNA2T00051917001, GSBRNA2T00033532001, GSBRNA2T00069787001, GSBRNA2T00011385001, GSBRNA2T00121603001, …
GO:0009407	toxin catabolic process	P	6.11493e-13	2.09243e-14	72	0.0332871	687	0.0121273	2091	59736	GSBRNA2T00046401001, GSBRNA2T00009169001, GSBRNA2T00003273001, GSBRNA2T00141982001, GSBRNA2T00151674001, GSBRNA2T00142119001, GSBRNA2T00131896001, GSBRNA2T00017809001, GSBRNA2T00043389001, GSBRNA2T00112218001, GSBRNA2T00044009001, GSBRNA2T00022858001, GSBRNA2T00148751001, GSBRNA2T00049771001, GSBRNA2T00011397001, GSBRNA2T00133807001, GSBRNA2T00066572001, GSBRNA2T00151215001, GSBRNA2T00138113001, …	GSBRNA2T00143515001, GSBRNA2T00039887001, GSBRNA2T00103974001, GSBRNA2T00126971001, GSBRNA2T00143550001, GSBRNA2T00025057001, GSBRNA2T00120095001, GSBRNA2T00063953001, GSBRNA2T00062249001, GSBRNA2T00156756001, GSBRNA2T00086022001, GSBRNA2T00000899001, GSBRNA2T00027330001, GSBRNA2T00085132001, GSBRNA2T00009345001, GSBRNA2T00094846001, GSBRNA2T00142728001, GSBRNA2T00065264001, GSBRNA2T00065860001, …
GO:0006569	tryptophan catabolic process	P	5.01582e-37	6.74275e-39	70	0.0323625	215	0.00455373	2093	60208	GSBRNA2T00101579001, GSBRNA2T00017125001, GSBRNA2T00074048001, GSBRNA2T00090709001, GSBRNA2T00044975001, GSBRNA2T00043215001, GSBRNA2T00050738001, GSBRNA2T00142119001, GSBRNA2T00025441001, GSBRNA2T00137089001, GSBRNA2T00054629001, GSBRNA2T00131229001, GSBRNA2T00043389001, GSBRNA2T00072338001, GSBRNA2T00059280001, GSBRNA2T00130348001, GSBRNA2T00019326001, GSBRNA2T00008945001, GSBRNA2T00039752001, …	GSBRNA2T00136281001, GSBRNA2T00055232001, GSBRNA2T00072992001, GSBRNA2T00001422001, GSBRNA2T00091483001, GSBRNA2T00147717001, GSBRNA2T00086154001, GSBRNA2T00009781001, GSBRNA2T00044362001, GSBRNA2T00076071001, GSBRNA2T00070621001, GSBRNA2T00032688001, GSBRNA2T00138937001, GSBRNA2T00133249001, GSBRNA2T00004728001, GSBRNA2T00129452001, GSBRNA2T00091620001, GSBRNA2T00083478001, GSBRNA2T00090523001, …
GO:0042538	hyperosmotic salinity response	P	2.77652e-14	8.85304e-16	69	0.0319001	596	0.0106254	2094	59827	GSBRNA2T00063947001, GSBRNA2T00000263001, GSBRNA2T00045284001, GSBRNA2T00056443001, GSBRNA2T00095662001, GSBRNA2T00001506001, GSBRNA2T00127010001, GSBRNA2T00057289001, GSBRNA2T00120524001, GSBRNA2T00157944001, GSBRNA2T00011397001, GSBRNA2T00093446001, GSBRNA2T00106217001, GSBRNA2T00132980001, GSBRNA2T00134840001, GSBRNA2T00038383001, GSBRNA2T00062162001, GSBRNA2T00074181001, GSBRNA2T00075260001, …	GSBRNA2T00145914001, GSBRNA2T00077786001, GSBRNA2T00095874001, GSBRNA2T00076094001, GSBRNA2T00106747001, GSBRNA2T00120095001, GSBRNA2T00130859001, GSBRNA2T00157623001, GSBRNA2T00022261001, GSBRNA2T00062249001, GSBRNA2T00005166001, GSBRNA2T00051156001, GSBRNA2T00131498001, GSBRNA2T00049001001, GSBRNA2T00011385001, GSBRNA2T00049322001, GSBRNA2T00034359001, GSBRNA2T00087554001, GSBRNA2T00087737001, …
GO:0042542	response to hydrogen peroxide	P	8.07059e-13	2.7975e-14	67	0.0309755	613	0.010865	2096	59810	GSBRNA2T00146506001, GSBRNA2T00048907001, GSBRNA2T00017750001, GSBRNA2T00096953001, GSBRNA2T00059839001, GSBRNA2T00043215001, GSBRNA2T00094682001, GSBRNA2T00044369001, GSBRNA2T00056293001, GSBRNA2T00146054001, GSBRNA2T00026934001, GSBRNA2T00036947001, GSBRNA2T00086389001, GSBRNA2T00106217001, GSBRNA2T00073423001, GSBRNA2T00086343001, GSBRNA2T00103058001, GSBRNA2T00145774001, GSBRNA2T00106395001, …	GSBRNA2T00019251001, GSBRNA2T00056363001, GSBRNA2T00004975001, GSBRNA2T00122173001, GSBRNA2T00072453001, GSBRNA2T00078779001, GSBRNA2T00010517001, GSBRNA2T00107271001, GSBRNA2T00144142001, GSBRNA2T00034875001, GSBRNA2T00155006001, GSBRNA2T00049322001, GSBRNA2T00138805001, GSBRNA2T00107099001, GSBRNA2T00155625001, GSBRNA2T00113650001, GSBRNA2T00010621001, GSBRNA2T00124481001, GSBRNA2T00033572001, …
GO:0009873	ethylene-activated signaling pathway	P	1.21944e-11	4.64692e-13	60	0.0277393	545	0.0096667	2103	59878	GSBRNA2T00079623001, GSBRNA2T00045284001, GSBRNA2T00009169001, GSBRNA2T00027660001, GSBRNA2T00078034001, GSBRNA2T00127010001, GSBRNA2T00010687001, GSBRNA2T00137089001, GSBRNA2T00139058001, GSBRNA2T00134033001, GSBRNA2T00047462001, GSBRNA2T00087074001, GSBRNA2T00072277001, GSBRNA2T00137200001, GSBRNA2T00038383001, GSBRNA2T00070609001, GSBRNA2T00059074001, GSBRNA2T00085636001, GSBRNA2T00077896001, …	GSBRNA2T00019251001, GSBRNA2T00137194001, GSBRNA2T00095255001, GSBRNA2T00062467001, GSBRNA2T00027433001, GSBRNA2T00027158001, GSBRNA2T00154277001, GSBRNA2T00106266001, GSBRNA2T00028300001, GSBRNA2T00137514001, GSBRNA2T00020549001, GSBRNA2T00154999001, GSBRNA2T00010484001, GSBRNA2T00133610001, GSBRNA2T00049322001, GSBRNA2T00085509001, GSBRNA2T00152015001, GSBRNA2T00031322001, GSBRNA2T00143390001, …
GO:0009744	response to sucrose	P	6.90693e-06	4.90338e-07	56	0.02589	723	0.0124469	2107	59700	GSBRNA2T00094365001, GSBRNA2T00155314001, GSBRNA2T00008147001, GSBRNA2T00079736001, GSBRNA2T00022306001, GSBRNA2T00012859001, GSBRNA2T00093937001, GSBRNA2T00101764001, GSBRNA2T00022858001, GSBRNA2T00154198001, GSBRNA2T00053318001, GSBRNA2T00108117001, GSBRNA2T00077657001, GSBRNA2T00071627001, GSBRNA2T00139059001, GSBRNA2T00029422001, GSBRNA2T00039592001, GSBRNA2T00129690001, GSBRNA2T00123970001, …	GSBRNA2T00018040001, GSBRNA2T00075341001, GSBRNA2T00093773001, GSBRNA2T00076174001, GSBRNA2T00057952001, GSBRNA2T00116195001, GSBRNA2T00049608001, GSBRNA2T00074279001, GSBRNA2T00015907001, GSBRNA2T00140203001, GSBRNA2T00143791001, GSBRNA2T00004253001, GSBRNA2T00059297001, GSBRNA2T00136040001, GSBRNA2T00056225001, GSBRNA2T00076071001, GSBRNA2T00102889001, GSBRNA2T00134569001, GSBRNA2T00114357001, …
GO:0043090	amino acid import	P	1.7792e-20	4.05218e-22	53	0.024503	253	0.00488927	2110	60170	GSBRNA2T00129927001, GSBRNA2T00000263001, GSBRNA2T00122526001, GSBRNA2T00009169001, GSBRNA2T00064558001, GSBRNA2T00113567001, GSBRNA2T00022306001, GSBRNA2T00124774001, GSBRNA2T00136955001, GSBRNA2T00093937001, GSBRNA2T00034012001, GSBRNA2T00141930001, GSBRNA2T00039880001, GSBRNA2T00082608001, GSBRNA2T00024651001, GSBRNA2T00075556001, GSBRNA2T00070609001, GSBRNA2T00078306001, GSBRNA2T00043295001, …	GSBRNA2T00123332001, GSBRNA2T00104732001, GSBRNA2T00060818001, GSBRNA2T00077975001, GSBRNA2T00156040001, GSBRNA2T00027330001, GSBRNA2T00002736001, GSBRNA2T00093526001, GSBRNA2T00057459001, GSBRNA2T00000985001, GSBRNA2T00088553001, GSBRNA2T00003626001, GSBRNA2T00019319001, GSBRNA2T00071402001, GSBRNA2T00023649001, GSBRNA2T00116853001, GSBRNA2T00069569001, GSBRNA2T00119999001, GSBRNA2T00091884001, …
GO:0001510	RNA methylation	P	0.00230495	0.000247115	52	0.0240407	825	0.0140127	2111	59598	GSBRNA2T00096250001, GSBRNA2T00085236001, GSBRNA2T00125376001, GSBRNA2T00142503001, GSBRNA2T00035316001, GSBRNA2T00119650001, GSBRNA2T00080664001, GSBRNA2T00102561001, GSBRNA2T00129484001, GSBRNA2T00108075001, GSBRNA2T00071563001, GSBRNA2T00052453001, GSBRNA2T00136326001, GSBRNA2T00154244001, GSBRNA2T00049351001, GSBRNA2T00074700001, GSBRNA2T00073243001, GSBRNA2T00049252001, GSBRNA2T00151765001, …	GSBRNA2T00138084001, GSBRNA2T00101036001, GSBRNA2T00145376001, GSBRNA2T00037304001, GSBRNA2T00064890001, GSBRNA2T00084781001, GSBRNA2T00132663001, GSBRNA2T00047141001, GSBRNA2T00089678001, GSBRNA2T00118467001, GSBRNA2T00064018001, GSBRNA2T00014777001, GSBRNA2T00112886001, GSBRNA2T00141862001, GSBRNA2T00102775001, GSBRNA2T00110270001, GSBRNA2T00144245001, GSBRNA2T00157578001, GSBRNA2T00028988001, …
GO:0009644	response to high light intensity	P	0.000218599	1.95989e-05	50	0.023116	706	0.0120794	2113	59717	GSBRNA2T00146506001, GSBRNA2T00096953001, GSBRNA2T00094682001, GSBRNA2T00044369001, GSBRNA2T00056293001, GSBRNA2T00026934001, GSBRNA2T00086389001, GSBRNA2T00073423001, GSBRNA2T00137200001, GSBRNA2T00103058001, GSBRNA2T00145774001, GSBRNA2T00038383001, GSBRNA2T00100885001, GSBRNA2T00127118001, GSBRNA2T00154144001, GSBRNA2T00039166001, GSBRNA2T00117455001, GSBRNA2T00109776001, GSBRNA2T00017893001, …	GSBRNA2T00056363001, GSBRNA2T00075341001, GSBRNA2T00004975001, GSBRNA2T00093773001, GSBRNA2T00122173001, GSBRNA2T00072453001, GSBRNA2T00074279001, GSBRNA2T00078779001, GSBRNA2T00059297001, GSBRNA2T00010517001, GSBRNA2T00056225001, GSBRNA2T00107271001, GSBRNA2T00144142001, GSBRNA2T00034875001, GSBRNA2T00131693001, GSBRNA2T00102889001, GSBRNA2T00155006001, GSBRNA2T00049322001, GSBRNA2T00138805001, …
GO:0009695	jasmonic acid biosynthetic process	P	1.32967e-09	5.99762e-11	50	0.023116	460	0.00814879	2113	59963	GSBRNA2T00113567001, GSBRNA2T00141982001, GSBRNA2T00095662001, GSBRNA2T00001506001, GSBRNA2T00025217001, GSBRNA2T00047045001, GSBRNA2T00050738001, GSBRNA2T00142119001, GSBRNA2T00057289001, GSBRNA2T00059280001, GSBRNA2T00157944001, GSBRNA2T00106217001, GSBRNA2T00112701001, GSBRNA2T00137200001, GSBRNA2T00075556001, GSBRNA2T00038383001, GSBRNA2T00151356001, GSBRNA2T00017092001, GSBRNA2T00073946001, …	GSBRNA2T00020045001, GSBRNA2T00060744001, GSBRNA2T00055553001, GSBRNA2T00120095001, GSBRNA2T00074279001, GSBRNA2T00130859001, GSBRNA2T00033572001, GSBRNA2T00121192001, GSBRNA2T00007772001, GSBRNA2T00131222001, GSBRNA2T00046263001, GSBRNA2T00009460001, GSBRNA2T00116503001, GSBRNA2T00115350001, GSBRNA2T00099183001, GSBRNA2T00104909001, GSBRNA2T00135905001, GSBRNA2T00126707001, GSBRNA2T00058154001, …
GO:0006888	ER to Golgi vesicle-mediated transport	P	7.80694e-11	3.27855e-12	49	0.0226537	406	0.00727	2114	60017	GSBRNA2T00129927001, GSBRNA2T00000263001, GSBRNA2T00122526001, GSBRNA2T00064558001, GSBRNA2T00113567001, GSBRNA2T00022306001, GSBRNA2T00124774001, GSBRNA2T00136955001, GSBRNA2T00093937001, GSBRNA2T00034012001, GSBRNA2T00141930001, GSBRNA2T00032396001, GSBRNA2T00039880001, GSBRNA2T00024651001, GSBRNA2T00117829001, GSBRNA2T00075556001, GSBRNA2T00078306001, GSBRNA2T00043295001, GSBRNA2T00021553001, …	GSBRNA2T00127803001, GSBRNA2T00140742001, GSBRNA2T00027330001, GSBRNA2T00002736001, GSBRNA2T00057459001, GSBRNA2T00051534001, GSBRNA2T00003626001, GSBRNA2T00019319001, GSBRNA2T00071402001, GSBRNA2T00069569001, GSBRNA2T00119999001, GSBRNA2T00087554001, GSBRNA2T00044619001, GSBRNA2T00038549001, GSBRNA2T00111561001, GSBRNA2T00043214001, GSBRNA2T00001892001, GSBRNA2T00031814001, GSBRNA2T00073275001, …
GO:0009625	response to insect	P	3.47021e-19	8.36614e-21	48	0.0221914	220	0.00428211	2115	60203	GSBRNA2T00157083001, GSBRNA2T00000263001, GSBRNA2T00037091001, GSBRNA2T00114627001, GSBRNA2T00072302001, GSBRNA2T00131034001, GSBRNA2T00113567001, GSBRNA2T00027236001, GSBRNA2T00155148001, GSBRNA2T00065643001, GSBRNA2T00032064001, GSBRNA2T00081277001, GSBRNA2T00121487001, GSBRNA2T00073995001, GSBRNA2T00016192001, GSBRNA2T00074464001, GSBRNA2T00039752001, GSBRNA2T00130679001, GSBRNA2T00021754001, …	GSBRNA2T00075530001, GSBRNA2T00048827001, GSBRNA2T00023581001, GSBRNA2T00112760001, GSBRNA2T00113599001, GSBRNA2T00113610001, GSBRNA2T00154678001, GSBRNA2T00075529001, GSBRNA2T00134993001, GSBRNA2T00094719001, GSBRNA2T00000566001, GSBRNA2T00080894001, GSBRNA2T00065642001, GSBRNA2T00054164001, GSBRNA2T00032836001, GSBRNA2T00042919001, GSBRNA2T00124503001, GSBRNA2T00070095001, GSBRNA2T00054572001, …
GO:0007030	Golgi organization	P	0.00511309	0.000611231	47	0.0217291	759	0.0128783	2116	59664	GSBRNA2T00092696001, GSBRNA2T00145020001, GSBRNA2T00057335001, GSBRNA2T00086063001, GSBRNA2T00155561001, GSBRNA2T00068290001, GSBRNA2T00136955001, GSBRNA2T00078888001, GSBRNA2T00047586001, GSBRNA2T00102561001, GSBRNA2T00153513001, GSBRNA2T00017935001, GSBRNA2T00080925001, GSBRNA2T00056293001, GSBRNA2T00112156001, GSBRNA2T00033534001, GSBRNA2T00009183001, GSBRNA2T00063274001, GSBRNA2T00053597001, …	GSBRNA2T00019251001, GSBRNA2T00097975001, GSBRNA2T00076277001, GSBRNA2T00145857001, GSBRNA2T00077786001, GSBRNA2T00076414001, GSBRNA2T00052780001, GSBRNA2T00001182001, GSBRNA2T00063953001, GSBRNA2T00050517001, GSBRNA2T00073824001, GSBRNA2T00035467001, GSBRNA2T00008971001, GSBRNA2T00154999001, GSBRNA2T00137537001, GSBRNA2T00003901001, GSBRNA2T00089735001, GSBRNA2T00136704001, GSBRNA2T00114357001, …
GO:0016036	cellular response to phosphate starvation	P	8.64553e-08	4.66807e-09	45	0.0208044	447	0.00786118	2118	59976	GSBRNA2T00030807001, GSBRNA2T00123930001, GSBRNA2T00009169001, GSBRNA2T00113680001, GSBRNA2T00129904001, GSBRNA2T00043215001, GSBRNA2T00011634001, GSBRNA2T00149224001, GSBRNA2T00017656001, GSBRNA2T00137490001, GSBRNA2T00131896001, GSBRNA2T00095333001, GSBRNA2T00055169001, GSBRNA2T00136544001, GSBRNA2T00090553001, GSBRNA2T00026188001, GSBRNA2T00156586001, GSBRNA2T00030203001, GSBRNA2T00066572001, …	GSBRNA2T00004115001, GSBRNA2T00146827001, GSBRNA2T00042610001, GSBRNA2T00061817001, GSBRNA2T00117383001, GSBRNA2T00003328001, GSBRNA2T00063678001, GSBRNA2T00157062001, GSBRNA2T00003065001, GSBRNA2T00129423001, GSBRNA2T00088169001, GSBRNA2T00143939001, GSBRNA2T00034416001, GSBRNA2T00035008001, GSBRNA2T00103092001, GSBRNA2T00016236001, GSBRNA2T00155258001, GSBRNA2T00137124001, GSBRNA2T00008582001, …
GO:0035304	regulation of protein dephosphorylation	P	1.52086e-06	9.64794e-08	45	0.0208044	499	0.00869204	2118	59924	GSBRNA2T00114004001, GSBRNA2T00000263001, GSBRNA2T00037091001, GSBRNA2T00059111001, GSBRNA2T00049054001, GSBRNA2T00099474001, GSBRNA2T00052436001, GSBRNA2T00135899001, GSBRNA2T00031489001, GSBRNA2T00103456001, GSBRNA2T00081168001, GSBRNA2T00003883001, GSBRNA2T00153513001, GSBRNA2T00112156001, GSBRNA2T00036681001, GSBRNA2T00103730001, GSBRNA2T00157944001, GSBRNA2T00089869001, GSBRNA2T00020849001, …	GSBRNA2T00058544001, GSBRNA2T00156378001, GSBRNA2T00030031001, GSBRNA2T00047542001, GSBRNA2T00009345001, GSBRNA2T00067388001, GSBRNA2T00066681001, GSBRNA2T00072258001, GSBRNA2T00157416001, GSBRNA2T00083478001, GSBRNA2T00073216001, GSBRNA2T00046263001, GSBRNA2T00085441001, GSBRNA2T00149406001, GSBRNA2T00140892001, GSBRNA2T00086514001, GSBRNA2T00103882001, GSBRNA2T00105444001, GSBRNA2T00004941001, …
GO:0006749	glutathione metabolic process	P	4.56516e-14	1.46069e-15	44	0.0203421	261	0.00487329	2119	60162	GSBRNA2T00157083001, GSBRNA2T00084508001, GSBRNA2T00017125001, GSBRNA2T00046401001, GSBRNA2T00136749001, GSBRNA2T00003273001, GSBRNA2T00096592001, GSBRNA2T00151674001, GSBRNA2T00142119001, GSBRNA2T00024492001, GSBRNA2T00131896001, GSBRNA2T00017809001, GSBRNA2T00073995001, GSBRNA2T00043389001, GSBRNA2T00119582001, GSBRNA2T00066570001, GSBRNA2T00130348001, GSBRNA2T00049771001, GSBRNA2T00133807001, …	GSBRNA2T00100284001, GSBRNA2T00059600001, GSBRNA2T00142087001, GSBRNA2T00103567001, GSBRNA2T00048827001, GSBRNA2T00025200001, GSBRNA2T00117790001, GSBRNA2T00073991001, GSBRNA2T00146432001, GSBRNA2T00003472001, GSBRNA2T00105221001, GSBRNA2T00085132001, GSBRNA2T00142728001, GSBRNA2T00145382001, GSBRNA2T00089953001, GSBRNA2T00154884001, GSBRNA2T00134993001, GSBRNA2T00147982001, GSBRNA2T00098927001, …
GO:0009816	defense response to bacterium, incompatible interaction	P	1.15781e-22	2.39255e-24	42	0.0194175	125	0.00266833	2121	60298	GSBRNA2T00157083001, GSBRNA2T00048907001, GSBRNA2T00075914001, GSBRNA2T00050878001, GSBRNA2T00029327001, GSBRNA2T00029364001, GSBRNA2T00076523001, GSBRNA2T00031489001, GSBRNA2T00133731001, GSBRNA2T00123365001, GSBRNA2T00058834001, GSBRNA2T00155923001, GSBRNA2T00157107001, GSBRNA2T00120524001, GSBRNA2T00107648001, GSBRNA2T00087835001, GSBRNA2T00151920001, GSBRNA2T00109454001, GSBRNA2T00154943001, …	GSBRNA2T00019251001, GSBRNA2T00105301001, GSBRNA2T00132333001, GSBRNA2T00143406001, GSBRNA2T00039492001, GSBRNA2T00001984001, GSBRNA2T00071445001, GSBRNA2T00129910001, GSBRNA2T00156378001, GSBRNA2T00048827001, GSBRNA2T00037138001, GSBRNA2T00007141001, GSBRNA2T00019563001, GSBRNA2T00131022001, GSBRNA2T00151938001, GSBRNA2T00038593001, GSBRNA2T00058650001, GSBRNA2T00156381001, GSBRNA2T00123983001, …
GO:0010583	response to cyclopentenone	P	1.17022e-07	6.38346e-09	41	0.0189552	388	0.00685457	2122	60035	GSBRNA2T00130580001, GSBRNA2T00046401001, GSBRNA2T00009169001, GSBRNA2T00136749001, GSBRNA2T00003273001, GSBRNA2T00034331001, GSBRNA2T00131896001, GSBRNA2T00095333001, GSBRNA2T00084627001, GSBRNA2T00112218001, GSBRNA2T00148096001, GSBRNA2T00123404001, GSBRNA2T00044009001, GSBRNA2T00148751001, GSBRNA2T00011397001, GSBRNA2T00129919001, GSBRNA2T00151215001, GSBRNA2T00138113001, GSBRNA2T00144802001, …	GSBRNA2T00103573001, GSBRNA2T00039887001, GSBRNA2T00126971001, GSBRNA2T00025057001, GSBRNA2T00006870001, GSBRNA2T00120095001, GSBRNA2T00083821001, GSBRNA2T00085945001, GSBRNA2T00154850001, GSBRNA2T00062249001, GSBRNA2T00000899001, GSBRNA2T00150430001, GSBRNA2T00094846001, GSBRNA2T00051133001, GSBRNA2T00065264001, GSBRNA2T00018968001, GSBRNA2T00014135001, GSBRNA2T00065860001, GSBRNA2T00014651001, …
GO:0009612	response to mechanical stimulus	P	6.61599e-18	1.74202e-19	41	0.0189552	168	0.0033394	2122	60255	GSBRNA2T00079623001, GSBRNA2T00101579001, GSBRNA2T00145532001, GSBRNA2T00109385001, GSBRNA2T00074048001, GSBRNA2T00113567001, GSBRNA2T00034331001, GSBRNA2T00071468001, GSBRNA2T00124720001, GSBRNA2T00066156001, GSBRNA2T00137516001, GSBRNA2T00057367001, GSBRNA2T00071173001, GSBRNA2T00129230001, GSBRNA2T00100086001, GSBRNA2T00123891001, GSBRNA2T00011209001, GSBRNA2T00149267001, GSBRNA2T00075556001, …	GSBRNA2T00028718001, GSBRNA2T00128309001, GSBRNA2T00027282001, GSBRNA2T00156252001, GSBRNA2T00031705001, GSBRNA2T00156804001, GSBRNA2T00054634001, GSBRNA2T00049511001, GSBRNA2T00063664001, GSBRNA2T00066976001, GSBRNA2T00019319001, GSBRNA2T00139506001, GSBRNA2T00121440001, GSBRNA2T00138937001, GSBRNA2T00091416001, GSBRNA2T00086649001, GSBRNA2T00089787001, GSBRNA2T00113524001, GSBRNA2T00000566001, …
GO:0006499	N-terminal protein myristoylation	P	7.19595e-07	4.35706e-08	40	0.0184928	402	0.00706228	2123	60021	GSBRNA2T00072031001, GSBRNA2T00123930001, GSBRNA2T00064558001, GSBRNA2T00077599001, GSBRNA2T00113567001, GSBRNA2T00101453001, GSBRNA2T00011634001, GSBRNA2T00136955001, GSBRNA2T00034012001, GSBRNA2T00110460001, GSBRNA2T00137490001, GSBRNA2T00141930001, GSBRNA2T00047156001, GSBRNA2T00056293001, GSBRNA2T00071389001, GSBRNA2T00007627001, GSBRNA2T00139014001, GSBRNA2T00038432001, GSBRNA2T00047128001, …	GSBRNA2T00126833001, GSBRNA2T00024087001, GSBRNA2T00143493001, GSBRNA2T00157623001, GSBRNA2T00019274001, GSBRNA2T00028862001, GSBRNA2T00067388001, GSBRNA2T00124938001, GSBRNA2T00115327001, GSBRNA2T00146610001, GSBRNA2T00019388001, GSBRNA2T00086079001, GSBRNA2T00157497001, GSBRNA2T00143103001, GSBRNA2T00046503001, GSBRNA2T00031814001, GSBRNA2T00094893001, GSBRNA2T00042886001, GSBRNA2T00041377001, …
GO:0080167	response to karrikin	P	3.67321e-06	2.4975e-07	40	0.0184928	426	0.00744575	2123	59997	GSBRNA2T00079623001, GSBRNA2T00122526001, GSBRNA2T00077599001, GSBRNA2T00034331001, GSBRNA2T00095662001, GSBRNA2T00079736001, GSBRNA2T00023135001, GSBRNA2T00075186001, GSBRNA2T00003647001, GSBRNA2T00090994001, GSBRNA2T00007627001, GSBRNA2T00043262001, GSBRNA2T00066974001, GSBRNA2T00144412001, GSBRNA2T00016519001, GSBRNA2T00005883001, GSBRNA2T00082608001, GSBRNA2T00126668001, GSBRNA2T00071328001, …	GSBRNA2T00094640001, GSBRNA2T00077247001, GSBRNA2T00005785001, GSBRNA2T00082679001, GSBRNA2T00108688001, GSBRNA2T00127608001, GSBRNA2T00130859001, GSBRNA2T00056225001, GSBRNA2T00046079001, GSBRNA2T00052688001, GSBRNA2T00104726001, GSBRNA2T00149498001, GSBRNA2T00153008001, GSBRNA2T00117107001, GSBRNA2T00089735001, GSBRNA2T00068851001, GSBRNA2T00048054001, GSBRNA2T00115407001, GSBRNA2T00001914001, …
GO:0006833	water transport	P	0.00952835	0.00125231	39	0.0180305	622	0.0105615	2124	59801	GSBRNA2T00092696001, GSBRNA2T00057335001, GSBRNA2T00000263001, GSBRNA2T00068290001, GSBRNA2T00078888001, GSBRNA2T00102561001, GSBRNA2T00153513001, GSBRNA2T00073995001, GSBRNA2T00080925001, GSBRNA2T00056293001, GSBRNA2T00112156001, GSBRNA2T00033534001, GSBRNA2T00009183001, GSBRNA2T00063274001, GSBRNA2T00053597001, GSBRNA2T00087145001, GSBRNA2T00071328001, GSBRNA2T00053318001, GSBRNA2T00127334001, …	GSBRNA2T00019251001, GSBRNA2T00077786001, GSBRNA2T00062008001, GSBRNA2T00026806001, GSBRNA2T00001182001, GSBRNA2T00154999001, GSBRNA2T00137537001, GSBRNA2T00102625001, GSBRNA2T00089735001, GSBRNA2T00010484001, GSBRNA2T00112462001, GSBRNA2T00079074001, GSBRNA2T00002506001, GSBRNA2T00136796001, GSBRNA2T00134993001, GSBRNA2T00150281001, GSBRNA2T00126364001, GSBRNA2T00005738001, GSBRNA2T00008421001, …
GO:0009750	response to fructose	P	0.00286353	0.000316544	37	0.0171059	536	0.0091554	2126	59887	GSBRNA2T00019792001, GSBRNA2T00057249001, GSBRNA2T00010987001, GSBRNA2T00022306001, GSBRNA2T00014014001, GSBRNA2T00012859001, GSBRNA2T00093937001, GSBRNA2T00101764001, GSBRNA2T00073995001, GSBRNA2T00075186001, GSBRNA2T00065379001, GSBRNA2T00143205001, GSBRNA2T00022858001, GSBRNA2T00062214001, GSBRNA2T00071328001, GSBRNA2T00053318001, GSBRNA2T00108117001, GSBRNA2T00099129001, GSBRNA2T00068186001, …	GSBRNA2T00077786001, GSBRNA2T00076174001, GSBRNA2T00026806001, GSBRNA2T00116195001, GSBRNA2T00140203001, GSBRNA2T00143791001, GSBRNA2T00004253001, GSBRNA2T00136040001, GSBRNA2T00114357001, GSBRNA2T00010484001, GSBRNA2T00096867001, GSBRNA2T00130883001, GSBRNA2T00021737001, GSBRNA2T00069970001, GSBRNA2T00079074001, GSBRNA2T00071654001, GSBRNA2T00141083001, GSBRNA2T00121316001, GSBRNA2T00064018001, …
GO:0006995	cellular response to nitrogen starvation	P	4.03353e-15	1.21441e-16	32	0.0147943	118	0.0023967	2131	60305	GSBRNA2T00114004001, GSBRNA2T00050878001, GSBRNA2T00145045001, GSBRNA2T00122526001, GSBRNA2T00043215001, GSBRNA2T00104683001, GSBRNA2T00076523001, GSBRNA2T00023735001, GSBRNA2T00025441001, GSBRNA2T00047568001, GSBRNA2T00054629001, GSBRNA2T00087175001, GSBRNA2T00119775001, GSBRNA2T00008375001, GSBRNA2T00111182001, GSBRNA2T00155923001, GSBRNA2T00122242001, GSBRNA2T00068023001, GSBRNA2T00005883001, …	GSBRNA2T00080715001, GSBRNA2T00114434001, GSBRNA2T00085278001, GSBRNA2T00002524001, GSBRNA2T00066071001, GSBRNA2T00097805001, GSBRNA2T00154930001, GSBRNA2T00076071001, GSBRNA2T00053690001, GSBRNA2T00088278001, GSBRNA2T00123656001, GSBRNA2T00138264001, GSBRNA2T00151366001, GSBRNA2T00126016001, GSBRNA2T00072940001, GSBRNA2T00066964001, GSBRNA2T00114236001, GSBRNA2T00043214001, GSBRNA2T00094494001, …
GO:0009749	response to glucose	P	3.6346e-06	2.46722e-07	32	0.0147943	301	0.00532068	2131	60122	GSBRNA2T00094365001, GSBRNA2T00019792001, GSBRNA2T00057249001, GSBRNA2T00022306001, GSBRNA2T00014014001, GSBRNA2T00012859001, GSBRNA2T00093937001, GSBRNA2T00101764001, GSBRNA2T00148916001, GSBRNA2T00065379001, GSBRNA2T00143205001, GSBRNA2T00016519001, GSBRNA2T00062214001, GSBRNA2T00154198001, GSBRNA2T00071328001, GSBRNA2T00053318001, GSBRNA2T00108117001, GSBRNA2T00099129001, GSBRNA2T00068186001, …	GSBRNA2T00076174001, GSBRNA2T00019085001, GSBRNA2T00120370001, GSBRNA2T00140203001, GSBRNA2T00004253001, GSBRNA2T00059297001, GSBRNA2T00136040001, GSBRNA2T00144297001, GSBRNA2T00134741001, GSBRNA2T00114357001, GSBRNA2T00016219001, GSBRNA2T00096867001, GSBRNA2T00046681001, GSBRNA2T00021737001, GSBRNA2T00069970001, GSBRNA2T00068501001, GSBRNA2T00026383001, GSBRNA2T00013308001, GSBRNA2T00071654001, …
GO:0019375	galactolipid biosynthetic process	P	9.42849e-05	7.82478e-06	31	0.0143319	335	0.00584795	2132	60088	GSBRNA2T00094365001, GSBRNA2T00030807001, GSBRNA2T00123930001, GSBRNA2T00129904001, GSBRNA2T00011634001, GSBRNA2T00149224001, GSBRNA2T00137490001, GSBRNA2T00131896001, GSBRNA2T00095333001, GSBRNA2T00055169001, GSBRNA2T00136544001, GSBRNA2T00148916001, GSBRNA2T00107678001, GSBRNA2T00026188001, GSBRNA2T00156586001, GSBRNA2T00066572001, GSBRNA2T00063259001, GSBRNA2T00015788001, GSBRNA2T00151685001, …	GSBRNA2T00082816001, GSBRNA2T00004115001, GSBRNA2T00109549001, GSBRNA2T00146827001, GSBRNA2T00099623001, GSBRNA2T00042610001, GSBRNA2T00017362001, GSBRNA2T00076311001, GSBRNA2T00082822001, GSBRNA2T00061817001, GSBRNA2T00117383001, GSBRNA2T00003328001, GSBRNA2T00063678001, GSBRNA2T00157062001, GSBRNA2T00088609001, GSBRNA2T00003065001, GSBRNA2T00157325001, GSBRNA2T00129423001, GSBRNA2T00007330001, …
GO:0010286	heat acclimation	P	2.09989e-05	1.58641e-06	31	0.0143319	314	0.00551241	2132	60109	GSBRNA2T00079623001, GSBRNA2T00045284001, GSBRNA2T00100773001, GSBRNA2T00059839001, GSBRNA2T00001506001, GSBRNA2T00139742001, GSBRNA2T00134033001, GSBRNA2T00141024001, GSBRNA2T00119752001, GSBRNA2T00043262001, GSBRNA2T00127705001, GSBRNA2T00079135001, GSBRNA2T00059301001, GSBRNA2T00027277001, GSBRNA2T00103058001, GSBRNA2T00100180001, GSBRNA2T00031282001, GSBRNA2T00011813001, GSBRNA2T00005371001, …	GSBRNA2T00104463001, GSBRNA2T00056151001, GSBRNA2T00004975001, GSBRNA2T00128579001, GSBRNA2T00062249001, GSBRNA2T00010517001, GSBRNA2T00137514001, GSBRNA2T00146541001, GSBRNA2T00032344001, GSBRNA2T00004539001, GSBRNA2T00143939001, GSBRNA2T00143807001, GSBRNA2T00093039001, GSBRNA2T00135866001, GSBRNA2T00033572001, GSBRNA2T00086681001, GSBRNA2T00042187001, GSBRNA2T00103526001, GSBRNA2T00018796001, …
GO:0006855	drug transmembrane transport	P	6.99056e-06	4.97052e-07	30	0.0138696	280	0.00495318	2133	60143	GSBRNA2T00111342001, GSBRNA2T00046728001, GSBRNA2T00099986001, GSBRNA2T00004478001, GSBRNA2T00137719001, GSBRNA2T00004477001, GSBRNA2T00001165001, GSBRNA2T00062214001, GSBRNA2T00154546001, GSBRNA2T00137724001, GSBRNA2T00099129001, GSBRNA2T00068186001, GSBRNA2T00073946001, GSBRNA2T00076314001, GSBRNA2T00012090001, GSBRNA2T00076440001, GSBRNA2T00075105001, GSBRNA2T00057747001, GSBRNA2T00096241001, …	GSBRNA2T00103441001, GSBRNA2T00026319001, GSBRNA2T00061502001, GSBRNA2T00078785001, GSBRNA2T00077115001, GSBRNA2T00000750001, GSBRNA2T00105003001, GSBRNA2T00082547001, GSBRNA2T00116470001, GSBRNA2T00124858001, GSBRNA2T00020687001, GSBRNA2T00029941001, GSBRNA2T00135895001, GSBRNA2T00129750001, GSBRNA2T00002736001, GSBRNA2T00141815001, GSBRNA2T00155407001, GSBRNA2T00125170001, GSBRNA2T00102093001, …
GO:0006862	nucleotide transport	P	3.94679e-06	2.69668e-07	28	0.012945	241	0.00429809	2135	60182	GSBRNA2T00129927001, GSBRNA2T00000263001, GSBRNA2T00122526001, GSBRNA2T00077599001, GSBRNA2T00113567001, GSBRNA2T00076422001, GSBRNA2T00148947001, GSBRNA2T00055167001, GSBRNA2T00031517001, GSBRNA2T00007627001, GSBRNA2T00106867001, GSBRNA2T00072682001, GSBRNA2T00005883001, GSBRNA2T00021754001, GSBRNA2T00075556001, GSBRNA2T00043295001, GSBRNA2T00100755001, GSBRNA2T00055921001, GSBRNA2T00021553001, …	GSBRNA2T00122872001, GSBRNA2T00075100001, GSBRNA2T00139077001, GSBRNA2T00104732001, GSBRNA2T00154260001, GSBRNA2T00059354001, GSBRNA2T00123361001, GSBRNA2T00060818001, GSBRNA2T00022788001, GSBRNA2T00077975001, GSBRNA2T00057459001, GSBRNA2T00120226001, GSBRNA2T00019319001, GSBRNA2T00023649001, GSBRNA2T00087554001, GSBRNA2T00121855001, GSBRNA2T00048312001, GSBRNA2T00052842001, GSBRNA2T00009460001, …
GO:0007178	transmembrane receptor protein serine/threonine kinase signaling pathway	P	0.00010399	8.65331e-06	28	0.012945	293	0.00512894	2135	60130	GSBRNA2T00067501001, GSBRNA2T00155045001, GSBRNA2T00089499001, GSBRNA2T00143949001, GSBRNA2T00124463001, GSBRNA2T00003883001, GSBRNA2T00137089001, GSBRNA2T00153513001, GSBRNA2T00071468001, GSBRNA2T00157105001, GSBRNA2T00112156001, GSBRNA2T00045119001, GSBRNA2T00124466001, GSBRNA2T00126716001, GSBRNA2T00061028001, GSBRNA2T00037741001, GSBRNA2T00100086001, GSBRNA2T00024110001, GSBRNA2T00113597001, …	GSBRNA2T00156195001, GSBRNA2T00143945001, GSBRNA2T00143951001, GSBRNA2T00104589001, GSBRNA2T00006428001, GSBRNA2T00139111001, GSBRNA2T00057436001, GSBRNA2T00054497001, GSBRNA2T00126300001, GSBRNA2T00055610001, GSBRNA2T00000910001, GSBRNA2T00057625001, GSBRNA2T00132686001, GSBRNA2T00106054001, GSBRNA2T00050809001, GSBRNA2T00071179001, GSBRNA2T00153897001, GSBRNA2T00057407001, GSBRNA2T00080355001, …
GO:0010224	response to UV-B	P	0.00511813	0.000612729	27	0.0124827	358	0.00615154	2136	60065	GSBRNA2T00040257001, GSBRNA2T00155314001, GSBRNA2T00049054001, GSBRNA2T00092327001, GSBRNA2T00099474001, GSBRNA2T00131017001, GSBRNA2T00066548001, GSBRNA2T00001506001, GSBRNA2T00079736001, GSBRNA2T00005404001, GSBRNA2T00112868001, GSBRNA2T00103456001, GSBRNA2T00133731001, GSBRNA2T00141024001, GSBRNA2T00132651001, GSBRNA2T00139059001, GSBRNA2T00121465001, GSBRNA2T00028236001, GSBRNA2T00089404001, …	GSBRNA2T00018040001, GSBRNA2T00075341001, GSBRNA2T00004975001, GSBRNA2T00005114001, GSBRNA2T00018011001, GSBRNA2T00045217001, GSBRNA2T00057952001, GSBRNA2T00049608001, GSBRNA2T00150859001, GSBRNA2T00056225001, GSBRNA2T00076071001, GSBRNA2T00089357001, GSBRNA2T00071534001, GSBRNA2T00011253001, GSBRNA2T00096867001, GSBRNA2T00067852001, GSBRNA2T00014359001, GSBRNA2T00148786001, GSBRNA2T00153862001, …
GO:0016998	cell wall macromolecule catabolic process	P	1.33221e-14	4.159e-16	27	0.0124827	81	0.00172563	2136	60342	GSBRNA2T00139054001, GSBRNA2T00079736001, GSBRNA2T00139050001, GSBRNA2T00050295001, GSBRNA2T00036077001, GSBRNA2T00025836001, GSBRNA2T00004496001, GSBRNA2T00139058001, GSBRNA2T00000188001, GSBRNA2T00123467001, GSBRNA2T00048186001, GSBRNA2T00073427001, GSBRNA2T00121016001, GSBRNA2T00132651001, GSBRNA2T00139059001, GSBRNA2T00111931001, GSBRNA2T00018360001, GSBRNA2T00074333001, GSBRNA2T00110657001, …	GSBRNA2T00126879001, GSBRNA2T00110662001, GSBRNA2T00079751001, GSBRNA2T00001619001, GSBRNA2T00042845001, GSBRNA2T00113624001, GSBRNA2T00134533001, GSBRNA2T00071554001, GSBRNA2T00125469001, GSBRNA2T00062788001, GSBRNA2T00153493001, GSBRNA2T00015961001, GSBRNA2T00101893001, GSBRNA2T00035275001, GSBRNA2T00031970001, GSBRNA2T00046033001, GSBRNA2T00024827001, GSBRNA2T00079739001, GSBRNA2T00017221001, …
GO:0015833	peptide transport	P	0.00812271	0.00104501	26	0.0120203	355	0.00608762	2137	60068	GSBRNA2T00048932001, GSBRNA2T00029985001, GSBRNA2T00021094001, GSBRNA2T00119775001, GSBRNA2T00005340001, GSBRNA2T00154416001, GSBRNA2T00075002001, GSBRNA2T00123404001, GSBRNA2T00039880001, GSBRNA2T00084825001, GSBRNA2T00123465001, GSBRNA2T00155254001, GSBRNA2T00063314001, GSBRNA2T00024651001, GSBRNA2T00062437001, GSBRNA2T00152867001, GSBRNA2T00078998001, GSBRNA2T00067504001, GSBRNA2T00106503001, …	GSBRNA2T00094640001, GSBRNA2T00058464001, GSBRNA2T00077522001, GSBRNA2T00095599001, GSBRNA2T00143968001, GSBRNA2T00098269001, GSBRNA2T00082679001, GSBRNA2T00084539001, GSBRNA2T00109687001, GSBRNA2T00057568001, GSBRNA2T00025057001, GSBRNA2T00060818001, GSBRNA2T00024648001, GSBRNA2T00150859001, GSBRNA2T00126936001, GSBRNA2T00026617001, GSBRNA2T00032264001, GSBRNA2T00005166001, GSBRNA2T00046079001, …
GO:0006032	chitin catabolic process	P	8.86289e-19	2.23517e-20	26	0.0120203	44	0.00111846	2137	60379	GSBRNA2T00139054001, GSBRNA2T00079736001, GSBRNA2T00139050001, GSBRNA2T00050295001, GSBRNA2T00036077001, GSBRNA2T00025836001, GSBRNA2T00004496001, GSBRNA2T00139058001, GSBRNA2T00000188001, GSBRNA2T00123467001, GSBRNA2T00048186001, GSBRNA2T00073427001, GSBRNA2T00121016001, GSBRNA2T00132651001, GSBRNA2T00139059001, GSBRNA2T00111931001, GSBRNA2T00018360001, GSBRNA2T00074333001, GSBRNA2T00110657001, …	GSBRNA2T00126879001, GSBRNA2T00096464001, GSBRNA2T00047383001, GSBRNA2T00007723001, GSBRNA2T00110662001, GSBRNA2T00079751001, GSBRNA2T00146059001, GSBRNA2T00001619001, GSBRNA2T00042845001, GSBRNA2T00071554001, GSBRNA2T00112175001, GSBRNA2T00153493001, GSBRNA2T00111519001, GSBRNA2T00101893001, GSBRNA2T00031970001, GSBRNA2T00024827001, GSBRNA2T00079739001, GSBRNA2T00145166001, GSBRNA2T00045122001, …
GO:0052544	defense response by callose deposition in cell wall	P	6.1208e-15	1.87684e-16	25	0.011558	63	0.00140607	2138	60360	GSBRNA2T00157083001, GSBRNA2T00090709001, GSBRNA2T00065643001, GSBRNA2T00131227001, GSBRNA2T00016192001, GSBRNA2T00074464001, GSBRNA2T00150971001, GSBRNA2T00059280001, GSBRNA2T00039752001, GSBRNA2T00116610001, GSBRNA2T00084825001, GSBRNA2T00087923001, GSBRNA2T00032852001, GSBRNA2T00102930001, GSBRNA2T00134057001, GSBRNA2T00039720001, GSBRNA2T00139596001, GSBRNA2T00072672001, GSBRNA2T00067968001, …	GSBRNA2T00151309001, GSBRNA2T00035672001, GSBRNA2T00083372001, GSBRNA2T00091303001, GSBRNA2T00070985001, GSBRNA2T00154617001, GSBRNA2T00048827001, GSBRNA2T00103361001, GSBRNA2T00072935001, GSBRNA2T00139597001, GSBRNA2T00031888001, GSBRNA2T00063119001, GSBRNA2T00007357001, GSBRNA2T00063121001, GSBRNA2T00150759001, GSBRNA2T00114915001, GSBRNA2T00136471001, GSBRNA2T00134993001, GSBRNA2T00033413001, …
GO:0010043	response to zinc ion	P	7.58085e-05	6.15665e-06	24	0.0110957	223	0.00394657	2139	60200	GSBRNA2T00146506001, GSBRNA2T00066638001, GSBRNA2T00143949001, GSBRNA2T00102770001, GSBRNA2T00024491001, GSBRNA2T00151674001, GSBRNA2T00080664001, GSBRNA2T00153714001, GSBRNA2T00143127001, GSBRNA2T00142119001, GSBRNA2T00105071001, GSBRNA2T00024492001, GSBRNA2T00147900001, GSBRNA2T00114810001, GSBRNA2T00043389001, GSBRNA2T00096620001, GSBRNA2T00129939001, GSBRNA2T00049208001, GSBRNA2T00148751001, …	GSBRNA2T00077895001, GSBRNA2T00081903001, GSBRNA2T00053160001, GSBRNA2T00054497001, GSBRNA2T00054210001, GSBRNA2T00000160001, GSBRNA2T00101896001, GSBRNA2T00052671001, GSBRNA2T00146375001, GSBRNA2T00032694001, GSBRNA2T00087531001, GSBRNA2T00008564001, GSBRNA2T00031540001, GSBRNA2T00034548001, GSBRNA2T00119804001, GSBRNA2T00136922001, GSBRNA2T00150281001, GSBRNA2T00126364001, GSBRNA2T00033790001, …
GO:0015804	neutral amino acid transport	P	0.00699265	0.000880199	23	0.0106334	292	0.00503307	2140	60131	GSBRNA2T00096414001, GSBRNA2T00092703001, GSBRNA2T00008553001, GSBRNA2T00084456001, GSBRNA2T00139050001, GSBRNA2T00100077001, GSBRNA2T00107192001, GSBRNA2T00131896001, GSBRNA2T00071484001, GSBRNA2T00090968001, GSBRNA2T00132725001, GSBRNA2T00059988001, GSBRNA2T00148096001, GSBRNA2T00123404001, GSBRNA2T00090988001, GSBRNA2T00108995001, GSBRNA2T00086197001, GSBRNA2T00141067001, GSBRNA2T00138113001, …	GSBRNA2T00000670001, GSBRNA2T00109956001, GSBRNA2T00055152001, GSBRNA2T00042547001, GSBRNA2T00078441001, GSBRNA2T00136493001, GSBRNA2T00140393001, GSBRNA2T00106747001, GSBRNA2T00025057001, GSBRNA2T00117383001, GSBRNA2T00146432001, GSBRNA2T00156040001, GSBRNA2T00080927001, GSBRNA2T00053177001, GSBRNA2T00000257001, GSBRNA2T00023649001, GSBRNA2T00091884001, GSBRNA2T00047961001, GSBRNA2T00135992001, …
GO:0010193	response to ozone	P	4.35749e-09	2.03811e-10	23	0.0106334	110	0.00212508	2140	60313	GSBRNA2T00157083001, GSBRNA2T00048907001, GSBRNA2T00147500001, GSBRNA2T00153673001, GSBRNA2T00157168001, GSBRNA2T00133482001, GSBRNA2T00044072001, GSBRNA2T00100773001, GSBRNA2T00029327001, GSBRNA2T00009611001, GSBRNA2T00072672001, GSBRNA2T00068232001, GSBRNA2T00146054001, GSBRNA2T00004069001, GSBRNA2T00116568001, GSBRNA2T00093927001, GSBRNA2T00116202001, GSBRNA2T00008669001, GSBRNA2T00087780001, …	GSBRNA2T00019251001, GSBRNA2T00045217001, GSBRNA2T00107179001, GSBRNA2T00031394001, GSBRNA2T00048827001, GSBRNA2T00123349001, GSBRNA2T00041351001, GSBRNA2T00124741001, GSBRNA2T00058650001, GSBRNA2T00028390001, GSBRNA2T00120046001, GSBRNA2T00144322001, GSBRNA2T00134993001, GSBRNA2T00087324001, GSBRNA2T00003641001, GSBRNA2T00024666001, GSBRNA2T00075819001, GSBRNA2T00143103001, GSBRNA2T00030953001, …
GO:0009682	induced systemic resistance	P	8.35032e-11	3.51602e-12	23	0.0106334	87	0.00175758	2140	60336	GSBRNA2T00037091001, GSBRNA2T00032852001, GSBRNA2T00050848001, GSBRNA2T00126205001, GSBRNA2T00065643001, GSBRNA2T00155961001, GSBRNA2T00098808001, GSBRNA2T00102930001, GSBRNA2T00134057001, GSBRNA2T00056691001, GSBRNA2T00039720001, GSBRNA2T00139596001, GSBRNA2T00131227001, GSBRNA2T00016192001, GSBRNA2T00067968001, GSBRNA2T00074464001, GSBRNA2T00150971001, GSBRNA2T00059280001, GSBRNA2T00156586001, …	GSBRNA2T00004379001, GSBRNA2T00122012001, GSBRNA2T00035672001, GSBRNA2T00083372001, GSBRNA2T00009958001, GSBRNA2T00071120001, GSBRNA2T00135815001, GSBRNA2T00149593001, GSBRNA2T00139597001, GSBRNA2T00112696001, GSBRNA2T00132799001, GSBRNA2T00098851001, GSBRNA2T00142124001, GSBRNA2T00017382001, GSBRNA2T00143939001, GSBRNA2T00129660001, GSBRNA2T00033098001, GSBRNA2T00126429001, GSBRNA2T00155862001, …
GO:0046482	para-aminobenzoic acid metabolic process	P	3.82453e-07	2.21798e-08	22	0.0101711	133	0.00247659	2141	60290	GSBRNA2T00133711001, GSBRNA2T00021689001, GSBRNA2T00044267001, GSBRNA2T00132627001, GSBRNA2T00003273001, GSBRNA2T00053271001, GSBRNA2T00020983001, GSBRNA2T00065907001, GSBRNA2T00125593001, GSBRNA2T00125373001, GSBRNA2T00138345001, GSBRNA2T00100953001, GSBRNA2T00106165001, GSBRNA2T00141732001, GSBRNA2T00023390001, GSBRNA2T00031453001, GSBRNA2T00104848001, GSBRNA2T00084825001, GSBRNA2T00129919001, …	GSBRNA2T00012100001, GSBRNA2T00070985001, GSBRNA2T00026944001, GSBRNA2T00008529001, GSBRNA2T00050381001, GSBRNA2T00021050001, GSBRNA2T00103361001, GSBRNA2T00105221001, GSBRNA2T00136137001, GSBRNA2T00147717001, GSBRNA2T00129641001, GSBRNA2T00094846001, GSBRNA2T00063119001, GSBRNA2T00150759001, GSBRNA2T00111681001, GSBRNA2T00065264001, GSBRNA2T00120086001, GSBRNA2T00013056001, GSBRNA2T00065860001, …
GO:0042631	cellular response to water deprivation	P	0.006492	0.000809968	21	0.00970874	257	0.00444189	2142	60166	GSBRNA2T00020619001, GSBRNA2T00030807001, GSBRNA2T00123930001, GSBRNA2T00092326001, GSBRNA2T00129904001, GSBRNA2T00011634001, GSBRNA2T00149224001, GSBRNA2T00137490001, GSBRNA2T00131896001, GSBRNA2T00095333001, GSBRNA2T00055169001, GSBRNA2T00136544001, GSBRNA2T00156586001, GSBRNA2T00022179001, GSBRNA2T00066572001, GSBRNA2T00089390001, GSBRNA2T00063259001, GSBRNA2T00151685001, GSBRNA2T00049769001, …	GSBRNA2T00128309001, GSBRNA2T00109549001, GSBRNA2T00146827001, GSBRNA2T00093773001, GSBRNA2T00042610001, GSBRNA2T00039921001, GSBRNA2T00003065001, GSBRNA2T00129154001, GSBRNA2T00023690001, GSBRNA2T00044471001, GSBRNA2T00135734001, GSBRNA2T00150086001, GSBRNA2T00057957001, GSBRNA2T00078161001, GSBRNA2T00070575001, GSBRNA2T00114712001, GSBRNA2T00056826001, GSBRNA2T00141419001, GSBRNA2T00151973001, …
GO:0006099	tricarboxylic acid cycle	P	0.00453784	0.000528852	21	0.00970874	246	0.00426613	2142	60177	GSBRNA2T00145020001, GSBRNA2T00062544001, GSBRNA2T00139004001, GSBRNA2T00070910001, GSBRNA2T00136469001, GSBRNA2T00070630001, GSBRNA2T00078888001, GSBRNA2T00047586001, GSBRNA2T00129818001, GSBRNA2T00070909001, GSBRNA2T00129690001, GSBRNA2T00033534001, GSBRNA2T00009183001, GSBRNA2T00082364001, GSBRNA2T00056438001, GSBRNA2T00011541001, GSBRNA2T00053597001, GSBRNA2T00041842001, GSBRNA2T00082920001, …	GSBRNA2T00053160001, GSBRNA2T00097545001, GSBRNA2T00056523001, GSBRNA2T00120960001, GSBRNA2T00101598001, GSBRNA2T00153794001, GSBRNA2T00088609001, GSBRNA2T00032916001, GSBRNA2T00053211001, GSBRNA2T00136040001, GSBRNA2T00055822001, GSBRNA2T00090237001, GSBRNA2T00016139001, GSBRNA2T00154999001, GSBRNA2T00133014001, GSBRNA2T00001766001, GSBRNA2T00155677001, GSBRNA2T00114179001, GSBRNA2T00134930001, …
GO:0015802	basic amino acid transport	P	1.68339e-05	1.25866e-06	20	0.00924642	145	0.00263637	2143	60278	GSBRNA2T00129927001, GSBRNA2T00075556001, GSBRNA2T00000263001, GSBRNA2T00122526001, GSBRNA2T00043295001, GSBRNA2T00077599001, GSBRNA2T00113567001, GSBRNA2T00055921001, GSBRNA2T00021553001, GSBRNA2T00076422001, GSBRNA2T00043215001, GSBRNA2T00007470001, GSBRNA2T00031517001, GSBRNA2T00100202001, GSBRNA2T00007627001, GSBRNA2T00101008001, GSBRNA2T00135657001, GSBRNA2T00005883001, GSBRNA2T00021754001, …	GSBRNA2T00051548001, GSBRNA2T00104732001, GSBRNA2T00123609001, GSBRNA2T00107419001, GSBRNA2T00020687001, GSBRNA2T00060818001, GSBRNA2T00048086001, GSBRNA2T00077975001, GSBRNA2T00147887001, GSBRNA2T00057459001, GSBRNA2T00076991001, GSBRNA2T00019319001, GSBRNA2T00023649001, GSBRNA2T00150679001, GSBRNA2T00087554001, GSBRNA2T00151243001, GSBRNA2T00043214001, GSBRNA2T00060426001, GSBRNA2T00106953001, …
GO:0006730	one-carbon metabolic process	P	0.000128653	1.09915e-05	20	0.00924642	170	0.00303582	2143	60253	GSBRNA2T00025157001, GSBRNA2T00010214001, GSBRNA2T00040367001, GSBRNA2T00043295001, GSBRNA2T00086063001, GSBRNA2T00132500001, GSBRNA2T00111262001, GSBRNA2T00018367001, GSBRNA2T00084232001, GSBRNA2T00042820001, GSBRNA2T00023699001, GSBRNA2T00100202001, GSBRNA2T00105985001, GSBRNA2T00111266001, GSBRNA2T00112216001, GSBRNA2T00033204001, GSBRNA2T00087145001, GSBRNA2T00060639001, GSBRNA2T00096661001, …	GSBRNA2T00087786001, GSBRNA2T00151787001, GSBRNA2T00153601001, GSBRNA2T00121334001, GSBRNA2T00002582001, GSBRNA2T00027725001, GSBRNA2T00052350001, GSBRNA2T00110647001, GSBRNA2T00018644001, GSBRNA2T00130576001, GSBRNA2T00035203001, GSBRNA2T00150627001, GSBRNA2T00083272001, GSBRNA2T00012883001, GSBRNA2T00078335001, GSBRNA2T00023337001, GSBRNA2T00132605001, GSBRNA2T00084666001, GSBRNA2T00042296001, …
GO:0009646	response to absence of light	P	6.08226e-08	3.19621e-09	20	0.00924642	96	0.00185345	2143	60327	GSBRNA2T00011209001, GSBRNA2T00121196001, GSBRNA2T00135687001, GSBRNA2T00058278001, GSBRNA2T00081277001, GSBRNA2T00127605001, GSBRNA2T00014014001, GSBRNA2T00034257001, GSBRNA2T00094290001, GSBRNA2T00123365001, GSBRNA2T00014964001, GSBRNA2T00124720001, GSBRNA2T00124719001, GSBRNA2T00098505001, GSBRNA2T00121290001, GSBRNA2T00066156001, GSBRNA2T00014340001, GSBRNA2T00130679001, GSBRNA2T00156011001, …	GSBRNA2T00028718001, GSBRNA2T00029547001, GSBRNA2T00044673001, GSBRNA2T00066684001, GSBRNA2T00038416001, GSBRNA2T00010016001, GSBRNA2T00143402001, GSBRNA2T00068322001, GSBRNA2T00031705001, GSBRNA2T00037138001, GSBRNA2T00004253001, GSBRNA2T00058402001, GSBRNA2T00030379001, GSBRNA2T00019319001, GSBRNA2T00125277001, GSBRNA2T00044487001, GSBRNA2T00069081001, GSBRNA2T00089787001, GSBRNA2T00061360001, …
GO:0009581	detection of external stimulus	P	0.00793717	0.00101055	20	0.00924642	243	0.00420222	2143	60180	GSBRNA2T00016322001, GSBRNA2T00121196001, GSBRNA2T00102721001, GSBRNA2T00107173001, GSBRNA2T00049054001, GSBRNA2T00135671001, GSBRNA2T00099474001, GSBRNA2T00058278001, GSBRNA2T00081277001, GSBRNA2T00127605001, GSBRNA2T00028236001, GSBRNA2T00031489001, GSBRNA2T00103456001, GSBRNA2T00087321001, GSBRNA2T00012815001, GSBRNA2T00098505001, GSBRNA2T00156586001, GSBRNA2T00129918001, GSBRNA2T00130679001, …	GSBRNA2T00142413001, GSBRNA2T00136390001, GSBRNA2T00005114001, GSBRNA2T00084407001, GSBRNA2T00156378001, GSBRNA2T00075014001, GSBRNA2T00075278001, GSBRNA2T00028885001, GSBRNA2T00028157001, GSBRNA2T00049213001, GSBRNA2T00021525001, GSBRNA2T00150476001, GSBRNA2T00009873001, GSBRNA2T00100449001, GSBRNA2T00096918001, GSBRNA2T00119392001, GSBRNA2T00092362001, GSBRNA2T00113529001, GSBRNA2T00081639001, …
GO:0015696	ammonium transport	P	4.32535e-05	3.43107e-06	19	0.0087841	142	0.00257246	2144	60281	GSBRNA2T00129927001, GSBRNA2T00075556001, GSBRNA2T00000263001, GSBRNA2T00122526001, GSBRNA2T00043295001, GSBRNA2T00077599001, GSBRNA2T00113567001, GSBRNA2T00055921001, GSBRNA2T00021553001, GSBRNA2T00076422001, GSBRNA2T00007470001, GSBRNA2T00031517001, GSBRNA2T00100202001, GSBRNA2T00007627001, GSBRNA2T00101008001, GSBRNA2T00135657001, GSBRNA2T00005883001, GSBRNA2T00021754001, GSBRNA2T00111101001	GSBRNA2T00132333001, GSBRNA2T00051548001, GSBRNA2T00104732001, GSBRNA2T00002524001, GSBRNA2T00123609001, GSBRNA2T00066071001, GSBRNA2T00088275001, GSBRNA2T00060818001, GSBRNA2T00048086001, GSBRNA2T00077975001, GSBRNA2T00147887001, GSBRNA2T00057459001, GSBRNA2T00137537001, GSBRNA2T00019319001, GSBRNA2T00023649001, GSBRNA2T00150679001, GSBRNA2T00123788001, GSBRNA2T00123859001, GSBRNA2T00087554001, …
GO:0010102	lateral root morphogenesis	P	0.000300309	2.74919e-05	19	0.0087841	167	0.00297191	2144	60256	GSBRNA2T00111794001, GSBRNA2T00008387001, GSBRNA2T00122526001, GSBRNA2T00049379001, GSBRNA2T00065810001, GSBRNA2T00007470001, GSBRNA2T00059965001, GSBRNA2T00026653001, GSBRNA2T00054903001, GSBRNA2T00058094001, GSBRNA2T00058093001, GSBRNA2T00109126001, GSBRNA2T00005883001, GSBRNA2T00106963001, GSBRNA2T00065808001, GSBRNA2T00058095001, GSBRNA2T00102017001, GSBRNA2T00058096001, GSBRNA2T00065809001	GSBRNA2T00019251001, GSBRNA2T00032897001, GSBRNA2T00054837001, GSBRNA2T00135238001, GSBRNA2T00002524001, GSBRNA2T00066071001, GSBRNA2T00038997001, GSBRNA2T00049537001, GSBRNA2T00080295001, GSBRNA2T00146541001, GSBRNA2T00100166001, GSBRNA2T00127156001, GSBRNA2T00060753001, GSBRNA2T00149773001, GSBRNA2T00015791001, GSBRNA2T00094351001, GSBRNA2T00115296001, GSBRNA2T00038300001, GSBRNA2T00003079001, …
GO:0072507	divalent inorganic cation homeostasis	P	0.00232603	0.000252215	18	0.00832178	184	0.00322756	2145	60239	GSBRNA2T00100885001, GSBRNA2T00019355001, GSBRNA2T00076422001, GSBRNA2T00047233001, GSBRNA2T00104683001, GSBRNA2T00023156001, GSBRNA2T00095986001, GSBRNA2T00017656001, GSBRNA2T00050403001, GSBRNA2T00090553001, GSBRNA2T00067777001, GSBRNA2T00129939001, GSBRNA2T00017654001, GSBRNA2T00156728001, GSBRNA2T00122242001, GSBRNA2T00030203001, GSBRNA2T00073423001, GSBRNA2T00016532001	GSBRNA2T00130232001, GSBRNA2T00004379001, GSBRNA2T00137010001, GSBRNA2T00118877001, GSBRNA2T00118745001, GSBRNA2T00041789001, GSBRNA2T00084407001, GSBRNA2T00123609001, GSBRNA2T00155299001, GSBRNA2T00072992001, GSBRNA2T00031371001, GSBRNA2T00095968001, GSBRNA2T00077975001, GSBRNA2T00090555001, GSBRNA2T00089142001, GSBRNA2T00032181001, GSBRNA2T00150627001, GSBRNA2T00042854001, GSBRNA2T00031540001, …
GO:0009817	defense response to fungus, incompatible interaction	P	0.000119551	1.00677e-05	18	0.00832178	140	0.00252453	2145	60283	GSBRNA2T00075914001, GSBRNA2T00048871001, GSBRNA2T00067871001, GSBRNA2T00157139001, GSBRNA2T00104891001, GSBRNA2T00075255001, GSBRNA2T00111931001, GSBRNA2T00029364001, GSBRNA2T00121523001, GSBRNA2T00137753001, GSBRNA2T00058834001, GSBRNA2T00123404001, GSBRNA2T00034313001, GSBRNA2T00107648001, GSBRNA2T00116610001, GSBRNA2T00056537001, GSBRNA2T00087923001, GSBRNA2T00137337001	GSBRNA2T00019608001, GSBRNA2T00087677001, GSBRNA2T00083372001, GSBRNA2T00070570001, GSBRNA2T00071554001, GSBRNA2T00025057001, GSBRNA2T00127477001, GSBRNA2T00157996001, GSBRNA2T00024852001, GSBRNA2T00001359001, GSBRNA2T00064445001, GSBRNA2T00150415001, GSBRNA2T00096867001, GSBRNA2T00150736001, GSBRNA2T00151498001, GSBRNA2T00145382001, GSBRNA2T00139452001, GSBRNA2T00149924001, GSBRNA2T00064557001, …
GO:0016045	detection of bacterium	P	2.25136e-08	1.11555e-09	18	0.00832178	70	0.00140607	2145	60353	GSBRNA2T00059111001, GSBRNA2T00135671001, GSBRNA2T00052436001, GSBRNA2T00073107001, GSBRNA2T00102930001, GSBRNA2T00031489001, GSBRNA2T00139596001, GSBRNA2T00016192001, GSBRNA2T00036681001, GSBRNA2T00129918001, GSBRNA2T00030764001, GSBRNA2T00001377001, GSBRNA2T00108969001, GSBRNA2T00020849001, GSBRNA2T00112220001, GSBRNA2T00150459001, GSBRNA2T00151920001, GSBRNA2T00129587001	GSBRNA2T00068114001, GSBRNA2T00035672001, GSBRNA2T00153708001, GSBRNA2T00071445001, GSBRNA2T00156378001, GSBRNA2T00149593001, GSBRNA2T00139597001, GSBRNA2T00112696001, GSBRNA2T00140836001, GSBRNA2T00065604001, GSBRNA2T00015686001, GSBRNA2T00157499001, GSBRNA2T00142124001, GSBRNA2T00039047001, GSBRNA2T00097208001, GSBRNA2T00156381001, GSBRNA2T00066681001, GSBRNA2T00157500001, GSBRNA2T00130256001, …
GO:0071456	cellular response to hypoxia	P	7.96015e-09	3.78507e-10	17	0.00785945	56	0.0011664	2146	60367	GSBRNA2T00139519001, GSBRNA2T00135671001, GSBRNA2T00072332001, GSBRNA2T00065643001, GSBRNA2T00102882001, GSBRNA2T00023158001, GSBRNA2T00031489001, GSBRNA2T00133731001, GSBRNA2T00022679001, GSBRNA2T00027582001, GSBRNA2T00074464001, GSBRNA2T00127375001, GSBRNA2T00129918001, GSBRNA2T00066974001, GSBRNA2T00035581001, GSBRNA2T00030301001, GSBRNA2T00151920001	GSBRNA2T00031470001, GSBRNA2T00028252001, GSBRNA2T00138764001, GSBRNA2T00116640001, GSBRNA2T00011262001, GSBRNA2T00010901001, GSBRNA2T00071445001, GSBRNA2T00156378001, GSBRNA2T00087965001, GSBRNA2T00110893001, GSBRNA2T00111739001, GSBRNA2T00156381001, GSBRNA2T00096257001, GSBRNA2T00079437001, GSBRNA2T00019028001, GSBRNA2T00100210001, GSBRNA2T00045195001, GSBRNA2T00033413001, GSBRNA2T00120403001, …
GO:0048544	recognition of pollen	P	0.000271083	2.46658e-05	16	0.00739713	122	0.00220497	2147	60301	GSBRNA2T00067501001, GSBRNA2T00117284001, GSBRNA2T00151413001, GSBRNA2T00037742001, GSBRNA2T00037743001, GSBRNA2T00117283001, GSBRNA2T00067500001, GSBRNA2T00105297001, GSBRNA2T00124462001, GSBRNA2T00124463001, GSBRNA2T00008887001, GSBRNA2T00115989001, GSBRNA2T00124466001, GSBRNA2T00078964001, GSBRNA2T00037741001, GSBRNA2T00065972001	GSBRNA2T00042249001, GSBRNA2T00105301001, GSBRNA2T00105296001, GSBRNA2T00084050001, GSBRNA2T00074625001, GSBRNA2T00068550001, GSBRNA2T00076858001, GSBRNA2T00015143001, GSBRNA2T00032264001, GSBRNA2T00008885001, GSBRNA2T00008891001, GSBRNA2T00057109001, GSBRNA2T00096180001, GSBRNA2T00057625001, GSBRNA2T00051917001, GSBRNA2T00112757001, GSBRNA2T00110627001, GSBRNA2T00008899001, GSBRNA2T00058352001, …
GO:0010112	regulation of systemic acquired resistance	P	3.6919e-11	1.45609e-12	16	0.00739713	30	0.000734989	2147	60393	GSBRNA2T00049054001, GSBRNA2T00032852001, GSBRNA2T00135671001, GSBRNA2T00099474001, GSBRNA2T00052436001, GSBRNA2T00028236001, GSBRNA2T00031489001, GSBRNA2T00103456001, GSBRNA2T00133731001, GSBRNA2T00129918001, GSBRNA2T00030764001, GSBRNA2T00031476001, GSBRNA2T00112220001, GSBRNA2T00150459001, GSBRNA2T00151920001, GSBRNA2T00143391001	GSBRNA2T00011533001, GSBRNA2T00031470001, GSBRNA2T00094472001, GSBRNA2T00061907001, GSBRNA2T00071445001, GSBRNA2T00156378001, GSBRNA2T00056480001, GSBRNA2T00149593001, GSBRNA2T00129915001, GSBRNA2T00047864001, GSBRNA2T00153440001, GSBRNA2T00143939001, GSBRNA2T00107812001, GSBRNA2T00156381001, GSBRNA2T00034598001, GSBRNA2T00143396001, GSBRNA2T00151929001, GSBRNA2T00131333001, GSBRNA2T00156379001, …
GO:0090332	stomatal closure	P	3.12047e-06	2.10435e-07	15	0.00693481	70	0.00135813	2148	60353	GSBRNA2T00110460001, GSBRNA2T00069552001, GSBRNA2T00060810001, GSBRNA2T00069553001, GSBRNA2T00094676001, GSBRNA2T00060816001, GSBRNA2T00032370001, GSBRNA2T00090618001, GSBRNA2T00094677001, GSBRNA2T00085735001, GSBRNA2T00085736001, GSBRNA2T00142478001, GSBRNA2T00012964001, GSBRNA2T00110459001, GSBRNA2T00032369001	GSBRNA2T00100095001, GSBRNA2T00113361001, GSBRNA2T00008682001, GSBRNA2T00141690001, GSBRNA2T00040140001, GSBRNA2T00133092001, GSBRNA2T00137518001, GSBRNA2T00062751001, GSBRNA2T00077279001, GSBRNA2T00110457001, GSBRNA2T00024022001, GSBRNA2T00048054001, GSBRNA2T00109475001, GSBRNA2T00113650001, GSBRNA2T00105839001, GSBRNA2T00006397001, GSBRNA2T00009439001, GSBRNA2T00103146001, GSBRNA2T00059441001, …
GO:0006817	phosphate ion transport	P	0.00253545	0.000276334	14	0.00647249	122	0.00217301	2149	60301	GSBRNA2T00152867001, GSBRNA2T00082097001, GSBRNA2T00029422001, GSBRNA2T00017656001, GSBRNA2T00090553001, GSBRNA2T00005340001, GSBRNA2T00067777001, GSBRNA2T00017654001, GSBRNA2T00030203001, GSBRNA2T00016519001, GSBRNA2T00075847001, GSBRNA2T00016532001, GSBRNA2T00155254001, GSBRNA2T00148936001	GSBRNA2T00109715001, GSBRNA2T00150421001, GSBRNA2T00050068001, GSBRNA2T00083999001, GSBRNA2T00136134001, GSBRNA2T00090555001, GSBRNA2T00107185001, GSBRNA2T00081368001, GSBRNA2T00101947001, GSBRNA2T00055011001, GSBRNA2T00117812001, GSBRNA2T00150604001, GSBRNA2T00083094001, GSBRNA2T00054619001, GSBRNA2T00155258001, GSBRNA2T00092215001, GSBRNA2T00153541001, GSBRNA2T00099339001, GSBRNA2T00011442001, …
GO:0000103	sulfate assimilation	P	2.29792e-06	1.51569e-07	14	0.00647249	58	0.00115042	2149	60365	GSBRNA2T00049379001, GSBRNA2T00155065001, GSBRNA2T00061574001, GSBRNA2T00018810001, GSBRNA2T00131229001, GSBRNA2T00046596001, GSBRNA2T00045633001, GSBRNA2T00036947001, GSBRNA2T00048447001, GSBRNA2T00106963001, GSBRNA2T00135048001, GSBRNA2T00131663001, GSBRNA2T00063703001, GSBRNA2T00138265001	GSBRNA2T00043603001, GSBRNA2T00094497001, GSBRNA2T00062377001, GSBRNA2T00139459001, GSBRNA2T00158112001, GSBRNA2T00098544001, GSBRNA2T00154839001, GSBRNA2T00156974001, GSBRNA2T00020551001, GSBRNA2T00028621001, GSBRNA2T00086154001, GSBRNA2T00043830001, GSBRNA2T00039722001, GSBRNA2T00054823001, GSBRNA2T00042088001, GSBRNA2T00042963001, GSBRNA2T00090739001, GSBRNA2T00053216001, GSBRNA2T00157821001, …
GO:0010120	camalexin biosynthetic process	P	5.91418e-11	2.41798e-12	14	0.00647249	20	0.000543252	2149	60403	GSBRNA2T00032852001, GSBRNA2T00075489001, GSBRNA2T00005371001, GSBRNA2T00039720001, GSBRNA2T00137089001, GSBRNA2T00124850001, GSBRNA2T00131227001, GSBRNA2T00011138001, GSBRNA2T00067968001, GSBRNA2T00150971001, GSBRNA2T00139105001, GSBRNA2T00039752001, GSBRNA2T00045062001, GSBRNA2T00079135001	GSBRNA2T00049082001, GSBRNA2T00016973001, GSBRNA2T00132632001, GSBRNA2T00099496001, GSBRNA2T00084755001, GSBRNA2T00022509001, GSBRNA2T00042241001, GSBRNA2T00085945001, GSBRNA2T00149468001, GSBRNA2T00112696001, GSBRNA2T00139037001, GSBRNA2T00024496001, GSBRNA2T00142124001, GSBRNA2T00154652001, GSBRNA2T00079765001, GSBRNA2T00106713001, GSBRNA2T00106709001, GSBRNA2T00143966001, GSBRNA2T00107313001, …
GO:0010187	negative regulation of seed germination	P	1.19076e-05	8.66515e-07	13	0.00601017	58	0.00113444	2150	60365	GSBRNA2T00069552001, GSBRNA2T00060810001, GSBRNA2T00069553001, GSBRNA2T00094676001, GSBRNA2T00060816001, GSBRNA2T00032370001, GSBRNA2T00090618001, GSBRNA2T00094677001, GSBRNA2T00085735001, GSBRNA2T00085736001, GSBRNA2T00142478001, GSBRNA2T00012964001, GSBRNA2T00032369001	GSBRNA2T00079887001, GSBRNA2T00089642001, GSBRNA2T00042826001, GSBRNA2T00008682001, GSBRNA2T00076094001, GSBRNA2T00097285001, GSBRNA2T00112587001, GSBRNA2T00120761001, GSBRNA2T00093031001, GSBRNA2T00054200001, GSBRNA2T00151498001, GSBRNA2T00113650001, GSBRNA2T00068371001, GSBRNA2T00117088001, GSBRNA2T00107365001, GSBRNA2T00145535001, GSBRNA2T00094828001, GSBRNA2T00070963001, GSBRNA2T00001878001, …
GO:0010197	polar nucleus fusion	P	0.000237845	2.15093e-05	13	0.00601017	81	0.00150193	2150	60342	GSBRNA2T00121196001, GSBRNA2T00024484001, GSBRNA2T00117126001, GSBRNA2T00142110001, GSBRNA2T00058278001, GSBRNA2T00081277001, GSBRNA2T00127605001, GSBRNA2T00132543001, GSBRNA2T00086093001, GSBRNA2T00049474001, GSBRNA2T00039340001, GSBRNA2T00128268001, GSBRNA2T00130679001	GSBRNA2T00120832001, GSBRNA2T00051416001, GSBRNA2T00141844001, GSBRNA2T00015349001, GSBRNA2T00132230001, GSBRNA2T00077002001, GSBRNA2T00142308001, GSBRNA2T00127085001, GSBRNA2T00102568001, GSBRNA2T00061355001, GSBRNA2T00014253001, GSBRNA2T00120851001, GSBRNA2T00153717001, GSBRNA2T00086972001, GSBRNA2T00050753001, GSBRNA2T00061402001, GSBRNA2T00076999001, GSBRNA2T00039957001, GSBRNA2T00037904001, …
GO:0006984	ER-nucleus signaling pathway	P	9.63777e-06	6.98125e-07	12	0.00554785	47	0.000942703	2151	60376	GSBRNA2T00075260001, GSBRNA2T00066805001, GSBRNA2T00033514001, GSBRNA2T00011397001, GSBRNA2T00032064001, GSBRNA2T00127118001, GSBRNA2T00076664001, GSBRNA2T00131093001, GSBRNA2T00059301001, GSBRNA2T00039166001, GSBRNA2T00134033001, GSBRNA2T00122832001	GSBRNA2T00128800001, GSBRNA2T00149289001, GSBRNA2T00041638001, GSBRNA2T00025859001, GSBRNA2T00034820001, GSBRNA2T00147526001, GSBRNA2T00041688001, GSBRNA2T00128799001, GSBRNA2T00138663001, GSBRNA2T00136819001, GSBRNA2T00016203001, GSBRNA2T00007246001, GSBRNA2T00051110001, GSBRNA2T00066288001, GSBRNA2T00069898001, GSBRNA2T00044041001, GSBRNA2T00049496001, GSBRNA2T00103300001, GSBRNA2T00150679001, …
GO:1900056	negative regulation of leaf senescence	P	6.28018e-08	3.30719e-09	12	0.00554785	26	0.000607165	2151	60397	GSBRNA2T00011138001, GSBRNA2T00037091001, GSBRNA2T00066602001, GSBRNA2T00050848001, GSBRNA2T00049728001, GSBRNA2T00126205001, GSBRNA2T00139105001, GSBRNA2T00155961001, GSBRNA2T00098808001, GSBRNA2T00075489001, GSBRNA2T00056691001, GSBRNA2T00045062001	GSBRNA2T00016973001, GSBRNA2T00070868001, GSBRNA2T00084755001, GSBRNA2T00099663001, GSBRNA2T00101541001, GSBRNA2T00022159001, GSBRNA2T00158205001, GSBRNA2T00120845001, GSBRNA2T00107722001, GSBRNA2T00078098001, GSBRNA2T00021614001, GSBRNA2T00084832001, GSBRNA2T00018769001, GSBRNA2T00058442001, GSBRNA2T00084446001, GSBRNA2T00116725001, GSBRNA2T00106635001, GSBRNA2T00009909001, GSBRNA2T00006850001, …
GO:0010204	defense response signaling pathway, resistance gene-independent	P	3.68507e-06	2.50966e-07	12	0.00554785	42	0.000862813	2151	60381	GSBRNA2T00139519001, GSBRNA2T00154943001, GSBRNA2T00019355001, GSBRNA2T00047233001, GSBRNA2T00072332001, GSBRNA2T00122242001, GSBRNA2T00035581001, GSBRNA2T00104683001, GSBRNA2T00102882001, GSBRNA2T00017143001, GSBRNA2T00027582001, GSBRNA2T00112565001	GSBRNA2T00004895001, GSBRNA2T00094319001, GSBRNA2T00123674001, GSBRNA2T00104757001, GSBRNA2T00006486001, GSBRNA2T00026948001, GSBRNA2T00155890001, GSBRNA2T00156151001, GSBRNA2T00140836001, GSBRNA2T00086943001, GSBRNA2T00031408001, GSBRNA2T00054009001, GSBRNA2T00007500001, GSBRNA2T00005252001, GSBRNA2T00012860001, GSBRNA2T00154230001, GSBRNA2T00126922001, GSBRNA2T00034858001, GSBRNA2T00151190001, …
GO:0015917	aminophospholipid transport	P	1.99332e-06	1.30437e-07	11	0.00508553	31	0.000671077	2152	60392	GSBRNA2T00012648001, GSBRNA2T00106897001, GSBRNA2T00136303001, GSBRNA2T00035511001, GSBRNA2T00098298001, GSBRNA2T00090477001, GSBRNA2T00108427001, GSBRNA2T00025056001, GSBRNA2T00088752001, GSBRNA2T00093937001, GSBRNA2T00084107001	GSBRNA2T00136772001, GSBRNA2T00054919001, GSBRNA2T00048086001, GSBRNA2T00034772001, GSBRNA2T00117977001, GSBRNA2T00103888001, GSBRNA2T00026789001, GSBRNA2T00158212001, GSBRNA2T00057459001, GSBRNA2T00124338001, GSBRNA2T00049362001, GSBRNA2T00103891001, GSBRNA2T00134341001, GSBRNA2T00037202001, GSBRNA2T00105361001, GSBRNA2T00011616001, GSBRNA2T00018767001, GSBRNA2T00125539001, GSBRNA2T00032581001, …
GO:0046323	glucose import	P	0.00653887	0.000817994	11	0.00508553	91	0.00162976	2152	60332	GSBRNA2T00025746001, GSBRNA2T00029479001, GSBRNA2T00026934001, GSBRNA2T00101289001, GSBRNA2T00019326001, GSBRNA2T00111872001, GSBRNA2T00094193001, GSBRNA2T00150798001, GSBRNA2T00009520001, GSBRNA2T00035318001, GSBRNA2T00005582001	GSBRNA2T00047205001, GSBRNA2T00133676001, GSBRNA2T00018388001, GSBRNA2T00063754001, GSBRNA2T00138168001, GSBRNA2T00120530001, GSBRNA2T00021128001, GSBRNA2T00034667001, GSBRNA2T00057828001, GSBRNA2T00069239001, GSBRNA2T00083437001, GSBRNA2T00045592001, GSBRNA2T00074630001, GSBRNA2T00067323001, GSBRNA2T00041374001, GSBRNA2T00130098001, GSBRNA2T00129282001, GSBRNA2T00153415001, GSBRNA2T00143689001, …
GO:0046039	GTP metabolic process	P	0.000486088	4.62272e-05	11	0.00508553	63	0.00118237	2152	60360	GSBRNA2T00109776001, GSBRNA2T00145774001, GSBRNA2T00074656001, GSBRNA2T00029319001, GSBRNA2T00094682001, GSBRNA2T00027418001, GSBRNA2T00099195001, GSBRNA2T00148120001, GSBRNA2T00132017001, GSBRNA2T00032503001, GSBRNA2T00075578001	GSBRNA2T00068955001, GSBRNA2T00006893001, GSBRNA2T00153605001, GSBRNA2T00017933001, GSBRNA2T00140874001, GSBRNA2T00099523001, GSBRNA2T00136461001, GSBRNA2T00102998001, GSBRNA2T00094596001, GSBRNA2T00088935001, GSBRNA2T00030862001, GSBRNA2T00022011001, GSBRNA2T00034263001, GSBRNA2T00090153001, GSBRNA2T00087821001, GSBRNA2T00058461001, GSBRNA2T00053216001, GSBRNA2T00073128001, GSBRNA2T00009701001, …
GO:0035428	hexose transmembrane transport	P	0.00810343	0.00104163	11	0.00508553	94	0.00167769	2152	60329	GSBRNA2T00025746001, GSBRNA2T00029479001, GSBRNA2T00026934001, GSBRNA2T00101289001, GSBRNA2T00019326001, GSBRNA2T00111872001, GSBRNA2T00094193001, GSBRNA2T00150798001, GSBRNA2T00009520001, GSBRNA2T00035318001, GSBRNA2T00005582001	GSBRNA2T00047205001, GSBRNA2T00133676001, GSBRNA2T00018388001, GSBRNA2T00063754001, GSBRNA2T00138168001, GSBRNA2T00120530001, GSBRNA2T00021128001, GSBRNA2T00034667001, GSBRNA2T00057828001, GSBRNA2T00069239001, GSBRNA2T00083437001, GSBRNA2T00045592001, GSBRNA2T00074630001, GSBRNA2T00067323001, GSBRNA2T00041374001, GSBRNA2T00130098001, GSBRNA2T00129282001, GSBRNA2T00153415001, GSBRNA2T00143689001, …
GO:0055062	phosphate ion homeostasis	P	4.10179e-06	2.81169e-07	11	0.00508553	34	0.000719011	2152	60389	GSBRNA2T00067777001, GSBRNA2T00038383001, GSBRNA2T00017654001, GSBRNA2T00142236001, GSBRNA2T00041290001, GSBRNA2T00030203001, GSBRNA2T00093889001, GSBRNA2T00016532001, GSBRNA2T00086343001, GSBRNA2T00017656001, GSBRNA2T00090553001	GSBRNA2T00061632001, GSBRNA2T00136367001, GSBRNA2T00153861001, GSBRNA2T00041789001, GSBRNA2T00064585001, GSBRNA2T00155299001, GSBRNA2T00136134001, GSBRNA2T00090555001, GSBRNA2T00116903001, GSBRNA2T00107185001, GSBRNA2T00149685001, GSBRNA2T00003129001, GSBRNA2T00047587001, GSBRNA2T00005392001, GSBRNA2T00087646001, GSBRNA2T00118243001, GSBRNA2T00145019001, GSBRNA2T00151274001, GSBRNA2T00055199001, …
GO:0045332	phospholipid translocation	P	1.99332e-06	1.30437e-07	11	0.00508553	31	0.000671077	2152	60392	GSBRNA2T00012648001, GSBRNA2T00106897001, GSBRNA2T00136303001, GSBRNA2T00035511001, GSBRNA2T00098298001, GSBRNA2T00090477001, GSBRNA2T00108427001, GSBRNA2T00025056001, GSBRNA2T00088752001, GSBRNA2T00093937001, GSBRNA2T00084107001	GSBRNA2T00136772001, GSBRNA2T00054919001, GSBRNA2T00048086001, GSBRNA2T00034772001, GSBRNA2T00117977001, GSBRNA2T00103888001, GSBRNA2T00026789001, GSBRNA2T00158212001, GSBRNA2T00057459001, GSBRNA2T00124338001, GSBRNA2T00049362001, GSBRNA2T00103891001, GSBRNA2T00134341001, GSBRNA2T00037202001, GSBRNA2T00105361001, GSBRNA2T00011616001, GSBRNA2T00018767001, GSBRNA2T00125539001, GSBRNA2T00032581001, …
GO:0002229	defense response to oomycetes	P	3.73007e-05	2.90913e-06	11	0.00508553	45	0.000894769	2152	60378	GSBRNA2T00067968001, GSBRNA2T00150971001, GSBRNA2T00049054001, GSBRNA2T00032852001, GSBRNA2T00099474001, GSBRNA2T00039752001, GSBRNA2T00028236001, GSBRNA2T00103456001, GSBRNA2T00039720001, GSBRNA2T00133731001, GSBRNA2T00131227001	GSBRNA2T00003502001, GSBRNA2T00047876001, GSBRNA2T00031470001, GSBRNA2T00133055001, GSBRNA2T00094231001, GSBRNA2T00143951001, GSBRNA2T00147530001, GSBRNA2T00031659001, GSBRNA2T00003504001, GSBRNA2T00047878001, GSBRNA2T00143439001, GSBRNA2T00135815001, GSBRNA2T00151972001, GSBRNA2T00022509001, GSBRNA2T00140983001, GSBRNA2T00107324001, GSBRNA2T00016488001, GSBRNA2T00019754001, GSBRNA2T00040052001, …
GO:0051091	positive regulation of sequence-specific DNA binding transcription factor activity	P	6.56881e-06	4.64144e-07	10	0.00462321	28	0.000607165	2153	60395	GSBRNA2T00050878001, GSBRNA2T00024301001, GSBRNA2T00155923001, GSBRNA2T00126230001, GSBRNA2T00106217001, GSBRNA2T00018140001, GSBRNA2T00076523001, GSBRNA2T00009965001, GSBRNA2T00126228001, GSBRNA2T00132813001	GSBRNA2T00009828001, GSBRNA2T00114310001, GSBRNA2T00019578001, GSBRNA2T00087264001, GSBRNA2T00080904001, GSBRNA2T00123793001, GSBRNA2T00142881001, GSBRNA2T00098528001, GSBRNA2T00137565001, GSBRNA2T00136356001, GSBRNA2T00088528001, GSBRNA2T00023614001, GSBRNA2T00049322001, GSBRNA2T00144521001, GSBRNA2T00106219001, GSBRNA2T00033574001, GSBRNA2T00063201001, GSBRNA2T00033572001, GSBRNA2T00009829001, …
GO:0006561	proline biosynthetic process	P	0.000257321	2.33279e-05	10	0.00462321	47	0.000910747	2153	60376	GSBRNA2T00011138001, GSBRNA2T00142964001, GSBRNA2T00017092001, GSBRNA2T00008196001, GSBRNA2T00082899001, GSBRNA2T00139105001, GSBRNA2T00075489001, GSBRNA2T00059225001, GSBRNA2T00045062001, GSBRNA2T00112701001	GSBRNA2T00033737001, GSBRNA2T00054698001, GSBRNA2T00126340001, GSBRNA2T00114224001, GSBRNA2T00016973001, GSBRNA2T00121965001, GSBRNA2T00126212001, GSBRNA2T00046073001, GSBRNA2T00084755001, GSBRNA2T00124740001, GSBRNA2T00008252001, GSBRNA2T00087600001, GSBRNA2T00004902001, GSBRNA2T00037076001, GSBRNA2T00069393001, GSBRNA2T00031643001, GSBRNA2T00001624001, GSBRNA2T00130008001, GSBRNA2T00058037001, …
GO:0000027	ribosomal large subunit assembly	P	0.00625457	0.000774091	10	0.00462321	76	0.00137411	2153	60347	GSBRNA2T00126533001, GSBRNA2T00006706001, GSBRNA2T00086085001, GSBRNA2T00092327001, GSBRNA2T00066548001, GSBRNA2T00085236001, GSBRNA2T00112868001, GSBRNA2T00019935001, GSBRNA2T00129484001, GSBRNA2T00089404001	GSBRNA2T00149111001, GSBRNA2T00006707001, GSBRNA2T00099107001, GSBRNA2T00029736001, GSBRNA2T00067744001, GSBRNA2T00127127001, GSBRNA2T00071279001, GSBRNA2T00153511001, GSBRNA2T00128536001, GSBRNA2T00006851001, GSBRNA2T00146842001, GSBRNA2T00055113001, GSBRNA2T00038134001, GSBRNA2T00131366001, GSBRNA2T00047833001, GSBRNA2T00060379001, GSBRNA2T00007705001, GSBRNA2T00105866001, GSBRNA2T00110344001, …
GO:0070814	hydrogen sulfide biosynthetic process	P	7.18549e-06	5.12508e-07	9	0.00416089	21	0.00047934	2154	60402	GSBRNA2T00049379001, GSBRNA2T00155065001, GSBRNA2T00046596001, GSBRNA2T00048447001, GSBRNA2T00018810001, GSBRNA2T00106963001, GSBRNA2T00135048001, GSBRNA2T00131229001, GSBRNA2T00063703001	GSBRNA2T00043603001, GSBRNA2T00007127001, GSBRNA2T00139459001, GSBRNA2T00090739001, GSBRNA2T00158112001, GSBRNA2T00134394001, GSBRNA2T00154839001, GSBRNA2T00000648001, GSBRNA2T00150969001, GSBRNA2T00097688001, GSBRNA2T00086154001, GSBRNA2T00087069001, GSBRNA2T00043830001, GSBRNA2T00136244001, GSBRNA2T00039722001, GSBRNA2T00039753001, GSBRNA2T00062167001, GSBRNA2T00031939001, GSBRNA2T00042963001, …
GO:0019184	nonribosomal peptide biosynthetic process	P	0.00343864	0.000389916	8	0.00369857	44	0.000830857	2155	60379	GSBRNA2T00157083001, GSBRNA2T00103574001, GSBRNA2T00008669001, GSBRNA2T00063787001, GSBRNA2T00133807001, GSBRNA2T00143642001, GSBRNA2T00099424001, GSBRNA2T00072672001	GSBRNA2T00151309001, GSBRNA2T00028791001, GSBRNA2T00002194001, GSBRNA2T00031766001, GSBRNA2T00114224001, GSBRNA2T00045104001, GSBRNA2T00142087001, GSBRNA2T00048827001, GSBRNA2T00136860001, GSBRNA2T00021965001, GSBRNA2T00072935001, GSBRNA2T00041741001, GSBRNA2T00139553001, GSBRNA2T00144230001, GSBRNA2T00079722001, GSBRNA2T00045784001, GSBRNA2T00000361001, GSBRNA2T00122101001, GSBRNA2T00084540001, …
GO:0009835	fruit ripening	P	0.00075167	7.3906e-05	7	0.00323625	24	0.000495318	2156	60399	GSBRNA2T00002816001, GSBRNA2T00145532001, GSBRNA2T00009183001, GSBRNA2T00150537001, GSBRNA2T00070630001, GSBRNA2T00071173001, GSBRNA2T00085355001	GSBRNA2T00010618001, GSBRNA2T00149815001, GSBRNA2T00032929001, GSBRNA2T00033906001, GSBRNA2T00000484001, GSBRNA2T00055876001, GSBRNA2T00054400001, GSBRNA2T00075298001, GSBRNA2T00154577001, GSBRNA2T00088103001, GSBRNA2T00051314001, GSBRNA2T00157477001, GSBRNA2T00011603001, GSBRNA2T00122919001, GSBRNA2T00005747001, GSBRNA2T00089223001, GSBRNA2T00125459001, GSBRNA2T00149583001, GSBRNA2T00131162001, …
GO:0009759	indole glucosinolate biosynthetic process	P	0.00075167	7.3906e-05	7	0.00323625	24	0.000495318	2156	60399	GSBRNA2T00016192001, GSBRNA2T00074464001, GSBRNA2T00059280001, GSBRNA2T00065643001, GSBRNA2T00102930001, GSBRNA2T00134057001, GSBRNA2T00139596001	GSBRNA2T00035671001, GSBRNA2T00088541001, GSBRNA2T00075529001, GSBRNA2T00035672001, GSBRNA2T00033413001, GSBRNA2T00094719001, GSBRNA2T00116101001, GSBRNA2T00056320001, GSBRNA2T00075530001, GSBRNA2T00065642001, GSBRNA2T00060717001, GSBRNA2T00154446001, GSBRNA2T00056319001, GSBRNA2T00139597001, GSBRNA2T00148646001, GSBRNA2T00071741001, GSBRNA2T00006526001, GSBRNA2T00066327001, GSBRNA2T00048968001, …
GO:0051865	protein autoubiquitination	P	0.00755486	0.000957682	7	0.00323625	39	0.000734989	2156	60384	GSBRNA2T00051418001, GSBRNA2T00141204001, GSBRNA2T00053283001, GSBRNA2T00091551001, GSBRNA2T00135899001, GSBRNA2T00088429001, GSBRNA2T00148757001	GSBRNA2T00111554001, GSBRNA2T00114925001, GSBRNA2T00141846001, GSBRNA2T00117125001, GSBRNA2T00026936001, GSBRNA2T00122828001, GSBRNA2T00105114001, GSBRNA2T00021762001, GSBRNA2T00129391001, GSBRNA2T00011269001, GSBRNA2T00110682001, GSBRNA2T00003079001, GSBRNA2T00069632001, GSBRNA2T00033610001, GSBRNA2T00101010001, GSBRNA2T00064399001, GSBRNA2T00043421001, GSBRNA2T00007558001, GSBRNA2T00111505001, …
GO:0006564	L-serine biosynthetic process	P	0.00203008	0.000214713	6	0.00277393	20	0.000415428	2157	60403	GSBRNA2T00027283001, GSBRNA2T00139667001, GSBRNA2T00092701001, GSBRNA2T00102976001, GSBRNA2T00099975001, GSBRNA2T00073304001	GSBRNA2T00061337001, GSBRNA2T00102922001, GSBRNA2T00052509001, GSBRNA2T00126626001, GSBRNA2T00022585001, GSBRNA2T00022584001, GSBRNA2T00072984001, GSBRNA2T00035653001, GSBRNA2T00137402001, GSBRNA2T00002730001, GSBRNA2T00035765001, GSBRNA2T00021383001, GSBRNA2T00045040001, GSBRNA2T00121296001, GSBRNA2T00130790001, GSBRNA2T00006534001, GSBRNA2T00042087001, GSBRNA2T00031885001, GSBRNA2T00139584001, …
GO:0060862	negative regulation of floral organ abscission	P	1.99332e-06	1.29956e-07	6	0.00277393	3	0.000143802	2157	60420	GSBRNA2T00006399001, GSBRNA2T00036046001, GSBRNA2T00036045001, GSBRNA2T00006400001, GSBRNA2T00142045001, GSBRNA2T00132176001	GSBRNA2T00129941001, GSBRNA2T00051079001, GSBRNA2T00066097001
GO:0010117	photoprotection	P	0.00102113	0.000102896	6	0.00277393	17	0.000367494	2157	60406	GSBRNA2T00038383001, GSBRNA2T00150622001, GSBRNA2T00142236001, GSBRNA2T00049994001, GSBRNA2T00085884001, GSBRNA2T00117455001	GSBRNA2T00048441001, GSBRNA2T00075341001, GSBRNA2T00043604001, GSBRNA2T00049217001, GSBRNA2T00002509001, GSBRNA2T00030513001, GSBRNA2T00154830001, GSBRNA2T00056225001, GSBRNA2T00097806001, GSBRNA2T00074596001, GSBRNA2T00131886001, GSBRNA2T00060456001, GSBRNA2T00134144001, GSBRNA2T00120226001, GSBRNA2T00154997001, GSBRNA2T00136369001, GSBRNA2T00070116001
GO:0010133	proline catabolic process to glutamate	P	1.74262e-05	1.30682e-06	6	0.00277393	6	0.000191736	2157	60417	GSBRNA2T00142964001, GSBRNA2T00017092001, GSBRNA2T00008196001, GSBRNA2T00082899001, GSBRNA2T00059225001, GSBRNA2T00112701001	GSBRNA2T00052343001, GSBRNA2T00009793001, GSBRNA2T00109883001, GSBRNA2T00033737001, GSBRNA2T00046073001, GSBRNA2T00046072001
GO:0050829	defense response to Gram-negative bacterium	P	0.00424816	0.000492007	6	0.00277393	24	0.00047934	2157	60399	GSBRNA2T00106046001, GSBRNA2T00006151001, GSBRNA2T00067268001, GSBRNA2T00138959001, GSBRNA2T00104777001, GSBRNA2T00101522001	GSBRNA2T00063589001, GSBRNA2T00007835001, GSBRNA2T00006154001, GSBRNA2T00117658001, GSBRNA2T00090866001, GSBRNA2T00120969001, GSBRNA2T00144518001, GSBRNA2T00080089001, GSBRNA2T00066690001, GSBRNA2T00116676001, GSBRNA2T00052676001, GSBRNA2T00130703001, GSBRNA2T00123700001, GSBRNA2T00114090001, GSBRNA2T00040030001, GSBRNA2T00142885001, GSBRNA2T00152369001, GSBRNA2T00123701001, GSBRNA2T00081284001, …
GO:0051245	negative regulation of cellular defense response	P	0.000119514	1.00513e-05	6	0.00277393	10	0.000255648	2157	60413	GSBRNA2T00000263001, GSBRNA2T00150669001, GSBRNA2T00101008001, GSBRNA2T00059155001, GSBRNA2T00021754001, GSBRNA2T00111101001	GSBRNA2T00095267001, GSBRNA2T00089899001, GSBRNA2T00041824001, GSBRNA2T00008785001, GSBRNA2T00064583001, GSBRNA2T00007357001, GSBRNA2T00111556001, GSBRNA2T00151243001, GSBRNA2T00038854001, GSBRNA2T00157891001
GO:0052033	pathogen-associated molecular pattern dependent induction by symbiont of host innate immune response	P	0.00498295	0.000592352	6	0.00277393	25	0.000495318	2157	60398	GSBRNA2T00121707001, GSBRNA2T00117283001, GSBRNA2T00127118001, GSBRNA2T00125390001, GSBRNA2T00058351001, GSBRNA2T00039166001	GSBRNA2T00012553001, GSBRNA2T00149289001, GSBRNA2T00017213001, GSBRNA2T00135043001, GSBRNA2T00015141001, GSBRNA2T00096206001, GSBRNA2T00008120001, GSBRNA2T00134140001, GSBRNA2T00018046001, GSBRNA2T00028751001, GSBRNA2T00138557001, GSBRNA2T00049496001, GSBRNA2T00049213001, GSBRNA2T00067449001, GSBRNA2T00116830001, GSBRNA2T00027875001, GSBRNA2T00099099001, GSBRNA2T00072179001, GSBRNA2T00155206001, …
GO:0032260	response to jasmonic acid stimulus involved in jasmonic acid and ethylene-dependent systemic resistance	P	7.34492e-07	4.46358e-08	6	0.00277393	2	0.000127824	2157	60421	GSBRNA2T00112156001, GSBRNA2T00074181001, GSBRNA2T00082810001, GSBRNA2T00153513001, GSBRNA2T00102697001, GSBRNA2T00103496001	GSBRNA2T00079233001, GSBRNA2T00000804001
GO:0010618	aerenchyma formation	P	4.16627e-06	2.86052e-07	5	0.0023116	1	9.58681e-05	2158	60422	GSBRNA2T00138512001, GSBRNA2T00138510001, GSBRNA2T00125964001, GSBRNA2T00081168001, GSBRNA2T00069939001	GSBRNA2T00125971001
GO:0071398	cellular response to fatty acid	P	0.00337291	0.000380347	5	0.0023116	14	0.000303582	2158	60409	GSBRNA2T00002816001, GSBRNA2T00009183001, GSBRNA2T00070630001, GSBRNA2T00053597001, GSBRNA2T00078888001	GSBRNA2T00010618001, GSBRNA2T00000484001, GSBRNA2T00051314001, GSBRNA2T00080570001, GSBRNA2T00130966001, GSBRNA2T00027294001, GSBRNA2T00052392001, GSBRNA2T00136900001, GSBRNA2T00098196001, GSBRNA2T00057049001, GSBRNA2T00016139001, GSBRNA2T00121430001, GSBRNA2T00073281001, GSBRNA2T00023462001
GO:0042351	'de novo' GDP-L-fucose biosynthetic process	P	0.00150138	0.000155793	5	0.0023116	11	0.000255648	2158	60412	GSBRNA2T00103396001, GSBRNA2T00151313001, GSBRNA2T00129245001, GSBRNA2T00109354001, GSBRNA2T00041734001	GSBRNA2T00016394001, GSBRNA2T00049176001, GSBRNA2T00054065001, GSBRNA2T00102631001, GSBRNA2T00081657001, GSBRNA2T00034872001, GSBRNA2T00103354001, GSBRNA2T00099540001, GSBRNA2T00006477001, GSBRNA2T00102586001, GSBRNA2T00050950001
GO:0006556	S-adenosylmethionine biosynthetic process	P	0.000766874	7.56565e-05	5	0.0023116	9	0.000223692	2158	60414	GSBRNA2T00086063001, GSBRNA2T00132500001, GSBRNA2T00112216001, GSBRNA2T00018367001, GSBRNA2T00023699001	GSBRNA2T00117029001, GSBRNA2T00153446001, GSBRNA2T00053936001, GSBRNA2T00037856001, GSBRNA2T00123928001, GSBRNA2T00064719001, GSBRNA2T00091578001, GSBRNA2T00137491001, GSBRNA2T00132973001
GO:0071219	cellular response to molecule of bacterial origin	P	0.00771885	0.000981043	5	0.0023116	18	0.000367494	2158	60405	GSBRNA2T00049054001, GSBRNA2T00099474001, GSBRNA2T00028236001, GSBRNA2T00103456001, GSBRNA2T00133731001	GSBRNA2T00031470001, GSBRNA2T00149947001, GSBRNA2T00095249001, GSBRNA2T00024052001, GSBRNA2T00156874001, GSBRNA2T00038880001, GSBRNA2T00079964001, GSBRNA2T00069036001, GSBRNA2T00068250001, GSBRNA2T00036113001, GSBRNA2T00036115001, GSBRNA2T00036114001, GSBRNA2T00064610001, GSBRNA2T00066324001, GSBRNA2T00150901001, GSBRNA2T00106716001, GSBRNA2T00142929001, GSBRNA2T00053446001
GO:0034052	positive regulation of plant-type hypersensitive response	P	0.00636308	0.000790141	5	0.0023116	17	0.000351516	2158	60406	GSBRNA2T00135671001, GSBRNA2T00129918001, GSBRNA2T00031489001, GSBRNA2T00151920001, GSBRNA2T00143391001	GSBRNA2T00027342001, GSBRNA2T00001023001, GSBRNA2T00111444001, GSBRNA2T00061011001, GSBRNA2T00154496001, GSBRNA2T00105668001, GSBRNA2T00156379001, GSBRNA2T00071445001, GSBRNA2T00156378001, GSBRNA2T00005050001, GSBRNA2T00150819001, GSBRNA2T00140326001, GSBRNA2T00149683001, GSBRNA2T00049024001, GSBRNA2T00156380001, GSBRNA2T00156381001, GSBRNA2T00036606001
GO:0010439	regulation of glucosinolate biosynthetic process	P	0.00523215	0.000628369	5	0.0023116	16	0.000335538	2158	60407	GSBRNA2T00155065001, GSBRNA2T00046596001, GSBRNA2T00135048001, GSBRNA2T00131229001, GSBRNA2T00063703001	GSBRNA2T00040913001, GSBRNA2T00136149001, GSBRNA2T00071120001, GSBRNA2T00041123001, GSBRNA2T00009202001, GSBRNA2T00113547001, GSBRNA2T00122195001, GSBRNA2T00150969001, GSBRNA2T00092496001, GSBRNA2T00039722001, GSBRNA2T00017382001, GSBRNA2T00039753001, GSBRNA2T00129660001, GSBRNA2T00126429001, GSBRNA2T00050135001, GSBRNA2T00067964001
GO:0080142	regulation of salicylic acid biosynthetic process	P	1.32219e-05	9.72437e-07	5	0.0023116	2	0.000111846	2158	60421	GSBRNA2T00049054001, GSBRNA2T00099474001, GSBRNA2T00028236001, GSBRNA2T00103456001, GSBRNA2T00133731001	GSBRNA2T00031470001, GSBRNA2T00024666001
GO:0035264	multicellular organism growth	P	0.00202948	0.000214424	5	0.0023116	12	0.000271626	2158	60411	GSBRNA2T00038383001, GSBRNA2T00150622001, GSBRNA2T00142236001, GSBRNA2T00049994001, GSBRNA2T00117455001	GSBRNA2T00095790001, GSBRNA2T00053216001, GSBRNA2T00137518001, GSBRNA2T00148708001, GSBRNA2T00024851001, GSBRNA2T00136369001, GSBRNA2T00053667001, GSBRNA2T00032528001, GSBRNA2T00077431001, GSBRNA2T00123889001, GSBRNA2T00040140001, GSBRNA2T00057548001
GO:0042218	1-aminocyclopropane-1-carboxylate biosynthetic process	P	0.00478537	0.000563548	4	0.00184928	8	0.000191736	2159	60415	GSBRNA2T00145532001, GSBRNA2T00150537001, GSBRNA2T00071173001, GSBRNA2T00085355001	GSBRNA2T00157477001, GSBRNA2T00011603001, GSBRNA2T00055876001, GSBRNA2T00075298001, GSBRNA2T00154577001, GSBRNA2T00049410001, GSBRNA2T00045684001, GSBRNA2T00138673001
GO:0019249	lactate biosynthetic process	P	0.00478537	0.000563548	4	0.00184928	8	0.000191736	2159	60415	GSBRNA2T00021689001, GSBRNA2T00100953001, GSBRNA2T00106165001, GSBRNA2T00104848001	GSBRNA2T00041338001, GSBRNA2T00003645001, GSBRNA2T00026041001, GSBRNA2T00033530001, GSBRNA2T00137593001, GSBRNA2T00114176001, GSBRNA2T00123753001, GSBRNA2T00024652001
GO:0015798	myo-inositol transport	P	0.00830189	0.0010782	4	0.00184928	10	0.000223692	2159	60413	GSBRNA2T00025746001, GSBRNA2T00101289001, GSBRNA2T00150798001, GSBRNA2T00005582001	GSBRNA2T00017108001, GSBRNA2T00045100001, GSBRNA2T00031357001, GSBRNA2T00151145001, GSBRNA2T00034667001, GSBRNA2T00017073001, GSBRNA2T00132673001, GSBRNA2T00021958001, GSBRNA2T00002284001, GSBRNA2T00045592001
GO:0080183	response to photooxidative stress	P	0.00232603	0.000252734	4	0.00184928	6	0.00015978	2159	60417	GSBRNA2T00150324001, GSBRNA2T00052500001, GSBRNA2T00002718001, GSBRNA2T00031896001	GSBRNA2T00081186001, GSBRNA2T00092236001, GSBRNA2T00103911001, GSBRNA2T00040002001, GSBRNA2T00130439001, GSBRNA2T00072114001
GO:0009727	detection of ethylene stimulus	P	0.00830189	0.0010782	4	0.00184928	10	0.000223692	2159	60413	GSBRNA2T00009183001, GSBRNA2T00070630001, GSBRNA2T00053597001, GSBRNA2T00078888001	GSBRNA2T00099835001, GSBRNA2T00130531001, GSBRNA2T00124503001, GSBRNA2T00054572001, GSBRNA2T00121065001, GSBRNA2T00000484001, GSBRNA2T00077773001, GSBRNA2T00093497001, GSBRNA2T00093492001, GSBRNA2T00051314001
GO:0016046	detection of fungus	P	0.00232603	0.000252734	4	0.00184928	6	0.00015978	2159	60417	GSBRNA2T00135671001, GSBRNA2T00129918001, GSBRNA2T00031489001, GSBRNA2T00151920001	GSBRNA2T00140326001, GSBRNA2T00156379001, GSBRNA2T00156380001, GSBRNA2T00071445001, GSBRNA2T00156381001, GSBRNA2T00156378001
GO:0048830	adventitious root development	P	0.00830189	0.0010782	4	0.00184928	10	0.000223692	2159	60413	GSBRNA2T00059280001, GSBRNA2T00040875001, GSBRNA2T00050738001, GSBRNA2T00134057001	GSBRNA2T00099262001, GSBRNA2T00147919001, GSBRNA2T00073753001, GSBRNA2T00115942001, GSBRNA2T00131843001, GSBRNA2T00029782001, GSBRNA2T00044364001, GSBRNA2T00058085001, GSBRNA2T00091620001, GSBRNA2T00065817001
GO:0010230	alternative respiration	P	0.00343864	0.000391198	3	0.00138696	2	7.98901e-05	2160	60421	GSBRNA2T00077487001, GSBRNA2T00039476001, GSBRNA2T00013453001	GSBRNA2T00134682001, GSBRNA2T00005807001
GO:0051410	detoxification of nitrogen compound	P	0.00983506	0.00129953	3	0.00138696	4	0.000111846	2160	60419	GSBRNA2T00001358001, GSBRNA2T00149254001, GSBRNA2T00059082001	GSBRNA2T00080405001, GSBRNA2T00155432001, GSBRNA2T00092006001, GSBRNA2T00077527001
GO:0006661	phosphatidylinositol biosynthetic process	P	0.00343864	0.000391198	3	0.00138696	2	7.98901e-05	2160	60421	GSBRNA2T00012816001, GSBRNA2T00086214001, GSBRNA2T00086213001	GSBRNA2T00130494001, GSBRNA2T00121041001
GO:0009413	response to flooding	P	0.00154469	0.00016063	3	0.00138696	1	6.39121e-05	2160	60422	GSBRNA2T00148916001, GSBRNA2T00094365001, GSBRNA2T00154198001	GSBRNA2T00140859001
GO:0002215	defense response to nematode	P	0.00616969	0.000762214	3	0.00138696	3	9.58681e-05	2160	60420	GSBRNA2T00056537001, GSBRNA2T00136178001, GSBRNA2T00107065001	GSBRNA2T00051668001, GSBRNA2T00136179001, GSBRNA2T00107063001
GO:0015827	tryptophan transport	P	0.00910696	0.00119389	2	0.000924642	0	3.1956e-05	2161	60423	GSBRNA2T00090968001, GSBRNA2T00086197001
GO:1990388	xylem-to-phloem iron transport	P	0.00910696	0.00119389	2	0.000924642	0	3.1956e-05	2161	60423	GSBRNA2T00075002001, GSBRNA2T00021094001

## Sheet: INC-local (down-regulated)
Supplementary Table S4. GO enrichment analysis of DEGs.
GO-ID	Term	Category	FDR	P-Value	#Test		#Ref		#notAnnotTest	#notAnnotRef	TestSeqs	RefSeqs
GO:0009737	response to abscisic acid	P	2.12539e-14	1.06258e-16	77	0.115269	2410	0.0397373	591	59508	GSBRNA2T00120018001, GSBRNA2T00015265001, GSBRNA2T00092027001, GSBRNA2T00042826001, GSBRNA2T00111523001, GSBRNA2T00130897001, GSBRNA2T00033770001, GSBRNA2T00081968001, GSBRNA2T00132937001, GSBRNA2T00120429001, GSBRNA2T00043731001, GSBRNA2T00036896001, GSBRNA2T00144297001, GSBRNA2T00124960001, GSBRNA2T00073824001, GSBRNA2T00036248001, GSBRNA2T00093035001, GSBRNA2T00023690001, GSBRNA2T00091530001, …	GSBRNA2T00057276001, GSBRNA2T00103573001, GSBRNA2T00005544001, GSBRNA2T00021233001, GSBRNA2T00042610001, GSBRNA2T00023254001, GSBRNA2T00024981001, GSBRNA2T00103733001, GSBRNA2T00022284001, GSBRNA2T00007324001, GSBRNA2T00050517001, GSBRNA2T00009861001, GSBRNA2T00055897001, GSBRNA2T00015599001, GSBRNA2T00011397001, GSBRNA2T00114620001, GSBRNA2T00096924001, GSBRNA2T00049001001, GSBRNA2T00011385001, …
GO:0019344	cysteine biosynthetic process	P	1.53121e-24	3.40232e-27	56	0.0838323	791	0.0135334	612	61127	GSBRNA2T00107175001, GSBRNA2T00156246001, GSBRNA2T00138258001, GSBRNA2T00156182001, GSBRNA2T00073824001, GSBRNA2T00010484001, GSBRNA2T00099229001, GSBRNA2T00155661001, GSBRNA2T00136666001, GSBRNA2T00068650001, GSBRNA2T00018891001, GSBRNA2T00060285001, GSBRNA2T00139294001, GSBRNA2T00119546001, GSBRNA2T00079244001, GSBRNA2T00076064001, GSBRNA2T00158180001, GSBRNA2T00061073001, GSBRNA2T00063719001, …	GSBRNA2T00143275001, GSBRNA2T00001182001, GSBRNA2T00059297001, GSBRNA2T00028621001, GSBRNA2T00147717001, GSBRNA2T00129687001, GSBRNA2T00129561001, GSBRNA2T00083375001, GSBRNA2T00004619001, GSBRNA2T00154884001, GSBRNA2T00134993001, GSBRNA2T00083696001, GSBRNA2T00136337001, GSBRNA2T00049082001, GSBRNA2T00130034001, GSBRNA2T00016592001, GSBRNA2T00032842001, GSBRNA2T00156549001, GSBRNA2T00071093001, …
GO:0018298	protein-chromophore linkage	P	4.4425e-42	1.97422e-45	39	0.0583832	89	0.00204519	629	61829	GSBRNA2T00107175001, GSBRNA2T00093773001, GSBRNA2T00118877001, GSBRNA2T00077027001, GSBRNA2T00077543001, GSBRNA2T00002895001, GSBRNA2T00115376001, GSBRNA2T00076200001, GSBRNA2T00154986001, GSBRNA2T00081632001, GSBRNA2T00020922001, GSBRNA2T00095325001, GSBRNA2T00145627001, GSBRNA2T00141425001, GSBRNA2T00105568001, GSBRNA2T00129620001, GSBRNA2T00136666001, GSBRNA2T00085157001, GSBRNA2T00078161001, …	GSBRNA2T00067299001, GSBRNA2T00066206001, GSBRNA2T00133024001, GSBRNA2T00012444001, GSBRNA2T00008021001, GSBRNA2T00041426001, GSBRNA2T00116782001, GSBRNA2T00030404001, GSBRNA2T00043080001, GSBRNA2T00108591001, GSBRNA2T00055117001, GSBRNA2T00040606001, GSBRNA2T00117290001, GSBRNA2T00102889001, GSBRNA2T00073272001, GSBRNA2T00145300001, GSBRNA2T00108809001, GSBRNA2T00085069001, GSBRNA2T00090029001, …
GO:0046496	nicotinamide nucleotide metabolic process	P	0.00437645	0.000140031	39	0.0583832	1854	0.0302464	629	60064	GSBRNA2T00120018001, GSBRNA2T00102530001, GSBRNA2T00042826001, GSBRNA2T00156246001, GSBRNA2T00005815001, GSBRNA2T00065032001, GSBRNA2T00116439001, GSBRNA2T00058402001, GSBRNA2T00033364001, GSBRNA2T00077240001, GSBRNA2T00010484001, GSBRNA2T00089735001, GSBRNA2T00058482001, GSBRNA2T00068650001, GSBRNA2T00018891001, GSBRNA2T00134676001, GSBRNA2T00139294001, GSBRNA2T00117722001, GSBRNA2T00069051001, …	GSBRNA2T00143515001, GSBRNA2T00077201001, GSBRNA2T00068290001, GSBRNA2T00103974001, GSBRNA2T00001182001, GSBRNA2T00059297001, GSBRNA2T00005945001, GSBRNA2T00109039001, GSBRNA2T00149578001, GSBRNA2T00109154001, GSBRNA2T00129962001, GSBRNA2T00129687001, GSBRNA2T00049643001, GSBRNA2T00102889001, GSBRNA2T00001903001, GSBRNA2T00110384001, GSBRNA2T00040715001, GSBRNA2T00100627001, GSBRNA2T00092688001, …
GO:0046686	response to cadmium ion	P	0.00904395	0.000345641	39	0.0583832	1958	0.0319081	629	59960	GSBRNA2T00120018001, GSBRNA2T00102530001, GSBRNA2T00042826001, GSBRNA2T00072597001, GSBRNA2T00104167001, GSBRNA2T00073869001, GSBRNA2T00033770001, GSBRNA2T00121615001, GSBRNA2T00106508001, GSBRNA2T00132937001, GSBRNA2T00116439001, GSBRNA2T00058402001, GSBRNA2T00073824001, GSBRNA2T00051433001, GSBRNA2T00010484001, GSBRNA2T00089735001, GSBRNA2T00018891001, GSBRNA2T00063312001, GSBRNA2T00053446001, …	GSBRNA2T00146506001, GSBRNA2T00143515001, GSBRNA2T00077201001, GSBRNA2T00076197001, GSBRNA2T00125003001, GSBRNA2T00068290001, GSBRNA2T00103974001, GSBRNA2T00001182001, GSBRNA2T00063953001, GSBRNA2T00059297001, GSBRNA2T00109039001, GSBRNA2T00109154001, GSBRNA2T00133312001, GSBRNA2T00040715001, GSBRNA2T00035765001, GSBRNA2T00100627001, GSBRNA2T00096924001, GSBRNA2T00045040001, GSBRNA2T00149177001, …
GO:0009744	response to sucrose	P	2.46862e-10	1.7827e-12	35	0.0523952	744	0.0124469	633	61174	GSBRNA2T00132297001, GSBRNA2T00046474001, GSBRNA2T00093773001, GSBRNA2T00131936001, GSBRNA2T00154986001, GSBRNA2T00145627001, GSBRNA2T00038834001, GSBRNA2T00095271001, GSBRNA2T00035791001, GSBRNA2T00079475001, GSBRNA2T00056047001, GSBRNA2T00099229001, GSBRNA2T00129620001, GSBRNA2T00045025001, GSBRNA2T00085157001, GSBRNA2T00021492001, GSBRNA2T00082326001, GSBRNA2T00078161001, GSBRNA2T00117529001, …	GSBRNA2T00018040001, GSBRNA2T00094365001, GSBRNA2T00075341001, GSBRNA2T00076174001, GSBRNA2T00022306001, GSBRNA2T00057952001, GSBRNA2T00116195001, GSBRNA2T00049608001, GSBRNA2T00012859001, GSBRNA2T00074279001, GSBRNA2T00015907001, GSBRNA2T00140203001, GSBRNA2T00143791001, GSBRNA2T00004253001, GSBRNA2T00059297001, GSBRNA2T00136040001, GSBRNA2T00056225001, GSBRNA2T00076071001, GSBRNA2T00102889001, …
GO:0007030	Golgi organization	P	2.54381e-09	2.03482e-11	34	0.0508982	772	0.0128783	634	61146	GSBRNA2T00120018001, GSBRNA2T00145857001, GSBRNA2T00102530001, GSBRNA2T00042826001, GSBRNA2T00119765001, GSBRNA2T00033770001, GSBRNA2T00106508001, GSBRNA2T00116439001, GSBRNA2T00058402001, GSBRNA2T00073824001, GSBRNA2T00033536001, GSBRNA2T00010484001, GSBRNA2T00089735001, GSBRNA2T00024657001, GSBRNA2T00136666001, GSBRNA2T00063312001, GSBRNA2T00053446001, GSBRNA2T00139294001, GSBRNA2T00117722001, …	GSBRNA2T00097975001, GSBRNA2T00076277001, GSBRNA2T00068290001, GSBRNA2T00052780001, GSBRNA2T00001182001, GSBRNA2T00063953001, GSBRNA2T00050517001, GSBRNA2T00008971001, GSBRNA2T00136704001, GSBRNA2T00114357001, GSBRNA2T00119999001, GSBRNA2T00032258001, GSBRNA2T00049414001, GSBRNA2T00079074001, GSBRNA2T00002506001, GSBRNA2T00038549001, GSBRNA2T00134993001, GSBRNA2T00150281001, GSBRNA2T00136337001, …
GO:0030003	cellular cation homeostasis	P	1.62847e-08	1.48355e-10	33	0.0494012	790	0.0131499	635	61128	GSBRNA2T00107175001, GSBRNA2T00118877001, GSBRNA2T00067337001, GSBRNA2T00073263001, GSBRNA2T00156246001, GSBRNA2T00048470001, GSBRNA2T00092004001, GSBRNA2T00106508001, GSBRNA2T00138258001, GSBRNA2T00109705001, GSBRNA2T00073824001, GSBRNA2T00083822001, GSBRNA2T00089307001, GSBRNA2T00139104001, GSBRNA2T00108522001, GSBRNA2T00155661001, GSBRNA2T00119567001, GSBRNA2T00063312001, GSBRNA2T00080682001, …	GSBRNA2T00004379001, GSBRNA2T00061817001, GSBRNA2T00072992001, GSBRNA2T00030031001, GSBRNA2T00049643001, GSBRNA2T00056546001, GSBRNA2T00102889001, GSBRNA2T00012883001, GSBRNA2T00017539001, GSBRNA2T00133358001, GSBRNA2T00031368001, GSBRNA2T00065264001, GSBRNA2T00033469001, GSBRNA2T00002759001, GSBRNA2T00153765001, GSBRNA2T00079074001, GSBRNA2T00119598001, GSBRNA2T00154402001, GSBRNA2T00050403001, …
GO:0010155	regulation of proton transport	P	2.80807e-18	9.04723e-21	30	0.0449102	254	0.00453776	638	61664	GSBRNA2T00046474001, GSBRNA2T00093773001, GSBRNA2T00118877001, GSBRNA2T00131936001, GSBRNA2T00115376001, GSBRNA2T00154986001, GSBRNA2T00081632001, GSBRNA2T00074907001, GSBRNA2T00145627001, GSBRNA2T00092332001, GSBRNA2T00087481001, GSBRNA2T00099229001, GSBRNA2T00129620001, GSBRNA2T00085157001, GSBRNA2T00082326001, GSBRNA2T00078161001, GSBRNA2T00117529001, GSBRNA2T00119546001, GSBRNA2T00009877001, …	GSBRNA2T00105301001, GSBRNA2T00103011001, GSBRNA2T00155196001, GSBRNA2T00072585001, GSBRNA2T00074279001, GSBRNA2T00144463001, GSBRNA2T00075014001, GSBRNA2T00059297001, GSBRNA2T00150836001, GSBRNA2T00031076001, GSBRNA2T00086154001, GSBRNA2T00027055001, GSBRNA2T00057516001, GSBRNA2T00127099001, GSBRNA2T00102889001, GSBRNA2T00048541001, GSBRNA2T00116016001, GSBRNA2T00004619001, GSBRNA2T00112657001, …
GO:0006869	lipid transport	P	2.99052e-11	1.86056e-13	29	0.0434132	461	0.00782923	639	61457	GSBRNA2T00105842001, GSBRNA2T00009207001, GSBRNA2T00152824001, GSBRNA2T00128015001, GSBRNA2T00116932001, GSBRNA2T00115099001, GSBRNA2T00066706001, GSBRNA2T00138964001, GSBRNA2T00005367001, GSBRNA2T00155289001, GSBRNA2T00010484001, GSBRNA2T00002979001, GSBRNA2T00148744001, GSBRNA2T00075382001, GSBRNA2T00040803001, GSBRNA2T00109309001, GSBRNA2T00000539001, GSBRNA2T00051635001, GSBRNA2T00028417001, …	GSBRNA2T00041147001, GSBRNA2T00006973001, GSBRNA2T00040314001, GSBRNA2T00126753001, GSBRNA2T00079486001, GSBRNA2T00084539001, GSBRNA2T00034772001, GSBRNA2T00053177001, GSBRNA2T00089277001, GSBRNA2T00032396001, GSBRNA2T00155843001, GSBRNA2T00051993001, GSBRNA2T00102969001, GSBRNA2T00136303001, GSBRNA2T00015599001, GSBRNA2T00057459001, GSBRNA2T00067296001, GSBRNA2T00110694001, GSBRNA2T00109475001, …
GO:0010218	response to far red light	P	7.71172e-14	4.11246e-16	28	0.0419162	328	0.00568817	640	61590	GSBRNA2T00046474001, GSBRNA2T00093773001, GSBRNA2T00131936001, GSBRNA2T00042826001, GSBRNA2T00076200001, GSBRNA2T00154986001, GSBRNA2T00145627001, GSBRNA2T00092332001, GSBRNA2T00099229001, GSBRNA2T00129620001, GSBRNA2T00085157001, GSBRNA2T00117722001, GSBRNA2T00082326001, GSBRNA2T00078161001, GSBRNA2T00117529001, GSBRNA2T00119546001, GSBRNA2T00009877001, GSBRNA2T00028150001, GSBRNA2T00003138001, …	GSBRNA2T00142413001, GSBRNA2T00075341001, GSBRNA2T00155196001, GSBRNA2T00141844001, GSBRNA2T00071053001, GSBRNA2T00086915001, GSBRNA2T00074279001, GSBRNA2T00027410001, GSBRNA2T00059297001, GSBRNA2T00056225001, GSBRNA2T00154489001, GSBRNA2T00030031001, GSBRNA2T00086154001, GSBRNA2T00127099001, GSBRNA2T00102889001, GSBRNA2T00147540001, GSBRNA2T00133358001, GSBRNA2T00114672001, GSBRNA2T00116945001, …
GO:0010114	response to red light	P	1.3008e-12	7.37039e-15	28	0.0419162	371	0.00637523	640	61547	GSBRNA2T00046474001, GSBRNA2T00093773001, GSBRNA2T00131936001, GSBRNA2T00076200001, GSBRNA2T00154986001, GSBRNA2T00145627001, GSBRNA2T00139104001, GSBRNA2T00092332001, GSBRNA2T00099229001, GSBRNA2T00129620001, GSBRNA2T00085157001, GSBRNA2T00112445001, GSBRNA2T00082326001, GSBRNA2T00078161001, GSBRNA2T00117529001, GSBRNA2T00119546001, GSBRNA2T00009877001, GSBRNA2T00028150001, GSBRNA2T00003138001, …	GSBRNA2T00142413001, GSBRNA2T00075341001, GSBRNA2T00155196001, GSBRNA2T00121552001, GSBRNA2T00083867001, GSBRNA2T00071053001, GSBRNA2T00086915001, GSBRNA2T00074279001, GSBRNA2T00027410001, GSBRNA2T00059297001, GSBRNA2T00146266001, GSBRNA2T00056225001, GSBRNA2T00154489001, GSBRNA2T00030031001, GSBRNA2T00086154001, GSBRNA2T00059280001, GSBRNA2T00127099001, GSBRNA2T00102889001, GSBRNA2T00079492001, …
GO:0009644	response to high light intensity	P	1.46177e-06	1.99753e-08	28	0.0419162	728	0.0120794	640	61190	GSBRNA2T00046474001, GSBRNA2T00093773001, GSBRNA2T00131936001, GSBRNA2T00154986001, GSBRNA2T00034514001, GSBRNA2T00114126001, GSBRNA2T00124960001, GSBRNA2T00058402001, GSBRNA2T00145627001, GSBRNA2T00099229001, GSBRNA2T00129620001, GSBRNA2T00085157001, GSBRNA2T00042107001, GSBRNA2T00082326001, GSBRNA2T00078161001, GSBRNA2T00117529001, GSBRNA2T00119546001, GSBRNA2T00009877001, GSBRNA2T00028150001, …	GSBRNA2T00056363001, GSBRNA2T00146506001, GSBRNA2T00075341001, GSBRNA2T00004975001, GSBRNA2T00122173001, GSBRNA2T00072453001, GSBRNA2T00074279001, GSBRNA2T00078779001, GSBRNA2T00059297001, GSBRNA2T00010517001, GSBRNA2T00056225001, GSBRNA2T00107271001, GSBRNA2T00144142001, GSBRNA2T00034875001, GSBRNA2T00131693001, GSBRNA2T00102889001, GSBRNA2T00155006001, GSBRNA2T00086389001, GSBRNA2T00049322001, …
GO:0006364	rRNA processing	P	0.000191465	3.97816e-06	28	0.0419162	959	0.0157703	640	60959	GSBRNA2T00093773001, GSBRNA2T00156246001, GSBRNA2T00154986001, GSBRNA2T00087589001, GSBRNA2T00023567001, GSBRNA2T00063846001, GSBRNA2T00145627001, GSBRNA2T00158205001, GSBRNA2T00129620001, GSBRNA2T00085157001, GSBRNA2T00018891001, GSBRNA2T00120845001, GSBRNA2T00005136001, GSBRNA2T00078161001, GSBRNA2T00117529001, GSBRNA2T00119546001, GSBRNA2T00018769001, GSBRNA2T00009877001, GSBRNA2T00028150001, …	GSBRNA2T00045647001, GSBRNA2T00107179001, GSBRNA2T00086915001, GSBRNA2T00059297001, GSBRNA2T00143756001, GSBRNA2T00030031001, GSBRNA2T00129687001, GSBRNA2T00126375001, GSBRNA2T00120117001, GSBRNA2T00102889001, GSBRNA2T00071941001, GSBRNA2T00091993001, GSBRNA2T00133358001, GSBRNA2T00036047001, GSBRNA2T00087324001, GSBRNA2T00012630001, GSBRNA2T00151377001, GSBRNA2T00103882001, GSBRNA2T00001296001, …
GO:0006833	water transport	P	3.84114e-07	4.73688e-09	27	0.0404192	634	0.0105615	641	61284	GSBRNA2T00001617001, GSBRNA2T00120018001, GSBRNA2T00102530001, GSBRNA2T00126877001, GSBRNA2T00042826001, GSBRNA2T00130897001, GSBRNA2T00048470001, GSBRNA2T00138258001, GSBRNA2T00116439001, GSBRNA2T00058402001, GSBRNA2T00010484001, GSBRNA2T00089735001, GSBRNA2T00139294001, GSBRNA2T00117722001, GSBRNA2T00069051001, GSBRNA2T00092183001, GSBRNA2T00131658001, GSBRNA2T00017692001, GSBRNA2T00119724001, …	GSBRNA2T00019251001, GSBRNA2T00077786001, GSBRNA2T00062008001, GSBRNA2T00026806001, GSBRNA2T00068290001, GSBRNA2T00001182001, GSBRNA2T00154999001, GSBRNA2T00137537001, GSBRNA2T00102625001, GSBRNA2T00112462001, GSBRNA2T00079074001, GSBRNA2T00002506001, GSBRNA2T00136796001, GSBRNA2T00134993001, GSBRNA2T00150281001, GSBRNA2T00136337001, GSBRNA2T00126364001, GSBRNA2T00005738001, GSBRNA2T00008421001, …
GO:0035304	regulation of protein dephosphorylation	P	3.59636e-08	3.51811e-10	26	0.0389222	518	0.00869204	642	61400	GSBRNA2T00071649001, GSBRNA2T00156246001, GSBRNA2T00087589001, GSBRNA2T00023567001, GSBRNA2T00063846001, GSBRNA2T00005815001, GSBRNA2T00139104001, GSBRNA2T00158205001, GSBRNA2T00136666001, GSBRNA2T00068650001, GSBRNA2T00120845001, GSBRNA2T00134676001, GSBRNA2T00005136001, GSBRNA2T00119546001, GSBRNA2T00018769001, GSBRNA2T00047523001, GSBRNA2T00008518001, GSBRNA2T00018242001, GSBRNA2T00122238001, …	GSBRNA2T00058544001, GSBRNA2T00156378001, GSBRNA2T00030031001, GSBRNA2T00047542001, GSBRNA2T00009345001, GSBRNA2T00157944001, GSBRNA2T00067388001, GSBRNA2T00066681001, GSBRNA2T00072258001, GSBRNA2T00157416001, GSBRNA2T00083478001, GSBRNA2T00073216001, GSBRNA2T00046263001, GSBRNA2T00085441001, GSBRNA2T00149406001, GSBRNA2T00140892001, GSBRNA2T00086514001, GSBRNA2T00103882001, GSBRNA2T00105444001, …
GO:0042538	hyperosmotic salinity response	P	5.61607e-06	8.61035e-08	25	0.0374251	640	0.0106254	643	61278	GSBRNA2T00120018001, GSBRNA2T00111040001, GSBRNA2T00042826001, GSBRNA2T00115099001, GSBRNA2T00121349001, GSBRNA2T00053960001, GSBRNA2T00089307001, GSBRNA2T00108522001, GSBRNA2T00148744001, GSBRNA2T00005977001, GSBRNA2T00012577001, GSBRNA2T00117722001, GSBRNA2T00079244001, GSBRNA2T00067283001, GSBRNA2T00073178001, GSBRNA2T00062112001, GSBRNA2T00000793001, GSBRNA2T00052690001, GSBRNA2T00060515001, …	GSBRNA2T00145914001, GSBRNA2T00077786001, GSBRNA2T00095874001, GSBRNA2T00056443001, GSBRNA2T00076094001, GSBRNA2T00106747001, GSBRNA2T00120095001, GSBRNA2T00130859001, GSBRNA2T00157623001, GSBRNA2T00022261001, GSBRNA2T00062249001, GSBRNA2T00005166001, GSBRNA2T00051156001, GSBRNA2T00157944001, GSBRNA2T00011397001, GSBRNA2T00131498001, GSBRNA2T00049001001, GSBRNA2T00011385001, GSBRNA2T00049322001, …
GO:0009750	response to fructose	P	1.53296e-06	2.11184e-08	24	0.0359281	549	0.0091554	644	61369	GSBRNA2T00139294001, GSBRNA2T00132297001, GSBRNA2T00001617001, GSBRNA2T00019009001, GSBRNA2T00092183001, GSBRNA2T00131658001, GSBRNA2T00126877001, GSBRNA2T00113494001, GSBRNA2T00048470001, GSBRNA2T00076200001, GSBRNA2T00138258001, GSBRNA2T00046242001, GSBRNA2T00065953001, GSBRNA2T00040464001, GSBRNA2T00038834001, GSBRNA2T00095271001, GSBRNA2T00035791001, GSBRNA2T00010484001, GSBRNA2T00079475001, …	GSBRNA2T00077786001, GSBRNA2T00076174001, GSBRNA2T00022306001, GSBRNA2T00026806001, GSBRNA2T00116195001, GSBRNA2T00012859001, GSBRNA2T00140203001, GSBRNA2T00143791001, GSBRNA2T00004253001, GSBRNA2T00136040001, GSBRNA2T00114357001, GSBRNA2T00096867001, GSBRNA2T00130883001, GSBRNA2T00021737001, GSBRNA2T00069970001, GSBRNA2T00079074001, GSBRNA2T00071654001, GSBRNA2T00141083001, GSBRNA2T00121316001, …
GO:0042631	cellular response to water deprivation	P	7.69453e-11	5.2146e-13	22	0.0329341	256	0.00444189	646	61662	GSBRNA2T00078161001, GSBRNA2T00117529001, GSBRNA2T00037316001, GSBRNA2T00099236001, GSBRNA2T00093773001, GSBRNA2T00009877001, GSBRNA2T00093259001, GSBRNA2T00130359001, GSBRNA2T00033361001, GSBRNA2T00104167001, GSBRNA2T00039921001, GSBRNA2T00154986001, GSBRNA2T00139448001, GSBRNA2T00075517001, GSBRNA2T00089307001, GSBRNA2T00023690001, GSBRNA2T00030709001, GSBRNA2T00108522001, GSBRNA2T00058482001, …	GSBRNA2T00128309001, GSBRNA2T00109549001, GSBRNA2T00146827001, GSBRNA2T00042610001, GSBRNA2T00129904001, GSBRNA2T00003065001, GSBRNA2T00055169001, GSBRNA2T00136544001, GSBRNA2T00129154001, GSBRNA2T00044471001, GSBRNA2T00066572001, GSBRNA2T00135734001, GSBRNA2T00150086001, GSBRNA2T00057957001, GSBRNA2T00070575001, GSBRNA2T00114712001, GSBRNA2T00056826001, GSBRNA2T00141419001, GSBRNA2T00151973001, …
GO:0042744	hydrogen peroxide catabolic process	P	8.62617e-07	1.11169e-08	22	0.0329341	447	0.00749369	646	61471	GSBRNA2T00139294001, GSBRNA2T00117722001, GSBRNA2T00092183001, GSBRNA2T00131658001, GSBRNA2T00042826001, GSBRNA2T00104720001, GSBRNA2T00017692001, GSBRNA2T00004100001, GSBRNA2T00138258001, GSBRNA2T00129969001, GSBRNA2T00058402001, GSBRNA2T00033536001, GSBRNA2T00054875001, GSBRNA2T00040464001, GSBRNA2T00102485001, GSBRNA2T00078194001, GSBRNA2T00032865001, GSBRNA2T00056973001, GSBRNA2T00024657001, …	GSBRNA2T00020045001, GSBRNA2T00121443001, GSBRNA2T00156355001, GSBRNA2T00078791001, GSBRNA2T00057379001, GSBRNA2T00056523001, GSBRNA2T00040051001, GSBRNA2T00059297001, GSBRNA2T00109154001, GSBRNA2T00157508001, GSBRNA2T00083408001, GSBRNA2T00026383001, GSBRNA2T00002759001, GSBRNA2T00007451001, GSBRNA2T00075317001, GSBRNA2T00019388001, GSBRNA2T00113662001, GSBRNA2T00043214001, GSBRNA2T00141266001, …
GO:0009269	response to desiccation	P	2.18018e-15	9.68863e-18	20	0.0299401	107	0.00202921	648	61811	GSBRNA2T00012577001, GSBRNA2T00146637001, GSBRNA2T00047743001, GSBRNA2T00093259001, GSBRNA2T00034514001, GSBRNA2T00106508001, GSBRNA2T00081968001, GSBRNA2T00120429001, GSBRNA2T00073824001, GSBRNA2T00036248001, GSBRNA2T00112350001, GSBRNA2T00089307001, GSBRNA2T00078194001, GSBRNA2T00032865001, GSBRNA2T00030709001, GSBRNA2T00010484001, GSBRNA2T00108522001, GSBRNA2T00066084001, GSBRNA2T00133634001, …	GSBRNA2T00034218001, GSBRNA2T00042845001, GSBRNA2T00000687001, GSBRNA2T00082765001, GSBRNA2T00142196001, GSBRNA2T00126913001, GSBRNA2T00059812001, GSBRNA2T00022023001, GSBRNA2T00113704001, GSBRNA2T00031970001, GSBRNA2T00049001001, GSBRNA2T00139022001, GSBRNA2T00034359001, GSBRNA2T00150086001, GSBRNA2T00046211001, GSBRNA2T00035986001, GSBRNA2T00014798001, GSBRNA2T00004941001, GSBRNA2T00053741001, …
GO:0048767	root hair elongation	P	0.00534351	0.000181659	20	0.0299401	722	0.0118557	648	61196	GSBRNA2T00139294001, GSBRNA2T00145857001, GSBRNA2T00102530001, GSBRNA2T00092183001, GSBRNA2T00156874001, GSBRNA2T00005776001, GSBRNA2T00038569001, GSBRNA2T00104720001, GSBRNA2T00002762001, GSBRNA2T00004100001, GSBRNA2T00116439001, GSBRNA2T00059196001, GSBRNA2T00040464001, GSBRNA2T00010484001, GSBRNA2T00085343001, GSBRNA2T00150548001, GSBRNA2T00104176001, GSBRNA2T00053446001, GSBRNA2T00000690001, …	GSBRNA2T00077786001, GSBRNA2T00130916001, GSBRNA2T00058143001, GSBRNA2T00033160001, GSBRNA2T00098269001, GSBRNA2T00121982001, GSBRNA2T00103699001, GSBRNA2T00082358001, GSBRNA2T00002954001, GSBRNA2T00074279001, GSBRNA2T00094903001, GSBRNA2T00027330001, GSBRNA2T00150694001, GSBRNA2T00148046001, GSBRNA2T00089357001, GSBRNA2T00003626001, GSBRNA2T00135952001, GSBRNA2T00114357001, GSBRNA2T00083375001, …
GO:0080167	response to karrikin	P	0.000185142	3.74357e-06	18	0.0269461	448	0.00744575	650	61470	GSBRNA2T00155806001, GSBRNA2T00107175001, GSBRNA2T00086415001, GSBRNA2T00136088001, GSBRNA2T00079448001, GSBRNA2T00087525001, GSBRNA2T00087322001, GSBRNA2T00033452001, GSBRNA2T00121349001, GSBRNA2T00065032001, GSBRNA2T00051432001, GSBRNA2T00134907001, GSBRNA2T00153008001, GSBRNA2T00121973001, GSBRNA2T00127268001, GSBRNA2T00089735001, GSBRNA2T00107144001, GSBRNA2T00033351001	GSBRNA2T00094640001, GSBRNA2T00079623001, GSBRNA2T00077247001, GSBRNA2T00005785001, GSBRNA2T00082679001, GSBRNA2T00108688001, GSBRNA2T00127608001, GSBRNA2T00130859001, GSBRNA2T00056225001, GSBRNA2T00046079001, GSBRNA2T00052688001, GSBRNA2T00104726001, GSBRNA2T00149498001, GSBRNA2T00117107001, GSBRNA2T00068851001, GSBRNA2T00048054001, GSBRNA2T00115407001, GSBRNA2T00001914001, GSBRNA2T00047990001, …
GO:0010207	photosystem II assembly	P	0.000690338	1.64382e-05	18	0.0269461	502	0.00830857	650	61416	GSBRNA2T00005136001, GSBRNA2T00018769001, GSBRNA2T00131936001, GSBRNA2T00156246001, GSBRNA2T00087589001, GSBRNA2T00023567001, GSBRNA2T00124689001, GSBRNA2T00063846001, GSBRNA2T00018242001, GSBRNA2T00122238001, GSBRNA2T00106168001, GSBRNA2T00158205001, GSBRNA2T00114233001, GSBRNA2T00104979001, GSBRNA2T00099229001, GSBRNA2T00018891001, GSBRNA2T00120845001, GSBRNA2T00100584001	GSBRNA2T00108802001, GSBRNA2T00042874001, GSBRNA2T00058108001, GSBRNA2T00053211001, GSBRNA2T00059297001, GSBRNA2T00056489001, GSBRNA2T00066749001, GSBRNA2T00030031001, GSBRNA2T00126375001, GSBRNA2T00116756001, GSBRNA2T00067984001, GSBRNA2T00012504001, GSBRNA2T00083478001, GSBRNA2T00049552001, GSBRNA2T00103882001, GSBRNA2T00105444001, GSBRNA2T00114769001, GSBRNA2T00016420001, GSBRNA2T00007599001, …
GO:0016126	sterol biosynthetic process	P	0.00094555	2.33061e-05	18	0.0269461	516	0.00853226	650	61402	GSBRNA2T00145857001, GSBRNA2T00027985001, GSBRNA2T00019419001, GSBRNA2T00147504001, GSBRNA2T00095489001, GSBRNA2T00040342001, GSBRNA2T00060235001, GSBRNA2T00106508001, GSBRNA2T00040662001, GSBRNA2T00146924001, GSBRNA2T00121588001, GSBRNA2T00073824001, GSBRNA2T00072383001, GSBRNA2T00033460001, GSBRNA2T00114527001, GSBRNA2T00104176001, GSBRNA2T00063312001, GSBRNA2T00100193001	GSBRNA2T00043603001, GSBRNA2T00004895001, GSBRNA2T00061359001, GSBRNA2T00078997001, GSBRNA2T00002874001, GSBRNA2T00119782001, GSBRNA2T00105330001, GSBRNA2T00012859001, GSBRNA2T00095095001, GSBRNA2T00015907001, GSBRNA2T00076632001, GSBRNA2T00097196001, GSBRNA2T00107477001, GSBRNA2T00083569001, GSBRNA2T00156217001, GSBRNA2T00151882001, GSBRNA2T00078195001, GSBRNA2T00084460001, GSBRNA2T00109532001, …
GO:0007623	circadian rhythm	P	0.00720921	0.000263508	17	0.0254491	575	0.00945898	651	61343	GSBRNA2T00016668001, GSBRNA2T00118877001, GSBRNA2T00071649001, GSBRNA2T00092222001, GSBRNA2T00087525001, GSBRNA2T00132937001, GSBRNA2T00062364001, GSBRNA2T00073961001, GSBRNA2T00139104001, GSBRNA2T00030716001, GSBRNA2T00034826001, GSBRNA2T00009975001, GSBRNA2T00018428001, GSBRNA2T00155661001, GSBRNA2T00158262001, GSBRNA2T00009562001, GSBRNA2T00014520001	GSBRNA2T00157383001, GSBRNA2T00103733001, GSBRNA2T00027410001, GSBRNA2T00108126001, GSBRNA2T00104806001, GSBRNA2T00138427001, GSBRNA2T00009540001, GSBRNA2T00150155001, GSBRNA2T00109234001, GSBRNA2T00114345001, GSBRNA2T00031620001, GSBRNA2T00150476001, GSBRNA2T00067296001, GSBRNA2T00002759001, GSBRNA2T00041318001, GSBRNA2T00146656001, GSBRNA2T00157394001, GSBRNA2T00006503001, GSBRNA2T00077259001, …
GO:0009684	indoleacetic acid biosynthetic process	P	0.00101752	2.55859e-05	15	0.0224551	376	0.0062474	653	61542	GSBRNA2T00002579001, GSBRNA2T00117640001, GSBRNA2T00099236001, GSBRNA2T00042912001, GSBRNA2T00158180001, GSBRNA2T00013198001, GSBRNA2T00112411001, GSBRNA2T00128349001, GSBRNA2T00151228001, GSBRNA2T00091103001, GSBRNA2T00127926001, GSBRNA2T00104897001, GSBRNA2T00018785001, GSBRNA2T00155661001, GSBRNA2T00087557001	GSBRNA2T00094497001, GSBRNA2T00136281001, GSBRNA2T00055232001, GSBRNA2T00143567001, GSBRNA2T00079858001, GSBRNA2T00044975001, GSBRNA2T00072992001, GSBRNA2T00001422001, GSBRNA2T00001182001, GSBRNA2T00003867001, GSBRNA2T00025441001, GSBRNA2T00002261001, GSBRNA2T00091483001, GSBRNA2T00147717001, GSBRNA2T00086154001, GSBRNA2T00059280001, GSBRNA2T00009781001, GSBRNA2T00072338001, GSBRNA2T00044362001, …
GO:0010150	leaf senescence	P	0.00350361	0.000107043	13	0.0194611	333	0.00552839	655	61585	GSBRNA2T00018769001, GSBRNA2T00135690001, GSBRNA2T00092222001, GSBRNA2T00003340001, GSBRNA2T00036896001, GSBRNA2T00075517001, GSBRNA2T00062364001, GSBRNA2T00023690001, GSBRNA2T00158205001, GSBRNA2T00129911001, GSBRNA2T00030716001, GSBRNA2T00158262001, GSBRNA2T00120845001	GSBRNA2T00017391001, GSBRNA2T00056495001, GSBRNA2T00123544001, GSBRNA2T00063649001, GSBRNA2T00048907001, GSBRNA2T00155196001, GSBRNA2T00146827001, GSBRNA2T00121174001, GSBRNA2T00093498001, GSBRNA2T00086806001, GSBRNA2T00106959001, GSBRNA2T00057115001, GSBRNA2T00025057001, GSBRNA2T00080904001, GSBRNA2T00154982001, GSBRNA2T00157623001, GSBRNA2T00054908001, GSBRNA2T00052509001, GSBRNA2T00000314001, …
GO:0009631	cold acclimation	P	2.21181e-06	3.0962e-08	11	0.0164671	99	0.00175758	657	61819	GSBRNA2T00047743001, GSBRNA2T00075517001, GSBRNA2T00112350001, GSBRNA2T00017262001, GSBRNA2T00089307001, GSBRNA2T00023690001, GSBRNA2T00093259001, GSBRNA2T00030716001, GSBRNA2T00030709001, GSBRNA2T00108522001, GSBRNA2T00143233001	GSBRNA2T00097568001, GSBRNA2T00109083001, GSBRNA2T00114434001, GSBRNA2T00057494001, GSBRNA2T00103601001, GSBRNA2T00155299001, GSBRNA2T00078290001, GSBRNA2T00086655001, GSBRNA2T00065429001, GSBRNA2T00065072001, GSBRNA2T00143662001, GSBRNA2T00027327001, GSBRNA2T00113704001, GSBRNA2T00022665001, GSBRNA2T00151400001, GSBRNA2T00150086001, GSBRNA2T00125665001, GSBRNA2T00005738001, GSBRNA2T00030718001, …
GO:0010017	red or far-red light signaling pathway	P	0.00157662	4.30896e-05	11	0.0164671	219	0.00367494	657	61699	GSBRNA2T00082326001, GSBRNA2T00016668001, GSBRNA2T00017262001, GSBRNA2T00139104001, GSBRNA2T00092332001, GSBRNA2T00030716001, GSBRNA2T00067748001, GSBRNA2T00018428001, GSBRNA2T00155661001, GSBRNA2T00055987001, GSBRNA2T00143233001	GSBRNA2T00142413001, GSBRNA2T00136390001, GSBRNA2T00005114001, GSBRNA2T00083867001, GSBRNA2T00075014001, GSBRNA2T00075278001, GSBRNA2T00028885001, GSBRNA2T00009242001, GSBRNA2T00150476001, GSBRNA2T00149653001, GSBRNA2T00147953001, GSBRNA2T00009873001, GSBRNA2T00152731001, GSBRNA2T00060034001, GSBRNA2T00136503001, GSBRNA2T00100449001, GSBRNA2T00137307001, GSBRNA2T00096918001, GSBRNA2T00085922001, …
GO:0006569	tryptophan catabolic process	P	0.00765389	0.000283163	11	0.0164671	274	0.00455373	657	61644	GSBRNA2T00002579001, GSBRNA2T00117640001, GSBRNA2T00099236001, GSBRNA2T00091103001, GSBRNA2T00127926001, GSBRNA2T00042912001, GSBRNA2T00104897001, GSBRNA2T00013198001, GSBRNA2T00128349001, GSBRNA2T00151228001, GSBRNA2T00087557001	GSBRNA2T00136281001, GSBRNA2T00055232001, GSBRNA2T00044975001, GSBRNA2T00072992001, GSBRNA2T00001422001, GSBRNA2T00025441001, GSBRNA2T00091483001, GSBRNA2T00147717001, GSBRNA2T00086154001, GSBRNA2T00059280001, GSBRNA2T00009781001, GSBRNA2T00072338001, GSBRNA2T00044362001, GSBRNA2T00076071001, GSBRNA2T00070621001, GSBRNA2T00032688001, GSBRNA2T00138937001, GSBRNA2T00133249001, GSBRNA2T00004728001, …
GO:0009583	detection of light stimulus	P	0.00259612	7.44139e-05	9	0.0134731	155	0.00262039	659	61763	GSBRNA2T00016668001, GSBRNA2T00118877001, GSBRNA2T00139104001, GSBRNA2T00092332001, GSBRNA2T00067748001, GSBRNA2T00018428001, GSBRNA2T00155661001, GSBRNA2T00055987001, GSBRNA2T00014520001	GSBRNA2T00142413001, GSBRNA2T00136390001, GSBRNA2T00033328001, GSBRNA2T00070308001, GSBRNA2T00072977001, GSBRNA2T00065123001, GSBRNA2T00005114001, GSBRNA2T00148491001, GSBRNA2T00075014001, GSBRNA2T00075278001, GSBRNA2T00028885001, GSBRNA2T00119452001, GSBRNA2T00150476001, GSBRNA2T00150868001, GSBRNA2T00101790001, GSBRNA2T00073128001, GSBRNA2T00061144001, GSBRNA2T00009873001, GSBRNA2T00124729001, …
GO:0032880	regulation of protein localization	P	0.00535404	0.000185485	9	0.0134731	176	0.00295593	659	61742	GSBRNA2T00117722001, GSBRNA2T00082326001, GSBRNA2T00058402001, GSBRNA2T00042826001, GSBRNA2T00104326001, GSBRNA2T00018428001, GSBRNA2T00104720001, GSBRNA2T00060177001, GSBRNA2T00004100001	GSBRNA2T00079216001, GSBRNA2T00102276001, GSBRNA2T00126833001, GSBRNA2T00143515001, GSBRNA2T00031388001, GSBRNA2T00121982001, GSBRNA2T00156355001, GSBRNA2T00062599001, GSBRNA2T00155299001, GSBRNA2T00103974001, GSBRNA2T00092008001, GSBRNA2T00117024001, GSBRNA2T00048888001, GSBRNA2T00148367001, GSBRNA2T00138023001, GSBRNA2T00048587001, GSBRNA2T00132772001, GSBRNA2T00007602001, GSBRNA2T00135952001, …
GO:0009773	photosynthetic electron transport in photosystem I	P	0.00615701	0.000217523	9	0.0134731	180	0.00301984	659	61738	GSBRNA2T00114233001, GSBRNA2T00018871001, GSBRNA2T00021693001, GSBRNA2T00104979001, GSBRNA2T00047523001, GSBRNA2T00087589001, GSBRNA2T00068650001, GSBRNA2T00134676001, GSBRNA2T00005815001	GSBRNA2T00108802001, GSBRNA2T00151844001, GSBRNA2T00034711001, GSBRNA2T00071053001, GSBRNA2T00002509001, GSBRNA2T00148513001, GSBRNA2T00100836001, GSBRNA2T00059297001, GSBRNA2T00153493001, GSBRNA2T00100954001, GSBRNA2T00030031001, GSBRNA2T00102410001, GSBRNA2T00103730001, GSBRNA2T00049643001, GSBRNA2T00066712001, GSBRNA2T00100902001, GSBRNA2T00010065001, GSBRNA2T00025438001, GSBRNA2T00142648001, …
GO:0010264	myo-inositol hexakisphosphate biosynthetic process	P	0.00844861	0.000318196	9	0.0134731	190	0.00317962	659	61728	GSBRNA2T00136088001, GSBRNA2T00018871001, GSBRNA2T00107144001, GSBRNA2T00111523001, GSBRNA2T00112445001, GSBRNA2T00132937001, GSBRNA2T00087850001, GSBRNA2T00070420001, GSBRNA2T00155079001	GSBRNA2T00145093001, GSBRNA2T00082816001, GSBRNA2T00130089001, GSBRNA2T00087058001, GSBRNA2T00085685001, GSBRNA2T00042190001, GSBRNA2T00093498001, GSBRNA2T00012444001, GSBRNA2T00017362001, GSBRNA2T00076311001, GSBRNA2T00082822001, GSBRNA2T00012509001, GSBRNA2T00039180001, GSBRNA2T00135391001, GSBRNA2T00148513001, GSBRNA2T00130169001, GSBRNA2T00099466001, GSBRNA2T00017029001, GSBRNA2T00017353001, …
GO:0080028	nitrile biosynthetic process	P	0.000410422	9.30186e-06	7	0.010479	62	0.00110248	661	61856	GSBRNA2T00062364001, GSBRNA2T00076064001, GSBRNA2T00021238001, GSBRNA2T00092222001, GSBRNA2T00007757001, GSBRNA2T00158262001, GSBRNA2T00003340001	GSBRNA2T00155234001, GSBRNA2T00137524001, GSBRNA2T00098412001, GSBRNA2T00048699001, GSBRNA2T00091634001, GSBRNA2T00029832001, GSBRNA2T00072690001, GSBRNA2T00041412001, GSBRNA2T00027372001, GSBRNA2T00147114001, GSBRNA2T00123312001, GSBRNA2T00091416001, GSBRNA2T00074879001, GSBRNA2T00155231001, GSBRNA2T00114244001, GSBRNA2T00098411001, GSBRNA2T00052846001, GSBRNA2T00088050001, GSBRNA2T00106865001, …
GO:0019762	glucosinolate catabolic process	P	0.00484007	0.000158629	7	0.010479	100	0.00170965	661	61818	GSBRNA2T00062364001, GSBRNA2T00076064001, GSBRNA2T00021238001, GSBRNA2T00092222001, GSBRNA2T00007757001, GSBRNA2T00158262001, GSBRNA2T00003340001	GSBRNA2T00063649001, GSBRNA2T00083372001, GSBRNA2T00070985001, GSBRNA2T00098412001, GSBRNA2T00048699001, GSBRNA2T00091634001, GSBRNA2T00029832001, GSBRNA2T00103361001, GSBRNA2T00063119001, GSBRNA2T00150759001, GSBRNA2T00123312001, GSBRNA2T00022017001, GSBRNA2T00091416001, GSBRNA2T00087923001, GSBRNA2T00066964001, GSBRNA2T00106865001, GSBRNA2T00123308001, GSBRNA2T00081748001, GSBRNA2T00063122001, …
GO:0009768	photosynthesis, light harvesting in photosystem I	P	1.19442e-06	1.61892e-08	6	0.00898204	11	0.000271626	662	61907	GSBRNA2T00122238001, GSBRNA2T00077543001, GSBRNA2T00156246001, GSBRNA2T00003760001, GSBRNA2T00129620001, GSBRNA2T00100584001	GSBRNA2T00019358001, GSBRNA2T00077104001, GSBRNA2T00149261001, GSBRNA2T00108809001, GSBRNA2T00108932001, GSBRNA2T00098761001, GSBRNA2T00095036001, GSBRNA2T00076226001, GSBRNA2T00124554001, GSBRNA2T00043080001, GSBRNA2T00090030001
GO:0009785	blue light signaling pathway	P	0.00261074	7.6283e-05	6	0.00898204	60	0.00105455	662	61858	GSBRNA2T00129019001, GSBRNA2T00016668001, GSBRNA2T00046474001, GSBRNA2T00118877001, GSBRNA2T00003138001, GSBRNA2T00014520001	GSBRNA2T00095849001, GSBRNA2T00019851001, GSBRNA2T00154745001, GSBRNA2T00149130001, GSBRNA2T00134665001, GSBRNA2T00022284001, GSBRNA2T00076319001, GSBRNA2T00003328001, GSBRNA2T00114983001, GSBRNA2T00134688001, GSBRNA2T00009242001, GSBRNA2T00094351001, GSBRNA2T00145300001, GSBRNA2T00123134001, GSBRNA2T00045935001, GSBRNA2T00150476001, GSBRNA2T00150868001, GSBRNA2T00053729001, GSBRNA2T00093461001, …
GO:0030308	negative regulation of cell growth	P	0.00019053	3.91601e-06	5	0.00748503	18	0.000367494	663	61900	GSBRNA2T00156874001, GSBRNA2T00150974001, GSBRNA2T00131207001, GSBRNA2T00121635001, GSBRNA2T00053446001	GSBRNA2T00034030001, GSBRNA2T00081133001, GSBRNA2T00008047001, GSBRNA2T00102179001, GSBRNA2T00036113001, GSBRNA2T00067972001, GSBRNA2T00002651001, GSBRNA2T00036115001, GSBRNA2T00036114001, GSBRNA2T00089609001, GSBRNA2T00143850001, GSBRNA2T00129285001, GSBRNA2T00143851001, GSBRNA2T00106716001, GSBRNA2T00110252001, GSBRNA2T00003208001, GSBRNA2T00145384001, GSBRNA2T00150416001
GO:0010196	nonphotochemical quenching	P	0.00535404	0.00018569	4	0.00598802	23	0.000431406	664	61895	GSBRNA2T00145627001, GSBRNA2T00028150001, GSBRNA2T00136666001, GSBRNA2T00119862001	GSBRNA2T00067525001, GSBRNA2T00002315001, GSBRNA2T00018506001, GSBRNA2T00057907001, GSBRNA2T00022719001, GSBRNA2T00018282001, GSBRNA2T00008021001, GSBRNA2T00084982001, GSBRNA2T00103066001, GSBRNA2T00030404001, GSBRNA2T00124442001, GSBRNA2T00059815001, GSBRNA2T00090944001, GSBRNA2T00073419001, GSBRNA2T00151620001, GSBRNA2T00139749001, GSBRNA2T00151448001, GSBRNA2T00100902001, GSBRNA2T00060356001, …
GO:0009061	anaerobic respiration	P	0.00765389	0.000282702	4	0.00598802	26	0.00047934	664	61892	GSBRNA2T00135930001, GSBRNA2T00111737001, GSBRNA2T00043019001, GSBRNA2T00016101001	GSBRNA2T00129413001, GSBRNA2T00087079001, GSBRNA2T00141166001, GSBRNA2T00024239001, GSBRNA2T00111371001, GSBRNA2T00156569001, GSBRNA2T00028250001, GSBRNA2T00067820001, GSBRNA2T00061284001, GSBRNA2T00132774001, GSBRNA2T00024240001, GSBRNA2T00078117001, GSBRNA2T00087074001, GSBRNA2T00117093001, GSBRNA2T00109177001, GSBRNA2T00031933001, GSBRNA2T00077231001, GSBRNA2T00110891001, GSBRNA2T00074123001, …
GO:0071435	potassium ion export	P	0.00051801	1.19129e-05	3	0.00449102	2	7.98901e-05	665	61916	GSBRNA2T00073824001, GSBRNA2T00106508001, GSBRNA2T00063312001	GSBRNA2T00153267001, GSBRNA2T00115531001
GO:0018131	oxazole or thiazole biosynthetic process	P	0.00094555	2.36361e-05	3	0.00449102	3	9.58681e-05	665	61915	GSBRNA2T00087481001, GSBRNA2T00072297001, GSBRNA2T00074907001	GSBRNA2T00041394001, GSBRNA2T00007278001, GSBRNA2T00075849001
GO:0010362	negative regulation of anion channel activity by blue light	P	0.00094555	2.36361e-05	3	0.00449102	3	9.58681e-05	665	61915	GSBRNA2T00129019001, GSBRNA2T00046474001, GSBRNA2T00003138001	GSBRNA2T00077439001, GSBRNA2T00052772001, GSBRNA2T00037497001
GO:0009769	photosynthesis, light harvesting in photosystem II	P	0.00151372	4.10341e-05	3	0.00449102	4	0.000111846	665	61914	GSBRNA2T00095325001, GSBRNA2T00141425001, GSBRNA2T00141424001	GSBRNA2T00095326001, GSBRNA2T00040609001, GSBRNA2T00087265001, GSBRNA2T00132322001
GO:2000114	regulation of establishment of cell polarity	P	0.00535404	0.000187371	3	0.00449102	8	0.000175758	665	61910	GSBRNA2T00062364001, GSBRNA2T00092222001, GSBRNA2T00158262001	GSBRNA2T00012624001, GSBRNA2T00063649001, GSBRNA2T00157061001, GSBRNA2T00125529001, GSBRNA2T00106865001, GSBRNA2T00048699001, GSBRNA2T00103901001, GSBRNA2T00072690001
GO:0045876	positive regulation of sister chromatid cohesion	P	0.00535404	0.000187371	3	0.00449102	8	0.000175758	665	61910	GSBRNA2T00062364001, GSBRNA2T00092222001, GSBRNA2T00158262001	GSBRNA2T00012624001, GSBRNA2T00063649001, GSBRNA2T00157061001, GSBRNA2T00125529001, GSBRNA2T00106865001, GSBRNA2T00048699001, GSBRNA2T00103901001, GSBRNA2T00072690001
GO:0034484	raffinose catabolic process	P	0.00365668	0.000113751	2	0.00299401	0	3.1956e-05	666	61918	GSBRNA2T00155806001, GSBRNA2T00121973001

## Sheet: COM-remote (up-regulated)
Supplementary Table S4. GO enrichment analysis of DEGs.
GO-ID	Term	Category	FDR	P-Value	#Test		#Ref		#notAnnotTest	#notAnnotRef	TestSeqs	RefSeqs
GO:0050832	defense response to fungus	P	1.03931e-17	3.46398e-21	34	0.186813	1393	0.0228006	148	61011	GSBRNA2T00059111001, GSBRNA2T00064153001, GSBRNA2T00037091001, GSBRNA2T00130498001, GSBRNA2T00092260001, GSBRNA2T00018128001, GSBRNA2T00076523001, GSBRNA2T00081168001, GSBRNA2T00155923001, GSBRNA2T00034313001, GSBRNA2T00137516001, GSBRNA2T00151685001, GSBRNA2T00075566001, GSBRNA2T00113524001, GSBRNA2T00153587001, GSBRNA2T00020619001, GSBRNA2T00002718001, GSBRNA2T00112088001, GSBRNA2T00126230001, …	GSBRNA2T00004379001, GSBRNA2T00021233001, GSBRNA2T00146827001, GSBRNA2T00121042001, GSBRNA2T00104589001, GSBRNA2T00070570001, GSBRNA2T00023495001, GSBRNA2T00121523001, GSBRNA2T00039921001, GSBRNA2T00015599001, GSBRNA2T00076071001, GSBRNA2T00023690001, GSBRNA2T00112760001, GSBRNA2T00149177001, GSBRNA2T00030111001, GSBRNA2T00111641001, GSBRNA2T00119999001, GSBRNA2T00113650001, GSBRNA2T00068163001, …
GO:0010200	response to chitin	P	9.50284e-13	1.37248e-15	30	0.164835	1622	0.0263957	152	60782	GSBRNA2T00059111001, GSBRNA2T00037091001, GSBRNA2T00136367001, GSBRNA2T00130498001, GSBRNA2T00033502001, GSBRNA2T00018128001, GSBRNA2T00081168001, GSBRNA2T00042245001, GSBRNA2T00030297001, GSBRNA2T00034313001, GSBRNA2T00137516001, GSBRNA2T00075566001, GSBRNA2T00148285001, GSBRNA2T00024651001, GSBRNA2T00113524001, GSBRNA2T00116091001, GSBRNA2T00050848001, GSBRNA2T00126205001, GSBRNA2T00132896001, …	GSBRNA2T00141334001, GSBRNA2T00079623001, GSBRNA2T00121042001, GSBRNA2T00004975001, GSBRNA2T00023254001, GSBRNA2T00024981001, GSBRNA2T00028300001, GSBRNA2T00020549001, GSBRNA2T00109796001, GSBRNA2T00019319001, GSBRNA2T00149177001, GSBRNA2T00047462001, GSBRNA2T00111641001, GSBRNA2T00121603001, GSBRNA2T00155854001, GSBRNA2T00003637001, GSBRNA2T00107661001, GSBRNA2T00049082001, GSBRNA2T00073113001, …
GO:0010363	regulation of plant-type hypersensitive response	P	6.78463e-11	2.33667e-13	26	0.142857	1444	0.0234877	156	60960	GSBRNA2T00059111001, GSBRNA2T00064153001, GSBRNA2T00037091001, GSBRNA2T00092260001, GSBRNA2T00081168001, GSBRNA2T00150853001, GSBRNA2T00030297001, GSBRNA2T00137516001, GSBRNA2T00151685001, GSBRNA2T00153587001, GSBRNA2T00020619001, GSBRNA2T00112088001, GSBRNA2T00131033001, GSBRNA2T00050848001, GSBRNA2T00126205001, GSBRNA2T00132896001, GSBRNA2T00155961001, GSBRNA2T00098808001, GSBRNA2T00127605001, …	GSBRNA2T00129927001, GSBRNA2T00024981001, GSBRNA2T00019274001, GSBRNA2T00047542001, GSBRNA2T00136303001, GSBRNA2T00084185001, GSBRNA2T00015599001, GSBRNA2T00019319001, GSBRNA2T00112760001, GSBRNA2T00149177001, GSBRNA2T00011385001, GSBRNA2T00111641001, GSBRNA2T00034634001, GSBRNA2T00027342001, GSBRNA2T00155854001, GSBRNA2T00033572001, GSBRNA2T00121316001, GSBRNA2T00063644001, GSBRNA2T00046263001, …
GO:0006612	protein targeting to membrane	P	3.77561e-10	1.92954e-12	26	0.142857	1589	0.0258045	156	60815	GSBRNA2T00059111001, GSBRNA2T00064153001, GSBRNA2T00037091001, GSBRNA2T00092260001, GSBRNA2T00081168001, GSBRNA2T00150853001, GSBRNA2T00030297001, GSBRNA2T00137516001, GSBRNA2T00151685001, GSBRNA2T00153587001, GSBRNA2T00020619001, GSBRNA2T00112088001, GSBRNA2T00131033001, GSBRNA2T00050848001, GSBRNA2T00126205001, GSBRNA2T00132896001, GSBRNA2T00155961001, GSBRNA2T00098808001, GSBRNA2T00127605001, …	GSBRNA2T00024981001, GSBRNA2T00062226001, GSBRNA2T00019274001, GSBRNA2T00136303001, GSBRNA2T00015599001, GSBRNA2T00019319001, GSBRNA2T00149177001, GSBRNA2T00011385001, GSBRNA2T00111641001, GSBRNA2T00004619001, GSBRNA2T00155854001, GSBRNA2T00033572001, GSBRNA2T00121316001, GSBRNA2T00046263001, GSBRNA2T00009460001, GSBRNA2T00101781001, GSBRNA2T00143642001, GSBRNA2T00098831001, GSBRNA2T00059469001, …
GO:0031348	negative regulation of defense response	P	1.13564e-11	3.15421e-14	24	0.131868	1089	0.0177835	158	61315	GSBRNA2T00059111001, GSBRNA2T00037091001, GSBRNA2T00020619001, GSBRNA2T00131033001, GSBRNA2T00126230001, GSBRNA2T00050848001, GSBRNA2T00126205001, GSBRNA2T00132896001, GSBRNA2T00155961001, GSBRNA2T00098808001, GSBRNA2T00127605001, GSBRNA2T00076523001, GSBRNA2T00056691001, GSBRNA2T00081168001, GSBRNA2T00043747001, GSBRNA2T00030297001, GSBRNA2T00155923001, GSBRNA2T00129692001, GSBRNA2T00137516001, …	GSBRNA2T00021233001, GSBRNA2T00047542001, GSBRNA2T00112760001, GSBRNA2T00149177001, GSBRNA2T00035604001, GSBRNA2T00086882001, GSBRNA2T00099286001, GSBRNA2T00155854001, GSBRNA2T00033572001, GSBRNA2T00055208001, GSBRNA2T00121316001, GSBRNA2T00063644001, GSBRNA2T00046263001, GSBRNA2T00101781001, GSBRNA2T00143642001, GSBRNA2T00104909001, GSBRNA2T00086514001, GSBRNA2T00136785001, GSBRNA2T00004941001, …
GO:0009862	systemic acquired resistance, salicylic acid mediated signaling pathway	P	3.71532e-12	7.42981e-15	23	0.126374	913	0.0149554	159	61491	GSBRNA2T00059111001, GSBRNA2T00037091001, GSBRNA2T00020619001, GSBRNA2T00131033001, GSBRNA2T00126230001, GSBRNA2T00050848001, GSBRNA2T00126205001, GSBRNA2T00155961001, GSBRNA2T00098808001, GSBRNA2T00127605001, GSBRNA2T00076523001, GSBRNA2T00056691001, GSBRNA2T00081168001, GSBRNA2T00043747001, GSBRNA2T00030297001, GSBRNA2T00155923001, GSBRNA2T00129692001, GSBRNA2T00137516001, GSBRNA2T00153556001, …	GSBRNA2T00142820001, GSBRNA2T00047542001, GSBRNA2T00069787001, GSBRNA2T00112760001, GSBRNA2T00149177001, GSBRNA2T00155854001, GSBRNA2T00033572001, GSBRNA2T00063644001, GSBRNA2T00046263001, GSBRNA2T00101781001, GSBRNA2T00143642001, GSBRNA2T00104909001, GSBRNA2T00058475001, GSBRNA2T00086514001, GSBRNA2T00136785001, GSBRNA2T00004941001, GSBRNA2T00093269001, GSBRNA2T00059469001, GSBRNA2T00053487001, …
GO:0009697	salicylic acid biosynthetic process	P	1.48606e-12	2.31139e-15	22	0.120879	767	0.0126067	160	61637	GSBRNA2T00059111001, GSBRNA2T00037091001, GSBRNA2T00116993001, GSBRNA2T00049457001, GSBRNA2T00126230001, GSBRNA2T00050848001, GSBRNA2T00126205001, GSBRNA2T00132896001, GSBRNA2T00155961001, GSBRNA2T00098808001, GSBRNA2T00127605001, GSBRNA2T00076523001, GSBRNA2T00056691001, GSBRNA2T00081168001, GSBRNA2T00043747001, GSBRNA2T00012815001, GSBRNA2T00155923001, GSBRNA2T00137516001, GSBRNA2T00153556001, …	GSBRNA2T00144428001, GSBRNA2T00076174001, GSBRNA2T00156378001, GSBRNA2T00131749001, GSBRNA2T00106083001, GSBRNA2T00002816001, GSBRNA2T00047003001, GSBRNA2T00129687001, GSBRNA2T00015599001, GSBRNA2T00127001001, GSBRNA2T00112760001, GSBRNA2T00084540001, GSBRNA2T00149177001, GSBRNA2T00035604001, GSBRNA2T00066681001, GSBRNA2T00026383001, GSBRNA2T00113650001, GSBRNA2T00099022001, GSBRNA2T00079074001, …
GO:0000165	MAPK cascade	P	3.24536e-10	1.58644e-12	21	0.115385	959	0.0156585	161	61445	GSBRNA2T00059111001, GSBRNA2T00037091001, GSBRNA2T00020619001, GSBRNA2T00126230001, GSBRNA2T00050848001, GSBRNA2T00126205001, GSBRNA2T00155961001, GSBRNA2T00098808001, GSBRNA2T00127605001, GSBRNA2T00076523001, GSBRNA2T00056691001, GSBRNA2T00081168001, GSBRNA2T00043747001, GSBRNA2T00155923001, GSBRNA2T00129692001, GSBRNA2T00137516001, GSBRNA2T00153556001, GSBRNA2T00147543001, GSBRNA2T00155060001, …	GSBRNA2T00156195001, GSBRNA2T00038710001, GSBRNA2T00055610001, GSBRNA2T00047542001, GSBRNA2T00112760001, GSBRNA2T00149177001, GSBRNA2T00155854001, GSBRNA2T00033572001, GSBRNA2T00003637001, GSBRNA2T00049082001, GSBRNA2T00002827001, GSBRNA2T00063644001, GSBRNA2T00046263001, GSBRNA2T00101781001, GSBRNA2T00143642001, GSBRNA2T00104909001, GSBRNA2T00086514001, GSBRNA2T00136785001, GSBRNA2T00004941001, …
GO:0009409	response to cold	P	0.000135388	1.80498e-06	21	0.115385	2163	0.034896	161	60241	GSBRNA2T00109083001, GSBRNA2T00037091001, GSBRNA2T00020619001, GSBRNA2T00049457001, GSBRNA2T00033502001, GSBRNA2T00050848001, GSBRNA2T00126205001, GSBRNA2T00155961001, GSBRNA2T00098808001, GSBRNA2T00007324001, GSBRNA2T00081358001, GSBRNA2T00056691001, GSBRNA2T00114056001, GSBRNA2T00073821001, GSBRNA2T00154462001, GSBRNA2T00125571001, GSBRNA2T00034728001, GSBRNA2T00151685001, GSBRNA2T00048985001, …	GSBRNA2T00005303001, GSBRNA2T00073240001, GSBRNA2T00024981001, GSBRNA2T00103733001, GSBRNA2T00059297001, GSBRNA2T00094903001, GSBRNA2T00056225001, GSBRNA2T00129687001, GSBRNA2T00132342001, GSBRNA2T00009345001, GSBRNA2T00015599001, GSBRNA2T00076071001, GSBRNA2T00114620001, GSBRNA2T00049001001, GSBRNA2T00075822001, GSBRNA2T00113650001, GSBRNA2T00135734001, GSBRNA2T00022170001, GSBRNA2T00079074001, …
GO:0010310	regulation of hydrogen peroxide metabolic process	P	4.33568e-11	1.44507e-13	19	0.104396	649	0.0106733	163	61755	GSBRNA2T00059111001, GSBRNA2T00037091001, GSBRNA2T00126230001, GSBRNA2T00050848001, GSBRNA2T00126205001, GSBRNA2T00155961001, GSBRNA2T00098808001, GSBRNA2T00127605001, GSBRNA2T00076523001, GSBRNA2T00056691001, GSBRNA2T00081168001, GSBRNA2T00043747001, GSBRNA2T00155923001, GSBRNA2T00129692001, GSBRNA2T00137516001, GSBRNA2T00153556001, GSBRNA2T00147543001, GSBRNA2T00155060001, GSBRNA2T00064134001	GSBRNA2T00094365001, GSBRNA2T00142820001, GSBRNA2T00156378001, GSBRNA2T00002816001, GSBRNA2T00047542001, GSBRNA2T00047003001, GSBRNA2T00157944001, GSBRNA2T00112760001, GSBRNA2T00149177001, GSBRNA2T00066681001, GSBRNA2T00157416001, GSBRNA2T00155854001, GSBRNA2T00046263001, GSBRNA2T00085441001, GSBRNA2T00101781001, GSBRNA2T00143642001, GSBRNA2T00099183001, GSBRNA2T00058475001, GSBRNA2T00086514001, …
GO:0043069	negative regulation of programmed cell death	P	4.2372e-08	3.20109e-10	16	0.0879121	684	0.0111846	166	61720	GSBRNA2T00153587001, GSBRNA2T00059111001, GSBRNA2T00064153001, GSBRNA2T00037091001, GSBRNA2T00020619001, GSBRNA2T00112088001, GSBRNA2T00050848001, GSBRNA2T00126205001, GSBRNA2T00132896001, GSBRNA2T00155961001, GSBRNA2T00092260001, GSBRNA2T00098808001, GSBRNA2T00127605001, GSBRNA2T00056691001, GSBRNA2T00081168001, GSBRNA2T00151685001	GSBRNA2T00129927001, GSBRNA2T00019251001, GSBRNA2T00044975001, GSBRNA2T00156378001, GSBRNA2T00019274001, GSBRNA2T00131749001, GSBRNA2T00062249001, GSBRNA2T00015599001, GSBRNA2T00057459001, GSBRNA2T00157944001, GSBRNA2T00019319001, GSBRNA2T00011385001, GSBRNA2T00066681001, GSBRNA2T00046274001, GSBRNA2T00133656001, GSBRNA2T00087554001, GSBRNA2T00155854001, GSBRNA2T00033572001, GSBRNA2T00043295001, …
GO:0009595	detection of biotic stimulus	P	8.15619e-10	4.62133e-12	15	0.0824176	425	0.00703033	167	61979	GSBRNA2T00059111001, GSBRNA2T00037091001, GSBRNA2T00050848001, GSBRNA2T00126205001, GSBRNA2T00155961001, GSBRNA2T00098808001, GSBRNA2T00127605001, GSBRNA2T00056691001, GSBRNA2T00081168001, GSBRNA2T00043747001, GSBRNA2T00012815001, GSBRNA2T00137516001, GSBRNA2T00147543001, GSBRNA2T00155060001, GSBRNA2T00064134001	GSBRNA2T00156378001, GSBRNA2T00002816001, GSBRNA2T00047003001, GSBRNA2T00112760001, GSBRNA2T00149177001, GSBRNA2T00066681001, GSBRNA2T00155854001, GSBRNA2T00085441001, GSBRNA2T00101781001, GSBRNA2T00134649001, GSBRNA2T00143642001, GSBRNA2T00099183001, GSBRNA2T00001377001, GSBRNA2T00106713001, GSBRNA2T00089770001, GSBRNA2T00075192001, GSBRNA2T00053487001, GSBRNA2T00148137001, GSBRNA2T00083179001, …
GO:0043900	regulation of multi-organism process	P	8.11585e-08	6.58213e-10	15	0.0824176	614	0.0100502	167	61790	GSBRNA2T00059111001, GSBRNA2T00037091001, GSBRNA2T00130498001, GSBRNA2T00050848001, GSBRNA2T00126205001, GSBRNA2T00155961001, GSBRNA2T00098808001, GSBRNA2T00127605001, GSBRNA2T00056691001, GSBRNA2T00081168001, GSBRNA2T00043747001, GSBRNA2T00137516001, GSBRNA2T00147543001, GSBRNA2T00155060001, GSBRNA2T00064134001	GSBRNA2T00121042001, GSBRNA2T00073160001, GSBRNA2T00156378001, GSBRNA2T00002816001, GSBRNA2T00047003001, GSBRNA2T00143939001, GSBRNA2T00093039001, GSBRNA2T00112760001, GSBRNA2T00149177001, GSBRNA2T00066681001, GSBRNA2T00086882001, GSBRNA2T00119999001, GSBRNA2T00119712001, GSBRNA2T00038549001, GSBRNA2T00155854001, GSBRNA2T00055208001, GSBRNA2T00086549001, GSBRNA2T00085441001, GSBRNA2T00101781001, …
GO:0019684	photosynthesis, light reaction	P	3.82138e-05	4.67006e-07	15	0.0824176	1024	0.0166012	167	61380	GSBRNA2T00037091001, GSBRNA2T00129356001, GSBRNA2T00116993001, GSBRNA2T00049457001, GSBRNA2T00050848001, GSBRNA2T00126205001, GSBRNA2T00155961001, GSBRNA2T00098808001, GSBRNA2T00044680001, GSBRNA2T00081358001, GSBRNA2T00056691001, GSBRNA2T00073821001, GSBRNA2T00093198001, GSBRNA2T00090432001, GSBRNA2T00064134001	GSBRNA2T00146506001, GSBRNA2T00039440001, GSBRNA2T00021279001, GSBRNA2T00038195001, GSBRNA2T00093773001, GSBRNA2T00086915001, GSBRNA2T00059297001, GSBRNA2T00066749001, GSBRNA2T00054766001, GSBRNA2T00030031001, GSBRNA2T00129687001, GSBRNA2T00049643001, GSBRNA2T00126375001, GSBRNA2T00015599001, GSBRNA2T00102889001, GSBRNA2T00100902001, GSBRNA2T00079074001, GSBRNA2T00012630001, GSBRNA2T00140892001, …
GO:0002679	respiratory burst involved in defense response	P	2.22634e-07	2.02822e-09	13	0.0714286	466	0.00765347	169	61938	GSBRNA2T00037091001, GSBRNA2T00033502001, GSBRNA2T00050848001, GSBRNA2T00126205001, GSBRNA2T00155961001, GSBRNA2T00098808001, GSBRNA2T00127605001, GSBRNA2T00056691001, GSBRNA2T00081168001, GSBRNA2T00137516001, GSBRNA2T00153556001, GSBRNA2T00148285001, GSBRNA2T00024651001	GSBRNA2T00079623001, GSBRNA2T00123544001, GSBRNA2T00077522001, GSBRNA2T00095255001, GSBRNA2T00156378001, GSBRNA2T00025057001, GSBRNA2T00106266001, GSBRNA2T00007141001, GSBRNA2T00104726001, GSBRNA2T00109796001, GSBRNA2T00003626001, GSBRNA2T00133656001, GSBRNA2T00155854001, GSBRNA2T00085636001, GSBRNA2T00064592001, GSBRNA2T00092939001, GSBRNA2T00148757001, GSBRNA2T00001353001, GSBRNA2T00143642001, …
GO:0035304	regulation of protein dephosphorylation	P	7.50147e-06	8.2507e-08	12	0.0659341	532	0.00869204	170	61872	GSBRNA2T00059111001, GSBRNA2T00037091001, GSBRNA2T00129692001, GSBRNA2T00050848001, GSBRNA2T00126205001, GSBRNA2T00155961001, GSBRNA2T00098808001, GSBRNA2T00056691001, GSBRNA2T00073821001, GSBRNA2T00081168001, GSBRNA2T00090432001, GSBRNA2T00064134001	GSBRNA2T00058544001, GSBRNA2T00156378001, GSBRNA2T00030031001, GSBRNA2T00047542001, GSBRNA2T00009345001, GSBRNA2T00157944001, GSBRNA2T00067388001, GSBRNA2T00066681001, GSBRNA2T00072258001, GSBRNA2T00157416001, GSBRNA2T00083478001, GSBRNA2T00073216001, GSBRNA2T00046263001, GSBRNA2T00085441001, GSBRNA2T00149406001, GSBRNA2T00140892001, GSBRNA2T00086514001, GSBRNA2T00103882001, GSBRNA2T00105444001, …
GO:0061025	membrane fusion	P	0.00260692	4.86571e-05	12	0.0659341	1005	0.0162496	170	61399	GSBRNA2T00153587001, GSBRNA2T00064153001, GSBRNA2T00037091001, GSBRNA2T00112088001, GSBRNA2T00050848001, GSBRNA2T00126205001, GSBRNA2T00155961001, GSBRNA2T00092260001, GSBRNA2T00098808001, GSBRNA2T00127605001, GSBRNA2T00056691001, GSBRNA2T00081168001	GSBRNA2T00129927001, GSBRNA2T00157681001, GSBRNA2T00097975001, GSBRNA2T00109715001, GSBRNA2T00073481001, GSBRNA2T00081628001, GSBRNA2T00095874001, GSBRNA2T00052780001, GSBRNA2T00019274001, GSBRNA2T00129641001, GSBRNA2T00158090001, GSBRNA2T00061291001, GSBRNA2T00019319001, GSBRNA2T00136704001, GSBRNA2T00035604001, GSBRNA2T00119999001, GSBRNA2T00148287001, GSBRNA2T00017126001, GSBRNA2T00038549001, …
GO:0009625	response to insect	P	6.50819e-08	5.06136e-10	11	0.0604396	257	0.00428211	171	62147	GSBRNA2T00030297001, GSBRNA2T00037091001, GSBRNA2T00131033001, GSBRNA2T00050848001, GSBRNA2T00126205001, GSBRNA2T00077896001, GSBRNA2T00155961001, GSBRNA2T00098808001, GSBRNA2T00127605001, GSBRNA2T00044680001, GSBRNA2T00056691001	GSBRNA2T00000263001, GSBRNA2T00075530001, GSBRNA2T00048827001, GSBRNA2T00023581001, GSBRNA2T00112760001, GSBRNA2T00113599001, GSBRNA2T00113610001, GSBRNA2T00154678001, GSBRNA2T00075529001, GSBRNA2T00134993001, GSBRNA2T00094719001, GSBRNA2T00000566001, GSBRNA2T00080894001, GSBRNA2T00065642001, GSBRNA2T00084196001, GSBRNA2T00054164001, GSBRNA2T00032836001, GSBRNA2T00042919001, GSBRNA2T00124503001, …
GO:0019288	isopentenyl diphosphate biosynthetic process, methylerythritol 4-phosphate pathway	P	0.00141365	2.43434e-05	11	0.0604396	784	0.0127025	171	61620	GSBRNA2T00032096001, GSBRNA2T00013010001, GSBRNA2T00129356001, GSBRNA2T00049457001, GSBRNA2T00044680001, GSBRNA2T00129537001, GSBRNA2T00123111001, GSBRNA2T00156573001, GSBRNA2T00064134001, GSBRNA2T00149340001, GSBRNA2T00093198001	GSBRNA2T00103011001, GSBRNA2T00083603001, GSBRNA2T00156355001, GSBRNA2T00107179001, GSBRNA2T00059297001, GSBRNA2T00127185001, GSBRNA2T00129687001, GSBRNA2T00102889001, GSBRNA2T00100902001, GSBRNA2T00132743001, GSBRNA2T00092688001, GSBRNA2T00075822001, GSBRNA2T00128396001, GSBRNA2T00154884001, GSBRNA2T00007772001, GSBRNA2T00087324001, GSBRNA2T00140892001, GSBRNA2T00151377001, GSBRNA2T00080405001, …
GO:0070838	divalent metal ion transport	P	0.00998745	0.000249658	11	0.0604396	1025	0.0165532	171	61379	GSBRNA2T00153587001, GSBRNA2T00064153001, GSBRNA2T00024508001, GSBRNA2T00112088001, GSBRNA2T00104989001, GSBRNA2T00063114001, GSBRNA2T00092260001, GSBRNA2T00081358001, GSBRNA2T00078057001, GSBRNA2T00026623001, GSBRNA2T00059936001	GSBRNA2T00097975001, GSBRNA2T00076277001, GSBRNA2T00004379001, GSBRNA2T00145857001, GSBRNA2T00065618001, GSBRNA2T00072992001, GSBRNA2T00001182001, GSBRNA2T00063953001, GSBRNA2T00050517001, GSBRNA2T00030031001, GSBRNA2T00049643001, GSBRNA2T00008971001, GSBRNA2T00102889001, GSBRNA2T00012883001, GSBRNA2T00137915001, GSBRNA2T00136704001, GSBRNA2T00133358001, GSBRNA2T00140249001, GSBRNA2T00032258001, …
GO:0030003	cellular cation homeostasis	P	0.00720363	0.000164865	10	0.0549451	813	0.0131499	172	61591	GSBRNA2T00153587001, GSBRNA2T00064153001, GSBRNA2T00112088001, GSBRNA2T00104989001, GSBRNA2T00063114001, GSBRNA2T00092260001, GSBRNA2T00081358001, GSBRNA2T00078057001, GSBRNA2T00026623001, GSBRNA2T00059936001	GSBRNA2T00004379001, GSBRNA2T00061817001, GSBRNA2T00072992001, GSBRNA2T00030031001, GSBRNA2T00049643001, GSBRNA2T00056546001, GSBRNA2T00102889001, GSBRNA2T00012883001, GSBRNA2T00017539001, GSBRNA2T00133358001, GSBRNA2T00031368001, GSBRNA2T00065264001, GSBRNA2T00033469001, GSBRNA2T00002759001, GSBRNA2T00153765001, GSBRNA2T00079074001, GSBRNA2T00119598001, GSBRNA2T00154402001, GSBRNA2T00050403001, …
GO:0001666	response to hypoxia	P	0.000410045	6.05889e-06	8	0.043956	320	0.00524079	174	62084	GSBRNA2T00037091001, GSBRNA2T00050848001, GSBRNA2T00126205001, GSBRNA2T00155961001, GSBRNA2T00147543001, GSBRNA2T00098808001, GSBRNA2T00056691001, GSBRNA2T00081168001	GSBRNA2T00094365001, GSBRNA2T00082816001, GSBRNA2T00142820001, GSBRNA2T00017362001, GSBRNA2T00044304001, GSBRNA2T00076311001, GSBRNA2T00082822001, GSBRNA2T00010901001, GSBRNA2T00005968001, GSBRNA2T00156378001, GSBRNA2T00022679001, GSBRNA2T00157325001, GSBRNA2T00027244001, GSBRNA2T00100117001, GSBRNA2T00133501001, GSBRNA2T00141649001, GSBRNA2T00061360001, GSBRNA2T00045195001, GSBRNA2T00112032001, …
GO:1900056	negative regulation of leaf senescence	P	2.84149e-09	1.83098e-11	7	0.0384615	31	0.000607165	175	62373	GSBRNA2T00037091001, GSBRNA2T00066602001, GSBRNA2T00050848001, GSBRNA2T00126205001, GSBRNA2T00155961001, GSBRNA2T00098808001, GSBRNA2T00056691001	GSBRNA2T00016973001, GSBRNA2T00070868001, GSBRNA2T00084755001, GSBRNA2T00099663001, GSBRNA2T00101541001, GSBRNA2T00022159001, GSBRNA2T00158205001, GSBRNA2T00049728001, GSBRNA2T00120845001, GSBRNA2T00107722001, GSBRNA2T00078098001, GSBRNA2T00021614001, GSBRNA2T00084832001, GSBRNA2T00018769001, GSBRNA2T00058442001, GSBRNA2T00084446001, GSBRNA2T00116725001, GSBRNA2T00075489001, GSBRNA2T00106635001, …
GO:0009612	response to mechanical stimulus	P	0.000214834	2.98347e-06	7	0.0384615	202	0.0033394	175	62202	GSBRNA2T00113524001, GSBRNA2T00132882001, GSBRNA2T00116091001, GSBRNA2T00137516001, GSBRNA2T00066786001, GSBRNA2T00075566001, GSBRNA2T00042245001	GSBRNA2T00028718001, GSBRNA2T00128309001, GSBRNA2T00079623001, GSBRNA2T00156252001, GSBRNA2T00031705001, GSBRNA2T00054634001, GSBRNA2T00049511001, GSBRNA2T00019319001, GSBRNA2T00139506001, GSBRNA2T00138937001, GSBRNA2T00089787001, GSBRNA2T00000566001, GSBRNA2T00130940001, GSBRNA2T00033377001, GSBRNA2T00050466001, GSBRNA2T00037069001, GSBRNA2T00099183001, GSBRNA2T00019073001, GSBRNA2T00142236001, …
GO:0016117	carotenoid biosynthetic process	P	0.00916076	0.000224922	7	0.0384615	406	0.00659892	175	61998	GSBRNA2T00013010001, GSBRNA2T00125571001, GSBRNA2T00044680001, GSBRNA2T00034728001, GSBRNA2T00114056001, GSBRNA2T00123111001, GSBRNA2T00064134001	GSBRNA2T00109715001, GSBRNA2T00020045001, GSBRNA2T00078791001, GSBRNA2T00057379001, GSBRNA2T00074279001, GSBRNA2T00157566001, GSBRNA2T00144463001, GSBRNA2T00028885001, GSBRNA2T00030031001, GSBRNA2T00127185001, GSBRNA2T00131693001, GSBRNA2T00100902001, GSBRNA2T00149452001, GSBRNA2T00142969001, GSBRNA2T00075822001, GSBRNA2T00128396001, GSBRNA2T00152886001, GSBRNA2T00140892001, GSBRNA2T00057287001, …
GO:0006949	syncytium formation	P	2.35876e-05	2.8302e-07	6	0.032967	84	0.00143802	176	62320	GSBRNA2T00027328001, GSBRNA2T00024328001, GSBRNA2T00079492001, GSBRNA2T00028678001, GSBRNA2T00132842001, GSBRNA2T00124694001	GSBRNA2T00081605001, GSBRNA2T00041195001, GSBRNA2T00152677001, GSBRNA2T00011615001, GSBRNA2T00073693001, GSBRNA2T00089235001, GSBRNA2T00116067001, GSBRNA2T00103015001, GSBRNA2T00101934001, GSBRNA2T00069367001, GSBRNA2T00050385001, GSBRNA2T00120870001, GSBRNA2T00072637001, GSBRNA2T00005700001, GSBRNA2T00115205001, GSBRNA2T00123281001, GSBRNA2T00075294001, GSBRNA2T00091171001, GSBRNA2T00069383001, …
GO:0045036	protein targeting to chloroplast	P	0.00432248	9.25427e-05	6	0.032967	241	0.00394657	176	62163	GSBRNA2T00129356001, GSBRNA2T00049457001, GSBRNA2T00048985001, GSBRNA2T00088740001, GSBRNA2T00154462001, GSBRNA2T00056348001	GSBRNA2T00140421001, GSBRNA2T00139134001, GSBRNA2T00012190001, GSBRNA2T00028214001, GSBRNA2T00143756001, GSBRNA2T00093801001, GSBRNA2T00120117001, GSBRNA2T00071941001, GSBRNA2T00073016001, GSBRNA2T00039194001, GSBRNA2T00151257001, GSBRNA2T00004619001, GSBRNA2T00134970001, GSBRNA2T00064619001, GSBRNA2T00053314001, GSBRNA2T00071488001, GSBRNA2T00156721001, GSBRNA2T00128631001, GSBRNA2T00135396001, …
GO:0006995	cellular response to nitrogen starvation	P	0.00396403	8.2795e-05	5	0.0274725	145	0.0023967	177	62259	GSBRNA2T00155923001, GSBRNA2T00126230001, GSBRNA2T00091119001, GSBRNA2T00076523001, GSBRNA2T00052971001	GSBRNA2T00114004001, GSBRNA2T00080715001, GSBRNA2T00114434001, GSBRNA2T00085278001, GSBRNA2T00002524001, GSBRNA2T00066071001, GSBRNA2T00023735001, GSBRNA2T00025441001, GSBRNA2T00047568001, GSBRNA2T00097805001, GSBRNA2T00008375001, GSBRNA2T00154930001, GSBRNA2T00076071001, GSBRNA2T00053690001, GSBRNA2T00088278001, GSBRNA2T00123656001, GSBRNA2T00138264001, GSBRNA2T00151366001, GSBRNA2T00126016001, …
GO:0043489	RNA stabilization	P	1.0604e-05	1.22522e-07	4	0.021978	12	0.000255648	178	62392	GSBRNA2T00109083001, GSBRNA2T00048985001, GSBRNA2T00154462001, GSBRNA2T00056348001	GSBRNA2T00000982001, GSBRNA2T00027327001, GSBRNA2T00155856001, GSBRNA2T00011774001, GSBRNA2T00037054001, GSBRNA2T00121360001, GSBRNA2T00130869001, GSBRNA2T00155909001, GSBRNA2T00122007001, GSBRNA2T00078218001, GSBRNA2T00127490001, GSBRNA2T00022387001
GO:0055062	phosphate ion homeostasis	P	0.000603736	9.39041e-06	4	0.021978	41	0.000719011	178	62363	GSBRNA2T00067777001, GSBRNA2T00017654001, GSBRNA2T00136367001, GSBRNA2T00090553001	GSBRNA2T00061632001, GSBRNA2T00153861001, GSBRNA2T00041789001, GSBRNA2T00064585001, GSBRNA2T00155299001, GSBRNA2T00136134001, GSBRNA2T00017656001, GSBRNA2T00090555001, GSBRNA2T00116903001, GSBRNA2T00107185001, GSBRNA2T00149685001, GSBRNA2T00003129001, GSBRNA2T00047587001, GSBRNA2T00005392001, GSBRNA2T00030203001, GSBRNA2T00087646001, GSBRNA2T00016532001, GSBRNA2T00086343001, GSBRNA2T00118243001, …
GO:0042026	protein refolding	P	0.00108031	1.81232e-05	4	0.021978	49	0.000846835	178	62355	GSBRNA2T00125571001, GSBRNA2T00118698001, GSBRNA2T00034728001, GSBRNA2T00114056001	GSBRNA2T00123628001, GSBRNA2T00135286001, GSBRNA2T00158347001, GSBRNA2T00052973001, GSBRNA2T00138831001, GSBRNA2T00018756001, GSBRNA2T00095212001, GSBRNA2T00097544001, GSBRNA2T00080982001, GSBRNA2T00154888001, GSBRNA2T00135279001, GSBRNA2T00099187001, GSBRNA2T00132695001, GSBRNA2T00132026001, GSBRNA2T00145846001, GSBRNA2T00082790001, GSBRNA2T00062643001, GSBRNA2T00137660001, GSBRNA2T00047312001, …
GO:0009831	plant-type cell wall modification involved in multidimensional cell growth	P	0.00189122	3.3828e-05	4	0.021978	58	0.000990637	178	62346	GSBRNA2T00024328001, GSBRNA2T00028678001, GSBRNA2T00132842001, GSBRNA2T00124694001	GSBRNA2T00081605001, GSBRNA2T00041195001, GSBRNA2T00152677001, GSBRNA2T00089235001, GSBRNA2T00009832001, GSBRNA2T00050385001, GSBRNA2T00090400001, GSBRNA2T00072637001, GSBRNA2T00080096001, GSBRNA2T00069530001, GSBRNA2T00123281001, GSBRNA2T00069383001, GSBRNA2T00090635001, GSBRNA2T00012797001, GSBRNA2T00127890001, GSBRNA2T00030801001, GSBRNA2T00088390001, GSBRNA2T00115216001, GSBRNA2T00094100001, …
GO:0051085	chaperone mediated protein folding requiring cofactor	P	0.000569132	8.59926e-06	3	0.0164835	11	0.000223692	179	62393	GSBRNA2T00125571001, GSBRNA2T00034728001, GSBRNA2T00114056001	GSBRNA2T00123628001, GSBRNA2T00082910001, GSBRNA2T00145846001, GSBRNA2T00137693001, GSBRNA2T00059209001, GSBRNA2T00017789001, GSBRNA2T00123626001, GSBRNA2T00032517001, GSBRNA2T00144452001, GSBRNA2T00014253001, GSBRNA2T00099936001
GO:0016553	base conversion or substitution editing	P	0.00277723	5.30701e-05	3	0.0164835	22	0.00039945	179	62382	GSBRNA2T00048985001, GSBRNA2T00154462001, GSBRNA2T00056348001	GSBRNA2T00011774001, GSBRNA2T00046198001, GSBRNA2T00000301001, GSBRNA2T00130367001, GSBRNA2T00104850001, GSBRNA2T00009146001, GSBRNA2T00123756001, GSBRNA2T00106166001, GSBRNA2T00000982001, GSBRNA2T00027327001, GSBRNA2T00086132001, GSBRNA2T00009947001, GSBRNA2T00081670001, GSBRNA2T00038668001, GSBRNA2T00099735001, GSBRNA2T00070603001, GSBRNA2T00053981001, GSBRNA2T00137592001, GSBRNA2T00020138001, …
GO:0050829	defense response to Gram-negative bacterium	P	0.00432248	9.26829e-05	3	0.0164835	27	0.00047934	179	62377	GSBRNA2T00106046001, GSBRNA2T00067268001, GSBRNA2T00104777001	GSBRNA2T00117658001, GSBRNA2T00090866001, GSBRNA2T00006151001, GSBRNA2T00144518001, GSBRNA2T00080089001, GSBRNA2T00066690001, GSBRNA2T00123700001, GSBRNA2T00142885001, GSBRNA2T00152369001, GSBRNA2T00081284001, GSBRNA2T00009823001, GSBRNA2T00152967001, GSBRNA2T00063589001, GSBRNA2T00007835001, GSBRNA2T00006154001, GSBRNA2T00120969001, GSBRNA2T00116676001, GSBRNA2T00101522001, GSBRNA2T00052676001, …
[truncated: 1 more rows]

## Sheet: COM-remote (down-regulated)
Supplementary Table S4. GO enrichment analysis of DEGs.
GO-ID	Term	Category	FDR	P-Value	#Test		#Ref		#notAnnotTest	#notAnnotRef	TestSeqs	RefSeqs
[truncated: 23 more rows]

## Sheet: INC-remote (up-regulated)
Supplementary Table S4. GO enrichment analysis of DEGs.
GO-ID	Term	Category	FDR	P-Value	#Test		#Ref		#notAnnotTest	#notAnnotRef	TestSeqs	RefSeqs
[truncated: 77 more rows]

## Sheet: INC-remote (down-regulated)
Supplementary Table S4. GO enrichment analysis of DEGs.
GO-ID	Term	Category	FDR	P-Value	#Test		#Ref		#notAnnotTest	#notAnnotRef	TestSeqs	RefSeqs
[truncated: 9 more rows]
