# Supplementary material for: Genome-wide transcriptome reveals mechanisms underlying Rlm1-mediated blackleg resistance on canola
Source: Sci Rep. 2021 Feb 23;11:4407. doi: 10.1038/s41598-021-83267-0 (PMC7902848; doi:10.1038/s41598-021-83267-0)
Supplement: Supplementary file 1 — Supplementary Information. [file 41598_2021_83267_MOESM1_ESM.zip › Supplementary Table S5.xlsx]

## Sheet: RLK, NBS-LRR and RLP
Supplementary Table S5. DEGs involved in defense network for heat map analysis.
Feature ID	COM-local	INC-local	Annotation
BnaC06g35080D	NA	2.64969	BAK1
BnaC03g08330D	3.4436	4.19251	BAK1
BnaA05g19600D	2.70898	NA	RLK
BnaCnng47490D	1.41251	NA	RLK
BnaC02g43880D	1.48062	NA	RLK
BnaA01g08380D	2.08584	2.8663	RLK
BnaA01g08390D	1.88655	3.03301	RLK
BnaA01g08410D	1.5357	2.4911	RLK
BnaA02g31820D	2.67116	2.53873	RLK
BnaA06g27970D	4.74779	3.8513	RLK
BnaC01g09930D	2.02963	2.62651	RLK
BnaC01g09940D	1.57715	2.52942	RLK
BnaC01g09950D	1.75847	2.38217	RLK
BnaC02g40450D	2.86944	2.63271	RLK
BnaC07g28970D	5.37026	4.68564	RLK
BnaA01g08400D	NA	2.33573	RLK
BnaC07g28960D	NA	2.93532	RLK
BnaA02g16030D	5.13954	NA	RLK
BnaC02g20160D	2.50135	NA	RLK
BnaA04g08970D	1.43141	1.84787	RLK
BnaA04g08980D	2.30449	3.57426	RLK
BnaA09g32310D	NA	1.54297	RLK
BnaC04g31220D	NA	1.87895	RLK
BnaA02g06950D	3.32521	3.38961	RLK
BnaC02g44410D	3.86591	3.79641	RLK
BnaC03g11750D	NA	3.28455	RLK
BnaA03g09330D	2.42886	3.21699	RLK
BnaA03g09340D	1.93106	3.15414	RLK
BnaA08g26050D	2.56005	1.95734	RLK
BnaC08g13910D	3.65922	2.79341	RLK
BnaC03g58720D	-3.03602	-1.53445	RLK
BnaA10g05520D	-2.78855	NA	RLK
BnaC09g26430D	-2.74503	NA	RLK
BnaA07g25440D	3.86599	4.25465	RLK
BnaC06g27220D	4.84828	5.35261	RLK
BnaA07g25460D	NA	3.24627	RLK
BnaC06g27230D	NA	3.13828	RLK
BnaA07g25430D	5.6348	5.96015	RLK
BnaA02g05220D	2.5615	2.06969	RLK
BnaA03g38480D	3.67471	2.86171	RLK
BnaAnng09800D	2.08486	1.51578	RLK
BnaC03g45290D	3.5083	2.56938	RLK
BnaC07g04440D	1.68274	NA	RLK
BnaA04g06980D	2.94282	2.67462	CRK
BnaC07g38010D	4.54683	3.71547	CRK
BnaCnng14620D	3.07358	3.40658	CRK
BnaA01g24810D	NA	3.19605	CRK
BnaC01g14620D	1.82596	2.07348	CRK
BnaCnng35600D	NA	4.05633	CRK
BnaA01g12590D	2.42578	3.11739	CRK
BnaA01g12650D	2.94786	3.34993	CRK
BnaA08g10520D	3.61529	3.55005	CRK
BnaA08g10530D	2.80886	2.57369	CRK
BnaC07g38110D	7.02505	5.33677	CRK
BnaA09g23770D	2.87881	NA	CRK
BnaA03g37790D	4.3887	NA	CRK
BnaA03g45820D	3.99924	4.56087	CRK
BnaA01g12940D	5.26643	5.24762	CRK
BnaC07g38080D	3.80004	NA	CRK
BnaC07g38090D	NA	1.20859	CRK
BnaA08g10610D	2.08693	2.32991	CRK
BnaCnng15010D	NA	1.72465	CRK
BnaC01g14860D	3.77802	4.11949	CRK
BnaA02g14960D	NA	3.20006	CRK
BnaAnng24050D	4.44698	4.60159	CRK
BnaAnng35520D	NA	3.32118	CRK
BnaA01g12980D	5.19298	4.01834	CRK
BnaC07g38100D	5.86921	4.18972	CRK
BnaC01g14790D	5.17089	NA	CRK
BnaC01g14830D	5.41842	NA	CRK
BnaC01g14890D	1.58302	1.62636	CRK
BnaAnng25570D	NA	1.73098	CRK
BnaCnng53810D	3.28058	3.46045	CRK
BnaC02g40010D	5.36756	3.83128	CRK
BnaA03g24780D	3.71731	NA	CRK
BnaA09g20420D	5.06453	4.45482	CRK
BnaCnng25710D	3.62091	2.15249	CRK
BnaA09g20430D	3.71057	NA	CRK
BnaCnng60590D	2.6822	NA	CRK
BnaC03g29910D	3.11065	NA	CRK
BnaA02g21140D	4.60305	4.09821	CRK
BnaC02g26130D	5.46406	5.72658	CRK
BnaA09g20400D	5.16271	NA	CRK
BnaA02g21180D	3.42769	3.70804	CRK
BnaC02g27790D	NA	2.62472	CRK
BnaC03g72920D	1.82402	NA	CRK
BnaC07g38000D	2.28639	3.68969	CRK
BnaA03g45810D	NA	4.10503	CRK
BnaA03g14760D	1.97767	2.61415	LRK
BnaC03g17800D	1.39803	2.30046	LRK
BnaCnng39490D	1.89485	2.84088	LRK
BnaCnng39500D	1.65492	2.61599	LRK
BnaA04g18590D	NA	1.78247	LRK
BnaA04g18600D	NA	2.0857	LRK
BnaA06g24650D	-3.06156	-1.59367	LRK
BnaCnng13280D	-3.528	NA	LRK
BnaC07g31500D	-3.62235	NA	LRK
BnaA08g06400D	1.8699	2.07936	LRK
BnaCnng64820D	NA	2.24478	LRK
BnaA06g26150D	2.34941	NA	LRK
BnaC04g37740D	3.69756	NA	LRK
BnaA07g31330D	3.55	4.91798	LRK
BnaA10g07090D	5.76995	4.7242	G-type lectin RLK
BnaC05g08650D	1.67779	2.63565	G-type lectin RLK
BnaCnng55880D	3.17618	3.36298	G-type lectin RLK
BnaA10g07080D	5.75179	NA	G-type lectin RLK
BnaA06g07000D	NA	2.21469	G-type lectin RLK
BnaA03g24080D	2.48604	2.44734	G-type lectin RLK
BnaCnng04150D	1.68743	NA	G-type lectin RLK
BnaCnng04180D	5.45083	NA	G-type lectin RLK
BnaC01g29490D	4.3339	3.7616	G-type lectin RLK
BnaA01g22750D	5.40093	NA	G-type lectin RLK
BnaC01g43340D	3.59197	NA	G-type lectin RLK
BnaC02g08080D	2.11576	3.15905	G-type lectin RLK
BnaA02g35160D	NA	3.3933	G-type lectin RLK
BnaC09g09850D	1.37931	2.34085	G-type lectin RLK
BnaC09g09840D	NA	1.53633	G-type lectin RLK
BnaC03g43200D	2.27663	2.29825	G-type lectin RLK
BnaA03g39800D	5.26644	5.3913	G-type lectin RLK
BnaCnng21280D	6.14565	5.90338	G-type lectin RLK
BnaCnng21290D	3.40121	3.57175	G-type lectin RLK
BnaC01g29480D	NA	2.05697	G-type lectin RLK
BnaA01g04670D	-2.82681	NA	G-type lectin RLK
BnaAnng00150D	2.76885	1.73443	G-type lectin RLK
BnaA05g06820D	1.52863	2.3267	L-type lectin RLK
BnaA10g13110D	5.49248	5.56916	L-type lectin RLK
BnaC04g07660D	1.08553	2.33066	L-type lectin RLK
BnaC04g22840D	6.97275	6.0821	L-type lectin RLK
BnaA03g00310D	1.78776	NA	L-type lectin RLK
BnaA09g20070D	3.51538	NA	L-type lectin RLK
BnaA09g54750D	2.31471	NA	L-type lectin RLK
BnaA09g56900D	1.9766	NA	L-type lectin RLK
BnaC08g24800D	3.29496	NA	L-type lectin RLK
BnaC08g38820D	2.15954	NA	L-type lectin RLK
BnaC09g22400D	2.6004	NA	L-type lectin RLK
BnaA04g27940D	6.6272	5.3107	L-type lectin RLK
BnaAnng20840D	3.86407	2.82109	L-type lectin RLK
BnaC04g22850D	6.47796	5.3507	L-type lectin RLK
BnaA04g27230D	3.394	NA	L-type lectin RLK
BnaA05g29190D	5.68357	NA	L-type lectin RLK
BnaA06g24500D	3.6275	NA	L-type lectin RLK
BnaA07g10990D	5.51715	NA	L-type lectin RLK
BnaC04g22860D	3.76526	NA	L-type lectin RLK
BnaC04g22870D	2.63442	NA	L-type lectin RLK
BnaC06g17510D	5.70858	NA	L-type lectin RLK
BnaC07g14340D	6.67821	NA	L-type lectin RLK
BnaC09g35940D	2.03691	NA	L-type lectin RLK
BnaCnng24320D	1.55404	NA	L-type lectin RLK
BnaA02g23230D	NA	1.66497	L-type lectin RLK
BnaA09g00780D	NA	1.66122	L-type lectin RLK
BnaC03g55330D	NA	2.63991	L-type lectin RLK
BnaA06g15020D	7.89692	6.0793	WAK
BnaAnng18600D	6.18811	5.57956	WAK
BnaA06g15030D	8.49033	6.58823	WAK
BnaC05g16490D	3.30033	3.11567	WAK
BnaC07g14600D	3.27824	3.65644	WAK
BnaCnng45050D	4.89114	3.76751	WAK
BnaCnng45070D	3.28576	3.46216	WAK
BnaCnng45080D	3.79295	3.89714	WAK
BnaCnng71280D	6.10724	NA	WAK
BnaA06g15000D	NA	2.13144	WAK
BnaA07g11030D	6.65588	5.85266	WAK
BnaA07g11040D	6.01066	5.3726	WAK
BnaA06g15010D	2.30946	3.22418	WAK
BnaC05g16500D	2.87465	3.19109	WAK
BnaA07g20220D	4.13694	3.99773	WAK
BnaC06g19670D	4.51621	4.65678	WAK
BnaC06g40020D	2.80363	2.7247	WAK
BnaC06g19690D	2.29777	NA	WAK
BnaA09g44200D	5.89588	4.43391	WAK
BnaC08g36740D	6.52952	5.01659	WAK
BnaA09g41970D	1.83572	1.31288	WAK
BnaC04g35920D	2.2953	NA	WAK
BnaC05g49920D	4.43642	NA	WAK
BnaC05g12280D	4.81407	NA	WAK
BnaC08g16900D	2.10955	2.12227	WAK
BnaC08g38450D	NA	1.74716	WAK
BnaC07g24600D	3.48899	NA	disease resistance protein
BnaA03g46200D	3.28673	NA	disease resistance protein
BnaA08g24820D	-2.13287	NA	disease resistance protein
BnaA09g47300D	1.37124	NA	disease resistance protein
BnaC09g13550D	NA	1.65877	disease resistance protein ADR2
BnaA04g11170D	2.23498	1.79543	disease resistance protein
BnaC07g38450D	4.24428	3.71748	disease resistance protein
BnaC09g12650D	3.73448	4.08018	disease resistance protein
BnaA09g11740D	NA	3.99083	disease resistance protein
BnaA09g44910D	NA	2.71451	disease resistance protein
BnaA01g16260D	-3.89555	NA	disease resistance protein
BnaA09g46490D	-2.39988	NA	disease resistance protein RFL1
BnaUnng00480D	2.4303	NA	disease resistance protein RML1
BnaC03g34840D	3.60463	3.96037	disease resistance protein TAO1
BnaA02g35050D	1.24256	NA	disease resistance protein TAO1
BnaC07g18440D	1.17474	1.22078	disease resistance protein RPP13
BnaC08g26770D	1.72131	NA	nematode resistance protein HSPR01
BnaC04g53300D	1.17753	1.4427	nematode resistance protein HSPR02
BnaC04g56750D	1.00573	1.17471	nematode resistance protein HSPR02
BnaA04g22680D	NA	1.20682	nematode resistance protein HSPR02
BnaCnng10770D	1.65607	2.13694	non-race specific disease resistance 1
BnaC03g41690D	2.36825	NA	non-race specific disease resistance 1
BnaA01g36770D	NA	1.90468	non-race specific disease resistance 1
BnaA03g35850D	NA	2.37785	non-race specific disease resistance 1
BnaC06g23920D	2.74034	NA	TMV resistance protein N like
BnaC08g28290D	2.01969	NA	TMV resistance protein N like
BnaA01g31030D	NA	3.0793	RLP
BnaA01g31210D	2.93088	3.31527	RLP
BnaA01g31220D	NA	2.83556	RLP
BnaA01g31240D	4.64332	4.69097	RLP
BnaA01g31270D	1.5949	2.66909	RLP
BnaA04g06520D	6.21776	5.14459	RLP
BnaA04g16400D	2.32489	3.28805	RLP
BnaA04g18920D	NA	3.10518	RLP
BnaA04g18930D	-3.51331	NA	RLP
BnaA07g23530D	NA	3.22096	RLP
BnaA08g02250D	3.16949	NA	RLP
BnaA08g28160D	4.78894	NA	RLP
BnaA09g09270D	3.04738	3.55486	RLP
BnaA09g50460D	3.82888	4.58352	RLP
BnaA09g50470D	2.86312	3.84992	RLP
BnaAnng12430D	5.10859	5.66095	RLP
BnaC01g23060D	NA	2.95524	RLP
BnaC03g41540D	3.04919	3.32496	RLP
BnaC03g68480D	NA	3.96306	RLP
BnaC03g41550D	2.99776	3.04058	RLP
BnaC04g32300D	2.90933	3.30843	RLP
BnaC04g39680D	1.82176	2.285	RLP
BnaC04g43070D	4.05575	3.85401	RLP
BnaC04g43150D	NA	3.73543	RLP
BnaC04g43190D	2.51743	3.98162	RLP
BnaC04g43230D	2.03882	3.43197	RLP
BnaC04g43260D	3.3521	4.06842	RLP
BnaC04g43520D	-3.313	NA	RLP
BnaC05g03070D	4.22046	5.20146	RLP
BnaC06g32510D	NA	2.19826	RLP
BnaC08g01200D	NA	3.02715	RLP
BnaC08g26810D	NA	1.98379	RLP
BnaC08g44030D	NA	2.6056	RLP
BnaCnng24010D	NA	2.59394	RLP

## Sheet: Hormones
Supplementary Table S5. DEGs involved in defense network for heat map analysis.
Feature ID	COM-local	INC-local	Annotation
BnaA07g22090D	4.51694	4.04967	ICS
BnaC06g22820D	4.87653	4.55864	ICS
BnaC06g35540D	3.41447	3.74015	ICS
BnaCnng08300D	3.45749	3.00564	ICS
BnaA05g28470D	-2.80042	NA	PAL
BnaC05g42780D	-2.38648	NA	PAL
BnaA03g38630D	4.59854	5.76785	PR1
BnaC03g45470D	4.21597	5.54238	PR1
BnaA04g02560D	4.90677	5.54244	WRKY70
BnaA07g16850D	4.53562	4.57668	WRKY70
BnaA09g35840D	4.46768	4.76053	WRKY70
BnaC06g15910D	4.79682	4.82838	WRKY70
BnaC08g27340D	2.76187	3.62381	WRKY70
BnaCnng52600D	4.32811	4.47707	WRKY70
BnaA01g20340D	3.86263	4.19804	EDS1
BnaAnng26220D	1.4514	1.7204	EDS1
BnaC01g25570D	NA	3.65606	EDS1
BnaCnng12090D	2.00995	2.20982	EDS1
BnaC01g12020D	NA	1.57027	NPR4
BnaA08g20970D	3.14822	2.87087	TGA
BnaC08g20170D	2.83075	NA	TGA
BnaC09g46670D	-2.87211	NA	TGA
BnaC06g20630D	-1.62303	NA	TGA
BnaA02g16020D	4.63437	2.03102	LOX
BnaA07g19600D	-1.08151	NA	LOX
BnaC02g21440D	4.3735	2.43775	LOX
BnaC06g18870D	-1.37357	NA	LOX
BnaA02g15990D	1.81074	NA	JAZ
BnaA03g04250D	5.25847	NA	JAZ
BnaA05g22360D	1.41771	NA	JAZ
BnaA06g13250D	3.42072	2.56963	JAZ
BnaA08g23150D	3.54674	2.28745	JAZ
BnaA10g20060D	4.22509	NA	JAZ
BnaC05g14810D	3.15557	1.6579	JAZ
BnaC06g22690D	-3.12005	NA	JAZ
BnaC08g36840D	2.20238	NA	JAZ
BnaC09g43860D	4.47293	2.91472	JAZ
BnaA03g28770D	6.34546	6.56135	PR4
BnaC03g33880D	3.62794	4.84276	PR4
BnaC03g33890D	6.58852	6.97588	PR4
BnaC08g25210D	2.84688	3.05483	PR4
BnaA03g20290D	2.07411	3.28932	CHI
BnaA03g20300D	5.17452	4.93649	CHI
BnaA03g20310D	6.10319	7.34232	CHI
BnaA03g20340D	2.49466	2.77123	CHI
BnaA03g56430D	7.21324	5.20981	CHI
BnaA04g25220D	5.32013	4.83398	CHI
BnaA05g03420D	5.31821	4.65519	CHI
BnaA05g08640D	5.85401	6.27495	CHI
BnaA09g15430D	5.73282	6.08749	CHI
BnaA09g15440D	4.22177	4.55373	CHI
BnaA10g05680D	1.70981	2.86376	CHI
BnaC03g19370D	3.6445	NA	CHI
BnaC03g24270D	NA	2.18879	CHI
BnaC03g24290D	5.92299	6.66621	CHI
BnaC04g09720D	4.51505	NA	CHI
BnaC04g53030D	5.49685	5.14244	CHI
BnaC09g51720D	5.53254	6.196	CHI
BnaCnng39650D	3.44562	4.4847	CHI
BnaA05g18020D	-1.86405	NA	MYC2
BnaC05g28450D	-1.67827	NA	MYC2
BnaA10g00470D	5.42779	4.13497	ACS2
BnaC05g00530D	7.04272	4.73222	ACS2
BnaA02g32460D	3.66285	4.2401	ACO
BnaA06g27000D	2.47363	3.671	ACO
BnaAnng21950D	3.62508	NA	ACO
BnaC02g41200D	2.81803	4.21132	ACO
BnaC05g03040D	2.6756	1.35848	ACO
BnaC07g17140D	-3.9622	-1.42489	ACO
BnaC07g29940D	3.63894	4.84493	ACO
BnaA08g08310D	4.64685	2.78861	ERF1
BnaAnng21280D	2.1857	1.92151	ERF1
BnaC01g10100D	3.16418	2.5746	ERF1
BnaCnng05080D	4.49473	NA	ERF1
BnaA01g23940D	2.71717	2.57011	ERF1
BnaA02g25110D	2.29481	1.52192	ERF2
BnaAnng07060D	3.21812	3.69099	ERF2
BnaC09g20090D	2.22836	3.0049	ERF2
BnaCnng60520D	2.22854	1.54967	ERF2
BnaA07g39030D	1.55041	NA	EIN3
BnaCnng68360D	4.83445	NA	ETR2
BnaCnng69330D	2.89451	NA	ERS2
BnaA01g29390D	NA	-2.42955	NCED
BnaC01g36910D	NA	-1.87059	NCED
BnaCnng32080D	3.36496	NA	NCED
BnaCnng32090D	3.18516	NA	NCED
BnaC08g49310D	3.24683	2.10908	ADH
BnaA04g13420D	3.12343	2.70986	SnRK2
BnaC04g35560D	4.35894	3.83576	SnRK2
BnaC06g20490D	1.6589	NA	SnRK2
BnaA08g08460D	-1.47752	NA	PYL
BnaAnng26820D	-1.37208	NA	PYL
BnaC05g17260D	-1.74753	NA	PYL
BnaC09g19620D	-1.59361	NA	PYL
BnaA02g05170D	6.80318	5.37728	AAO
BnaA10g14600D	NA	1.54483	AAO
BnaAnng33020D	7.1313	5.57934	AAO
BnaUnng02510D	7.15944	5.91949	AAO
BnaA02g05560D	4.9634	3.79384	NIT4
BnaC02g09450D	2.73121	2.33148	NIT4
BnaC08g47390D	-3.1071	NA	IAA14
BnaA01g33420D	-3.82938	-3.22587	IAA16
BnaAnng10570D	-2.48924	NA	IAA16
BnaC01g39910D	-2.83274	-2.16204	IAA16
BnaC05g47100D	-2.21039	-1.34593	IAA16
BnaA09g50590D	-2.83259	NA	IAA17
BnaC03g39170D	-2.57139	NA	IAA19
BnaA01g00580D	6.0705	NA	GH3
BnaA03g04300D	3.42933	NA	GH3
BnaAnng25610D	4.44055	NA	GH3
BnaC01g01570D	4.77921	3.35153	GH3
BnaC07g40810D	3.62336	NA	GH3
BnaC08g34560D	3.66117	NA	GH3
BnaCnng39150D	5.10267	NA	GH3
BnaA05g32040D	-2.87837	NA	GID1
BnaA07g38510D	-2.82252	NA	GASA
BnaAnng08970D	-2.34398	-1.81412	GASA
BnaA03g38750D	-4.13115	NA	GASA
BnaA09g18700D	-2.51337	-1.22672	DALLA
BnaC09g52270D	-3.02467	-1.65042	DALLA
BnaA03g34320D	-1.39483	NA	ARR1
BnaC04g20940D	-3.06879	NA	IPT

## Sheet: WRKY
Supplementary Table S5. DEGs involved in defense network for heat map analysis.
Feature ID	COM-local	INC-local	Annotation
BnaA09g13370D	4.23496	2.97387	WRKY6
BnaC04g19430D	4.60781	NA	WRKY6
BnaC09g13680D	4.55655	2.73157	WRKY6
BnaA02g24470D	4.11302	NA	WRKY8
BnaA06g36020D	3.60541	NA	WRKY8
BnaC09g19320D	4.47608	NA	WRKY8
BnaC07g43320D	1.39878	1.43624	WRKY11
BnaA08g12420D	NA	2.09433	WRKY11
BnaA04g13570D	1.92429	1.47721	WRKY15
BnaC04g35770D	3.32897	2.19682	WRKY15
BnaA01g05060D	NA	2.60537	WRKY18
BnaAnng32610D	2.33843	2.72611	WRKY18
BnaC01g06660D	1.91855	3.11147	WRKY18
BnaC03g67380D	2.32174	3.08469	WRKY18
BnaC07g43490D	2.1516	1.79818	WRKY18
BnaA03g43640D	4.72524	NA	WRKY28
BnaA08g08590D	2.49989	NA	WRKY28
BnaC07g35130D	3.60204	NA	WRKY28
BnaA06g26680D	5.0046	4.44082	WRKY30
BnaA09g05000D	4.86957	4.23504	WRKY30
BnaC07g30300D	4.06759	3.83519	WRKY30
BnaC09g04560D	4.14808	3.44143	WRKY30
BnaA01g11880D	3.37275	NA	WRKY31
BnaC01g13500D	4.35384	NA	WRKY31
BnaC04g40940D	3.67014	NA	WRKY31
BnaA03g17820D	2.64863	2.44195	WRKY33
BnaA04g22040D	2.08243	2.18813	WRKY33
BnaA05g34850D	4.82386	3.35706	WRKY33
BnaC03g21360D	2.98765	2.44437	WRKY33
BnaC04g06800D	5.25536	3.43927	WRKY33
BnaC07g27590D	5.05727	NA	WRKY33
BnaCnng66020D	2.25014	1.74488	WRKY33
BnaA02g05730D	4.70659	5.68589	WRKY38
BnaAnng39080D	4.61342	5.35566	WRKY38
BnaC02g09670D	2.65408	4.42416	WRKY38
BnaC09g36400D	7.46576	6.78776	WRKY38
BnaA07g35260D	2.1248	NA	WRKY40
BnaAnng23990D	2.95212	NA	WRKY40
BnaC02g26030D	3.22564	NA	WRKY40
BnaC06g40170D	1.59752	NA	WRKY40
BnaA02g21850D	NA	2.88312	WRKY41
BnaCnng45760D	NA	2.75328	WRKY41
BnaC04g38910D	2.94445	NA	WRKY45
BnaA05g01410D	2.90356	3.24179	WRKY46
BnaC04g01210D	4.05875	4.51277	WRKY46
BnaCnng01360D	2.04654	2.56969	WRKY47
BnaA02g31540D	3.92722	NA	WRKY50
BnaC02g40180D	4.24319	4.10955	WRKY50
BnaC07g49530D	4.24476	4.14791	WRKY50
BnaA02g34400D	3.04191	4.54832	WRKY51
BnaA09g07010D	5.09629	6.75162	WRKY51
BnaA06g23750D	4.98532	5.09992	WRKY51
BnaC03g49470D	3.61318	4.24888	WRKY51
BnaA08g15160D	1.97046	NA	WRKY52
BnaA01g13440D	NA	2.50302	WRKY53
BnaA03g46280D	NA	2.42793	WRKY53
BnaC01g15640D	2.01311	3.34385	WRKY53
BnaC07g38550D	NA	2.82546	WRKY53
BnaA04g23480D	NA	2.88727	WRKY54
BnaC04g47350D	3.00051	3.84737	WRKY54
BnaA06g13050D	4.30076	NA	WRKY61
BnaAnng00020D	5.43202	5.63295	WRKY62
BnaAnng38320D	5.16402	NA	WRKY64
BnaA09g54080D	5.74378	NA	WRKY65
BnaA04g02560D	4.90677	5.54244	WRKY70
BnaA07g16850D	4.53562	4.57668	WRKY70
BnaA09g35840D	4.46768	4.76053	WRKY70
BnaC06g15910D	4.79682	4.82838	WRKY70
BnaC08g27340D	2.76187	3.62381	WRKY70
BnaCnng52600D	4.32811	4.47707	WRKY70
BnaA03g04160D	6.52054	5.41196	WRKY75
BnaA10g20210D	5.28629	NA	WRKY75
BnaC09g44020D	6.12153	NA	WRKY75

## Sheet: PR
Supplementary Table S5. DEGs involved in defense network for heat map analysis.
Feature ID	COM-local	INC-local	Annotation
BnaA03g38630D	4.59854	5.76785	PR1
BnaC03g45470D	4.21597	5.54238	PR1
BnaA07g17230D	5.07148	5.93181	PR2
BnaA09g36610D	4.08578	5.01975	PR2
BnaC04g24480D	4.10599	3.95059	PR2
BnaC08g28150D	4.09755	4.84627	PR2
BnaC08g28170D	3.75557	4.66653	PR2
BnaCnng07500D	5.56781	6.3226	PR2
BnaA05g26640D	5.17705	4.69951	PR3
BnaC05g40680D	4.78715	4.69411	PR3
BnaA03g28770D	6.34546	6.56135	PR4
BnaC03g33880D	3.62794	4.84276	PR4
BnaC03g33890D	6.58852	6.97588	PR4
BnaC08g25210D	2.84688	3.05483	PR4
BnaA01g12890D	3.22864	4.18841	PR5
BnaA06g13410D	7.31618	6.96007	PR5
BnaA06g13430D	3.67368	4.60419	PR5
BnaA07g21910D	2.76114	3.61684	PR5
BnaA09g44230D	7.39616	6.25244	PR5
BnaC01g41460D	5.06617	5.13356	PR5
BnaC05g14950D	7.84691	7.51511	PR5
BnaC05g14970D	4.12947	4.34712	PR5
BnaC06g35810D	3.84324	4.59013	PR5
