# Supplementary material for: Genome-wide transcriptome reveals mechanisms underlying Rlm1-mediated blackleg resistance on canola
Source: Sci Rep. 2021 Feb 23;11:4407. doi: 10.1038/s41598-021-83267-0 (PMC7902848; doi:10.1038/s41598-021-83267-0)
Supplement: Supplementary file 1 — Supplementary Information. [file 41598_2021_83267_MOESM1_ESM.zip › Supplementary Table S6_revised.xlsx]

## Sheet: Feuil1
Supplementary Table S6. Gene list of co-expression network analysis. DEGs clustered in ME24 were hihlighted in yellow.
Feature ID	Description	ME	COM_local_means	INC_local_means	CK_local_means	COM_remote_means	INC_remote_means	CK_remote_means
BnaA01g03130D	e3 ubiquitin-protein ligase rnf170-like isoform x1	0	1.66512	0.886234	1.19113	0.854866	0.943768	0.841955
BnaA01g03150D	40s ribosomal protein s29	0	6.4948	6.2064	3.85082	5.77429	5.49763	5.78681
BnaA01g03280D	at4g33690 t16l1_180	0	1.75597	1.56363	1.91323	1.73001	1.50166	2.53492
BnaA01g03430D	aspartic proteinase asp1-like	0	2.53706	2.13439	2.10904	2.11987	1.88896	2.49807
BnaA01g07110D	oligosaccharyltransferase complex magnesium transporter family protein	0	2.5781	2.55899	2.28465	1.93367	2.30593	2.07772
BnaA01g08680D	uncharacterized membrane protein at4g09580-like	0	5.43305	4.04844	6.11346	5.36395	6.06842	4.79042
BnaA01g09200D	PREDICTED: uncharacterized protein LOC103856342	0	31.71	28.9262	24.6748	40.0046	32.0658	50.05
BnaA01g13870D	rna polymerase ii subunit 5-mediating protein homolog	0	2.82353	1.76363	2.36608	2.05838	2.01794	2.12976
BnaA01g15280D	casein kinase i isoform delta-like	0	1.66403	1.11007	1.26084	2.11714	0.891031	0.968792
BnaA01g15390D	60s ribosomal protein l31-3	0	7.08304	8.78004	8.30986	10.9475	7.60389	8.92282
BnaA01g15550D	dessication responsive protein	0	0.775807	0.521439	0.735029	0.954894	0.308219	0.963546
BnaA01g16720D	e3 ubiquitin-protein ligase sinat4-like	0	6.86799	7.30731	7.26773	7.22292	7.25539	7.94718
BnaA01g17880D	ubiquitin-like domain-containing ctd phosphatase	0	0.515841	0.394568	0.754157	0.105507	0.795134	0.209039
BnaA01g20220D	transcription factor bhlh47-like	0	2.73925	2.95658	3.09445	2.70139	2.57455	3.43875
BnaA01g23600D	transcription factor bhlh77-like	0	2.08169	2.04137	2.58546	2.57693	1.85651	1.9258
BnaA01g23880D	casein kinase i-like	0	4.06847	3.73931	3.68015	3.61141	3.41167	3.59176
BnaA01g24320D	calmodulin-like protein 11	0	1.05248	1.02464	0.946737	1.23631	0.642696	0.965861
BnaA01g27660D	acylpyruvase mitochondrial-like	0	0.899859	1.64594	0.945215	0.736056	0.589797	1.19283
BnaA01g34180D	atp synthase cf0 b subunit	0	0.444116	1.49142	1.09314	0.619237	0.713667	1.73685
BnaA01g35380D	protein far1-related sequence 5-like	0	0.794444	1.89013	2.07638	1.06734	1.90796	1.44134
BnaA01g35420D	probable protein phosphatase 2c 55	0	13.028	12.3976	11.756	11.5889	13.2729	11.9781
BnaA02g03490D	upf0651 protein mitochondrial-like	0	0.68198	0.822313	1.21438	1.24465	0.539919	0.518704
BnaA02g07720D	myb-like hth transcriptional regulator family protein	0	0.528897	1.03874	0.357699	0.299784	0.369142	1.26308
BnaA02g09260D	ribosomal protein l31	0	0.395346	0.210575	0.356668	0.0803741	0.92946	0.73189
BnaA02g09850D	vesicle-associated protein 4-1-like	0	8.74447	15.0002	13.9798	9.2875	10.9772	10.9366
BnaA02g12280D	probable polyamine oxidase 4	0	3.07348	2.25685	3.81977	4.45109	1.45768	3.77567
BnaA02g12380D	BnaA02g12380D	0	1.8319	1.43141	1.57448	1.3566	0.618553	0.565467
BnaA02g13070D	glucuronoxylan 4-o-methyltransferase 1-like	0	0.216164	0.713746	1.04463	0.761901	0.356986	0.155754
BnaA02g13170D	calmodulin-like protein 9	0	2.03126	2.10388	1.75989	1.38776	1.71951	1.36961
BnaA02g13960D	conserved peptide upstream open reading frame 53	0	0.467154	1.33038	0.569078	0.404099	0.37056	0.785521
BnaA02g17820D	trihelix transcription factor gt-2-like	0	0.486831	0.347727	0	0.874949	0	0.396398
BnaA02g22370D	lamin-like protein	0	1.23592	1.04127	1.17731	1.27518	0.8098	1.45867
BnaA02g23530D	BnaA02g23530D	0	0.506441	0.45567	0.807259	0.565973	0.601357	0.340251
BnaA02g23990D	probable disease resistance protein at5g45490	0	3.12739	1.696	2.16	1.23492	2.40327	2.68263
BnaA02g27200D	protein yls9-like	0	0.928094	0.940014	0.971126	1.06512	0.766238	0.984957
BnaA02g28540D	PREDICTED: uncharacterized protein LOC103854274	0	0.297219	0.425909	0.935057	0.685152	0.487881	0.961919
BnaA02g32920D	gem-like protein 8	0	2.32248	2.37176	2.40464	2.56331	1.78579	2.18006
BnaA02g33860D	transcription elongation factor spt4 homolog 2	0	1.79926	2.79716	2.3173	2.18411	2.10075	2.48137
BnaA02g34770D	gamma carbonic anhydrase 3	0	2.98517	3.43222	2.55269	2.53768	2.91201	3.7422
BnaA03g00590D	serine arginine-rich splicing factor rs2z33-like isoform x1	0	15.214	13.5648	14.3153	17.5554	12.5951	14.9857
BnaA03g02490D	fad synthetase chloroplastic	0	2.50972	2.48935	2.8473	3.28411	2.44296	2.08069
BnaA03g02570D	calcium-binding ef hand family protein	0	1.83536	2.17675	2.65999	2.23851	1.73846	2.60864
BnaA03g05670D	basic leucine zipper 43-like	0	0.214678	1.64939	0.932953	1.09525	1.18728	1.22981
BnaA03g05820D	tcp-1 cpn60 chaperonin family protein	0	3.77693	3.93564	3.65241	4.43429	3.48433	4.53383
BnaA03g07450D	awpm-19-like protein	0	1.1332	0.818449	0.889207	0.904883	0.834696	1.39681
BnaA03g09690D	PREDICTED: uncharacterized protein LOC106443255	0	0.360386	0.739666	0.43099	0.591076	0.262232	0.795225
BnaA03g13470D	ubiquitin-conjugating enzyme e2 27	0	6.33028	5.31901	8.63639	6.49567	7.01671	6.37547
BnaA03g14040D	zinc finger ccch domain-containing protein 18-like	0	7.78726	7.47811	8.14856	8.87136	8.06222	7.54584
BnaA03g18520D	cdp-diacylglycerol--glycerol-3-phosphate 3-phosphatidyltransferase chloroplastic-like	0	3.87126	2.71029	3.04679	2.8764	2.6816	3.36501
BnaA03g20030D	3-isopropylmalate dehydratase small subunit 3-like	0	11.2543	10.5555	10.0712	11.407	11.6059	11.2025
BnaA03g20180D	calmodulin-like protein 5	0	4.52759	4.77014	4.40745	4.79941	5.79575	5.42435
BnaA03g20350D	signal recognition particle 14 kda	0	1.1005	0.772457	0.962857	1.2122	1.06731	1.64316
BnaA03g22380D	probable calcium-binding protein cml48	0	2.05617	2.85001	2.60355	1.8406	2.4492	1.85776
BnaA03g22500D	PREDICTED: uncharacterized protein LOC106443718	0	4.08828	3.46428	4.09911	3.71698	3.80953	2.55504
BnaA03g24270D	light-mediated development protein det1	0	4.17971	7.09259	6.23672	4.21457	5.36608	5.62685
BnaA03g24400D	protein sensitivity to red light reduced 1-like	0	0.53138	0.600858	0.169094	0.683023	0.608967	0.544726
BnaA03g24620D	BnaA03g24620D	0	1.78127	2.77979	1.80283	2.24933	2.49815	2.69214
BnaA03g26550D	ribonuclease p protein subunit p38	0	1.29021	1.41743	1.10066	1.16348	1.12957	1.11567
BnaA03g27060D	BnaA03g27060D	0	1.99442	1.97653	1.73605	1.54137	1.93266	1.7544
BnaA03g28230D	BnaA03g28230D	0	0.792431	0.9636	1.03554	0.604956	1.7825	1.81492
BnaA03g32120D	protein emsy-like 1-like isoform x1	0	3.55437	3.37771	3.90665	3.7012	3.0472	4.24635
BnaA03g37800D	btb poz domain-containing protein at2g04740	0	1.82135	1.8763	2.11849	1.3699	1.19983	1.88682
BnaA03g48380D	fatty acid desaturase 4-like chloroplastic	0	1.18763	0.740129	1.24106	0.682871	0.675416	0.513012
BnaA03g49000D	heat stress transcription factor c-1-like	0	1.07881	1.381	1.27136	1.04094	1.56107	1.31459
BnaA03g56240D	ataxin-7-like protein 3 isoform x1	0	3.75496	2.27149	4.15867	2.41303	2.49107	2.65029
BnaA03g56540D	BnaA03g56540D	0	13.0269	12.4473	13.4817	12.8626	11.4332	11.354
BnaA03g56570D	probable signal peptidase complex subunit 2	0	1.28986	1.19868	0.765796	0.943302	1.19335	1.11533
BnaA03g57700D	---NA---	0	0.439939	0.528936	0.425992	0.891656	0.438947	0.783535
BnaA03g59000D	glutaredoxin- chloroplastic-like	0	3.8527	2.78399	2.98064	2.97228	2.80808	4.3833
BnaA04g02570D	14 kda zinc-binding protein	0	5.58565	5.49964	5.5083	6.34828	6.00958	5.56048
BnaA04g10930D	BnaA04g10930D	0	1.85258	1.56123	1.88651	2.02668	2.51314	1.40901
BnaA04g11890D	PREDICTED: uncharacterized protein LOC103864241	0	1.21315	1.05919	1.43937	0.7486	1.16666	1.00081
BnaA04g23600D	cytochrome p450 98a3	0	7.74269	6.71679	8.06845	7.88614	8.52855	5.57517
BnaA04g26250D	protein pxr1-like isoform x1	0	1.58058	2.37491	2.04699	1.45896	1.89526	1.8593
BnaA04g26360D	40s ribosomal protein s27-2	0	0.817044	1.54609	1.26406	1.38013	0.811875	1.08722
BnaA04g26750D	two-component response regulator-like aprr9 isoform x1	0	1.97984	2.09992	2.48955	0.835441	1.03623	1.98073
BnaA05g00040D	protein pale chloroplastic-like	0	1.36889	1.70766	1.07336	0.688252	1.29644	1.01498
BnaA05g00300D	nadh dehydrogenase	0	2.30934	0.894571	1.90519	1.17494	1.67358	1.07131
BnaA05g00740D	boron transporter	0	1.53326	0.737354	0.87625	1.63003	1.49636	1.3543
BnaA05g03530D	molybdopterin synthase catalytic subunit-like	0	3.85129	4.81337	5.6369	4.15748	4.45348	4.93372
BnaA05g07290D	aquaporin pip2-2-like	0	0.847858	1.55726	0.918196	0.613788	1.08781	0.990558
BnaA05g07980D	uridine nucleosidase 1-like	0	7.06491	5.65659	7.29974	7.71422	7.92425	4.39619
BnaA05g11860D	histone -like	0	18.8089	12.7966	20.2966	11.8424	16.0679	11.6378
BnaA05g14320D	BnaA05g14320D	0	0	0.271877	1.25322	0.699106	0.560904	0.144496
BnaA05g15870D	thioredoxin superfamily protein isoform 1	0	2.66531	2.30257	2.59978	2.83816	2.91599	2.47516
BnaA05g17970D	electron carrier iron ion binding protein	0	1.17442	0.927028	1.17379	1.33717	1.26762	1.07856
BnaA05g22590D	tetratricopeptide repeat-containing protein	0	0.691664	1.00782	0.679678	1.63325	1.068	0.801259
BnaA05g30660D	protein dehydration-induced 19 homolog 4-like	0	1.03117	1.46483	1.20214	0.603011	1.07889	1.14884
BnaA05g34320D	BnaA05g34320D	0	1.11313	1.43585	1.19997	0.916674	0.692254	1.7352
BnaA05g34660D	hexose transporter hxt14	0	0.91431	0.928494	1.19763	0.654342	1.01165	0.704098
BnaA05g35870D	ring-h2 finger protein atl72	0	2.9387	3.02632	3.31503	3.53778	2.90318	2.56577
BnaA05g36290D	histidine biosynthesis bifunctional protein chloroplastic-like	0	0.828721	1.09727	1.06951	1.23542	0.77471	0.93143
BnaA05g36550D	purine permease 20 isoform x1	0	3.25993	1.8017	1.84316	4.22329	2.77141	3.09592
BnaA06g01400D	cyclin-dependent kinase b2-1	0	0.790943	1.07812	1.30051	1.09405	0.848788	0.840823
BnaA06g03610D	peroxisome biogenesis protein 3-2	0	2.77012	2.425	3.40739	2.92558	2.42428	2.09971
BnaA06g04080D	probable protein phosphatase 2c 13	0	1.36177	1.40116	1.16658	1.02593	1.30312	1.20902
BnaA06g09370D	phd finger protein alfin-like 7-like	0	1.01039	1.37424	1.11906	0.929193	1.42547	1.98933
BnaA06g12100D	transcription factor btf3 homolog 4-like	0	9.91592	7.9922	9.15537	9.91663	7.39658	10.3094
BnaA06g15810D	mitochondrial import inner membrane translocase subunit tim17 tim22 tim23 family protein	0	9.26157	7.32142	7.43483	10.3397	8.38975	8.50901
BnaA06g16120D	pentatricopeptide repeat-containing protein chloroplastic	0	0.780538	0.63587	0.64652	1.52447	0.6058	0.739659
BnaA06g19400D	cytochrome b6 f complex subunit iv	0	0.434433	1.00514	0.733249	0.35252	0.730734	0.469145
BnaA06g19440D	BnaA06g19440D	0	0.815159	0.19408	0.369488	0.151054	0.452697	0.852868
BnaA06g19600D	brefeldin a-inhibited guanine nucleotide-exchange protein 5	0	2.9065	3.23642	2.57303	2.24519	2.15826	2.51183
BnaA06g21380D	protein flx-like 4	0	1.92822	2.03501	2.05576	1.59664	1.76791	2.14939
BnaA06g23680D	wd repeat domain-containing protein 83	0	1.53983	1.11079	1.42018	1.39221	0.904381	1.43283
BnaA06g23770D	PREDICTED: uncharacterized protein At5g64816	0	1.45584	2.93149	2.21207	1.65279	2.15312	1.51032
BnaA06g24480D	dof zinc finger	0	0	0.601567	0.280616	0.403636	0.238814	0.60849
BnaA06g25680D	rpm1-interacting protein 4-like	0	1.79008	0.249221	0	0.324558	0.342774	3.16117
BnaA06g25910D	histone chaperone asf1-like	0	2.96614	2.91419	3.17624	4.36857	3.628	3.90765
BnaA06g27040D	BnaA06g27040D	0	1.27268	0.589681	0.320058	0.979223	0.479081	0.714492
BnaA06g28240D	anaphase-promoting complex subunit 11	0	1.47859	1.23408	1.33494	1.76453	0.448124	1.02795
BnaA06g29460D	er membrane protein complex subunit 6	0	1.66117	2.31564	2.47488	1.90778	2.53218	2.72668
BnaA06g30870D	histidine-containing phosphotransfer protein 2	0	1.32948	1.23141	1.50823	1.73255	1.08384	1.02915
BnaA06g32460D	BnaA06g32460D	0	0.491119	0.351882	0.288052	0.278371	0	1.08036
BnaA06g32910D	glycine-rich rna-binding protein rz1a-like	0	7.82016	6.78387	7.55026	7.48291	6.48447	7.31184
BnaA06g35250D	farnesyl pyrophosphate synthase 2	0	1.52897	1.9714	1.35699	1.82351	1.60898	0.993168
BnaA06g35880D	syntaxin family protein	0	3.34298	2.42808	2.70094	3.30255	1.96055	2.64375
BnaA07g02880D	af446349_1 at2g17710	0	6.35475	12.5369	10.0842	8.09733	7.50829	6.51173
BnaA07g03170D	lysm domain-containing gpi-anchored protein 2-like	0	1.87759	3.07756	2.07133	3.35296	2.07674	2.92261
BnaA07g05010D	f-box protein at1g32660	0	1.44458	1.50241	1.78116	1.97031	1.34927	1.55553
BnaA07g07970D	---NA---	0	0.378614	0	0.422735	0	0.436258	0.518921
BnaA07g09380D	ribosomal l32p protein family	0	1.13705	0.914012	0.851586	1.20704	1.24105	1.40714
BnaA07g11210D	BnaA07g11210D	0	0.693037	0.71195	0.773177	1.12061	0.737509	0.656933
BnaA07g11470D	trna pseudouridine synthase pus10	0	0.725946	0.971532	0.830482	0.769025	1.25307	1.44228
BnaA07g13370D	pentatricopeptide repeat-containing protein mitochondrial-like	0	0.322618	0.872873	0.834611	0.568581	0.0748266	0.868941
BnaA07g14850D	pentatricopeptide repeat-containing protein chloroplastic	0	0.735487	0.898824	0.90626	1.18405	0.690815	0.428391
BnaA07g15640D	BnaA07g15640D	0	0.928941	1.22225	2.3994	1.33301	0.998611	1.32923
BnaA07g18220D	f-box lrr-repeat protein	0	3.4598	4.22609	4.04043	3.83902	3.10106	2.4411
BnaA07g18360D	calmodulin-like protein 4	0	1.77121	1.64692	1.18002	1.63692	1.93422	1.97443
BnaA07g19440D	nadh dehydrogenase	0	2.14924	1.69175	2.54055	2.44481	2.30623	2.86615
BnaA07g20270D	protein kinase superfamily protein with octicosapeptide phox bem1p domain	0	3.03702	3.27811	3.25695	2.96566	3.77362	2.71691
BnaA07g21070D	f-box protein skp2b	0	0.646401	1.44723	0.87667	0.351599	1.19933	0.921638
BnaA07g23900D	protein altered xyloglucan 4-like	0	1.47371	2.50887	2.56477	2.54285	1.69528	1.74411
BnaA07g24540D	BnaA07g24540D	0	2.66185	2.91678	2.16647	3.42971	2.30064	1.7341
BnaA07g24930D	signal recognition particle subunit srp72-like	0	0.733286	0	0.32522	0.324816	0.512755	1.43823
BnaA07g25180D	protein cdi-like	0	1.48084	0.783477	0.902867	0.990458	1.18347	1.75526
BnaA07g26100D	protein variation in compound triggered root growth response-like	0	2.51888	2.75605	2.69841	1.86246	2.3521	1.53867
BnaA07g26150D	BnaA07g26150D	0	1.90903	1.86816	2.43249	1.76015	1.78391	1.20451
BnaA07g28690D	protein fam69a	0	16.226	21.4313	21.2507	15.7564	17.6582	16.0166
BnaA07g29690D	probable magnesium transporter nipa4	0	2.33708	2.00917	2.22006	2.27148	2.47908	1.89993
BnaA07g29710D	PREDICTED: uncharacterized protein LOC106357211	0	0.631745	1.80337	1.75255	0.402457	1.00104	0.282591
BnaA07g33140D	nadh dehydrogenase	0	1.07791	0.655587	1.35578	0.879698	0.271832	0.567192
BnaA07g33430D	probable methyltransferase pmt10	0	2.69276	4.20195	3.91917	2.24352	3.92458	3.41625
BnaA07g33930D	ethylene-responsive transcription factor rap2-4-like	0	76.293	77.8045	80.5219	91.1763	78.938	69.8203
BnaA07g34270D	uncharacterized transmembrane protein	0	2.86948	3.2164	2.61754	2.63934	3.42671	3.25469
BnaA07g35500D	pentatricopeptide repeat-containing protein mitochondrial	0	1.14328	1.73084	2.03685	1.47044	1.07498	0.752535
BnaA07g38640D	BnaA07g38640D	0	0.915625	0.673469	1.04003	0.971391	0.739311	0.52103
BnaA08g00270D	sufe-like chloroplastic	0	11.7916	11.9652	11.1035	10.6234	11.789	10.6561
BnaA08g00460D	BnaA08g00460D	0	0.455245	0.759512	0.891392	1.24098	0.551826	0.814035
BnaA08g02000D	probable histone	0	8.21487	6.45537	6.22606	7.2128	6.03418	6.83266
BnaA08g04050D	wpp domain-containing protein 2-like	0	1.8461	1.02212	1.19952	1.35589	1.20659	2.20549
BnaA08g09850D	adrenodoxin-like protein mitochondrial	0	1.8664	1.7035	1.72948	1.36658	1.60777	1.61516
BnaA08g10920D	transcription factor bzip19	0	5.86146	5.82378	7.08526	5.65484	5.78154	5.1092
BnaA08g16420D	BnaA03g48530D	0	0.971394	0.774319	0.693258	1.2862	0.618624	1.10405
BnaA08g19010D	BnaA08g19010D	0	5.91019	6.27521	7.03553	5.82611	4.31103	5.20907
BnaA08g21990D	BnaA08g21990D	0	1.52916	2.5425	2.22435	2.62061	2.53455	2.28696
BnaA08g22060D	polyol transporter-like	0	7.18358	7.76386	6.81745	11.4082	4.48216	7.39523
BnaA08g23130D	probable nucleoside diphosphate kinase 5 isoform x1	0	1.55042	1.11601	1.39989	2.00542	1.03322	1.42144
BnaA08g27110D	cyclin-dependent protein kinase inhibitor smr2-like	0	0.51113	0.94074	1.09795	0.343001	0.588718	0.926139
BnaA08g29940D	eukaryotic translation initiation factor isoform 4e-like	0	1.94403	2.05067	2.36006	2.177	1.44408	2.23391
BnaA08g31340D	ac012189_5est gb	0	0.788601	1.31643	1.73319	1.10459	1.94204	1.22947
BnaA09g03830D	probable histone	0	4.73595	4.63874	6.17373	4.44558	4.91256	4.31096
BnaA09g04020D	salicylate benzoate carboxyl methyltransferase-like	0	1.82813	1.57511	1.86357	0.961132	1.38938	1.19654
BnaA09g05260D	50s ribosomal protein chloroplastic-like	0	1.64263	2.17119	1.79611	1.68187	1.57845	2.22233
BnaA09g06070D	40s ribosomal protein s20-2	0	0.875066	0.802725	0.516151	0.800563	0.416652	0.551578
BnaA09g06220D	probable membrane-associated kinase regulator 1	0	2.4198	3.00096	1.9829	2.30246	1.79838	3.10725
BnaA09g06940D	ribosomal protein l17 family protein	0	2.22773	2.577	2.67234	2.62558	2.08641	2.21769
BnaA09g11880D	BnaA09g11880D	0	4.11334	4.41492	4.19509	5.50296	3.83212	4.01216
BnaA09g12890D	3-oxoacyl-	0	1.95946	1.78073	1.92926	2.47401	1.95467	2.02857
BnaA09g13550D	BnaA09g13550D	0	1.68152	1.96408	1.94161	1.99546	1.46797	1.5672
BnaA09g14980D	disease resistance protein at4g11170	0	3.88651	3.12982	2.92658	3.06272	2.85725	3.07477
BnaA09g21360D	BnaA09g21360D	0	1.75883	1.21517	0.967023	0.70832	0.868422	0.629949
BnaA09g22320D	BnaA09g22320D	0	2.47691	2.96644	1.9286	3.44723	2.17569	3.06601
BnaA09g22730D	protein aig1-like	0	1.48949	1.15743	1.39579	0.798162	2.24488	1.07613
BnaA09g24130D	PREDICTED: uncharacterized protein LOC103840131	0	4.64394	3.20393	2.76504	4.51651	3.48135	3.29045
BnaA09g33180D	protein little zipper 3-like isoform x2	0	0	1.2461	0.348765	0.278371	0	0.643043
BnaA09g34000D	fructokinase-like chloroplastic	0	1.3338	0.879645	1.36317	3.16638	0.307047	1.93974
BnaA09g36900D	protein enabled homolog	0	3.09773	2.60553	3.37503	2.56258	2.48217	2.83726
BnaA09g38110D	alpha-aminoadipic semialdehyde synthase isoform x1	0	1.43541	0.671246	0.819	0.335163	0.926711	1.17349
BnaA09g39580D	germin-like protein subfamily 2 member 4	0	1.99058	0.837447	1.89894	2.39148	1.10725	1.3492
BnaA09g39890D	PREDICTED: uncharacterized protein LOC106368521	0	1.99038	1.08451	1.60413	1.71211	1.59496	1.95197
BnaA09g40080D	xyloglucan 6-xylosyltransferase	0	1.06125	0.807888	0.385292	2.57014	1.33317	2.36705
BnaA09g40090D	xyloglucan 6-xylosyltransferase	0	0.694126	0.290758	0.336061	0.996054	0.746184	0.927183
BnaA09g40370D	BnaA09g40370D	0	7.24861	7.58191	7.56668	7.80441	6.7198	7.86042
BnaA09g40580D	BnaA09g40580D	0	0.526943	0.997191	1.37688	0.267283	0.766944	1.61672
BnaA09g45310D	PREDICTED: uncharacterized protein LOC106379019	0	0.536282	0.679617	1.02691	0.970866	0.324413	0.560276
BnaA09g48590D	sucrose nonfermenting 4-like protein	0	1.99199	2.14693	2.20803	2.62241	2.3932	2.60138
BnaA09g49540D	josephin-like protein	0	1.26225	1.59876	1.07234	0.989368	1.50012	1.25728
BnaA09g49940D	BnaA09g49940D	0	1.00377	1.27077	2.29368	0.735753	0.929286	2.3679
BnaA09g51520D	60s acidic ribosomal protein p1-2	0	2.02753	1.69663	1.7513	1.83217	1.74189	2.09969
BnaA09g52940D	nucleosome assembly protein 1 2-like isoform x1	0	2.90455	3.2768	2.87918	3.75211	2.3185	3.31347
BnaA09g53160D	protein trichome birefringence-like 2	0	1.03564	1.39082	1.32525	1.47281	1.08053	1.40431
BnaA09g56810D	peptide deformylase chloroplastic mitochondrial-like	0	0.81176	0.676746	0.878141	0.717347	1.05999	0.393317
BnaA10g00120D	ccr4-not transcription complex subunit 1-like	0	2.46638	2.66349	2.92837	2.72391	2.40717	3.31058
BnaA10g00250D	actin-depolymerizing factor 10-like	0	0.406979	0.776183	0.57369	0.599802	0.519803	0.540591
BnaA10g05370D	wpp domain-containing protein 2-like	0	5.61141	4.20405	2.95126	5.39572	4.36119	6.17035
BnaA10g10690D	probable carrier protein at5g56450	0	2.61383	2.47705	2.39677	2.20318	1.87784	2.39017
BnaA10g11750D	BnaA10g11750D	0	2.70931	2.39221	4.29071	7.24912	3.48359	2.00941
BnaA10g14680D	e3 ubiquitin-protein ligase rha1b-like	0	1.26216	1.13237	1.51261	1.61014	1.03069	1.95121
BnaA10g16130D	probable prolyl 4-hydroxylase 4	0	0.835234	0.805969	1.17671	0.659441	0.635508	0.872005
BnaA10g16370D	kelch repeat-containing protein	0	3.60152	1.40354	2.26743	3.40401	2.9626	2.53097
BnaA10g18270D	cox assembly mitochondrial protein 2-like	0	1.73135	1.30072	0.985531	1.06371	1.42972	1.18535
BnaA10g21140D	n-alpha-acetyltransferase 50-like	0	2.35863	1.96187	1.8109	1.69499	1.79958	1.73307
BnaA10g21200D	transcription factor hy5	0	1.96407	2.31269	1.57691	1.24763	2.11594	1.93494
BnaA10g24050D	polygalacturonase inhibitor 2-like	0	0.87187	0.885703	1.07888	0.513115	0.716182	0.933632
BnaA10g25740D	protein btr1 isoform x1	0	2.80948	2.58629	2.34786	3.6132	2.52365	2.91703
BnaA10g26290D	40s ribosomal protein s28-2	0	1.37532	1.18184	1.22069	1.1087	0.867601	1.45653
BnaA10g27040D	tho complex subunit 4b-like	0	2.69288	2.78125	3.94762	3.07913	2.72745	2.62774
BnaA10g27080D	probable mediator of rna polymerase ii transcription subunit 37e	0	3.00511	8.83803	3.84129	3.95928	4.88136	5.86745
BnaA10g27390D	phosphopantothenate--cysteine ligase 2-like	0	1.44468	1.36757	2.3192	1.56211	1.14662	1.88621
BnaA10g27970D	uncharacterized membrane protein at1g06890-like isoform x1	0	1.70263	1.2957	1.59478	0.981637	1.57618	1.2117
BnaA10g29050D	dead-box atp-dependent rna helicase 42 isoform x2	0	2.07001	2.66198	2.93842	2.00877	2.59631	3.19388
BnaA10g29850D	elongator complex protein 1	0	2.03849	2.60418	2.04734	2.13927	1.44692	2.27214
BnaA10g30320D	nudix hydrolase chloroplastic	0	3.12643	2.46252	2.2834	3.31487	1.89352	3.02248
BnaAnng00310D	---NA---	0	0	0.353624	0	0.816431	0.381294	0.75177
BnaAnng00500D	two-component response regulator-like aprr7	0	3.47056	3.56812	3.55742	3.26144	2.80937	3.10922
BnaAnng01920D	transcription factor tga6-like isoform x1	0	1.6449	1.90973	1.43553	1.26107	1.5596	1.48622
BnaAnng05930D	sirtuin 2	0	1.21758	1.53546	1.7736	1.27494	1.73509	1.56859
BnaAnng06270D	mitochondrial import receptor subunit tom5 homolog	0	0.744871	0.829513	0.655588	0.554874	0.520508	0.512945
BnaAnng08500D	ring finger and chy zinc finger domain-containing protein 1-like	0	1.13934	0.480114	0.644669	1.13547	0.873057	0.42807
BnaAnng08720D	PREDICTED: uncharacterized protein LOC106431450	0	0.909097	0.89	1.11769	0.723532	1.03864	1.00924
BnaAnng10030D	probable anion transporter 5	0	1.01799	0.741936	0.446051	0.804678	0.99859	0.447271
BnaAnng10290D	thymocyte nuclear protein 1-like	0	0.590438	0.47984	1.39212	1.28671	0.155807	0.731898
BnaAnng11940D	PREDICTED: uncharacterized protein LOC103867467	0	0	1.4627	1.02763	0	0.38086	0
BnaAnng12040D	PREDICTED: uncharacterized protein LOC106360687	0	8.79284	8.39274	9.26193	13.0574	8.20158	8.85443
BnaAnng13840D	molybdate-anion transporter-like	0	3.7893	3.5498	3.13528	3.34877	2.97411	4.07112
BnaAnng14770D	nuclear-pore anchor	0	0.370383	0.647376	0.521687	1.35611	0.365308	0.376818
BnaAnng17710D	metacaspase 9	0	1.34299	0.86838	1.76807	1.60825	1.63346	0.698696
BnaAnng20250D	conserved peptide upstream open reading frame 53	0	0.487597	0.348706	0.648809	0.449314	0.26346	0.219359
BnaAnng20260D	ethylene-responsive transcription factor erf118-like	0	0.665296	1.67726	1.20722	0.600201	0.715177	0.997213
BnaAnng24530D	protein defective in exine formation 1	0	3.60083	5.65079	4.84203	3.84901	4.02016	3.76876
BnaAnng24570D	BnaAnng24570D	0	2.83836	1.93667	2.8659	1.52701	2.47452	2.1887
BnaAnng26410D	electron carrier iron ion binding protein	0	0.547173	0.852336	0.772985	0.525151	0.872174	1.15712
BnaAnng30110D	PREDICTED: uncharacterized protein LOC103830103	0	5.63892	3.33085	2.86241	4.59701	2.22831	3.8264
BnaAnng34240D	sumo-conjugating enzyme sce1-like	0	1.46555	1.72215	1.34453	1.16092	1.43671	1.93015
BnaAnng34270D	dna damage-binding protein 1a	0	3.40081	3.71881	3.66902	4.13866	3.3423	4.19525
BnaAnng35580D	glycine-rich rna-binding protein 7	0	3.11196	5.136	3.51245	5.55153	3.02891	3.75564
BnaAnng37250D	pectinesterase pectinesterase inhibitor 26	0	0.572105	0.558997	0.325483	0.711668	0.571177	0.818071
BnaAnng38780D	translin-associated protein x-like isoform x2	0	1.66442	1.81279	1.7499	1.72505	1.51674	2.32557
BnaAnng40910D	BnaAnng40910D, partial	0	1.15685	0.503114	0.93433	0.678203	0.791005	1.23058
BnaC01g00550D	alanine--glyoxylate aminotransferase 2 homolog mitochondrial	0	3.55589	4.76198	4.13307	3.58067	3.93586	3.27729
BnaC01g00570D	apoptotic chromatin condensation inducer in the nucleus-like	0	2.09598	2.86728	2.53099	2.55833	1.98497	2.47655
BnaC01g01640D	mortality factor 4-like protein 1	0	1.91779	2.26203	2.75416	3.13304	2.51478	3.36096
BnaC01g01810D	methionine aminopeptidase chloroplastic mitochondrial	0	4.29909	3.9514	4.1393	3.94835	4.11739	4.41053
BnaC01g02490D	s-adenosyl-l-methionine-dependent methyltransferase-like protein	0	0.248594	0.833977	1.28364	0.548379	0.340343	0.404832
BnaC01g02900D	BnaC01g02900D	0	1.42809	1.74057	1.94598	2.13522	1.56587	1.34601
BnaC01g04020D	extra-large guanine nucleotide-binding protein 2-like	0	7.08572	7.51213	6.85272	8.32548	5.63228	5.34328
BnaC01g04600D	costars family protein	0	8.28103	9.07088	9.80549	9.19618	10.7217	7.51856
BnaC01g07020D	coatomer subunit beta-1-like	0	0.977479	1.69517	1.08568	2.20923	1.6695	0.856077
BnaC01g08630D	wd repeat-containing protein 61	0	2.46001	3.41534	3.27494	2.71157	2.51277	3.20609
BnaC01g10140D	BnaC01g10140D	0	3.59991	2.09523	3.92268	1.92005	1.53971	2.01551
BnaC01g10590D	probable purine permease 10	0	1.60403	2.5387	2.84634	2.2564	0.582263	1.09677
BnaC01g11140D	cbl-interacting serine threonine-protein kinase 12-like	0	23.8494	28.7781	29.6745	24.2232	32.56	29.0859
BnaC01g12160D	small nuclear ribonucleoprotein associated protein b	0	1.93661	3.21368	2.6635	2.94542	2.03446	2.51807
BnaC01g13590D	protein polybromo-1-like	0	3.26122	3.28869	3.3386	3.43207	2.96599	3.88264
BnaC01g15140D	probable polygalacturonase	0	0.640942	0.35162	0.709508	0.732395	0.921885	1.05704
BnaC01g16090D	BnaC01g16090D	0	0.382887	1.18513	1.03481	0.9709	0.482955	0.50789
BnaC01g18560D	BnaC01g18560D	0	0.884993	0	0.831664	0	0.493901	0.329315
BnaC01g19770D	histidine triad family protein	0	1.31944	0.69622	1.22738	0.979376	1.34467	0.722152
BnaC01g19800D	probable protein phosphatase 2c 55	0	13.9339	14.4215	13.621	12.2637	13.3726	14.0323
BnaC01g19850D	zinc finger protein zat9-like	0	0.494286	0.4174	0.428133	0.266832	0.638026	0.876904
BnaC01g20920D	rna polymerase rpb7 n-terminal domain-containing protein	0	0.829539	0.351964	0.480429	0.47834	0.671937	1.24057
BnaC01g22780D	f-box protein dor-like	0	2.21813	1.21972	2.39544	1.59165	1.50078	1.47466
BnaC01g25510D	f-box protein at2g35280-like	0	0.386273	0.843921	1.16747	0.255271	0.269598	0.641363
BnaC01g26710D	methyltransferase-like protein 6	0	0.574585	0.604377	0.956987	0.64369	0.865589	0.465895
BnaC01g28980D	cleavage and polyadenylation specificity factor subunit 3-i	0	1.82016	1.73386	1.84255	2.53015	1.66767	1.86135
BnaC01g30420D	pentatricopeptide repeat-containing protein mitochondrial	0	0.634709	0.672977	0.70728	1.17178	0.297736	1.00531
BnaC01g32170D	atp synthase subunit mitochondrial-like	0	1.27587	2.0225	0.597027	1.33496	1.38883	1.08486
BnaC01g33260D	mitotic checkpoint protein	0	1.35726	0.846149	1.35214	1.28422	1.08808	1.74992
BnaC01g33340D	lyr motif-containing protein at3g19508	0	1.03244	0.626531	0.584002	1.14469	0.445826	1.31435
BnaC01g37290D	adenosylhomocysteinase 1	0	1.10325	0.65173	0.572502	1.45664	0.902058	0.895489
BnaC01g39460D	nadh dehydrogenase	0	1.71962	1.46084	1.60809	1.72888	2.66991	2.14775
BnaC01g39840D	40s ribosomal protein s24-1	0	1.13139	1.6545	1.17756	2.65191	0.902167	1.52354
BnaC01g39890D	40s ribosomal protein s3a	0	1.29676	2.43375	1.78094	2.08606	1.57097	1.6447
BnaC01g40480D	p23 co-chaperone protein	0	1.38243	1.87123	1.21298	1.09589	1.22656	1.29082
BnaC01g40890D	PREDICTED: uncharacterized protein LOC106318839	0	62.1872	50.6044	41.5109	75.0002	55.9673	72.3615
BnaC01g43410D	---NA---	0	1.33778	0.429624	1.10891	0	0.362387	0.646872
BnaC02g01270D	h aca ribonucleoprotein complex subunit 2-like protein	0	2.09645	2.98373	2.95106	3.63912	1.93192	2.75796
BnaC02g01890D	gamma-tubulin complex component 3	0	0.550798	0.829382	0.651597	0.686231	0.569193	0.608476
BnaC02g05260D	30s ribosomal protein chloroplastic-like	0	5.81485	5.38688	6.51288	8.47875	4.48158	5.34151
BnaC02g07890D	auxin-responsive protein saur21-like	0	0	0.300784	0.347649	0.335965	0.716443	0.456368
BnaC02g10510D	probable nad h dehydrogenase fqr1-like 3	0	1.79296	2.07675	2.34617	2.17934	2.02365	2.10444
BnaC02g11330D	BnaC02g11330D	0	0.623466	0.704136	0.622185	0.46673	0.493366	0.33312
BnaC02g11980D	ribosomal protein s16 family protein	0	3.36729	3.59259	4.06585	5.85044	2.34997	2.81582
BnaC02g13710D	leucine-rich repeat extensin-like protein 5	0	0.418554	1.51681	1.39754	0.911924	0.559573	0.420393
BnaC02g16080D	f-box protein at5g50450-like	0	2.39136	1.39094	2.46388	2.35144	2.5515	1.92429
BnaC02g16640D	transcription factor myb44-like	0	36.7156	33.3515	30.0213	34.4761	43.2296	33.1074
BnaC02g18390D	probable transcription factor glk2	0	16.5364	17.1656	18.1796	15.7822	20.7599	14.3631
BnaC02g18590D	transcription factor bhlh30	0	2.11459	1.56078	1.55502	0.490757	0.460318	2.38151
BnaC02g19160D	cell division topological specificity factor chloroplastic-like	0	2.84808	2.86089	2.46717	1.8319	2.66594	3.12272
BnaC02g22520D	protein dennd6a-like	0	2.63183	2.45722	2.93502	3.19156	2.27613	2.50061
BnaC02g25040D	non-ltr retrotransposon reverse transcriptase-like protein	0	0.676543	0.886658	0.281605	0.539254	0.71732	0.947492
BnaC02g27750D	udp-glycosyltransferase 72b1-like	0	9.81081	9.29893	10.5335	8.04292	11.7018	8.74034
BnaC02g28000D	dna-directed rna polymerase iii subunit rpc31	0	1.82388	1.40168	2.60275	2.22871	1.17604	2.28383
BnaC02g31030D	tubulin beta-4 chain	0	60.2796	38.9505	46.5932	64.0021	47.061	53.465
BnaC02g31070D	epithiospecifier	0	0.447885	1.76484	1.34474	0.347193	0.907751	0.711389
BnaC02g31310D	cytochrome chloroplastic	0	0.903408	0.648943	0.771209	0.983671	0.961684	1.02063
BnaC02g32440D	BnaC02g32440D	0	0.77921	0.862847	1.23411	1.16307	0.622344	1.61684
BnaC02g33070D	probable receptor-like protein kinase at5g47070	0	1.37934	1.1939	1.20931	1.47212	0.986102	1.10334
BnaC02g33540D	protein yls9-like	0	1.03016	1.23927	1.10911	1.31743	1.17542	2.4446
BnaC02g34060D	f-box protein skip28-like	0	15.056	17.1202	17.8179	16.2499	19.5741	14.3649
BnaC02g36500D	probable protein s-acyltransferase 7	0	1.89091	2.06523	1.84679	2.38004	2.1979	1.97801
BnaC02g39500D	40s ribosomal protein s24-1	0	2.22072	3.35517	2.25854	2.29445	2.25246	2.3753
BnaC02g41100D	protein response to low sulfur 2	0	0.224695	0.98868	1.04357	1.21409	1.32263	0.428941
BnaC02g43180D	probable wrky transcription factor 19 isoform x2	0	3.57283	9.87139	6.52689	3.12521	6.06428	5.4711
BnaC02g46290D	mitochondrial import inner membrane translocase subunit tim23-2-like	0	20.9314	19.219	16.9689	18.4603	17.9391	20.1106
BnaC02g46500D	ribonuclease 3-like protein 1 isoform x1	0	3.17042	3.16729	3.4552	3.4463	2.94765	2.89368
BnaC03g08970D	pentatricopeptide repeat-containing protein mitochondrial	0	1.34458	1.56671	1.63131	1.41333	1.28028	1.90915
BnaC03g11240D	l-type lectin-domain containing receptor kinase -like	0	5.14074	5.97552	5.6714	4.84709	6.05736	4.93981
BnaC03g12820D	probable fructokinase-1	0	0.674079	0.820961	0.195763	0.561509	0.56697	1.17124
BnaC03g13420D	BnaC03g13420D	0	1.44947	1.94186	1.51628	1.09935	0.677091	1.74918
BnaC03g14120D	inactive beta-amylase chloroplastic-like isoform x1	0	1.7527	0.984238	1.81771	1.75837	1.40653	1.69544
BnaC03g17660D	ras-related protein raba5d-like	0	1.55755	1.27261	1.88244	1.99459	0.98979	1.28129
BnaC03g17970D	BnaC03g17970D	0	0.396281	0.29842	1.28364	0.940044	0.575469	0.319241
BnaC03g20550D	aquaporin pip2-2-like	0	3.81987	2.64959	2.21671	2.3335	3.58377	3.10339
BnaC03g22310D	coronitine insensitive 1	0	7.28353	8.2607	9.60103	8.64657	8.89026	7.04353
BnaC03g22610D	abscisic acid receptor pyl6-like	0	1.86022	1.08764	0.985499	3.41317	1.32498	1.05048
BnaC03g23520D	40s ribosomal protein s2-2-like	0	16.7602	23.1609	21.7735	27.5893	16.1589	22.893
BnaC03g25370D	transcription factor tcp9-like	0	0.899579	0.914485	0.508998	0.479389	0.88512	0.777505
BnaC03g26180D	mitochondrial transcription termination factor family protein	0	0.568561	0.423754	0.577656	1.4295	0.500838	0.551196
BnaC03g28840D	probable vamp-like protein at1g33475	0	4.47605	3.79877	4.13017	4.73756	3.39177	3.10727
BnaC03g28990D	BnaC03g28990D	0	0	0.62871	1.09909	0.797422	0.238108	0.596004
BnaC03g29030D	fe ascorbate oxidase	0	1.37964	1.12766	0.574084	0.216767	0.552729	0.555716
BnaC03g29630D	e3 ubiquitin-protein ligase upl5-like	0	1.29249	1.10475	1.46389	0.931312	0.525496	0.800694
BnaC03g30470D	auxin-binding protein 1	0	2.37711	3.55764	3.78966	2.70498	3.29782	3.44415
BnaC03g32110D	mediator of rna polymerase ii transcription subunit 12-like	0	3.8932	4.28444	5.05806	3.8948	4.42683	4.1499
BnaC03g32160D	vesicle-associated protein 1-3 isoform x1	0	1.99205	2.24063	2.17177	1.84152	1.78855	2.17351
BnaC03g35350D	PREDICTED: uncharacterized protein LOC106334625	0	2.46028	2.00829	2.28982	2.18743	2.35777	2.27271
BnaC03g35680D	BnaC03g35680D	0	1.59355	0.9772	1.28804	1.10638	0.716122	1.08989
BnaC03g36840D	nucleic acid binding protein	0	6.58515	5.93657	7.13011	6.93936	6.43679	6.53252
BnaC03g37640D	protein abil3 isoform x1	0	3.76244	3.45638	3.94316	5.41841	3.21699	3.4707
BnaC03g38190D	ribosomal protein l34	0	1.33546	1.57317	1.50371	1.71564	1.3758	1.15319
BnaC03g38520D	PREDICTED: uncharacterized protein LOC106387062	0	0.277455	0.984479	0.47882	0.586451	0.354388	0.519483
BnaC03g44520D	c-type lectin domain-containing protein 180-like	0	1.91645	1.49198	1.47397	1.24372	1.38833	1.35319
BnaC03g45810D	ring u-box domain-containing protein	0	0.527748	0.344536	0.874922	0.545293	0.28592	0.765564
BnaC03g48590D	arabinanase levansucrase invertase	0	2.55722	3.07241	2.31759	2.82048	2.51992	2.94971
BnaC03g51250D	mitochondrial import inner membrane translocase subunit tim17 tim22 tim23 family protein	0	1.63671	1.57615	1.93118	1.67835	1.76483	2.02123
BnaC03g52440D	serine arginine-rich splicing factor sr34a	0	1.87387	2.30239	2.66347	2.45916	1.89806	2.45441
BnaC03g53040D	ubiquitin-conjugating enzyme e2 32	0	0.547685	0	0	0.853161	0.912467	0.289745
BnaC03g57680D	PREDICTED: uncharacterized protein LOC106361902	0	1.97272	1.33363	1.37705	1.67159	1.72205	1.74182
BnaC03g59630D	remorin family protein	0	1.65092	2.39236	2.16167	2.32619	1.5265	1.93985
BnaC03g61080D	at4g38060 f20d10_180	0	12.5395	11.7431	16.7951	13.1057	14.9734	12.8843
BnaC03g62690D	BnaC03g62690D	0	0.980668	0.564433	1.07607	0.991148	0.9028	0.351375
BnaC03g64270D	low quality protein: phosphate transporter pho1 homolog 8	0	0.780891	0.218068	0.5958	0.811552	0	1.72164
BnaC03g68000D	syntaxin t-snare family protein	0	2.71651	3.35404	2.92414	3.11698	2.67169	2.33541
BnaC03g72800D	far1-related sequence 3 isoform 1	0	1.38374	2.11533	2.2844	1.49583	1.51318	1.24717
BnaC03g73480D	BnaC03g73480D, partial	0	5.4443	6.59335	5.85627	4.99801	5.96747	5.07759
BnaC04g00890D	ring-h2 finger protein atl67-like	0	0.496691	0.758154	0.765879	0.429276	0.319612	0.263206
BnaC04g01500D	BnaC04g01500D	0	1.16829	0.331698	1.69752	1.19101	1.07721	0.641544
BnaC04g05990D	hexose transporter hxt14	0	1.89971	0.787443	0.953896	0.889778	1.28339	2.30009
BnaC04g10370D	u3 small nucleolar rna-associated protein 20-like	0	3.90399	4.81824	4.17017	4.41762	4.10066	4.47721
BnaC04g11810D	centromere kinetochore protein zw10 homolog	0	1.42598	1.44088	0.948312	0.947305	0.983905	1.86024
BnaC04g14330D	cinnamate-4-hydroxylase	0	10.5123	11.0768	16.3513	9.45653	12.3781	7.78007
BnaC04g17370D	BnaC04g17370D	0	0.493688	0	0.851985	0.27445	0.337947	0.261178
BnaC04g19440D	BnaC04g19440D	0	2.59555	1.16955	1.82606	2.4751	1.30397	1.71082
BnaC04g19870D	vacuolar amino acid transporter 1-like	0	1.5942	1.27506	1.02205	1.39713	0.718062	0.903489
BnaC04g21920D	BnaC04g21920D	0	0	0.879706	2.13824	1.44959	0	0.331137
BnaC04g23240D	BnaC04g23240D	0	2.07405	2.07735	4.13019	2.48324	1.14229	1.60056
BnaC04g23980D	sumo-conjugating enzyme sce1	0	1.89932	2.02495	2.15145	2.04894	2.02597	2.78499
BnaC04g24320D	protein fatty acid export chloroplastic-like	0	2.20148	1.12911	1.65392	1.28089	1.58826	0.913499
BnaC04g24900D	photosystem ii 47 kda protein	0	8.06794	4.47878	7.49099	7.40145	7.0152	6.30299
BnaC04g25710D	probable pectate lyase 4	0	10.933	9.63352	8.56935	9.43487	9.42185	11.0779
BnaC04g31200D	e3 ubiquitin-protein ligase at3g02290-like	0	3.68118	3.23481	2.97603	2.97002	3.55387	3.30069
BnaC04g31730D	probable calcium-binding protein cml45	0	1.0285	0.927271	0.441333	0	1.19564	0.700231
BnaC04g32570D	cyclin-dependent protein kinase inhibitor smr3-like	0	0.655174	0.233984	1.02166	0.212328	0.194176	0.494754
BnaC04g35160D	protein brick 1	0	3.92617	2.90995	3.83969	3.25936	4.34007	4.50548
BnaC04g38320D	ankyrin repeat family protein	0	2.67275	2.70046	2.50279	1.63736	2.93145	2.64654
BnaC04g41430D	peptidyl-prolyl cis-trans isomerase cyp19-1-like	0	0.522107	0.208636	1.01103	0.563153	0.619397	0.196185
BnaC04g41750D	BnaC04g41750D	0	1.24613	0.906693	1.13271	1.12468	0.692846	2.03233
BnaC04g41940D	pathogenesis-related protein pr-1-like	0	0.924468	0.981233	1.40756	0.590962	0.572736	0.744287
BnaC04g43250D	receptor-like protein 12	0	1.71661	2.35584	2.19887	1.99726	2.82567	1.17664
BnaC04g49360D	thiocyanate methyltransferase 1	0	12.7297	29.1188	24.4957	11.8018	17.2851	20.7171
BnaC04g49770D	10 kda chaperonin-like	0	1.97124	1.63064	2.65117	2.74954	2.47496	2.21927
BnaC04g50520D	---NA---	0	0.572156	0.608662	0.442843	0.265489	0.606132	0.753807
BnaC04g51850D	u1 small nuclear ribonucleoprotein a	0	2.70632	2.40172	2.4746	3.20792	2.20219	3.28229
BnaC04g52120D	transcription factor aba-inducible bhlh-type-like	0	31.8668	22.3598	21.4344	16.1815	35.2129	32.1515
BnaC04g53010D	BnaC04g53010D	0	2.46638	3.52425	3.11438	2.80917	1.76195	1.99159
BnaC04g56130D	PREDICTED: uncharacterized protein LOC103864042	0	2.14138	1.66966	1.82894	2.26976	2.08094	2.59515
BnaC04g56340D	PREDICTED: uncharacterized protein LOC106337316	0	2.51202	1.49026	2.26655	2.91212	1.93621	1.99614
BnaC05g03510D	BnaC05g03510D	0	4.09629	2.00277	2.67269	2.26861	2.49399	1.88423
BnaC05g04720D	monothiol glutaredoxin-s11	0	2.07254	2.08122	2.45734	4.30592	0.37621	3.33994
BnaC05g09670D	BnaC05g09670D	0	1.0346	1.14528	1.554	1.77371	0.770157	1.06796
BnaC05g09700D	receptor like protein kinase	0	0.839668	1.20491	0.359494	0.324816	0.941562	2.76121
BnaC05g13610D	at1g17490 f1l3_4	0	0.797337	0.696202	0.819504	0.234457	0.262998	1.1117
BnaC05g14530D	BnaC05g14530D	0	0.626183	1.44982	0.963926	0.786968	1.03261	1.18393
BnaC05g16950D	---NA---	0	1.1473	0.53488	0.566659	0.511999	1.32737	0.942898
BnaC05g21520D	interferon-related developmental regulator 1-like	0	7.89068	8.81581	9.54181	4.83884	10.0835	10.1789
BnaC05g27040D	probable histone	0	5.40225	4.82864	5.80994	5.53342	5.08857	5.84229
BnaC05g27250D	transmembrane protein 50 homolog	0	2.31409	1.68679	2.39912	1.55273	1.42087	2.18293
BnaC05g30020D	replication protein a 70 kda dna-binding subunit-like isoform x1	0	0.946644	1.11381	1.04148	0.676431	0.890817	1.13721
BnaC05g34140D	30s ribosomal protein chloroplastic	0	1.31461	1.79832	1.53288	2.00891	1.34731	1.9634
BnaC05g34330D	ring-h2 finger protein atl77-like	0	1.9747	3.99593	3.2091	2.43935	3.10383	0.808168
BnaC05g35300D	---NA---	0	1.33923	0.776818	0.938883	0.850912	0.388456	1.10189
BnaC05g37410D	udp-glycosyltransferase-like protein	0	2.01023	1.5604	1.39099	2.12052	1.81297	1.80444
BnaC05g37840D	BnaC05g37840D	0	1.44372	1.77631	2.01589	1.23448	2.06663	1.1742
BnaC05g38950D	60s ribosomal protein l18a-2-like	0	6.07589	7.56976	6.75552	7.14796	5.62289	7.7868
BnaC05g40380D	BnaC05g40380D	0	1.65649	1.56611	1.14031	2.27108	0.674914	2.10157
BnaC05g43220D	coatomer subunit zeta-3	0	1.48142	1.42947	1.8202	1.48999	2.22455	1.86174
BnaC05g45220D	huntingtin-interacting protein k-like	0	3.08526	2.58958	2.0018	2.72496	3.02439	1.88994
BnaC05g45760D	3-dehydrosphinganine reductase tsc10a-like	0	2.08551	2.38772	2.36175	2.34496	2.3038	1.68945
BnaC05g47390D	40s ribosomal protein s16-3-like	0	7.00005	8.13525	6.1929	9.82005	6.7682	8.32572
BnaC05g48650D	pre-rrna-processing protein esf1	0	2.40396	3.09866	3.01958	2.2314	2.94605	2.85987
BnaC05g49100D	ubiquitin-conjugating enzyme e2 1	0	0.305919	0.696164	0.745787	0.766184	0.961742	0.811776
BnaC05g51330D	at1g32920 f9l11_25	0	5.38397	4.60059	5.53727	6.8615	4.94473	6.1837
BnaC06g00660D	PREDICTED: uncharacterized protein LOC106298936	0	1.02114	0.766066	0.39928	0.347686	0.578197	0.833383
BnaC06g01010D	pre-mrna-processing protein 40a	0	3.95341	3.17423	3.97234	3.0687	2.94624	3.40214
BnaC06g01420D	anaphase-promoting complex subunit 10	0	2.07429	1.16616	1.48793	2.22255	1.39196	1.86083
BnaC06g01650D	dolichol-phosphate mannosyltransferase subunit 3-like	0	0.928826	0.630878	0.810136	0.687023	1.51667	1.27438
BnaC06g04360D	BnaC06g04360D	0	0.845547	0.999643	0.656664	0.885941	0.798641	0.718656
BnaC06g05440D	dna mismatch repair protein msh2	0	0.931605	0.969514	0.711485	0.790017	0.383814	0.731852
BnaC06g07690D	non-lysosomal glucosylceramidase-like	0	6.05766	5.09982	6.75492	6.46457	7.37829	5.13893
BnaC06g10260D	f-box protein at1g53790	0	1.35356	1.25446	1.06646	1.58404	1.36291	0.713834
BnaC06g10570D	transcription initiation factor tfiid subunit 9	0	1.47713	1.41257	1.2718	2.14169	1.00028	2.10082
BnaC06g13370D	PREDICTED: uncharacterized protein LOC106406758	0	0.892447	0.709544	0.288052	0.575389	0	0.937542
BnaC06g13780D	tbc domain-containing protein	0	3.18341	3.3254	3.41932	3.40739	3.0072	2.92996
BnaC06g14580D	probable e3 ubiquitin-protein ligase lul2	0	2.39193	2.10029	2.2213	1.74329	2.8831	2.23762
BnaC06g16940D	low quality protein: peroxisomal and mitochondrial division factor 1	0	2.286	2.59739	3.16523	1.91375	2.39392	1.66433
BnaC06g17760D	er lumen protein-retaining receptor	0	1.01053	2.19501	1.29786	0.600716	2.50372	2.03735
BnaC06g21210D	BnaC06g21210D	0	0	0	0.347649	0	0.716443	0.456368
BnaC06g24630D	phenolic glucoside malonyltransferase 2-like	0	1.4326	1.60286	2.58805	1.48892	1.54469	1.33087
BnaC06g27400D	protein opi10 homolog	0	0.671432	1.11326	0.939728	0.966029	1.10208	1.24575
BnaC06g27820D	non-specific lipid-transfer protein 2-like	0	1.06828	0.939388	1.63765	1.95929	1.43542	2.55427
BnaC06g27990D	60s ribosomal protein l34-2-like	0	10.9268	8.4839	7.43972	10.5042	5.9883	7.40014
BnaC06g28440D	nadh-ubiquinone oxidoreductase 11 kda subunit	0	4.72626	3.97489	3.48636	3.8858	4.7268	5.16653
BnaC06g29270D	BnaC06g29270D	0	0.474181	0.413113	0.552194	0.42686	0.744524	0.45787
BnaC06g29830D	wpp domain-interacting tail-anchored protein 2-like isoform x1	0	8.34163	8.14462	7.86577	7.90105	8.58353	7.80212
BnaC06g31830D	protein tify 7-like	0	32.9332	32.9971	32.5219	28.8161	40.1951	31.0281
BnaC06g32330D	pentatricopeptide repeat-containing protein at1g71210	0	1.55475	1.72794	1.46514	1.74077	1.25972	1.26734
BnaC06g32910D	PREDICTED: uncharacterized protein LOC106299170	0	0.538128	2.24439	1.63869	1.30467	0.852895	1.33571
BnaC06g33930D	solute carrier family 25 member 44-like	0	1.24687	1.33962	1.18824	2.08355	1.29066	1.69977
BnaC06g35200D	60s ribosomal protein l35a-1	0	1.17454	1.11548	0.742663	1.22526	0.64671	1.35169
BnaC06g36900D	nadh dehydrogenase	0	2.41885	3.0104	2.0671	2.1675	2.7552	2.50542
BnaC06g39580D	protein pxr1	0	1.89491	1.01761	0.973551	1.1953	1.19471	1.37931
BnaC06g42090D	BnaC06g42090D	0	0.203623	1.00049	0.690946	0.748098	0.376594	1.10325
BnaC06g42520D	reticulon-like protein b12	0	0.354951	0.92566	0.404244	0.651356	0.455591	0.737239
BnaC06g42740D	protein basic pentacysteine6-like	0	2.47166	2.83019	3.2972	2.16769	2.42599	2.02822
BnaC07g00170D	pentatricopeptide repeat-containing protein	0	1.71349	3.56476	2.7012	1.90338	2.19654	1.92561
BnaC07g09580D	probable lrr receptor-like serine threonine-protein kinase at1g29720 isoform x2	0	1.08424	3.79089	3.62284	1.31194	1.50655	1.97795
BnaC07g09620D	probable lrr receptor-like serine threonine-protein kinase at1g29720 isoform x2	0	2.69246	8.05448	5.84521	2.52314	3.17202	5.02162
BnaC07g10770D	clavata3 esr -related protein 43-like	0	0.29373	0.352602	0.337938	1.01777	0.15763	0.549955
BnaC07g16140D	protein irx15-like-like	0	0.308617	0.532623	0.587486	0.123329	0.580863	0.852712
BnaC07g18410D	cyclin-dependent kinase f-4-like	0	1.68378	2.65305	2.19217	1.958	1.76174	2.10406
BnaC07g20150D	pentatricopeptide repeat-containing protein at5g47360-like	0	0.676759	0.662726	0.588216	0.527323	0.211714	1.39169
BnaC07g25480D	lipoate-protein ligase a	0	0.808013	1.27932	0.821772	1.37073	0.564626	1.61408
BnaC07g28180D	atp-dependent dna helicase q-like sim isoform x1	0	2.17416	2.51131	2.69556	3.22922	1.88092	2.66449
BnaC07g29800D	BnaC07g29800D	0	3.40949	3.24733	4.74372	4.35303	2.40242	3.52494
BnaC07g32700D	f-box wd repeat-containing protein 4	0	1.86974	1.00673	1.49164	1.16661	1.09706	1.20006
BnaC07g35050D	at4g18060 f15j5_30	0	3.34761	3.9137	3.64025	3.77124	3.50818	4.17022
BnaC07g35370D	pentatricopeptide repeat-containing protein at4g18520	0	0.679358	0.786772	0.591072	1.54355	0.409151	0.818671
BnaC07g35600D	callose synthase 2-like	0	0.574285	1.04311	0.664206	0.318398	0.795233	0.680604
BnaC07g36320D	---NA---	0	0.352871	0.427669	0.651753	1.51651	0.189368	0.761325
BnaC07g38530D	cox19-like chch family protein	0	0.931866	0.0971029	0.342292	0.888954	0.639746	0.459246
BnaC07g39410D	PREDICTED: uncharacterized protein LOC106306914	0	0.858575	0.836243	1.21069	1.44057	0.966322	0.734641
BnaC07g40180D	arginine--trna cytoplasmic-like isoform x1	0	1.76043	1.55616	1.64782	2.36729	1.62074	1.98018
BnaC07g40720D	calcineurin b-like protein 3	0	5.66582	4.79078	7.20289	4.70075	5.27678	5.2897
BnaC07g42210D	calcium-transporting atpase plasma membrane-type-like isoform x1	0	19.4671	26.5706	24.9093	24.0513	15.4608	24.6301
BnaC08g00050D	rna polymerase rpb7 n-terminal domain-containing protein	0	0.742577	0.480509	1.05011	0.177339	0.700982	0.52121
BnaC08g02800D	probable sodium metabolite cotransporter chloroplastic	0	0.327412	0.873765	0.23251	0.705603	0.377023	1.58354
BnaC08g03990D	atp-dependent dna helicase 2 subunit ku80-like	0	0.640136	0.702837	0.661733	0.352002	0.351135	0.56827
BnaC08g04240D	peroxisomal membrane protein 11a-like	0	0.849839	0.9236	0.720544	1.03769	0.968957	0.764024
BnaC08g05280D	BnaC08g05280D	0	2.29824	2.0126	2.86831	2.66629	2.95213	2.22501
BnaC08g05620D	glutamate receptor	0	5.22339	7.04916	7.27116	5.4717	6.45836	6.81584
BnaC08g07170D	myosin-9-like	0	2.2138	3.85624	3.23625	2.2153	2.44491	3.06428
BnaC08g07650D	dpp6 n-terminal domain-like protein	0	2.12285	1.60792	2.20525	0.887	1.94515	2.30203
BnaC08g07700D	BnaC08g07700D	0	0.353464	0.300114	0.646984	0.285026	1.12529	0.421264
BnaC08g09610D	caffeoyl- o-methyltransferase at1g67980	0	0.317657	1.40209	1.14683	1.46862	1.88335	0.709444
BnaC08g11360D	---NA---	0	2.50209	3.17676	2.76315	1.5407	2.15786	1.56672
BnaC08g12260D	v-type proton atpase subunit e2-like	0	1.77126	1.83653	1.71832	1.40377	1.66339	2.01353
BnaC08g15610D	act domain-containing protein acr8-like	0	0.668872	1.56948	0.75861	0.474991	0.900918	1.12571
BnaC08g16170D	nadh dehydrogenase	0	2.24709	2.03035	1.30613	1.53543	1.38583	1.49739
BnaC08g17600D	transcription factor btf3 homolog 4-like	0	4.56006	5.06312	4.374	5.96102	5.1724	4.53216
BnaC08g18610D	ubiquinone biosynthesis protein coq9- mitochondrial-like	0	7.49281	8.30585	6.80261	7.44616	8.339	8.74948
BnaC08g23430D	f-box wd repeat-containing protein 4	0	0.50074	0.709544	0.620201	0.501662	0.639587	0.529819
BnaC08g24780D	rhomboid-like protein 4	0	1.88902	1.98953	1.59441	2.53882	1.89854	2.75414
BnaC08g26440D	peptidyl-prolyl cis-trans isomerase fkbp20-1	0	5.98137	5.2544	6.07011	5.0824	6.34732	6.35174
BnaC08g26550D	delta-1-pyrroline-5-carboxylate synthase b-like	0	7.49953	10.108	10.1607	7.4895	11.6499	9.00299
BnaC08g28860D	sumo-conjugating enzyme sce1-like	0	2.79682	2.75226	2.7025	2.46289	2.55093	2.88538
BnaC08g31070D	beach domain-containing protein lvsc-like	0	1.02367	0.86986	1.11668	0.901357	0.76005	0.66376
BnaC08g32810D	BnaC08g32810D	0	1.29511	2.07942	1.54841	1.49583	1.35124	1.97374
BnaC08g34580D	---NA---	0	0.354059	0.429109	0.234853	0.393656	0	1.01033
BnaC08g37520D	protein rer1b-like	0	1.05981	0.895365	1.19139	0.62112	1.21654	0.950979
BnaC08g38690D	mediator of rna polymerase ii transcription subunit 15a-like isoform x1	0	1.19576	0.941802	1.57253	1.37305	0.909821	1.1978
BnaC08g38900D	peptide deformylase chloroplastic mitochondrial-like	0	1.68767	2.20981	1.62411	1.74039	1.66079	2.07803
BnaC08g39830D	e3 ubiquitin-protein ligase ring1-like	0	4.93369	5.57599	5.51129	3.85308	4.88653	4.80534
BnaC08g42000D	glucose-6-phosphate phosphate translocator chloroplastic-like	0	1.0925	1.90139	1.66988	1.2423	1.20378	1.67182
BnaC08g42450D	receptor-like protein kinase haiku2	0	20.1888	31.15	28.0587	25.4209	17.6383	22.13
BnaC08g44940D	BnaC08g44940D	0	0	0	0.415186	0.347964	0.335902	0
BnaC08g46490D	c2 domain-containing protein	0	4.46692	5.2323	4.6916	4.36864	5.22472	3.88851
BnaC08g47050D	grpe protein mitochondrial	0	4.00372	4.14789	4.23647	3.82477	4.24076	4.01019
BnaC08g48720D	multiple rna-binding domain-containing protein 1	0	0.513463	0.548293	0.165729	0.795677	0.367981	0.674797
BnaC08g49450D	probable splicing factor 3a subunit 1 isoform x1	0	0.950199	2.6592	1.97898	1.3766	1.02988	1.09127
BnaC09g07170D	telomere repeat-binding factor 2-like	0	2.22379	2.28268	1.97961	2.59791	1.82187	2.92288
BnaC09g07390D	trna-dihydrouridine(16 17) synthase	0	1.07003	1.25494	1.23313	1.02731	1.52428	1.52922
BnaC09g08520D	beta- -mannosyl-glycoprotein 4-beta-n-acetylglucosaminyltransferase	0	0.819972	0.838741	0.507753	0.845798	0.926149	0.889658
BnaC09g09130D	dna binding protein	0	4.19965	4.994	5.24409	5.88794	3.28166	4.99386
BnaC09g11430D	af428370_1 at1g63720 f24d7_9	0	0.491119	0	1.21292	0.324558	0.268722	0.26491
BnaC09g12560D	disease resistance protein rml1b-like	0	1.62337	3.15083	2.35051	1.62003	2.01248	2.02719
BnaC09g16030D	cysteine histidine-rich c1 domain-containing protein	0	0.373677	0.189625	0.252722	0.684743	0.260807	1.11647
BnaC09g16290D	c-type lectin domain-containing protein 180-like	0	1.47311	1.75089	2.12879	1.45929	1.73062	1.55284
BnaC09g20070D	---NA---	0	2.4206	2.16744	2.29148	2.78078	2.29085	2.8549
BnaC09g27600D	ribulose- -bisphosphate carboxylase oxygenase large partial	0	2.41829	2.75995	6.53294	2.58634	2.86239	3.23603
BnaC09g29110D	cell wall-associated hydrolase	0	51.3576	53.0694	110.177	35.4397	53.0275	39.5377
BnaC09g29750D	o-acyltransferase wsd1-like	0	0.620248	0.472778	0.500867	0.437887	0.422708	0.505764
BnaC09g30120D	BnaUnng00840D	0	0.320366	0.268392	0.733292	0.649309	1.21807	0.855862
BnaC09g31410D	dead-box atp-dependent rna helicase 32	0	0.843494	1.1873	1.22809	1.11707	0.806773	1.4
BnaC09g32030D	mitochondrial import inner membrane translocase subunit tim22-3-like	0	5.71475	4.77628	4.54782	5.82246	4.44988	5.90697
BnaC09g33250D	malate cytoplasmic-like	0	1.68518	0.56993	0.939143	0.692939	1.07596	1.32646
BnaC09g33420D	zinc finger ccch domain-containing protein 64	0	2.28926	2.8773	2.94209	2.13185	2.78258	2.05257
BnaC09g33440D	BnaC09g33440D, partial	0	0.60338	0.415368	0.538314	0.515271	0.844336	0.65159
BnaC09g35160D	zinc finger protein zat12-like	0	102.169	73.3736	57.6853	90.4095	77.6033	107.197
BnaC09g36220D	srsf protein kinase 2-like	0	2.45519	3.43273	2.96915	2.58921	2.31675	2.32546
BnaC09g36840D	f-box wd-40 repeat-containing protein at5g21040-like	0	4.7335	3.80669	3.34068	3.53531	3.83547	3.834
BnaC09g37200D	PREDICTED: uncharacterized protein LOC106409229	0	0.69685	0.637154	0.412159	0.175842	0.846888	0.552984
BnaC09g38290D	abc transporter g family member 23	0	1.78199	1.41421	2.40298	0.984702	1.35334	2.33465
BnaC09g38920D	awpm-19-like protein	0	1.42035	1.08444	1.58395	1.54143	1.47832	1.26248
BnaC09g39130D	---NA---	0	0.704564	0	1.0055	0.219767	0.446474	0.627417
BnaC09g41920D	golgin subfamily a member 2	0	1.34707	0.915284	0.470946	0.563082	0.749649	0.274721
BnaC09g42810D	serine threonine-protein kinase blus1-like	0	5.93458	6.09737	5.77651	5.75495	5.54104	6.42744
BnaC09g44180D	zinc finger ccch domain-containing protein 56-like	0	2.05609	1.55236	1.33893	2.66259	1.95795	2.24845
BnaC09g46010D	BnaC09g46010D	0	0	0.455206	0	0.708581	0	1.49273
BnaC09g46270D	histone	0	3.44555	3.58357	2.20363	2.87369	3.17824	2.27232
BnaC09g46640D	ribosome biogenesis protein tsr3 homolog	0	0.991197	1.29453	0.551271	0.973595	0.731793	1.20746
BnaC09g46850D	actin	0	29.1962	32.5618	30.4704	29.4729	30.6344	30.8778
BnaC09g49480D	protein gucd1-like	0	2.42849	2.14959	3.11214	2.06828	2.14328	1.99281
BnaC09g51930D	probable receptor-like protein kinase at5g39030	0	1.26327	2.05515	1.58352	1.80574	1.19288	0.930953
BnaC09g53560D	cop9 signalosome complex subunit 6a	0	1.68661	1.22967	1.26964	1.43114	1.54084	1.59078
BnaC09g54730D	---NA---	0	0.548637	0.520386	1.38332	0.860685	0.542005	0.148908
BnaCnng00040D	0	0	0.782577	0.760025	0.94111	0.589092	1.21577	0.884461
BnaCnng00160D	BnaCnng00160D	0	0.759661	0.289522	0.66393	0.639576	0.294528	0.323975
BnaCnng08070D	BnaCnng08070D	0	0.876264	0.663064	0.474319	0.440534	0.539919	0.913531
BnaCnng08880D	callose synthase 2-like	0	0.829483	0.614603	0.762931	0.774926	0.423286	0.493552
BnaCnng11520D	BnaCnng11520D	0	0.24595	1.00351	0.274611	0	0.528792	0.556114
BnaCnng12640D	BnaCnng12640D	0	8.74462	12.9118	23.0395	6.12889	7.60948	8.21782
BnaCnng13060D	unknow protein	0	11.6288	15.4174	73.4658	11.4281	12.1126	17.9965
BnaCnng16490D	BnaCnng16490D	0	1.79392	1.71703	2.44473	1.16077	2.25673	1.43514
BnaCnng16770D	probable sugar phosphate phosphate translocator at3g17430	0	1.80127	2.22178	1.90967	1.44171	1.81906	1.9141
BnaCnng18250D	BnaCnng18250D	0	3.78079	5.77099	4.58656	4.0528	3.24019	4.76504
BnaCnng19470D	PREDICTED: uncharacterized protein LOC106402163	0	0.259217	0.311655	0.593328	0.242564	0.766995	1.12066
BnaCnng21020D	BnaCnng21020D	0	2.63105	3.20146	3.35413	2.94259	3.21404	2.74699
BnaCnng21030D	BnaCnng21030D	0	0.934037	1.80575	1.82496	0.778055	0.89864	1.42436
BnaCnng21160D	phosphoribosylglycinamide formyltransferase	0	2.32953	2.28034	2.26296	1.70446	1.84756	1.54908
BnaCnng23790D	BnaCnng23790D	0	0.607835	0.795479	1.40456	0.980291	0.995266	0.637748
BnaCnng24570D	carbonyl reductase	0	1.20088	1.55273	1.72212	2.05564	1.42904	1.40096
BnaCnng24850D	pra1 family protein a3	0	0.927195	0.967399	1.012	0.632988	1.26641	1.33063
BnaCnng27550D	BnaCnng27550D	0	0.523161	0.735277	0.6019	0	0	0.276771
BnaCnng31810D	BnaCnng31810D	0	0.528791	0	0.381646	0.583827	0.454149	0.796577
BnaCnng33110D	ankyrin repeat-containing protein at5g02620-like	0	2.99439	5.64427	4.46123	4.09228	1.93888	3.23108
BnaCnng33220D	pathogenesis-related protein pr-1-like	0	1.11549	0.697258	0.849173	0.416812	0.628947	1.01028
BnaCnng33820D	glyoxylate hydroxypyruvate reductase a hpr2	0	2.0357	2.09441	2.15898	1.84972	2.09487	1.98782
BnaCnng34410D	probable lrr receptor-like serine threonine-protein kinase at3g47570 isoform x1	0	0.815388	0.669174	0.846887	1.02124	0.858704	1.12498
BnaCnng36640D	f-box wd repeat-containing protein 4	0	1.41172	1.33472	2.34971	1.47388	3.27424	1.79435
BnaCnng40270D	nadh-ubiquinone oxidoreductase kda subunit-like	0	2.71454	2.87656	2.58014	3.02431	3.00832	4.57482
BnaCnng40720D	PREDICTED: uncharacterized protein LOC106436332	0	0.985497	0.761227	1.28564	0.848604	1.25174	1.03094
BnaCnng41140D	BnaCnng41140D	0	2.09495	1.52095	1.50934	1.99618	1.74995	2.38705
BnaCnng41440D	nucleic acid binding protein	0	3.50533	3.25943	3.11841	3.48588	3.68089	3.72339
BnaCnng42130D	tubulin beta chain	0	0.797474	1.14536	0.711478	0.831285	0.721314	0.389028
BnaCnng42720D	pathogenesis-related protein pr-1-like	0	2.43752	1.45246	2.75164	2.87603	1.23333	2.52428
BnaCnng43320D	BnaCnng43320D	0	0	0.37895	0	0	0.578785	0.977795
BnaCnng43350D	homeobox-leucine zipper protein hdg12-like	0	1.4135	2.38395	1.65165	1.96387	1.71232	2.952
BnaCnng43490D	BnaCnng43490D	0	0.443059	0.18559	0.247345	0.788173	0.642172	0.69817
BnaCnng46960D	cytochrome b-c1 complex subunit 8	0	5.76916	6.8306	6.43989	5.72702	7.5425	7.58191
BnaCnng47120D	hd domain-containing protein 2-like	0	3.21312	2.33072	2.66114	3.19895	2.60774	2.82055
BnaCnng49130D	protease do-like 14 isoform x2	0	0.25281	0.498732	0.377169	0.653521	0.595178	0.827232
BnaCnng50090D	mediator of rna polymerase ii transcription subunit 30-like	0	1.29973	0.696355	1.7096	1.43407	1.05113	1.28365
BnaCnng50190D	PREDICTED: uncharacterized protein LOC106321850	0	15.4196	20.052	18.8937	18.3622	15.331	12.7266
BnaCnng51310D	ac012187_10contains weak similarity to lip1 gene product gi	0	0.237083	0.960418	1.48902	1.55685	1.07159	0.527808
BnaCnng51430D	serine threonine-protein kinase at5g01020-like	0	3.84695	4.01607	3.56029	4.90713	3.41192	4.91682
BnaCnng51610D	myosin-17 isoform x1	0	4.74498	5.33028	5.93301	4.55975	5.82067	4.98301
BnaCnng52930D	---NA---	0	0.508054	0.257815	0.343602	0	0.354594	0.391172
BnaCnng53460D	ankyrin repeat-containing protein at5g02620-like	0	0.377784	0.926997	0.372679	0.553093	0.310063	0.302253
BnaCnng54090D	ferritin- chloroplastic-like	0	6.82634	5.80535	6.42368	6.61749	7.45281	6.36022
BnaCnng55730D	gamma carbonic anhydrase mitochondrial	0	3.17562	2.68352	3.35839	2.85358	3.1822	3.11276
BnaCnng59460D	exocyst complex component exo70a1-like	0	7.00963	5.89997	7.13561	6.71304	5.69254	6.32602
BnaCnng64640D	ests gb	0	0.712636	0.325794	0.406511	1.11035	0.56697	0.901189
BnaCnng67740D	e3 ubiquitin-protein ligase at1g63170-like	0	2.92811	4.4641	3.81209	2.85567	3.13617	3.64437
BnaCnng70260D	---NA---	0	0.518007	0	0.360792	0.28797	0.614094	0
BnaCnng73580D	probably inactive leucine-rich repeat receptor-like protein kinase imk2	0	0.751954	0.587522	1.83891	0.980789	0.992182	0.363601
BnaCnng78660D	probable lrr receptor-like serine threonine-protein kinase at1g29720 isoform x2	0	13.9142	51.751	41.4128	18.3309	21.8763	27.9396
BnaUnng00660D	BnaUnng00660D	0	0.273453	0.532396	1.1932	0.464337	0.469707	0.321181
BnaUnng03830D	BnaUnng03830D	0	2.22216	0.865945	1.81399	2.40064	2.14469	1.56891
BnaA01g00060D	at4g40080-like partial	1	4.90168	3.26454	2.28869	1.0162	0.876387	1.18425
BnaA01g00120D	trna rrna methyltransferase family protein	1	0.794189	1.55569	2.01278	2.28147	2.40131	2.81018
BnaA01g00140D	cinnamyl alcohol dehydrogenase 7-like	1	0.40042	2.69274	2.92233	2.4847	6.1394	3.81349
BnaA01g00170D	serine mitochondrial	1	28.3623	90.3495	146.609	232.119	262.314	183.31
BnaA01g00180D	BnaA01g00180D	1	1.03462	2.23586	2.71157	3.84078	3.0572	2.8507
BnaA01g00190D	heat shock 70 kda protein mitochondrial-like	1	18.1558	13.4805	7.25108	8.83669	7.72985	7.87342
BnaA01g00200D	protein rmd5 homolog a-like	1	25.0199	17.2486	16.393	12.5981	10.7219	13.9429
BnaA01g00280D	squalene epoxidase 3-like	1	2.90971	9.96591	15.5975	13.0976	24.819	15.4014
BnaA01g00320D	heptahelical transmembrane protein 4	1	12.4082	5.6923	5.22515	3.57473	4.58656	4.80972
BnaA01g00360D	btb poz and taz domain-containing protein 5-like	1	9.30991	9.27514	6.36819	5.53989	5.95456	2.99497
BnaA01g00410D	---NA---	1	40.1943	40.3912	2.09061	0.714937	1.18768	0.973455
BnaA01g00420D	ribonuclease iii family protein	1	2.05034	4.1659	7.55665	10.9697	6.89483	7.04306
BnaA01g00440D	suppressor of rps4-rld 1-like isoform x1	1	3.16446	2.96836	3.0176	2.86838	2.34289	2.96131
BnaA01g00450D	lysine-rich arabinogalactan protein 18-like	1	0.175059	0.236906	0.127888	1.1474	1.24494	0.903294
BnaA01g00520D	cytochrome p450 81f1-like	1	58.3852	8.89877	3.73176	0.0349003	0.134762	0.43436
BnaA01g00580D	indole-3-acetic acid-amido synthetase	1	12.3861	3.4451	0.0675341	0.0269516	0.0923913	0
BnaA01g00600D	cytochrome p450 81d11-like	1	10.6215	10.2526	9.84984	6.57675	6.17106	5.30802
BnaA01g00640D	BnaA01g00640D	1	6.13917	0.894978	0	0	0	0
BnaA01g00650D	mortality factor 4-like protein 1	1	1.33563	0.725972	1.78447	1.7209	1.09364	2.1248
BnaA01g00680D	probable lrr receptor-like serine threonine-protein kinase at4g37250	1	0	0.147452	0.556461	0.81615	0.689063	0.897902
BnaA01g00700D	probable beta- -xylosyltransferase irx14	1	2.25182	1.94837	2.45408	1.23544	1.24621	1.97061
BnaA01g00780D	red chlorophyll catabolite chloroplastic-like	1	32.3325	32.3753	23.1761	17.5261	20.2672	20.3129
BnaA01g00900D	methylesterase 9-like	1	41.8552	21.3572	9.20738	0.431367	2.06557	4.78359
BnaA01g00930D	thioredoxin-like protein chloroplastic	1	8.54108	18.8996	29.6479	32.0188	33.2207	31.0115
BnaA01g00960D	PREDICTED: uncharacterized protein LOC103864993	1	0.0906695	0	0	1.27255	0.672352	0.438218
BnaA01g01010D	calcium uniporter protein mitochondrial-like	1	6.53648	1.52042	0.994783	0.727868	0.229595	0.283695
BnaA01g01020D	geranylgeranyl pyrophosphate synthase	1	27.4239	33.8595	26.9944	48.9847	40.4491	32.8982
BnaA01g01030D	major facilitator protein	1	3.37416	3.39918	2.09255	1.76252	2.02286	1.67107
BnaA01g01040D	bes1 bzr1 homolog protein 2	1	22.8757	19.2188	14.7651	15.8521	11.6172	14.9391
BnaA01g01070D	probable xaa-pro aminopeptidase p	1	5.92574	5.74142	2.56952	0.392544	1.29348	1.27768
BnaA01g01080D	probable nad h dehydrogenase fqr1-like 2	1	8.2163	6.06161	3.46339	4.27808	2.64868	3.26254
BnaA01g01100D	g-box-binding factor 1-like	1	1.95806	2.89443	4.07559	4.53761	3.23612	3.59262
BnaA01g01140D	probable polyol transporter 6	1	1.79383	2.25805	0.499796	0.457955	0.114355	0
BnaA01g01180D	acidic leucine-rich nuclear phosphoprotein 32-related isoform x1	1	6.54981	5.39884	5.83402	4.25869	4.30771	4.91348
BnaA01g01190D	random slug protein 5-like	1	2.01881	0.443962	0.0451464	0	0	0
BnaA01g01200D	random slug protein 5-like	1	6.02447	0.946515	0	0	0	0
BnaA01g01310D	cdk5rap1-like protein	1	7.72775	11.7864	13.9945	23.3939	18.7849	16.1179
BnaA01g01330D	beta-galactosidase 3	1	1.01906	1.4161	1.29452	2.14547	1.86344	1.76506
BnaA01g01370D	gata transcription factor 7	1	0.0806081	0.90255	1.65791	0.686562	2.65736	0.989717
BnaA01g01410D	transmembrane and coiled-coil domain-containing protein 4-like	1	5.08408	4.43714	4.28206	2.29836	2.52546	3.60772
BnaA01g01490D	auxin-induced protein 15a-like	1	3.38345	2.19806	0.701037	0.108384	0.244366	0.515744
BnaA01g01560D	cold shock domain-containing protein 3-like	1	13.1384	13.9554	10.3391	9.98699	7.53717	10.1707
BnaA01g01630D	protein mid1-complementing activity 1	1	0.209395	0.223743	0.777148	1.43209	0.956061	1.05592
BnaA01g01650D	la-related protein 1c-like	1	5.37248	4.8846	2.17215	2.15253	2.07555	2.50079
BnaA01g01890D	PREDICTED: uncharacterized protein LOC103874892	1	7.51703	1.09359	0	0	0	0.433923
BnaA01g01920D	transcription factor iiib 90 kda subunit	1	2.67407	2.28596	2.01891	1.47607	1.71716	2.39486
BnaA01g01980D	ankyrin repeat domain-containing protein 2	1	17.1766	27.4512	40.9605	41.4969	40.8795	39.3516
BnaA01g01990D	chloride channel protein clc-e	1	2.70574	8.00572	11.8275	11.2497	14.5244	12.4265
BnaA01g02040D	brefeldin a-inhibited guanine nucleotide-exchange protein 4	1	2.85113	2.52818	0.110749	0.156895	0.0287917	0.0966142
BnaA01g02100D	monosaccharide-sensing protein 2	1	6.81807	7.04429	7.86771	4.65905	5.36318	8.03223
BnaA01g02150D	protein nlp2-like	1	0.503454	2.39155	2.0701	2.49897	2.42241	2.09691
BnaA01g02160D	isocitrate dehydrogenase	1	26.8331	13.4685	9.54059	6.09299	7.00757	9.2375
BnaA01g02190D	probable serine threonine-protein kinase at4g35230	1	17.8796	11.0621	10.6399	7.6964	6.42411	8.42705
BnaA01g02210D	pto-interacting protein 1-like	1	0.0607133	0.267334	0.220246	0.501707	0.947368	0.672096
BnaA01g02270D	protein nuclear fusion defective 4-like	1	21.6615	11.3171	2.92535	1.60816	1.29805	3.13997
BnaA01g02300D	xanthine dehydrogenase 1	1	26.9344	9.62698	8.87386	2.34279	3.66232	6.19559
BnaA01g02330D	sulfoquinovosyl transferase sqd2-like	1	3.47472	5.11345	5.67121	5.78369	5.70664	5.52224
BnaA01g02370D	pentatricopeptide repeat-containing protein chloroplastic isoform x1	1	3.63664	6.67097	5.6682	15.5241	12.4668	7.34246
BnaA01g02440D	amidophosphoribosyltransferase chloroplastic	1	1.42149	3.3374	4.24126	8.0641	7.12748	5.28313
BnaA01g02460D	arginine decarboxylase 2-like	1	7.28526	3.57433	18.3418	23.5419	10.0026	21.6114
BnaA01g02500D	src substrate cortactin-like	1	5.04469	2.86485	3.53271	2.63808	1.99541	2.59188
BnaA01g02530D	fk506-binding protein 3-like	1	90.6749	44.1705	44.9832	29.0377	43.6607	43.5512
BnaA01g02540D	at4g34620 t4l20_200	1	3.67167	6.46988	9.78902	18.7817	14.6029	11.7072
BnaA01g02570D	ocs element-binding factor 1-like	1	22.9206	17.7788	21.4034	6.73952	11.204	14.9363
BnaA01g02590D	bifunctional dihydrofolate reductase-thymidylate synthase 2 isoform x2	1	0.855153	1.17579	1.19924	2.82494	1.70092	1.73492
BnaA01g02670D	coatomer subunit gamma	1	17.5103	9.39826	6.04555	4.53432	5.52525	5.75849
BnaA01g02720D	ethylene-responsive transcription factor erf109-like	1	4.36924	3.99142	7.37051	20.4197	24.7955	18.3422
BnaA01g02780D	4-hydroxy-3-methylbut-2-enyl diphosphate chloroplastic	1	18.509	16.4038	6.08761	4.89216	7.53511	6.45289
BnaA01g02800D	alpha beta-hydrolases superfamily protein	1	5.22249	3.3861	3.20724	1.74627	2.05174	2.68936
BnaA01g02810D	upstream activation factor subunit uaf30-like	1	1.85988	2.82681	3.59826	11.4653	4.20171	4.79596
BnaA01g02820D	transducin family protein	1	3.30748	2.2109	2.67751	1.33369	1.25572	2.20112
BnaA01g02840D	tip41-like protein	1	3.9504	2.5445	2.06326	1.4369	1.6111	1.57384
BnaA01g02860D	alpha-l-fucosidase 2	1	7.51589	5.6905	17.7665	39.807	22.9613	20.1927
BnaA01g02880D	aldehyde dehydrogenase family 3 member chloroplastic isoform x1	1	6.5444	10.3038	23.549	17.675	18.9932	30.6869
BnaA01g02890D	cinnamyl alcohol dehydrogenase 5	1	2.66002	0.561643	0.18939	0	0	0
BnaA01g02910D	receptor protein kinase-like protein at4g34220	1	0.106722	1.16886	1.41293	2.17528	3.42825	1.23483
BnaA01g02940D	stress enhanced protein 1	1	18.1385	33.8865	58.9638	61.8397	79.0304	68.2755
BnaA01g02950D	v-type proton atpase subunit h-like	1	11.1779	6.80174	4.99941	3.38884	3.53854	4.164
BnaA01g03020D	udp-glycosyltransferase 73b3-like	1	42.9365	7.77208	1.45162	0.0400123	0.246434	0.507454
BnaA01g03060D	probable e3 ubiquitin ligase sud1 isoform x1	1	30.9027	21.6262	23.5461	17.6749	14.5811	20.0944
BnaA01g03210D	at4g33780-like protein	1	0.313183	0.318787	0.949117	1.94913	0.560796	1.28901
BnaA01g03240D	myb-like protein x	1	1.11202	2.01604	2.4718	4.62549	4.64946	3.56742
BnaA01g03310D	putative protein	1	1.16163	0.710607	2.13999	1.63739	2.86598	1.67365
BnaA01g03320D	dynamin-related protein 3a-like isoform x2	1	3.0291	1.97574	1.83903	1.19556	1.06776	1.11801
BnaA01g03370D	metallo-beta-lactamase family protein	1	4.29524	4.2765	4.20268	1.04503	1.55086	2.46433
BnaA01g03410D	probable protein phosphatase 2c 62 isoform x2	1	0.4887	1.11113	1.28312	1.49317	2.26008	1.61295
BnaA01g03460D	histone deacetylase 14	1	0.198664	0.989776	1.63975	3.38332	3.90844	2.1276
BnaA01g03470D	BnaA01g03470D	1	34.0704	0.728804	2.87864	0	1.01025	2.26589
BnaA01g03500D	probable polygalacturonase	1	1.798	0.659683	0.268586	0.216764	0.196374	0.113906
BnaA01g03510D	brassinosteroid insensitive 1-associated receptor kinase 1-like	1	12.2105	8.36595	6.01166	4.81199	3.75451	5.90617
BnaA01g03610D	1-phosphatidylinositol-3-phosphate 5-kinase fab1a isoform x1	1	4.81957	3.70528	4.55667	2.99293	3.4024	3.80099
BnaA01g03790D	aminopeptidase m1-like	1	27.3171	18.3677	12.2695	6.53265	9.30896	10.6524
BnaA01g03810D	peptidyl-prolyl cis-trans isomerase cyp57	1	3.12735	2.88544	3.04451	2.36376	1.88704	2.21172
BnaA01g03820D	calmodulin-binding protein	1	4.007	4.52742	0.0978118	0.205925	0.47424	0.254848
BnaA01g03840D	udp-sulfoquinovose chloroplastic-like	1	0.698289	1.40987	2.24566	5.26795	5.72194	2.69837
BnaA01g03860D	glycine dehydrogenase mitochondrial	1	76.8724	209.234	206.195	293.136	474.529	228.607
BnaA01g04280D	---NA---	1	0.153065	0.109329	0.8224	2.28052	0.527198	1.39132
BnaA01g04360D	protein transport protein sec24-like at4g32640	1	8.44078	5.52056	4.09177	2.64677	2.92213	3.30326
BnaA01g04380D	enhancer of polycomb-like transcription factor protein	1	5.68908	3.56975	3.95419	2.1805	3.36028	4.01791
BnaA01g04450D	photosynthetic ndh subunit of subcomplex b chloroplastic-like	1	2.83263	5.35888	9.50843	12.3286	12.2519	11.7668
BnaA01g04510D	v-type proton atpase subunit c 2	1	9.73612	7.66778	7.96223	4.72199	7.59967	6.79691
BnaA01g04540D	cytochrome b-c1 complex subunit 7-1	1	4.34366	2.65051	2.72662	1.50212	1.41462	2.24753
BnaA01g04600D	cellulose synthase a catalytic subunit 1	1	7.5215	9.10221	12.9014	13.6441	10.0072	12.605
BnaA01g04620D	probable sugar phosphate phosphate translocator at2g25520	1	45.0269	42.5024	35.5758	22.2275	23.9261	31.734
BnaA01g04700D	probable clathrin assembly protein at4g32285	1	43.0561	32.9841	25.0289	15.7234	14.3085	21.9862
BnaA01g04730D	e3 ubiquitin-protein ligase keg-like	1	28.7694	11.514	13.1112	6.49297	7.58437	11.5299
BnaA01g04740D	atp synthase subunit b chloroplastic-like	1	119.016	286.399	367.115	459.677	550.427	421.221
BnaA01g04760D	pantothenate kinase 2	1	4.34014	3.62744	3.42527	2.6376	2.41162	2.67461
BnaA01g04790D	er membrane protein complex subunit 7 homolog	1	3.00084	2.09988	1.83508	1.6224	1.28867	2.35779
BnaA01g04870D	homeobox protein knotted-1-like 5	1	12.8138	11.7341	12.8688	9.24837	10.655	11.6405
BnaA01g04910D	aspartate aminotransferase	1	12.8368	9.84587	7.03673	6.79465	7.47617	7.44277
BnaA01g05010D	pentatricopeptide repeat-containing protein chloroplastic-like	1	0.276254	0.271249	0.498607	1.13763	0.883822	0.387527
BnaA01g05080D	monogalactosyldiacylglycerol synthase chloroplastic-like isoform x1	1	4.48019	4.43018	5.77101	7.29834	6.58942	6.676
BnaA01g05090D	probable protein phosphatase 2c 59	1	6.5963	3.62965	3.01277	1.61132	1.14587	2.43422
BnaA01g05100D	adp-ribosylation factor 3	1	3.35989	1.98475	1.75831	0.918652	1.47362	1.13595
BnaA01g05120D	caffeic acid 3-o-methyltransferase-like	1	0.390093	1.35422	4.71707	24.3102	20.4217	10.5538
BnaA01g05170D	proline-rich protein 4-like	1	0.155326	0.353769	1.2933	1.33558	1.95068	1.36057
BnaA01g05280D	enhanced disease susceptibility 5	1	32.9931	22.4972	0.884574	0.567801	1.08992	0.307914
BnaA01g05320D	cysteine proteinase rd19a	1	50.2974	21.4297	40.7813	10.8591	9.25227	23.3472
BnaA01g05480D	udp-galactose transporter 2-like	1	2.1777	2.52517	1.11618	1.32735	0.750044	1.08806
BnaA01g05530D	developmentally-regulated g-protein 3	1	8.70048	9.96937	8.30065	5.60964	6.87685	8.02731
BnaA01g05540D	shikimate kinase 2	1	0.89784	1.03231	1.12017	3.72923	3.30346	1.65599
BnaA01g05610D	coatomer subunit alpha-2-like	1	19.9665	13.542	11.1518	8.24612	6.62247	10.3185
BnaA01g05660D	gamma-glutamyltranspeptidase 1-like	1	31.8308	18.4788	1.90432	2.80639	1.6374	1.84615
BnaA01g05670D	alanine--glyoxylate aminotransferase 2 homolog mitochondrial-like	1	24.6197	20.2314	22.5021	16.1094	14.686	16.5157
BnaA01g05720D	photosynthetic ndh subunit of lumenal location chloroplastic	1	1.88392	5.12584	5.21903	16.1454	20.0953	7.97051
BnaA01g05830D	at4g31410 f8f16_230	1	5.85965	4.57211	4.03708	3.06881	2.77271	2.58747
BnaA01g05920D	myosin heavy chain-related protein	1	16.8578	9.79104	5.87839	4.13974	4.37012	5.40212
BnaA01g05950D	proteasome subunit beta type-6	1	4.00481	1.97866	2.44558	1.76477	2.08272	1.66967
BnaA01g06010D	aspartate--trna ligase cytoplasmic-like	1	11.7923	10.1775	8.4768	7.07803	6.42112	8.38475
BnaA01g06020D	serine threonine-protein kinase ht1-like	1	22.0003	18.9835	16.1784	12.3072	10.1221	13.5717
BnaA01g06040D	keratin-associated protein 10-6 isoform 1	1	7.01821	10.3732	8.98057	6.36437	5.76741	7.70919
BnaA01g06100D	chloroplast envelope membrane protein	1	1.77239	2.41144	4.26917	4.9883	3.26785	3.35227
BnaA01g06120D	calmodulin-binding protein 60 f-like isoform x1	1	1.86384	0.244938	0.366754	0.0467336	0.123615	0.585706
BnaA01g06170D	transcription factor bhlh69-like	1	2.17894	1.23536	0.892864	0.24529	0.168141	0.228701
BnaA01g06180D	cbl-interacting serine threonine-protein kinase 6	1	94.2817	96.2404	55.858	30.2319	66.7859	51.5495
BnaA01g06190D	omega-6 fatty acid chloroplastic-like	1	1.58049	4.09728	4.85754	11.0629	11.1737	6.97056
BnaA01g06210D	50s ribosomal protein mitochondrial-like	1	1.46626	1.30299	1.57158	0.715235	0.675581	0.953872
BnaA01g06250D	ubiquitin carboxyl-terminal hydrolase 24-like	1	3.24851	2.49025	2.05473	1.14017	1.11201	1.67201
BnaA01g06310D	pentatricopeptide repeat-containing protein	1	0.687536	1.61837	2.78356	3.77949	3.95547	2.99994
BnaA01g06340D	autophagy-related protein 11-like	1	18.7729	9.39496	8.73063	4.612	8.81358	6.30163
BnaA01g06380D	eukaryotic translation initiation factor isoform 4g-2-like	1	0.296188	1.04902	1.08664	1.71752	1.14543	1.25167
BnaA01g06440D	BnaA01g06440D	1	36.7404	30.7119	24.9109	20.2186	15.1766	23.837
BnaA01g06460D	eukaryotic translation initiation factor isoform 4g-2-like	1	1.64941	2.18584	1.41906	3.39236	2.36088	2.02131
BnaA01g06520D	PREDICTED: uncharacterized protein LOC103852566	1	7.21144	6.63934	7.12895	10.7944	9.11241	11.1224
BnaA01g06530D	signal recognition particle receptor subunit alpha-like	1	35.3484	26.9704	19.9418	13.6409	10.7349	19.613
BnaA01g06610D	udp-glucuronate 4-epimerase 1	1	7.89416	11.1402	11.939	14.2719	16.185	15.9077
BnaA01g06620D	tet9_arath ame: full=tetraspanin-9	1	4.90979	0.0561941	0	0.0400567	0	0
BnaA01g06670D	probable cyclic nucleotide-gated ion channel 17	1	4.90865	3.46523	4.33704	1.86368	1.78778	3.22143
BnaA01g06710D	pathogenesis-related protein pr-1-like	1	0	0.14575	0	1.11055	1.57787	0.604108
BnaA01g06730D	probable xyloglucan endotransglucosylase hydrolase protein 18	1	0.66064	0.124067	1.9226	8.70388	2.24806	3.8828
BnaA01g06740D	probable xyloglucan endotransglucosylase hydrolase protein 18	1	0.998717	0.851063	0.901402	4.4248	2.27641	1.4797
BnaA01g06820D	atpase plasma membrane-type-like isoform x2	1	350.1	250.311	97.1146	96.0097	68.7596	87.503
BnaA01g06910D	auxin response factor 16	1	3.95518	2.80875	2.19947	0.966344	0.86902	1.55481
BnaA01g06940D	subtilisin-like protease	1	0.109776	0.609411	1.08497	2.06754	1.95726	1.60623
BnaA01g06990D	PREDICTED: uncharacterized protein LOC106390001	1	9.86507	6.15721	5.4614	3.32877	4.42771	4.94397
BnaA01g07000D	tbc domain-containing protein	1	22.4366	17.0333	11.4846	9.43868	14.1824	10.7455
BnaA01g07130D	transmembrane protein 230-like	1	6.21446	2.59631	0.747126	0.391036	0.298744	0.716933
BnaA01g07140D	threonine synthase chloroplastic	1	4.22316	6.14626	8.79587	8.18818	8.68891	8.61241
BnaA01g07170D	mitogen-activated protein kinase kinase 2	1	15.7156	9.57438	4.07127	3.96978	3.59818	4.26764
BnaA01g07220D	probable polyamine oxidase 5	1	0.152222	0.651135	0.835052	1.79832	2.03886	1.096
BnaA01g07270D	ectonucleotide pyrophosphatase phosphodiesterase family member 3-like	1	30.1909	33.5391	11.0778	5.42867	12.8655	11.2807
BnaA01g07280D	thioredoxin-like 2- chloroplastic	1	8.34366	5.43473	6.50881	5.05522	5.62882	7.3245
BnaA01g07290D	protein embryo defective 2752	1	6.26135	3.49072	4.45958	2.6226	2.9689	4.21468
BnaA01g07310D	upf0725 protein at4g29550-like	1	1.25955	0.199902	0	0	0	0
BnaA01g07330D	BnaA01g07330D	1	1.65291	1.28917	0.256258	0.329441	0.216359	0.249429
BnaA01g07350D	xaa-pro dipeptidase	1	13.2557	8.77393	10.8418	4.87896	5.58775	8.46157
BnaA01g07420D	regulator of vps4 activity protein	1	5.91068	2.07721	1.77729	1.80495	1.28748	1.64731
BnaA01g07460D	oxidoreductase transition metal ion binding protein	1	0.326061	0.363069	0.426936	1.67136	0.6982	0.875875
BnaA01g07540D	derlin-1	1	10.6558	2.23861	1.27881	1.08437	1.48465	1.28323
BnaA01g07550D	PREDICTED: uncharacterized protein LOC106396728	1	0.211658	0.417732	0.684159	1.90664	0.564489	0.963557
BnaA01g07640D	vacuolar protein sorting-associated protein 32 homolog 2-like	1	9.45816	6.13575	4.98719	3.42969	5.27605	3.99805
BnaA01g07660D	vacuolar protein sorting-associated protein 32 homolog 2-like	1	2.63191	2.10547	1.82692	1.30209	1.79289	1.72314
BnaA01g07830D	elongation factor ts family protein	1	10.9896	19.9608	22.0222	51.8424	39.6703	28.4179
BnaA01g07860D	26s proteasome regulatory subunit 4 homolog a	1	35.2501	15.5148	12.3603	6.36545	6.66543	9.52472
BnaA01g07900D	glycine-rich cell wall structural protein 1-like	1	0.594266	0.585857	0.758113	2.11236	1.38518	1.0237
BnaA01g07910D	peroxisomal fatty acid beta-oxidation multifunctional protein aim1-like	1	10.2164	5.32724	6.012	1.78063	1.50934	3.89597
BnaA01g07930D	rna-binding-related protein	1	1.37349	1.14065	1.09098	0.621597	0.833103	0.85399
BnaA01g07940D	cyclin-dependent kinase f-1	1	5.84542	4.06592	5.52151	2.66316	1.79717	4.46368
BnaA01g07970D	bark storage protein a	1	16.3877	16.7424	0.207328	0.0249394	0.0240749	0.174688
BnaA01g08010D	e3 ubiquitin-protein ligase atl42-like	1	2.24539	0.85188	0.35522	0.603045	0.0574024	0.304099
BnaA01g08120D	gdsl esterase lipase at4g28780	1	0	0.0790811	0.364468	2.12494	2.01072	0.619199
BnaA01g08130D	tetraspanin family protein	1	11.341	10.4928	11.0984	6.24424	8.38472	9.76082
BnaA01g08140D	BnaA01g08140D	1	1.3633	2.17724	3.78997	3.51564	3.17863	3.30972
BnaA01g08150D	photosystem i reaction center subunit iv chloroplastic-like	1	6.11732	16.4368	32.0819	46.7599	49.3696	40.9235
BnaA01g08260D	photosystem ii reaction center psb28 chloroplastic	1	0.613177	3.4386	3.26947	13.3296	15.5901	7.37314
BnaA01g08310D	tetratricopeptide repeat protein 7a	1	7.42565	6.67534	5.31483	4.06117	3.80794	4.84213
BnaA01g08330D	casein kinase i-like	1	3.66826	3.0439	2.23926	2.04102	1.58375	2.27654
BnaA01g08350D	cruciferin cru1-like	1	0	0	0	1.32487	0.661501	2.15672
BnaA01g08380D	receptor-like protein kinase 5	1	46.3781	79.8295	11.8917	12.2159	10.5994	10.5023
BnaA01g08390D	receptor-like protein kinase 5	1	11.4316	25.501	3.29899	3.58201	3.93651	2.39391
BnaA01g08400D	receptor-like protein kinase 5	1	5.90753	9.77213	2.01498	1.75579	1.35117	0.342847
BnaA01g08410D	receptor-like protein kinase 5	1	37.0558	72.0878	13.9414	11.327	13.5171	8.2451
BnaA01g08420D	PREDICTED: uncharacterized protein LOC106400544	1	1.0308	0.477511	1.08481	0.170431	0.346245	0.321663
BnaA01g08440D	26s proteasome non-atpase regulatory subunit 2 homolog a-like	1	7.48486	3.45328	3.19333	1.87213	1.68526	2.46707
BnaA01g08480D	gata transcription factor 26	1	4.35869	4.43086	2.1505	1.80824	2.26424	2.13194
BnaA01g08540D	coenzyme q-binding protein coq10 mitochondrial-like	1	6.28451	3.03043	3.82466	2.3107	2.85706	3.41736
BnaA01g08550D	PREDICTED: uncharacterized protein LOC103855611	1	2.83774	2.12591	0.844631	0.0884011	0.320592	0.796924
BnaA01g08620D	rna recognition motif-containing protein	1	13.1708	7.89481	3.3645	1.85419	2.37021	2.61516
BnaA01g08630D	syntaxin-23	1	1.38533	2.97274	3.25845	3.33996	3.75345	3.66772
BnaA01g08700D	acetylornithine deacetylase	1	2.67185	2.37956	1.90226	1.07578	1.27304	1.41824
BnaA01g08710D	BnaA01g08710D	1	18.947	16.9067	10.4843	3.01712	4.74545	8.17377
BnaA01g08750D	transcription factor myc4-like	1	0.897713	5.12308	7.65461	6.11285	12.1962	8.60435
BnaA01g08770D	platz transcription factor family protein	1	9.64993	4.75583	2.30241	1.62222	1.6059	1.82638
BnaA01g08860D	type i inositol polyphosphate 5-phosphatase 2-like	1	7.94155	5.18175	2.03372	0.549114	0.349456	1.79206
BnaA01g08870D	type i inositol- -trisphosphate 5-phosphatase 2	1	3.77396	1.82092	0.705723	0.22922	0.202706	0.523951
BnaA01g08900D	probable methyltransferase pmt14	1	0.918214	2.25423	2.92693	4.39788	4.48245	3.62965
BnaA01g08910D	eukaryotic translation initiation factor 4e-1-like	1	11.0332	6.68585	7.43525	4.61884	3.95679	5.62288
BnaA01g09060D	potassium channel kat2-like	1	4.22576	1.33416	0.705319	0.340204	0.345507	0.429683
BnaA01g09110D	protease do-like chloroplastic	1	1.62205	2.10275	2.77178	5.72385	5.99086	3.68037
BnaA01g09120D	small nuclear ribonucleoprotein-associated protein b-like	1	13.9226	9.30353	10.0941	5.2278	6.23152	8.58423
BnaA01g09140D	f-box protein at5g46170-like	1	12.8795	21.6144	24.5234	23.6001	31.327	27.242
BnaA01g09270D	magnesium-chelatase subunit chloroplastic	1	12.57	39.0632	46.5927	100.28	115.602	71.1829
BnaA01g09370D	protein chloroplastic-like	1	0.246325	1.03807	2.70364	4.07786	4.19588	3.49567
BnaA01g09420D	scar-like domain-containing protein wave 5	1	1.33715	2.26323	2.83222	2.47831	2.57988	2.27057
BnaA01g09530D	shaggy-related protein kinase eta	1	16.3849	12.5737	9.68485	10.8089	7.73049	8.88381
BnaA01g09550D	rho termination factor	1	0.597115	2.94099	5.37648	8.73768	9.72429	7.67937
BnaA01g09570D	leucine-rich repeat family protein	1	0.257721	0.211927	0.678038	1.21919	1.94805	0.802929
BnaA01g09620D	---NA---	1	12.5306	6.34981	3.65585	2.6746	2.37382	3.12541
BnaA01g09640D	nad -binding rossmann-fold superfamily protein	1	8.65827	21.3424	30.307	26.8559	33.5859	31.6509
BnaA01g09650D	protein stichel-like 3	1	0.571379	0.691449	1.84468	2.1761	1.44621	1.41564
BnaA01g09700D	bes1 bzr1 homolog protein 3	1	2.16558	1.43075	0.495362	0.456506	0.445977	0.233172
BnaA01g09710D	periodic tryptophan protein 1 homolog	1	2.99135	2.8198	2.61514	1.55912	1.16343	2.19028
BnaA01g09730D	cyclic phosphodiesterase isoform x1	1	5.39595	5.33543	3.62565	2.07568	2.8947	3.05418
BnaA01g09780D	protein 40-3	1	12.726	0.657847	0.381002	0	0.17758	0.958045
BnaA01g09790D	probable xyloglucan endotransglucosylase hydrolase protein 29	1	8.58419	1.23087	0.0959372	0.0321345	0	0
BnaA01g09810D	4-coumarate-- ligase-like 6 isoform x2	1	4.40699	4.117	2.96254	2.83387	1.95167	2.41156
BnaA01g09840D	disease resistance protein at4g19050	1	1.47894	2.21895	3.67162	4.09406	4.17261	4.48757
BnaA01g09920D	wat1-related protein at4g19185-like isoform x2	1	4.51012	2.08141	1.4179	0.951611	0.616724	1.00711
BnaA01g09930D	uncharacterized zinc finger cchc domain-containing protein at4g19190	1	6.27284	4.91814	5.05131	4.41485	3.10307	4.952
BnaA01g09970D	abc transporter e family member 2	1	12.3861	12.4814	10.7589	8.33198	7.53791	10.3205
BnaA01g09990D	pectin acetylesterase 7-like	1	2.40593	1.76517	4.85077	5.42185	2.97605	4.35623
BnaA01g10020D	protein nuclear fusion defective 4-like	1	1.69101	5.23044	7.21319	6.20057	9.76011	6.37345
BnaA01g10030D	---NA---	1	4.97705	2.23146	0.233789	0.337839	0.118214	0.251864
BnaA01g10050D	vacuolar protein sorting-associated protein chloroplastic	1	3.00133	2.31931	2.01405	1.72473	1.40386	2.05903
BnaA01g10110D	heat stress transcription factor a-4a-like	1	18.4635	11.5033	14.4466	7.85824	8.74065	11.6613
BnaA01g10160D	---NA---	1	3.04515	1.58401	3.79946	4.38284	3.79685	5.64277
BnaA01g10230D	ring u-box domain-containing protein	1	10.3135	9.07955	4.12514	4.92556	2.97284	3.57881
BnaA01g10270D	lecithin-cholesterol acyltransferase-like 4	1	15.1944	7.81384	12.3445	6.54101	6.06823	7.24683
BnaA01g10320D	PREDICTED: uncharacterized protein At4g15970	1	4.35371	0.850755	0.0236108	0	0	0
BnaA01g10340D	uncharacterized n-acetyltransferase ycf52	1	0.705025	1.89678	3.51637	3.71292	3.70302	3.86627
BnaA01g10350D	vq motif-containing protein	1	1.74404	0.32422	0	0	0	0.0895829
BnaA01g10420D	vacuolar-sorting receptor 7	1	56.3848	45.2191	3.51206	2.40775	4.2281	2.53259
BnaA01g10460D	BnaA01g10460D	1	0.347766	0.146632	0.615855	1.5063	1.51215	1.17959
BnaA01g10480D	cytochrome p450 71a28	1	0.578137	0.42805	1.01443	2.31272	1.20227	0.923238
BnaA01g10510D	membrane-bound transcription factor site-2 protease homolog isoform x1	1	2.57693	2.02181	2.63745	1.52774	1.83686	1.90155
BnaA01g10550D	elongation factor chloroplastic-like	1	23.5717	60.8708	57.8352	143.495	139.063	80.0948
BnaA01g10580D	protein lsd1-like isoform x1	1	18.4588	10.445	9.31473	8.04991	5.90569	9.0177
BnaA01g10600D	gamma-soluble nsf attachment protein	1	9.92756	7.04917	6.67871	2.7956	4.0883	5.02335
BnaA01g10630D	small nuclear ribonucleoprotein associated protein b	1	3.93823	3.71538	3.91001	5.5542	3.77656	4.85967
BnaA01g10650D	probable udp-arabinose 4-epimerase 3	1	11.4809	7.28638	1.06365	1.17721	1.33892	1.04821
BnaA01g10690D	calcium-binding protein cml42-like	1	2.07053	0.70722	0.396987	0.210084	0.0835866	0.223217
BnaA01g10740D	cannabidiolic acid synthase-like 1	1	0.329421	3.08685	6.65369	7.59248	20.3758	9.10889
BnaA01g10780D	fatty acid 2-hydroxylase 2	1	1.71034	3.03107	5.90962	9.30161	6.4668	6.03459
BnaA01g10790D	ethylene-responsive regulated nuclear protein	1	0.832685	1.09019	3.85358	2.27932	2.55342	3.13166
BnaA01g10800D	tubulin beta-9 chain	1	4.17931	2.61982	2.07261	2.30274	1.64154	1.93164
BnaA01g10940D	at1g30260 f12p21_9	1	12.7223	2.68931	21.6028	8.78828	11.8466	16.639
BnaA01g10960D	probable beta- -galactosyltransferase 20	1	2.05963	1.69603	3.32211	2.64626	2.31836	2.60644
BnaA01g11040D	zinc- peroxisomal	1	5.35375	5.69425	4.99782	2.17023	3.14877	3.46151
BnaA01g11060D	dolichyl-diphosphooligosaccharide--protein glycosyltransferase subunit 2-like	1	13.5344	12.5341	3.39883	3.61099	3.94125	3.59308
BnaA01g11090D	dnaj protein erdj2b	1	12.5347	5.14736	2.67661	3.50693	3.63596	3.26964
BnaA01g11100D	pentatricopeptide repeat-containing protein at4g21190-like	1	0.208141	1.04876	2.79472	3.65064	3.00556	2.95843
BnaA01g11130D	phosphate dikinase regulatory protein chloroplastic	1	3.91285	8.42234	7.38233	9.29514	9.55576	7.65944
BnaA01g11190D	oxygen-evolving enhancer protein 3- chloroplastic-like	1	22.1263	58.6943	93.3435	208.92	219.123	135.128
BnaA01g11220D	ark3p	1	4.7718	1.9239	0.122467	0.0275999	0.132042	0.0640393
BnaA01g11290D	at4g21445p-like protein	1	0.21935	0.142044	0.230661	2.3688	1.89822	0.634613
BnaA01g11320D	bifunctional riboflavin kinase fmn phosphatase	1	4.99701	4.39606	4.15843	3.69286	4.47966	3.63197
BnaA01g11430D	nadph quinone oxidoreductase	1	5.72436	5.36233	5.37898	2.57816	2.83314	4.01902
BnaA01g11510D	protein nrt1 ptr family -like	1	24.7808	0.679495	0.11841	0.0291644	0	0.0238045
BnaA01g11530D	dna-directed rna polymerase ii subunit 2	1	8.61784	8.31235	8.01637	6.63927	6.09799	7.46466
BnaA01g11550D	PREDICTED: uncharacterized protein LOC106374052	1	4.59067	4.29695	5.36578	8.31648	5.88128	6.73632
BnaA01g11600D	rna pseudouridine synthase chloroplastic	1	0.163379	0.561303	1.24577	2.33237	1.58667	1.32297
BnaA01g11630D	gpn-loop gtpase 1 homolog	1	15.8371	17.4955	6.24044	5.82737	5.44907	5.2884
BnaA01g11660D	peptide methionine sulfoxide reductase b5-like	1	3.87482	5.18846	8.71747	12.6483	9.63328	10.0173
BnaA01g11670D	kda class v heat shock	1	0.725003	0.679659	4.92071	11.9647	1.82317	4.40191
BnaA01g11790D	calcium-dependent protein kinase 15	1	6.48264	8.25423	5.91645	4.35778	5.49078	7.06294
BnaA01g11880D	probable wrky transcription factor 31	1	16.4888	2.52656	1.62604	0.131425	0.0397914	0.389821
BnaA01g11950D	plant ubx domain-containing protein 3	1	8.95852	7.69145	6.56553	3.39573	4.59992	6.65009
BnaA01g11990D	cysteine-rich receptor-like protein kinase 20	1	2.53944	0.804554	0	0	0	0
BnaA01g12080D	ubiquinol oxidase chloroplastic chromoplastic-like	1	13.4798	9.19278	6.80636	2.18985	2.29948	5.59181
BnaA01g12160D	u4 tri-snrnp-associated protein 2-like	1	3.43891	2.64817	1.74528	1.27868	0.99442	1.79003
BnaA01g12270D	methyltransferase ddb_g0268948	1	21.7891	10.5369	5.02976	3.91009	2.009	3.07364
BnaA01g12280D	oxysterol-binding protein 2a isoform x1	1	0.626448	0.626009	1.44636	1.06123	0.946111	1.38704
BnaA01g12320D	probable trehalose-phosphate phosphatase g	1	16.9928	8.61403	1.46244	1.75912	1.753	1.76349
BnaA01g12510D	ycf49-like protein	1	1.70034	3.45348	8.78044	11.3313	8.03824	9.56151
BnaA01g12540D	pgr5-like protein chloroplastic	1	12.0435	37.6463	78.5993	93.0887	95.4285	92.9196
BnaA01g12570D	protein stay-green chloroplastic	1	11.621	13.5002	11.5255	6.29784	9.09167	9.84926
BnaA01g12580D	cysteine-rich receptor-like protein kinase 11	1	2.28392	1.81021	0.439815	0	0.130127	0.224611
BnaA01g12650D	cysteine-rich receptor-like protein kinase 11	1	11.392	15.1112	1.50322	2.16044	2.45114	1.20987
BnaA01g12680D	mitochondrial-like isoform x1	1	2.99343	4.32853	1.15506	1.31014	1.40013	1.52301
BnaA01g12790D	molybdenum cofactor sulfurase-like	1	1.93189	3.50294	1.29298	1.37866	1.06816	1.42346
BnaA01g12810D	udp-galactose transporter 2	1	8.78662	16.2205	4.8149	2.31161	3.7016	3.78587
BnaA01g12840D	mate efflux family protein lal5-like	1	3.33372	2.99295	0.171523	0.391235	0.406051	0.162867
BnaA01g12900D	gamma-glutamylcysteine synthetase	1	205.22	149.719	42.9259	29.2021	36.5411	40.3374
BnaA01g12940D	cysteine-rich receptor-like protein kinase 16 isoform x1	1	12.8072	12.6544	0.232173	1.32289	0.8894	0.416441
BnaA01g12960D	cysteine-rich receptor-like protein kinase 24	1	2.37892	2.30375	0.182561	0.164818	0.0658128	0.0417964
BnaA01g12970D	cysteine-rich receptor-like protein kinase 24	1	3.4008	2.07584	0.102512	0	0.0124683	0.0175449
BnaA01g12980D	cysteine-rich receptor-like protein kinase 24	1	13.1553	5.76496	0.261917	0.0646181	0.0714369	0.101328
BnaA01g13080D	plac8 family protein	1	38.4157	37.8852	10.5681	10.8424	10.7788	10.4671
BnaA01g13170D	f-box protein at5g25290-like	1	32.5	26.914	16.0852	13.3944	12.975	13.4298
BnaA01g13290D	late embryogenesis abundant hydroxyproline-rich glycoprotein	1	72.4052	60.8721	6.82185	10.2829	15.3121	10.4462
BnaA01g13310D	reticulon-like protein b1	1	41.9284	14.8952	14.5767	5.68652	12.707	14.4105
BnaA01g13320D	potassium transporter 3	1	7.55537	7.43537	8.01746	4.5779	5.23643	6.3408
BnaA01g13330D	calcium-dependent protein kinase 3-like	1	13.7269	13.347	5.83729	7.37516	6.74952	5.92024
BnaA01g13360D	cation h(+) antiporter 17	1	20.3044	23.6358	0.433573	0.186083	0.745534	0.188791
BnaA01g13370D	v-type proton atpase subunit g2	1	1.50266	0.524983	0.409579	0.172432	0.359289	0.342375
BnaA01g13470D	long chain acyl- synthetase 4	1	80.389	49.2188	32.4622	20.3545	20.5517	29.3872
BnaA01g13500D	PREDICTED: uncharacterized protein LOC103861498	1	26.596	42.5473	23.0148	13.8298	25.0355	20.2228
BnaA01g13510D	nad h-quinone oxidoreductase subunit chloroplastic-like	1	10.7212	46.9808	70.4442	95.8479	145.168	84.5494
BnaA01g13540D	udp-glucose 4-epimerase 2	1	116.718	68.9747	35.9329	12.9594	17.7332	21.509
BnaA01g13560D	atp-dependent zinc metalloprotease	1	3.13401	4.37703	4.1356	5.72606	5.3408	4.77607
BnaA01g13610D	BnaA01g13610D	1	0.248301	1.00175	2.8982	3.86774	4.69677	2.60354
BnaA01g13630D	1-acylglycerol-3-phosphate o-acyltransferase-like	1	11.2723	9.12721	10.3022	6.71296	6.44607	8.54031
BnaA01g13700D	progesterone 5-beta-reductase	1	25.5702	10.7097	12.1046	3.13021	3.17523	8.78827
BnaA01g13710D	acyl- -binding domain-containing protein 3-like isoform x2	1	4.01795	2.69084	2.6742	2.2258	2.26316	2.20288
BnaA01g13780D	heat shock 70 kda protein chloroplastic-like	1	2.47651	4.89711	3.80907	7.87661	7.21907	4.34126
BnaA01g13800D	macpf domain-containing protein at4g24290	1	10.5471	6.68101	7.20665	4.55645	4.30341	5.86069
BnaA01g13810D	PREDICTED: uncharacterized protein LOC103861987	1	133.121	61.1879	1.02938	2.71991	3.29144	2.23647
BnaA01g13820D	protein root primordium defective 1-like	1	2.13536	1.40291	0.58697	0.344448	0.259103	0.486334
BnaA01g13830D	BnaA01g13830D	1	19.0278	15.7571	12.6839	6.25034	6.7543	9.81821
BnaA01g13850D	bark storage protein a-like	1	6.74582	9.40131	5.74768	5.01061	7.38772	5.18216
BnaA01g13860D	bark storage protein a-like	1	1.88109	3.1049	6.382	12.3244	5.72078	7.2439
BnaA01g13910D	nadph--cytochrome p450 reductase 1-like	1	6.50357	4.88465	4.49767	2.53647	2.34016	3.64582
BnaA01g13930D	ap-4 complex subunit mu-like	1	7.68556	5.47386	4.40532	3.78375	3.8411	4.37434
BnaA01g13950D	mitochondrial uncoupling protein 4	1	8.45225	16.2333	11.2287	61.3694	34.1783	34.676
BnaA01g13990D	glucose-6-phosphate isomerase chloroplastic-like	1	0.5474	0.916786	0.781663	1.17591	1.72517	1.17761
BnaA01g14000D	protein s-acyltransferase 8-like	1	3.25984	2.22574	1.88139	2.20903	1.81075	2.15385
BnaA01g14040D	protein modifier of snc1 1 isoform x1	1	7.53578	5.93874	5.93631	4.26378	4.44142	5.86226
BnaA01g14050D	ubiquitin-associated ts-n domain-containing protein	1	88.8648	31.0236	26.8409	15.314	19.9391	22.795
BnaA01g14060D	PREDICTED: uncharacterized protein LOC103862475	1	0.210311	3.92214	9.29813	7.52679	11.0452	7.9046
BnaA01g14080D	high-affinity nitrate transporter -like isoform x1	1	3.89421	6.66559	2.33559	1.32905	2.50216	1.61241
BnaA01g14110D	alpha beta hydrolase domain-containing protein 17b-like	1	0.237768	0.2888	0.591072	1.64833	2.10097	1.31465
BnaA01g14120D	31 kda chloroplastic-like	1	5.72267	7.27853	10.1037	30.8533	16.3696	13.708
BnaA01g14180D	26s proteasome non-atpase regulatory subunit 6 homolog	1	27.42	13.7	11.6499	7.33037	8.31189	11.1754
BnaA01g14200D	conserved oligomeric golgi complex subunit 2-like	1	3.44521	2.35756	2.0976	1.77553	1.4552	2.16399
BnaA01g14270D	protein transport protein sec61 subunit gamma-1	1	25.7039	13.8226	8.50472	6.96171	5.72211	10.8404
BnaA01g14290D	thylakoid lumenal kda chloroplastic	1	1.33476	3.3801	4.23264	9.89358	10.0007	6.47415
BnaA01g14300D	sumo-activating enzyme subunit 1a	1	4.68487	3.79768	3.00906	2.17822	2.70417	3.37842
BnaA01g14340D	protein tapetum determinant 1 isoform x2	1	0	0.204434	0.391225	0.861536	1.51958	0.531487
BnaA01g14400D	acyl carrier protein chloroplastic-like	1	3.69834	10.4249	15.4965	45.2435	37.4046	20.1686
BnaA01g14410D	coiled-coil domain-containing protein scd2-like isoform x2	1	4.67032	4.08271	0.574363	0.456982	0.321816	0.34639
BnaA01g14420D	magnesium-protoporphyrin ix methyltransferase	1	17.9094	35.9144	61.9264	134.131	104.061	77.8824
BnaA01g14440D	respiratory burst oxidase homolog protein c-like	1	1.32084	0.940355	0	0	0.236708	0.0512728
BnaA01g14460D	metacaspase 2	1	8.09376	8.17254	0.914067	2.3326	2.3016	0.694267
BnaA01g14480D	oleosin kda-like	1	0.169894	0.145651	0	1.62837	0.765333	1.37902
BnaA01g14510D	BnaA01g14510D	1	2.49375	0.966289	1.34049	1.09723	0.994939	0.776339
BnaA01g14520D	gata transcription factor 5	1	26.9511	19.7736	4.96938	7.14574	4.46612	3.85071
BnaA01g14640D	21 kda	1	0.5004	0.661818	0.901683	1.19197	0.874684	1.34234
BnaA01g14690D	protein srg1-like	1	7.13819	3.99515	0.963944	0.121109	0.0599379	0.0590876
BnaA01g14710D	at-hook motif nuclear-localized protein 3-like	1	3.64575	3.21079	2.81748	1.95828	1.75048	2.12255
BnaA01g14730D	protein trichome birefringence-like 18	1	6.12772	3.44944	3.82246	2.1597	1.68483	4.20376
BnaA01g14740D	zinc finger ccch domain-containing protein 48	1	3.30076	1.81109	2.30896	1.0547	1.00529	1.70619
BnaA01g14840D	neurofilament medium polypeptide-like	1	4.85633	0.377481	0.363131	0.417255	0.331263	0.453026
BnaA01g14850D	hydroxyproline-rich glycoprotein family protein	1	15.4026	31.7996	52.8068	57.6378	53.817	52.0611
BnaA01g14880D	protochlorophyllide-dependent translocon component chloroplastic-like	1	28.3145	68.2389	82.47	72.2553	87.4273	84.8354
BnaA01g14900D	conserved peptide upstream open reading frame 12	1	91.6456	50.5718	47.594	35.0452	33.8985	39.7276
BnaA01g14920D	conserved peptide upstream open reading frame 12	1	25.3605	20.9604	17.1991	14.6689	10.7246	14.1061
BnaA01g14950D	glutaminyl-peptide cyclotransferase	1	14.9759	7.9913	3.90892	3.94842	2.1409	3.18399
BnaA01g14990D	---NA---	1	3.91052	7.07835	5.02205	3.95381	3.98358	4.04401
BnaA01g15000D	probable xyloglucan endotransglucosylase hydrolase protein 23	1	45.8582	13.2567	2.66501	3.9049	2.04038	3.08094
BnaA01g15060D	pumilio 6	1	3.21915	3.44193	3.05096	2.27921	2.44775	2.35312
BnaA01g15070D	heat repeat-containing protein 6 isoform x1	1	2.25005	2.2685	2.48665	1.45745	1.27646	2.08128
BnaA01g15080D	glucose-6-phosphate 1-epimerase	1	83.654	51.2438	17.5255	36.7892	11.3697	16.1846
BnaA01g15100D	nifu-like protein chloroplastic	1	2.57391	7.16619	11.1484	13.0637	15.7917	12.011
BnaA01g15110D	clathrin assembly protein at4g25940	1	8.37988	4.4998	1.63641	2.21228	0.75882	1.9359
BnaA01g15130D	abc transporter b family member 2-like	1	0.379382	0.60958	2.04526	4.23342	2.61022	2.55787
BnaA01g15250D	protein phosphatase 2c 56-like	1	102.521	53.7727	59.8329	14.7123	18.8981	45.1957
BnaA01g15270D	disease resistance protein rps2	1	3.2069	4.09483	0.502758	0.594325	0.998631	0.696815
BnaA01g15290D	non-expressor of pr1	1	6.39418	9.36059	6.46254	5.9354	5.62649	5.30912
BnaA01g15310D	non-expressor of pr1	1	5.17791	5.45163	4.67675	2.45162	1.17499	3.563
BnaA01g15320D	at4g26130 f20b18_240	1	0.112968	2.07431	3.83129	5.00752	3.19949	2.88913
BnaA01g15410D	probable caffeoyl- o-methyltransferase at4g26220 isoform x2	1	2.19328	1.35759	1.21478	1.04814	1.03451	1.06733
BnaA01g15440D	protein oxidative stress 3	1	0.729589	0.70995	4.45454	2.5303	6.91612	3.31647
BnaA01g15450D	arginine--trna cytoplasmic-like isoform x1	1	7.84145	4.70152	3.40019	3.85301	2.61041	3.31733
BnaA01g15510D	PREDICTED: uncharacterized protein LOC106445299	1	8.54458	6.77386	5.85794	3.48143	4.75077	5.42259
BnaA01g15560D	cop9 signalosome complex subunit 6b-like	1	2.31039	1.40285	1.21344	0.748233	0.869615	0.861109
BnaA01g15600D	wpp domain-interacting protein 1-like	1	7.08995	5.0583	3.80958	3.14553	2.85703	3.39532
BnaA01g15640D	fructose-bisphosphate cytoplasmic isozyme 1	1	0.25245	1.59833	2.18493	6.00406	7.27568	3.3828
BnaA01g15650D	probable lrr receptor-like serine threonine-protein kinase at4g26540	1	0.650211	1.14859	5.00281	7.84756	5.51151	5.86515
BnaA01g15660D	probable lrr receptor-like serine threonine-protein kinase at4g26540	1	0.376689	0.503625	5.1923	5.52121	3.80956	3.87404
BnaA01g15670D	protein transport protein sft2-like	1	2.0898	1.6702	1.06809	0.826877	0.867501	1.44158
BnaA01g15760D	probable wrky transcription factor 20	1	0.678615	1.35542	1.80543	1.88741	2.12738	1.83923
BnaA01g15770D	rna recognition motif-containing protein	1	1.60976	1.04699	0.325152	0.673737	0.137396	0.263022
BnaA01g15870D	vacuolar protein sorting-associated protein vta1 homolog	1	15.9672	9.90767	10.0377	4.49471	4.63758	7.47504
BnaA01g15960D	proline synthase co-transcribed bacterial homolog	1	1.6533	3.16964	4.61305	4.21328	4.47283	4.26942
BnaA01g16170D	protein translation factor sui1 homolog 1-like	1	12.7309	10.6319	9.40661	7.69734	7.86249	7.82274
BnaA01g16180D	napin-like	1	0.279878	0.100265	0	7.69417	5.82862	15.8487
BnaA01g16220D	napin-like	1	0	0	0	0.524536	0.475156	1.32245
BnaA01g16260D	disease resistance protein at4g27190-like	1	0.588856	4.2003	11.5272	15.5787	16.9952	15.1185
BnaA01g16280D	c2h2 type zinc finger protein	1	0.0632704	0.210797	0.835386	0.556887	0.988312	0.490772
BnaA01g16300D	indole-3-acetic acid-amido synthetase	1	2.16738	1.42735	0.107157	0.185869	0.0951619	0.0541022
BnaA01g16310D	calcium-binding protein pbp1-like	1	2.56812	4.77309	2.82675	9.89667	7.22191	5.48067
BnaA01g16330D	g-type lectin s-receptor-like serine threonine-protein kinase sd1-1	1	1.87692	2.05918	3.29365	5.60929	1.91505	2.52126
BnaA01g16360D	trna (guanine -n1)-methyltransferase 2	1	0.957984	1.71038	3.11976	3.72447	2.73806	3.02822
BnaA01g16380D	dynein light chain cytoplasmic	1	0.145443	0.670237	3.16537	4.72948	9.69753	5.83664
BnaA01g16400D	nac domain-containing protein 72-like	1	73.3479	11.9558	16.4417	2.80857	8.86658	13.3216
BnaA01g16420D	cop1-interacting protein 7	1	2.44636	3.88909	7.98782	11.374	5.49174	7.9216
BnaA01g16440D	protochlorophyllide reductase precursor	1	2.42611	6.82126	10.0818	42.9999	27.8258	19.7477
BnaA01g16450D	stem-specific protein tsjt1-like	1	44.9888	19.5566	16.3842	10.8175	6.54218	9.45892
BnaA01g16560D	stomatin-like protein mitochondrial	1	4.0702	3.47218	2.57862	3.05906	2.37163	2.77079
BnaA01g16610D	BnaA01g16610D	1	0.496297	1.57334	3.18039	3.36206	2.5757	3.11649
BnaA01g16620D	protein yippee-like at4g27740	1	7.65109	18.9751	7.43624	4.08197	6.30341	5.52633
BnaA01g16710D	membrane protein of er body-like protein isoform x1	1	3.32928	3.78335	1.92508	2.13446	1.52514	1.49248
BnaA01g16830D	BnaA01g16830D	1	0.107985	0.330485	0.602528	1.12126	0.963453	0.783318
BnaA01g16850D	tetraspanin-7-like	1	0.537109	0.317555	0.722363	1.41928	1.02025	0.626095
BnaA01g16860D	cytochrome c oxidase subunit 6b-2-like	1	6.80493	3.52107	3.06984	1.69273	2.4671	2.99286
BnaA01g16990D	embryo defective 1923 protein	1	0.25926	0.774565	0.756976	1.35873	1.38923	0.740989
BnaA01g17030D	gpi-anchored protein lorelei-like	1	2.0836	1.32381	1.47153	0.498946	1.07417	1.28638
BnaA01g17070D	PREDICTED: uncharacterized protein LOC106378381	1	0.536231	0.591363	2.13753	1.33092	2.4439	2.43241
BnaA01g17130D	o-fucosyltransferase family protein	1	0.475483	0.513169	1.17315	1.25967	1.32173	1.40035
BnaA01g17140D	heat shock 70 kda protein 17-like	1	2.73429	1.03058	0.257483	0.43259	0.326587	0.484468
BnaA01g17170D	aspartyl protease family protein	1	21.6289	19.5656	19.921	4.32856	5.07083	9.81856
BnaA01g17200D	napin-like	1	0.138809	0	0	6.78909	5.03792	13.7395
BnaA01g17340D	probable receptor-like protein kinase at1g67000	1	1.04225	1.09935	0.0893277	0.0479639	0.102514	0.0582818
BnaA01g17350D	nadh-ubiquinone oxidoreductase kda subunit-like	1	12.3079	10.3514	6.21758	3.86076	5.62009	4.40114
BnaA01g17360D	PREDICTED: uncharacterized protein LOC106376152	1	0	0.266343	1.27993	0.554822	1.61509	1.82329
BnaA01g17410D	cytosolic fe-s cluster assembly factor narfl	1	7.38252	4.11068	4.62961	2.58668	2.64034	4.58252
BnaA01g17430D	BnaA01g17430D	1	0.114626	0.369432	1.35266	2.64239	1.31413	1.53227
BnaA01g17450D	pentatricopeptide repeat-containing protein chloroplastic	1	1.91714	3.25175	2.64203	7.00804	4.49891	3.27662
BnaA01g17460D	pollen-specific leucine-rich repeat extensin-like protein 1	1	0.386482	0.927406	1.41423	1.13719	1.99704	0.745974
BnaA01g17500D	leucoanthocyanidin dioxygenase	1	5.53277	4.50363	3.45377	1.94114	2.50044	3.55316
BnaA01g17540D	beta- -glucanase	1	7.73966	4.89821	0.992892	0.500044	0.0537385	0.243571
BnaA01g17550D	abc transporter family protein	1	5.34599	7.11985	9.1389	8.3591	9.67366	8.12856
BnaA01g17560D	ubiquitin-conjugating enzyme e2 32-like	1	6.35484	3.35744	2.51076	1.27684	1.35137	0.939183
BnaA01g17580D	PREDICTED: uncharacterized protein LOC106446570	1	1.97578	1.83136	1.3773	0.583914	0.541758	0.99993
BnaA01g17590D	elongation factor tu gtp-binding domain-containing protein 1	1	5.42656	3.7151	3.02744	2.73591	2.33388	3.83395
BnaA01g17690D	importin subunit alpha-2-like	1	16.0855	15.5736	13.9718	10.9546	9.1293	12.133
BnaA01g17800D	l-lactate dehydrogenase b-like	1	46.1601	15.6388	0.249519	0.132729	0.329478	0.439984
BnaA01g17810D	protein root primordium defective 1	1	1.60058	2.69637	4.94952	3.39485	4.05446	3.92819
BnaA01g17890D	ubiquitin-like domain-containing ctd phosphatase	1	13.4976	8.64783	9.34002	6.86421	5.30035	8.79095
BnaA01g17940D	beta-amylase chloroplastic-like	1	4.63353	27.4553	55.8283	50.812	90.4882	57.3737
BnaA01g17960D	frigida interacting protein 2	1	10.9358	7.51153	7.4841	5.71977	4.02261	7.62849
BnaA01g17980D	#NAME?	1	0.640416	1.3981	3.19683	2.43594	2.60266	2.69306
BnaA01g18050D	---NA---	1	1.7165	4.39425	4.63149	33.6409	31.3484	9.83882
BnaA01g18070D	BnaA01g18070D	1	4.62497	4.04696	2.57211	2.47721	2.58309	2.74118
BnaA01g18100D	phospholipase a1- chloroplastic-like	1	2.32439	0.363671	0.0393053	0	0	0
BnaA01g18160D	peroxisomal acyl-coenzyme a oxidase 1	1	131.451	53.7333	49.6113	22.1149	21.7792	35.0808
BnaA01g18180D	shikimate o-hydroxycinnamoyltransferase-like	1	0.177383	0.302662	2.51667	4.73219	4.52367	3.63855
BnaA01g18320D	pyridine nucleotide-disulfide oxidoreductase domain-containing protein 2-like	1	0.152186	0.308125	0.866905	0.846314	1.42197	1.10524
BnaA01g18360D	endoplasmic reticulum metallopeptidase 1-like	1	4.64593	5.70929	3.58899	2.0569	2.70859	2.85624
BnaA01g18390D	60s ribosome subunit biogenesis protein nip7 homolog	1	2.51676	7.50703	6.24506	7.16947	5.83504	6.03111
BnaA01g18410D	at4g15540 dl3810w	1	7.47444	16.8753	34.2304	34.6959	31.325	31.6651
BnaA01g18430D	protein farnesyltransferase geranylgeranyltransferase type-1 subunit alpha	1	4.9502	4.04678	4.5563	2.39363	3.40162	4.54852
BnaA01g18450D	phosphate dikinase 1	1	153.57	63.8404	38.1176	20.3128	8.54869	16.1954
BnaA01g18460D	family trna rrna methyltransferase	1	4.39255	3.1246	3.0193	1.49955	2.15454	2.57741
BnaA01g18470D	psbp domain-containing protein chloroplastic isoform x2	1	2.24258	3.25958	5.61741	13.3782	9.32338	7.7727
BnaA01g18530D	indole-3-acetate beta-glucosyltransferase like protein	1	12.0295	6.81691	3.32957	0.570096	1.17806	1.89753
BnaA01g18570D	pentatricopeptide repeat-containing protein at1g63400-like	1	0.265644	0.390568	0.720268	1.38594	1.09026	1.33417
BnaA01g18580D	csc1-like protein at4g15430 isoform x1	1	0.584136	4.17368	5.6128	7.97065	8.82576	6.29563
BnaA01g18660D	bahd acyltransferase at5g47980-like	1	1.76052	0.669347	0.103797	0.0434955	0	0
BnaA01g18690D	BnaA01g18690D	1	2.83489	3.05545	2.05739	1.86451	1.42665	2.24573
BnaA01g18760D	vq motif-containing protein	1	3.26038	0.699648	0.496767	0.107657	0.207851	0
BnaA01g18870D	ferredoxin	1	7.24149	24.7433	28.1321	47.5534	52.7511	29.6483
BnaA01g18880D	o-acetylserine lyase (oas-tl) isoform a1	1	53.8518	35.0018	24.7834	18.4685	23.2821	22.5478
BnaA01g18890D	preprotein translocase subunit sece1	1	4.06962	8.55897	21.533	19.1325	18.279	24.7399
BnaA01g18920D	proteasome subunit beta type-2-a-like	1	7.48389	3.96307	6.22739	2.72561	3.14877	4.33508
BnaA01g19150D	adp-ribosylation factor-like protein 5	1	10.5275	6.72765	5.94862	3.9551	3.68422	4.87672
BnaA01g19170D	mitochondrial transcription termination factor	1	1.32755	3.66002	4.51835	3.93548	4.13615	4.43758
BnaA01g19180D	receptor-like protein 12	1	3.85049	5.47449	3.26813	2.80941	2.84026	3.00664
BnaA01g19190D	receptor-like protein 12	1	0.892721	2.24742	0.448154	0.504616	0.571547	0.618102
BnaA01g19230D	acylamino-acid-releasing enzyme-like isoform x1	1	1.11786	1.43397	2.04875	2.43518	2.32897	1.89267
BnaA01g19260D	chloroplastic group iia intron splicing facilitator chloroplastic-like	1	1.51577	2.40632	3.27513	6.26594	4.57904	4.21775
BnaA01g19280D	chlorophyll chloroplastic-like isoform x1	1	8.48996	13.3086	21.3395	28.5746	30.073	24.8658
BnaA01g19330D	pap oas1 substrate-binding domain superfamily	1	5.18128	5.19357	4.9046	4.03178	3.21503	4.78022
BnaA01g19350D	non-specific lipid-transfer protein 5-like	1	0.0361623	0.02591	0.0681005	1.27582	0.858648	0.675682
BnaA01g19400D	at3g51510 f26o13_150	1	9.69547	21.3575	38.6999	36.0951	41.8932	40.1289
BnaA01g19450D	phosphoinositide phosphatase sac7	1	12.4164	5.4356	3.68195	2.02041	2.12455	3.0373
BnaA01g19460D	protein strictosidine synthase-like 5-like	1	32.943	46.5399	35.3013	30.3425	30.5242	33.2551
BnaA01g19470D	protein strictosidine synthase-like 5-like	1	3.91957	7.08487	0.432272	0.394677	0.180896	0.102703
BnaA01g19700D	protein rte1-homolog	1	2.17917	2.01224	1.81728	0.665397	1.37583	1.63765
BnaA01g19710D	bifunctional epoxide hydrolase 2-like	1	12.5794	8.98366	6.70755	4.22455	4.01991	5.00343
BnaA01g19750D	oxygen-evolving enhancer protein 1- chloroplastic	1	54.196	126.342	241.782	296.971	285.344	270.65
BnaA01g19790D	125 kda kinesin-related	1	0.571508	0.289532	0.68439	1.4007	0.955687	0.987099
BnaA01g19870D	scarecrow-like protein 30 isoform x1	1	17.8395	26.5066	19.8619	52.2654	32.2196	40.0428
BnaA01g19880D	transcription factor lux-like	1	6.33689	1.46514	0.258103	0.133972	0.170767	0.169191
BnaA01g19980D	protein toc75- chloroplastic-like	1	0.648713	0.166539	0.451181	1.499	0.297812	0.92582
BnaA01g20040D	protein tic chloroplastic	1	6.22851	19.1909	33.5633	60.6429	66.4661	46.0331
BnaA01g20060D	pentatricopeptide repeat-containing protein chloroplastic	1	2.9793	4.03377	3.97862	4.44303	4.4312	3.97446
BnaA01g20230D	bundle-sheath defective protein 2 family	1	4.69077	9.03487	9.52919	26.9524	31.9977	14.8675
BnaA01g20260D	dnaj homolog subfamily b member 1-like	1	5.98698	3.95733	5.18769	2.60855	2.17521	3.33404
BnaA01g20280D	cytochrome p450 71a23-like	1	2.36002	0.717113	0	0	0	0.0355016
BnaA01g20340D	enhanced disease susceptibility 1	1	154.387	194.848	11.5179	18.1846	28.8687	11.9569
BnaA01g20420D	non-specific phospholipase c6	1	0.136623	0.222199	0.667017	1.01953	1.75259	1.05309
BnaA01g20530D	f-box lrr-repeat protein at3g48880-like	1	8.79051	6.59833	7.40618	4.27101	5.01381	6.9347
BnaA01g20560D	fasciclin-like arabinogalactan protein 2	1	0.0518004	0.105676	0.913928	3.63487	1.38656	2.80496
BnaA01g20660D	peroxidase 34	1	4.21346	1.4358	2.6648	0.509515	0.34013	1.28217
BnaA01g20710D	o-acyltransferase wsd1-like	1	44.2536	31.7098	8.89812	3.48447	7.47489	7.42716
BnaA01g20790D	zingipain-2-like	1	92.8596	107.224	16.4031	9.71427	19.1622	14.007
BnaA01g20800D	gtpase-activating protein gyp7	1	17.9395	20.4133	8.32563	6.84281	7.37758	7.40142
BnaA01g20890D	branched-chain-amino-acid aminotransferase chloroplastic-like	1	18.0357	11.7606	3.70837	5.4179	3.11136	3.25335
BnaA01g20900D	BnaA01g20900D	1	5.27793	5.34041	3.34111	2.4208	1.82739	2.84065
BnaA01g20950D	phytosulfokines 3-like	1	15.2241	16.0263	4.16131	1.47819	1.13616	1.91191
BnaA01g20970D	bsd domain-containing protein	1	34.3525	27.7224	28.7015	17.0604	17.0091	24.2545
BnaA01g21080D	transcription factor myb44-like	1	0.367028	0.712196	1.24542	4.16199	0.921617	4.4473
BnaA01g21090D	transcription factor myb44-like	1	1.13171	1.01353	4.47328	9.96983	2.40174	7.50464
BnaA01g21230D	probable calcium-binding protein cml20	1	15.1806	10.4111	11.2828	8.32477	9.15132	10.6181
BnaA01g21380D	upf0603 protein chloroplastic	1	23.9487	65.6962	98.4795	136.426	163.684	123.375
BnaA01g21450D	lipoxygenase 1	1	16.4301	9.61876	10.2415	5.72554	5.24854	6.34628
BnaA01g21670D	PREDICTED: uncharacterized protein LOC103828839	1	0.755027	1.80831	0.674486	0.467542	0.512184	0.419565
BnaA01g21730D	f-box protein at1g53550	1	2.06116	1.77446	1.18871	0.69479	0.982558	1.16844
BnaA01g21880D	mitogen-activated protein kinase 2	1	4.44151	5.97335	3.15974	2.67079	3.35572	2.37293
BnaA01g21890D	dynamin-like protein	1	5.31804	3.25949	3.18309	2.36737	1.76547	2.83713
BnaA01g21980D	phospholipid-transporting atpase 3	1	6.73627	3.30706	3.19052	1.86026	1.50333	2.42173
BnaA01g22010D	BnaA01g22010D	1	5.00739	4.00866	3.9728	1.67822	0.845219	3.78287
BnaA01g22040D	pyruvate dehydrogenase e1 component subunit alpha- mitochondrial	1	18.1741	14.2252	9.42366	6.24089	7.00829	7.69815
BnaA01g22090D	dead-box atp-dependent rna helicase 22	1	0.278743	0.754698	0.647295	1.35066	0.962765	1.85654
BnaA01g22190D	serpin 3	1	2.83587	1.70335	1.81146	1.36425	1.31511	1.9802
BnaA01g22220D	potassium transporter 12	1	1.20961	3.06187	6.05506	5.31063	5.45314	5.11804
BnaA01g22230D	u4 u6 small nuclear ribonucleoprotein prp31	1	8.30028	8.43302	9.49788	6.04048	5.26203	7.00382
BnaA01g22310D	probable nucleoredoxin 1	1	98.5639	77.544	17.0447	18.8465	24.7948	17.7057
BnaA01g22600D	g-type lectin s-receptor-like serine threonine-protein kinase sd1-29	1	6.63501	9.83441	3.65669	4.3525	2.51069	3.16968
BnaA01g22610D	g-type lectin s-receptor-like serine threonine-protein kinase at1g61490 isoform x1	1	2.21438	0.957438	0.349468	0.108761	0	0.0456985
BnaA01g22670D	chlorophyll a-b binding protein chloroplastic-like	1	88.3174	327.704	695.047	791.585	754.738	778.929
BnaA01g22680D	mlo-like protein 6	1	8.40693	2.39063	1.16128	0.522547	0.313691	1.16193
BnaA01g22750D	g-type lectin s-receptor-like serine threonine-protein kinase at1g61610	1	12.7446	3.12064	0.197684	0.228436	0.0434952	0.0617455
BnaA01g22920D	protein transparent testa 12-like	1	1.95742	2.14874	4.63805	4.54817	5.04338	5.71033
BnaA01g23000D	---NA---	1	3.69349	2.417	3.84605	1.48249	1.06444	2.25727
BnaA01g23070D	protein nsp-interacting kinase 3-like isoform x1	1	0.168897	0.342982	0.474432	1.89478	1.7369	0.601968
BnaA01g23150D	transmembrane 9 superfamily member 1-like	1	6.10607	5.78584	2.7351	2.59491	2.42568	2.31981
BnaA01g23160D	leaf l-a-like	1	33.1156	155.885	149.892	431.542	619.129	265.952
BnaA01g23170D	fe(2+) transport protein chloroplastic-like	1	1.56379	1.8934	0.663189	0.0631978	0.225119	0.337834
BnaA01g23180D	serine threonine-protein kinase tricorner-like	1	6.85194	5.81258	2.73191	3.12072	2.17	2.64925
BnaA01g23220D	glycosyltransferase family 14 protein	1	1.80447	3.80923	3.46453	3.94706	4.199	3.02663
BnaA01g23340D	myb family transcription factor	1	0.945108	0.468429	0.916366	1.58371	1.28504	1.40668
BnaA01g23510D	adenosylhomocysteinase 2	1	1.43388	3.97898	5.27737	13.479	19.9087	10.9101
BnaA01g23520D	protein ralf-like 24	1	0.133956	0.188268	0.525779	0.630438	1.09848	0.461037
BnaA01g23540D	probable receptor protein kinase tmk1	1	1.97607	2.39071	7.26755	9.83148	5.86529	7.85451
BnaA01g23560D	protein tic 22- chloroplastic	1	0.940554	0.910479	1.34375	1.7898	1.50194	1.5226
BnaA01g23620D	cyclin-dependent kinase c-2	1	2.11495	1.78461	1.0173	0.931106	0.983697	1.04134
BnaA01g23770D	mate efflux family protein alf5	1	10.922	5.04575	2.30133	1.48331	2.03924	1.27175
BnaA01g23780D	mate efflux family protein alf5-like isoform x2	1	3.42425	2.63141	1.69504	0.552898	0.280754	0.553542
BnaA01g23810D	cyclopropane-fatty-acyl-phospholipid synthase	1	1.93587	0.0446328	0.0103174	0	0	0.00948849
BnaA01g23830D	BnaA01g23830D	1	3.42345	4.23293	6.72301	6.10972	4.72834	7.32866
BnaA01g23940D	ethylene-responsive transcription factor 1b-like	1	14.2482	12.8736	2.26483	0.0923506	0	0.850384
BnaA01g23950D	---NA---	1	2.73708	1.35094	0	0	0	0
BnaA01g24310D	BnaA01g24310D	1	2.29747	2.61498	4.82493	4.99951	4.45393	7.24182
BnaA01g24360D	calcium-transporting atpase plasma membrane-type	1	4.64843	0.746543	0.907992	0.19459	0.0777748	1.3835
BnaA01g24430D	transmembrane emp24 domain-containing protein p24beta3	1	9.97118	5.31536	1.95336	1.5085	1.56301	2.784
BnaA01g24530D	serine threonine-protein kinase ht1-like	1	13.0755	7.40183	5.08213	2.04008	1.43372	3.31348
BnaA01g24730D	ubiquitin-like protein 5	1	91.8152	71.7251	83.4847	58.3223	62.6861	76.4504
BnaA01g24770D	otu domain-containing protein ddb_g0284757-like isoform x2	1	6.94055	1.56224	1.87291	1.06761	0.55955	1.35127
BnaA01g24820D	gamma-aminobutyrate transaminase mitochondrial-like	1	12.1504	7.4858	7.06052	2.55598	1.91829	4.56101
BnaA01g24850D	vq motif-containing protein 22-like	1	8.90427	5.54356	1.79639	0.8014	1.07734	0.685477
BnaA01g24870D	proteasome subunit alpha type-4-a	1	36.6627	20.2511	18.7322	11.2503	11.8265	17.3213
BnaA01g24920D	BnaA01g24920D	1	7.8917	4.77449	0.562943	0.47554	0.204807	0.221814
BnaA01g24940D	protein transparent testa 12-like	1	29.9832	35.4487	27.4933	25.287	25.5259	22.2067
BnaA01g25020D	histidine-containing phosphotransfer protein 1	1	3.15595	1.88737	2.53303	1.1056	1.31742	1.8768
BnaA01g25290D	glutamyl-trna reductase-binding chloroplastic-like	1	4.53801	4.88834	7.16137	8.47752	6.81337	8.1832
BnaA01g25390D	retinoblastoma-binding protein 5 homolog	1	1.72629	2.70031	4.79622	6.83304	4.92783	4.6299
BnaA01g25400D	photosystem ii 5 kda chloroplastic-like	1	19.1928	52.0223	207.142	428.842	371.492	303.813
BnaA01g25490D	translocation protein sec62-like	1	8.00375	5.55107	4.14712	2.51523	2.30501	3.9851
BnaA01g25510D	PREDICTED: uncharacterized protein LOC103835574	1	14.7718	12.9618	1.14898	1.86727	2.33979	1.91217
BnaA01g25520D	probable histone	1	1.40813	1.53673	1.76505	0.772286	1.23121	0.727823
BnaA01g25570D	BnaA01g25570D	1	2.68057	2.38161	2.58379	1.65935	1.86775	2.06339
BnaA01g25590D	at3g20680 f3h11_7	1	0.416877	0.988735	3.66654	5.77497	4.11027	3.409
BnaA01g25670D	ubiquitin-conjugating enzyme e2 19	1	13.1269	5.99868	7.9904	3.32093	3.9657	5.63568
BnaA01g25770D	e3 ubiquitin ligase big brother-related-like	1	6.29777	5.29481	5.3686	3.05739	2.88745	4.31004
BnaA01g25800D	ap-5 complex subunit beta-1-like	1	8.4816	6.80515	5.26841	5.54953	4.50384	4.90858
BnaA01g25860D	btb poz domain-containing protein at3g19850-like	1	0.737084	0.693531	3.54399	7.03893	1.68142	4.3539
BnaA01g25880D	delta -sterol reductase	1	2.91201	11.1663	20.6499	21.5908	26.6988	18.558
BnaA01g25890D	PREDICTED: uncharacterized protein LOC103836959	1	0.276207	1.74941	1.92065	5.9628	6.15146	3.80575
BnaA01g25900D	dead-box atp-dependent rna helicase 2-like	1	10.3086	9.24004	6.20976	6.27054	6.03873	7.12527
BnaA01g25950D	BnaA01g25950D	1	7.30464	12.527	11.9445	25.0628	29.5913	17.1905
BnaA01g25990D	magnesium transporter mrs2-3-like	1	3.66754	1.88197	0.985552	0.381144	0.341879	0.973557
BnaA01g26000D	beta- -xylosidase	1	15.3183	4.61071	3.27365	0.797569	0.237566	0.812875
BnaA01g26050D	probable polyamine transporter at3g19553	1	5.74872	4.68714	5.45873	2.80244	3.09472	4.97085
BnaA01g26070D	at3g19540 t31j18_4	1	4.00001	4.67788	6.81281	8.82474	4.66505	5.56437
BnaA01g26130D	phosphatidylinositol -trisphosphate 3-phosphatase and dual-specificity protein phosphatase pten-like	1	8.22936	5.40946	3.98762	2.57256	3.04877	3.22108
BnaA01g26140D	probable cysteine proteinase at3g19400	1	1.33138	1.82869	1.67379	3.16912	4.34695	2.38592
BnaA01g26180D	u-box domain-containing protein 25	1	5.09889	11.3653	9.27326	19.1699	20.3883	15.2545
BnaA01g26300D	at1g49500 f13f21_6	1	12.4103	17.3281	45.677	35.68	34.0589	51.911
BnaA01g26340D	myosin heavy chain kinase c-like	1	5.37835	0.961475	1.86522	0.0490693	0.177953	1.11103
BnaA01g26430D	polyol transporter 5-like	1	30.7117	28.7758	2.34276	1.88353	6.04553	1.60084
BnaA01g26470D	ras-related protein rabg3f-like	1	13.5578	9.12014	9.53012	5.40604	5.41333	8.0253
BnaA01g26500D	actin-2	1	19.3875	33.2518	43.6659	65.0507	52.0648	44.0119
BnaA01g26690D	af380644_1 at3g18560 k24m9_5	1	22.2527	15.8175	10.7951	11.7853	13.0664	10.1785
BnaA01g26720D	protein aspartic protease in guard cell 1-like	1	2.9551	13.6799	27.62	18.8213	35.3265	24.0318
BnaA01g26730D	protein casp	1	3.36717	2.60072	2.47181	1.41413	2.0892	2.72209
BnaA01g26810D	BnaA01g26810D	1	0.478526	0.603138	0.6781	1.00356	1.24467	1.19957
BnaA01g26820D	e3 ligase brutus	1	9.1548	5.73514	3.34236	3.86218	4.07802	3.2544
BnaA01g26920D	f-box protein at1g11270-like	1	2.08048	2.03825	1.97727	1.36047	1.26686	1.28104
BnaA01g27000D	beta-glucosidase 44	1	1.04067	2.17356	4.40992	14.5978	3.96847	6.57668
BnaA01g27130D	aldose 1-epimerase-like	1	4.00697	3.23923	2.67037	1.93933	2.73132	2.02551
BnaA01g27190D	l-ascorbate oxidase	1	55.8484	27.4786	0.388631	0.0794946	0.074252	0.301898
BnaA01g27300D	probable protein pop3	1	2.70969	2.25968	3.43278	2.7855	3.14869	3.49512
BnaA01g27320D	glutamic acid-rich protein	1	6.14086	9.73437	11.7321	18.5109	11.6558	12.9559
BnaA01g27460D	universal stress	1	42.2395	35.4347	29.4877	13.3915	20.4193	27.2843
BnaA01g27510D	protein lurp-one-related 13	1	0.280789	0.197317	2.65826	2.48413	1.03673	1.71599
BnaA01g27540D	cobra-like protein 8	1	2.35183	1.34783	2.63872	5.26854	2.88137	5.26285
BnaA01g27580D	uncharacterized transmembrane protein ddb_g0289901	1	18.2357	12.8536	15.4999	9.90115	9.29916	14.6696
BnaA01g27800D	dihydropyrimidine dehydrogenase	1	26.8437	12.957	16.0568	1.82991	2.96679	8.98476
BnaA01g27820D	b-cell receptor-associated 31-like protein	1	10.215	11.1622	8.36257	6.77611	7.88482	7.86993
BnaA01g27850D	probable cyclic nucleotide-gated ion channel chloroplastic	1	5.13556	9.4792	3.78242	5.59796	5.18386	4.37056
BnaA01g27890D	probable adp-ribosylation factor gtpase-activating protein agd15	1	1.55991	0.629362	0.480894	0.146306	0.24309	0.4308
BnaA01g27900D	probable metal-nicotianamine transporter ysl5 isoform x1	1	8.13532	13.9849	14.0699	16.262	18.6846	12.0243
BnaA01g27930D	rhomboid-like protein mitochondrial	1	5.81098	1.87895	1.99599	1.3825	0.600397	1.49655
BnaA01g27940D	transcription factor hy5-like	1	0.863298	2.26907	1.63584	3.57697	3.55218	2.81602
BnaA01g28110D	photosynthetic ndh subunit of subcomplex b chloroplastic-like	1	0.155893	0.493929	0.896584	5.03001	4.76466	2.0095
BnaA01g28120D	aquaporin tip2-1-like	1	0.360647	0.366217	0.833129	3.89092	1.26587	1.63343
BnaA01g28190D	probable isoaspartyl peptidase l-asparaginase 2	1	1.19847	0.627503	0.0445441	0.0430471	0.0530064	0.06305
BnaA01g28200D	photosystem i reaction center subunit vi- chloroplastic-like	1	7.58588	29.796	50.7582	52.6235	57.2578	56.1936
BnaA01g28330D	coatomer subunit beta -3 isoform x1	1	52.5166	8.44223	7.09492	4.21792	3.84271	6.48223
BnaA01g28350D	nuclear transcription factor y subunit b-3-like	1	6.31424	7.80042	10.638	9.18931	10.7083	8.64544
BnaA01g28390D	homoserine o-acetyltransferase	1	2.53435	4.40226	7.81525	8.77991	10.3754	9.18203
BnaA01g28550D	signal peptidase complex catalytic subunit sec11c-like	1	4.30458	3.15524	2.41026	1.91113	1.48273	2.50237
BnaA01g28580D	single hybrid motif superfamily protein	1	0.366022	0.863256	2.18352	2.9023	2.75443	2.86731
BnaA01g28610D	monothiol glutaredoxin- mitochondrial-like	1	7.23789	5.68436	3.45814	2.42437	3.57634	3.38228
BnaA01g28760D	vq motif-containing protein 19-like	1	0.290915	1.23061	3.10118	3.01741	2.79081	3.01633
BnaA01g28800D	protein spa1-related 3	1	0.764299	3.6572	3.67864	3.77786	6.6101	4.08963
BnaA01g28840D	cytochrome c oxidase copper chaperone 1-like	1	21.9185	7.72165	0.364014	0.325102	0.592548	0.587552
BnaA01g28850D	probable ubiquitin-conjugating enzyme e2 25	1	4.44218	4.05261	2.60386	2.48768	2.32885	2.58193
BnaA01g28930D	nac domain-containing protein 55-like	1	52.2605	5.45017	0.428117	0	0	0.049362
BnaA01g28970D	ethylene-responsive transcription factor 4-like	1	2.96259	3.59748	9.90882	7.28549	5.75522	11.8974
BnaA01g28980D	30s ribosomal protein chloroplastic-like	1	1.47783	3.63614	4.8424	16.2291	13.6111	7.40271
BnaA01g29000D	BnaA01g29000D	1	2.82439	6.15909	8.28043	6.81856	7.47693	7.12028
BnaA01g29040D	BnaA01g29040D	1	3.42724	2.81698	1.60251	1.24751	0.792909	1.09637
BnaA01g29080D	peptide-n4-(n-acetyl-beta-glucosaminyl)asparagine amidase a-like	1	0.132805	0.567741	1.13282	1.44508	1.86311	1.49759
BnaA01g29130D	protein trichome birefringence-like 41	1	2.38947	2.31436	1.07876	0.0518583	0.148931	0.24386
BnaA01g29140D	probable leucine-rich repeat receptor-like serine threonine-protein kinase at3g14840	1	32.9044	35.3608	6.83961	15.1855	4.85911	6.79466
BnaA01g29190D	bidirectional sugar transporter sweet2	1	5.14485	1.12907	0.911368	0.593494	1.04137	0.400959
BnaA01g29240D	cytochrome p450 72a15-like	1	3.45691	0.884046	0	0	0	0
BnaA01g29300D	af446868_1 at3g14560 mie1_6	1	4.82218	4.23886	2.58746	1.96923	1.24364	2.36717
BnaA01g29400D	PREDICTED: uncharacterized protein LOC106317142	1	2.29727	1.36548	1.1073	0.399041	0.508545	1.06227
BnaA01g29410D	peroxisomal -2-hydroxy-acid oxidase glo1	1	30.1333	91.1634	149.749	212.019	218.612	177.572
BnaA01g29420D	peroxisomal -2-hydroxy-acid oxidase glo2	1	21.8334	69.9448	116.177	127.51	140.999	123.804
BnaA01g29450D	serine threonine-protein kinase	1	1.65801	1.18042	0.280392	0.125851	0.188583	0.152048
BnaA01g29490D	ethylene-responsive transcription factor rap2-2-like	1	16.5443	12.5048	10.8469	7.73789	8.62876	9.67639
BnaA01g29660D	hydroxyproline-rich glycoprotein family protein	1	11.6848	7.22093	8.50514	5.90899	4.98022	7.46783
BnaA01g29820D	BnaA01g29820D	1	17.8646	14.2134	11.7643	10.7806	10.2701	12.2208
BnaA01g29850D	wpp domain-interacting protein 3-like	1	5.2815	14.6703	22.4102	20.4209	25.3414	22.5965
BnaA01g29870D	vacuolar cation proton exchanger 2-like	1	10.1668	10.694	2.36214	1.51933	1.20693	1.93888
BnaA01g29880D	chaperone protein dnaj chloroplastic-like	1	42.5469	22.5661	36.8629	14.0327	8.32971	21.4613
BnaA01g29910D	heterogeneous nuclear ribonucleoprotein 1	1	5.35896	4.44881	5.59871	2.98368	2.71275	5.14007
BnaA01g29920D	gbf-interacting protein 1	1	4.92985	3.18456	1.99629	2.27461	1.80132	1.89109
BnaA01g29940D	protein cwc15 homolog	1	8.73693	6.69863	8.53674	5.45148	5.93088	7.36812
BnaA01g30020D	30s ribosomal protein chloroplastic-like	1	6.31648	2.88217	7.42096	12.4937	6.44593	6.74712
BnaA01g30030D	abc transporter c family member 6	1	12.2558	16.6705	0.534999	1.55137	1.49285	0.181504
BnaA01g30040D	abc transporter c family member 6	1	26.2465	28.2381	1.89718	2.63068	2.06818	1.84357
BnaA01g30050D	abc transporter c family member 3	1	12.0593	36.0007	4.78521	4.30491	10.6622	3.85793
BnaA01g30150D	histone acetyltransferase hac5-like	1	7.63532	5.01156	5.14809	3.84061	3.15804	4.32715
BnaA01g30180D	protein narrow leaf 1-like protein	1	9.87741	10.7043	5.19949	4.85325	5.62604	4.88428
BnaA01g30200D	PREDICTED: uncharacterized protein LOC106377492 isoform X2	1	6.63535	21.4219	38.7387	29.1455	53.4927	45.4804
BnaA01g30210D	probable boi-related e3 ubiquitin-protein ligase 3	1	32.05	14.4671	7.44069	3.81729	3.43963	5.59073
BnaA01g30220D	transcription factor jungbrunnen 1-like	1	4.88351	2.56504	0	0.141733	0.0387387	0.0532144
BnaA01g30260D	abc transporter c family member 6	1	1.95526	2.80616	0.0689585	0.22417	0.213609	0.0754267
BnaA01g30320D	phosphoglycerate kinase chloroplastic-like	1	21.9364	57.835	72.5449	127.398	178.282	110.475
BnaA01g30370D	aspartic proteinase nepenthesin-1-like	1	0.179133	0.54325	1.06907	4.18022	2.34126	1.56071
BnaA01g30390D	uncharacterized membrane	1	1.41239	3.55161	4.0771	10.345	10.5695	5.59989
BnaA01g30430D	protein gar2-like	1	2.28367	1.46686	1.72558	1.18363	1.00482	1.86289
BnaA01g30450D	probable protein phosphatase 2c 38	1	7.04257	4.5399	4.73139	2.79725	2.69154	4.10118
BnaA01g30490D	probable mediator of rna polymerase ii transcription subunit 37c	1	26.5861	19.3897	2.35115	1.23696	3.61747	4.0276
BnaA01g30500D	protein fyd	1	48.7243	28.275	25.8053	18.5961	14.2334	21.7764
BnaA01g30530D	agamous-like mads-box protein agl97	1	14.8657	0.641055	2.11565	1.10482	0.302853	1.16533
BnaA01g30650D	ankyrin repeat-containing protein at3g12360-like	1	2.11884	1.49619	2.1997	0.790337	0.617347	1.14481
BnaA01g30790D	serine threonine-protein kinase nek7	1	1.16737	2.31231	3.32699	3.2156	3.13345	3.31826
BnaA01g30930D	splicing factor 3b subunit 3-like	1	6.65846	5.25683	5.41865	4.30189	3.11795	4.72878
BnaA01g31030D	receptor-like protein 12	1	6.30375	14.1123	1.71194	2.17529	2.04825	2.16229
BnaA01g31120D	gdsl esterase lipase cprd49-like	1	0.116523	0.252465	2.05832	1.80541	1.6599	2.28911
BnaA01g31130D	phd finger protein alfin-like 2-like	1	12.3325	9.52855	9.79617	8.53171	7.14935	9.57351
BnaA01g31170D	clathrin heavy chain 1-like	1	34.1329	22.5234	15.2152	11.3105	10.4241	13.0533
BnaA01g31180D	trihelix transcription factor asil2-like	1	19.4789	21.2162	16.3873	18.3876	13.7183	12.4937
BnaA01g31190D	---NA---	1	15.0673	29.515	12.9116	14.2545	8.84123	10.7233
BnaA01g31210D	receptor-like protein 12	1	8.1588	10.7004	1.05671	1.51012	1.59734	0.996173
BnaA01g31220D	receptor-like protein 12	1	4.40568	8.55242	1.1973	1.29413	1.3109	0.837655
BnaA01g31240D	receptor-like protein 12	1	27.2817	28.2466	1.06846	1.88187	0.984016	0.941759
BnaA01g31250D	glycosyl hydrolase family 85 protein	1	3.35996	3.14459	0.0993016	0.254562	0.518075	0.572354
BnaA01g31260D	receptor-like protein 12	1	2.62021	6.4463	1.05941	0.885857	1.21434	1.06631
BnaA01g31270D	receptor-like protein 12	1	99.1059	208.923	35.8854	39.9568	36.7129	29.5957
BnaA01g31360D	reticulon-like protein b16	1	10.6081	8.60248	7.37269	9.02661	6.11035	7.046
BnaA01g31420D	bzip transcription factor 28-like	1	32.9499	22.0566	19.7425	15.2919	17.9405	21.5596
BnaA01g31480D	probable pectinesterase pectinesterase inhibitor 25	1	5.41539	10.3805	35.9297	69.6107	25.7656	32.8755
BnaA01g31520D	nuclear pore complex protein nup1-like	1	4.3834	4.5959	3.94724	2.59737	2.8484	3.30039
BnaA01g31570D	sulfite reductase	1	18.2982	40.574	62.6595	73.2546	77.8261	73.287
BnaA01g31630D	non-symbiotic hemoglobin 2	1	0.934737	0.68585	1.84678	3.3606	2.53662	2.94407
BnaA01g31640D	ring u-box domain-containing protein	1	7.39113	4.55347	4.6446	3.63425	3.51917	3.96882
BnaA01g31650D	nac domain-containing protein 53-like	1	9.38195	6.42464	4.44147	4.97268	3.53112	4.67444
BnaA01g31800D	f-box only protein 15	1	0.721131	1.70636	2.32958	2.80115	1.95611	2.05592
BnaA01g31820D	glycerol-3-phosphate dehydrogenase mitochondrial-like	1	11.158	4.9726	3.20991	2.4766	1.79181	3.23779
BnaA01g31950D	gibberellin-regulated protein 13-like	1	0	0.452129	0.409092	3.99208	7.53727	2.3874
BnaA01g31960D	folylpolyglutamate synthase	1	0.695774	1.58254	1.36395	2.46942	3.04032	1.6696
BnaA01g32000D	threonine dehydratase chloroplastic-like	1	2.24681	4.23387	7.35327	17.3973	11.5473	11.561
BnaA01g32030D	cell division control protein 48 homolog a	1	52.2951	22.2676	17.9101	8.72366	8.76339	14.3504
BnaA01g32060D	coatomer subunit zeta-3	1	5.04161	2.86406	2.23851	1.58123	2.08844	2.47691
BnaA01g32090D	---NA---	1	12.316	7.87802	6.98537	4.50684	4.5362	5.37825
BnaA01g32120D	protein iq-domain 1-like	1	1.22723	1.44493	0.582854	0.204109	0.550609	0.397751
BnaA01g32130D	protein	1	7.27432	8.6195	4.07372	1.76478	2.43472	2.89206
BnaA01g32190D	BnaA01g32190D	1	0.237772	1.15979	1.1871	1.43112	1.62243	1.29132
BnaA01g32200D	protein reveille 8-like isoform x1	1	0.221082	0.759587	2.50951	2.12225	1.80572	1.75073
BnaA01g32210D	phosphatidate phosphatase pah1-like	1	13.4882	7.65282	5.91795	4.60984	4.28177	4.87624
BnaA01g32220D	exocyst complex component exo70b1-like	1	98.4923	34.8511	3.75471	0.352801	1.00406	0.509022
BnaA01g32230D	dnaj homolog subfamily b member 1-like	1	3.76236	1.79853	1.64746	1.00294	0.954419	1.69359
BnaA01g32250D	probable l-type lectin-domain containing receptor kinase	1	1.92352	3.87863	2.92148	7.45488	4.39438	4.07914
BnaA01g32280D	probable receptor-like protein kinase at3g55450	1	2.28055	2.03239	1.22911	0.89248	0.801295	0.962009
BnaA01g32290D	serine threonine-protein kinase 1 6-like	1	2.54	3.12305	3.62736	4.43497	5.11296	4.34873
BnaA01g32300D	serine threonine protein kinase 2	1	2.01259	1.13708	3.64637	3.7127	2.578	4.45281
BnaA01g32320D	ubiquitin-conjugating enzyme e2 11	1	55.8982	38.9775	27.9057	10.9956	14.4326	23.4017
BnaA01g32350D	BnaA01g32350D	1	14.3655	14.3232	77.4818	67.3516	42.4556	68.9898
BnaA01g32450D	protein transport protein sec24-like at3g07100	1	4.99764	4.43993	4.10573	2.75172	3.63178	3.51192
BnaA01g32760D	galactokinase-like	1	1.05297	0.530152	0.685961	0.0468258	0.120094	0.349715
BnaA01g32800D	transcription factor myb108-like	1	2.44154	1.49967	0.352308	0.17328	0.0519974	0.168866
BnaA01g32830D	probable beta- -galactosyltransferase 16	1	4.33791	8.74322	6.92659	8.3686	8.14102	7.2173
BnaA01g32920D	ultraviolet-b receptor uvr8-like	1	0.0550552	0.210828	1.119	1.29893	1.73149	1.79713
BnaA01g33010D	6-phosphogluconate decarboxylating 3	1	74.9261	44.8395	20.079	9.94334	15.2052	16.4113
BnaA01g33020D	probable galacturonosyltransferase 9	1	6.53148	11.7399	11.521	10.4925	13.9642	11.7584
BnaA01g33030D	ring u-box domain-containing protein	1	5.97751	4.35393	3.101	2.29432	1.54919	2.02491
BnaA01g33040D	e3 ubiquitin-protein ligase praja-2-like	1	8.40976	5.30914	5.03167	2.60653	2.15349	3.73264
BnaA01g33390D	af439828_1 at3g04860 t9j14_19	1	0.0735822	0.471442	0.846502	0.865146	1.35307	0.880571
BnaA01g33410D	probable ribose-5-phosphate isomerase chloroplastic	1	9.70289	19.3399	24.1821	56.7082	46.6217	33.4904
BnaA01g33540D	protein ein4	1	0.976264	1.04647	1.38189	1.60061	0.860808	1.26483
BnaA01g33560D	rubisco accumulation factor chloroplastic	1	1.63188	5.24327	3.53731	11.7372	12.863	5.16387
BnaA01g33590D	at3g04350 t6k12_3	1	2.76233	6.96824	14.1116	11.9526	12.0171	12.0948
BnaA01g33620D	plastid transcriptionally active 3	1	0.576071	0.970914	1.62169	6.44659	2.63369	2.31856
BnaA01g33640D	probable udp-n-acetylglucosamine--peptide n-acetylglucosaminyltransferase sec	1	20.837	14.4132	16.3625	8.10717	11.946	15.4248
BnaA01g33660D	glyceraldehyde-3-phosphate cytosolic-like	1	109.01	69.0415	10.5497	6.81083	12.6961	11.1212
BnaA01g33700D	apyrase 1	1	4.95561	3.86526	2.52299	2.6028	2.9127	2.67881
BnaA01g33750D	disease resistance protein tao1-like	1	3.85106	3.15282	0.270084	0.246933	0.313243	0.285866
BnaA01g33800D	short-chain type dehydrogenase reductase-like	1	27.3878	13.986	11.8924	3.52668	5.42949	7.87313
BnaA01g33840D	t-complex protein 1 subunit theta-like	1	4.1026	6.65708	4.40851	3.70213	4.27557	3.93069
BnaA01g34050D	probable inactive beta-glucosidase 25	1	2.95706	0.557484	0.815161	0.270263	0.547935	1.01671
BnaA01g34060D	probable inactive beta-glucosidase 25	1	24.9374	6.06229	7.87176	3.72944	4.01562	5.33062
BnaA01g34090D	elmo domain-containing protein a-like	1	12.7685	2.74113	2.74338	1.62463	1.65098	3.13641
BnaA01g34170D	atp synthase cf1 alpha subunit	1	0.532948	0.620993	2.06951	1.58867	1.45772	2.45096
BnaA01g34200D	atp synthase cf0 a partial	1	0.350684	0.10949	0.758816	1.31233	1.32754	0.793885
BnaA01g34290D	atp synthase cf1 beta subunit	1	0.864905	1.62778	2.63954	3.86195	5.53451	3.1184
BnaA01g34310D	mate efflux family protein 5-like	1	6.80631	4.25045	0.558473	0.48565	0.549834	0.754394
BnaA01g34350D	non-specific phospholipase c4	1	3.43737	0.241531	1.216	0.0917737	0.0323082	0
BnaA01g34380D	u-box domain-containing protein 7-like	1	7.34635	2.84152	2.44259	0.565643	0.43283	1.54677
BnaA01g34410D	protease do-like 7	1	1.79084	1.38743	2.0539	0.802447	0.913948	1.58988
BnaA01g34490D	alpha beta fold family protein	1	4.00291	12.2867	15.1401	22.3477	25.9805	19.3843
BnaA01g34560D	serine threonine-protein kinase srk2f	1	1.83673	0.91695	1.22881	0.0522678	0.185029	0.707496
BnaA01g34580D	dnaj heat shock family protein	1	5.93435	9.04278	9.59543	13.4152	11.8339	10.3231
BnaA01g34630D	ubiquitin carboxyl-terminal hydrolase 3-like	1	6.78656	5.77094	6.23811	5.4739	4.6686	5.37589
BnaA01g34670D	hematological and neurological expressed 1-like protein	1	0.911061	0.932948	1.54314	1.24018	2.19795	1.66211
BnaA01g34680D	cell wall integrity and stress response component 3-like	1	4.23259	3.64155	3.74512	5.64872	4.92392	5.34287
BnaA01g34780D	exocyst complex component exo70a1-like	1	3.1442	2.38244	2.6856	1.67974	1.41604	2.53986
BnaA01g34790D	probable wrky transcription factor 11 isoform x1	1	5.88901	9.16759	12.2122	13.9202	12.8387	11.7661
BnaA01g34810D	probable xyloglucan glycosyltransferase 5	1	0.0222553	0.112489	0.387018	0.738342	1.1793	0.50922
BnaA01g34910D	ethylene-responsive transcription factor 6-like	1	1.73259	5.74491	2.95372	21.5346	21.8368	9.85756
BnaA01g34980D	chitotriosidase-1-like	1	3.01388	2.59112	0.135802	0	0	0.0702052
BnaA01g34990D	bifunctional aspartokinase homoserine dehydrogenase chloroplastic-like	1	2.3027	4.76532	6.10551	9.73494	9.07038	8.0116
BnaA01g35160D	serine threonine-protein kinase ctr1-like	1	5.86488	4.82286	3.87846	2.92952	3.0357	3.51439
BnaA01g35170D	geranylgeranyl transferase type-2 subunit alpha-like	1	4.33007	2.22394	1.94963	1.09057	1.29755	1.68061
BnaA01g35180D	hydroxyproline-rich glycoprotein family protein	1	2.64287	2.35209	2.61558	2.15527	1.79719	2.05127
BnaA01g35260D	mitochondrial substrate carrier family protein p-like	1	11.1879	3.48243	5.04193	2.72112	2.38525	4.6623
BnaA01g35290D	glycylpeptide n-tetradecanoyltransferase 1-like	1	5.23756	6.14343	5.52761	4.41404	3.68385	3.55979
BnaA01g35320D	formyltetrahydrofolate deformylase	1	0.185223	0.439188	1.13	2.73117	1.69391	1.95265
BnaA01g35430D	1-deoxy-d-xylulose-5-phosphate chloroplastic-like	1	6.89783	17.3059	11.2907	25.8768	26.6374	14.367
BnaA01g35440D	PREDICTED: uncharacterized protein LOC106356603	1	3.65593	2.73609	3.36355	1.71308	1.42059	1.88142
BnaA01g35500D	glutaredoxin family protein	1	4.01765	0.729055	1.37526	0.930403	0.515701	0.889108
BnaA01g35580D	cytochrome p450 90b1	1	4.32649	5.00814	3.71834	2.22219	3.26727	3.90757
BnaA01g35650D	ap-1 complex subunit mu-2	1	1.62248	2.0251	1.27694	0.936104	1.04317	1.13376
BnaA01g35660D	ap-1 complex subunit mu-2	1	3.13588	2.79342	1.70468	1.28156	1.59229	1.66891
BnaA01g35850D	glutamyl-trna reductase chloroplastic-like	1	9.82963	25.4783	27.8967	62.4828	74.5457	45.8398
BnaA01g35910D	secretory carrier-associated membrane protein 3	1	5.08012	3.7989	3.38786	1.93834	1.68017	2.82056
BnaA01g36010D	dna repair protein rad5-like	1	25.6736	14.4054	8.85177	6.91147	5.72518	6.57092
BnaA01g36120D	PREDICTED: uncharacterized protein LOC103830973	1	0.795981	1.42416	1.28866	2.56845	1.78155	1.48828
BnaA01g36180D	binding protein	1	7.47778	5.53169	4.03744	3.7619	2.65364	3.84411
BnaA01g36220D	mediator-associated protein 1-like	1	4.21501	5.03426	4.08889	3.23422	2.34025	3.14318
BnaA01g36230D	sulfite exporter family protein	1	11.7048	3.77333	1.02802	1.09007	1.21005	1.15273
BnaA01g36270D	beta-glucosidase 46-like isoform x1	1	1.38267	0.366579	0.268102	0	0.017924	0.0138523
BnaA01g36280D	glucose-6-phosphate phosphate translocator chloroplastic	1	50.3274	21.0542	4.11629	9.21514	3.27109	7.75396
BnaA01g36530D	udp-glycosyltransferase 71b8-like	1	0.248871	1.14621	1.60084	2.39892	2.24157	1.46012
BnaA01g36550D	zinc finger ccch domain-containing protein 40-like isoform x1	1	6.92297	5.49773	2.8829	4.35104	2.67256	3.29753
BnaA01g36630D	linoleate 9s-lipoxygenase chloroplastic	1	2.2958	1.22797	0.552357	0.582906	0.523609	0.606169
BnaA01g36640D	sugar transport protein 4-like	1	40.5435	73.2098	11.6864	14.5326	14.8224	8.85963
BnaA01g36890D	probable inactive receptor kinase rlk902	1	0.240508	0.415295	0.892347	1.33627	0.739095	0.979428
BnaA01g36920D	s-adenosylmethionine synthetase	1	0.978451	0.884531	2.30578	4.50306	0.864085	3.42819
BnaA01g37020D	topless-related protein 2-like	1	8.7201	6.02108	4.8516	3.74974	2.81282	4.31077
BnaA01g37130D	kinase family protein	1	13.4973	9.066	9.41987	7.32358	7.22275	8.16475
BnaA01g37160D	pra1 family protein f3-like	1	35.4779	21.8722	3.00165	6.01356	5.62678	3.99005
BnaA01g37180D	pra1 family protein f3-like	1	27.0203	19.2868	18.3252	10.3764	8.49287	19.2926
BnaA01g37200D	3-epi-6-deoxocathasterone 23-monooxygenase	1	0.607797	0.599648	1.64814	4.36231	1.7818	2.72225
BnaA01g37220D	beta- insoluble isoenzyme cwinv1	1	12.2116	3.65436	2.89646	0.601704	0.177061	0.612516
BnaA01g37320D	calmodulin-binding family protein	1	2.29022	0.929067	0.0318709	0.161172	0.0676576	0
BnaA02g00030D	heat shock 70 kda protein mitochondrial-like	1	1.54224	1.51861	1.0933	0.784564	0.754132	1.16931
BnaA02g00100D	malate dehydrogenase glyoxysomal-like	1	19.5998	46.6756	68.2516	115.717	136.394	92.5289
BnaA02g00120D	---NA---	1	18.4576	10.399	6.23903	4.94667	4.30468	6.1574
BnaA02g00190D	actin 1	1	86.8958	85.0636	84.3446	66.0657	64.9254	78.6492
BnaA02g00210D	tho complex subunit 1	1	4.54558	3.73963	3.6752	3.24953	2.65793	3.41348
BnaA02g00230D	26s proteasome non-atpase regulatory subunit 12 homolog a-like	1	11.8996	5.40805	6.54025	4.40914	3.94117	5.29213
BnaA02g00400D	probable inositol 3-phosphate synthase isozyme 3	1	2.28607	4.13223	6.21881	7.80526	7.68854	6.23313
BnaA02g00430D	protein spinster homolog 2-like	1	3.90271	6.80116	2.22665	1.12747	1.69986	1.45798
BnaA02g00450D	probable lrr receptor-like serine threonine-protein kinase at5g10290	1	6.03554	3.43599	2.34063	2.1466	1.25231	1.90557
BnaA02g00550D	haloacid dehalogenase-like hydrolase superfamily protein	1	2.37625	3.25621	4.32078	4.31455	3.57788	3.75454
BnaA02g00600D	probable cytosolic oligopeptidase a	1	4.32354	3.57265	3.11011	1.45976	1.80818	2.7733
BnaA02g00650D	pentatricopeptide repeat-containing protein at5g10690	1	0.690532	1.61143	3.07471	4.23662	2.52758	3.29564
BnaA02g00660D	protein aspartic protease in guard cell 2-like	1	4.69739	18.066	11.8783	23.2636	25.5519	13.8964
BnaA02g00680D	er membrane protein complex subunit 4-like	1	5.26915	3.95068	3.91816	2.40147	2.84063	2.83386
BnaA02g00690D	ubiquitin carboxyl-terminal hydrolase 22	1	2.93933	1.52878	2.39112	0.837427	0.969013	1.72811
BnaA02g00700D	probable folate-biopterin transporter 6	1	5.89007	5.9135	4.70411	2.62075	3.24288	4.30783
BnaA02g00710D	methyltransferase ddb_g0268948	1	4.97988	4.19645	3.98694	1.90609	1.90342	2.57748
BnaA02g00750D	chorismate mutase 2	1	1.10413	1.92326	0.244742	0.503749	0.646791	0.622442
BnaA02g00820D	BnaA02g00820D	1	0.142629	0.462453	1.14714	1.29871	1.12009	0.830541
BnaA02g00880D	dead-box atp-dependent rna helicase 56-like	1	6.31971	4.6054	4.37412	2.87528	2.77789	3.65068
BnaA02g00890D	glutamate receptor -like	1	2.74229	0.0783244	0	0	0	0
BnaA02g01000D	BnaA02g01000D	1	0.337399	1.32596	2.96236	13.5021	9.77024	5.6453
BnaA02g01100D	serine rich protein	1	0.683081	1.28203	3.62839	7.08752	2.79309	4.05044
BnaA02g01120D	BnaA02g01120D	1	12.8436	11.0391	6.83271	4.81456	4.8187	5.03462
BnaA02g01130D	uncharacterized membrane protein stkorf319-like	1	0.882734	1.25138	2.2179	3.10852	3.66192	2.40017
BnaA02g01220D	BnaA02g01220D	1	4.83387	2.25953	0.584024	0.690068	0.175944	0.200058
BnaA02g01230D	ran gtpase binding protein	1	2.37342	2.0514	2.03337	1.38691	1.22072	2.28523
BnaA02g01250D	phd-finger and dna binding domain-containing protein	1	2.72563	2.05347	1.6696	0.8646	1.096	1.459
BnaA02g01260D	o-acyltransferase wsd1-like	1	1.94463	0.933219	1.52605	0.215594	0.135346	0.103248
BnaA02g01300D	irk-interacting protein isoform x2	1	0	0.436974	1.03726	1.54837	1.54245	1.30523
BnaA02g01340D	BnaA02g01340D	1	0.83509	1.23491	1.95944	2.90655	2.35833	1.60633
BnaA02g01410D	protein slowmo homolog	1	8.2588	4.97229	2.30713	3.49793	2.81322	2.53094
BnaA02g01510D	gem-like protein 5	1	53.2851	19.2431	15.1451	15.1691	9.73605	16.9557
BnaA02g01560D	4-substituted benzoates-glutamate ligase -like	1	51.1937	11.6316	0.241345	0.338919	0.363366	0.0841025
BnaA02g01600D	peptidyl-prolyl cis-trans isomerase chloroplastic-like	1	1.91395	2.97153	4.29333	4.92787	5.50763	5.30022
BnaA02g01620D	cytochrome b-c1 complex subunit rieske- mitochondrial-like	1	30.298	20.9227	11.5053	9.78188	8.85597	10.5868
BnaA02g01640D	atp synthase subunit mitochondrial-like	1	12.9696	9.33715	9.48746	5.10588	7.16117	9.03669
BnaA02g01680D	carrier protein mitochondrial-like	1	58.8757	46.2963	28.6573	26.1469	27.501	28.9321
BnaA02g01690D	50s ribosomal protein chloroplastic	1	2.75204	8.22902	8.79211	17.9565	15.6784	9.14262
BnaA02g01700D	leukotriene a-4 hydrolase homolog	1	6.18152	4.53304	6.1639	2.84233	2.75958	4.14952
BnaA02g01770D	phospholipid:diacylglycerol acyltransferase 1	1	7.49524	5.59523	6.32827	3.56419	2.52936	5.00306
BnaA02g01780D	#NAME?	1	2.31618	5.09593	7.44362	9.44399	9.65504	7.65705
BnaA02g01870D	pentatricopeptide repeat-containing protein chloroplastic-like	1	9.44374	24.0462	40.4803	49.0955	48.7436	41.9807
BnaA02g01910D	protein elc-like	1	12.9569	6.96302	8.89934	3.39414	2.83898	6.3958
BnaA02g01970D	translocon-associated protein subunit beta-like	1	16.6925	12.6573	5.9429	5.2294	5.42554	5.22035
BnaA02g01980D	mitochondrial phosphate carrier protein mitochondrial-like	1	17.0757	19.4408	11.4824	11.2008	13.2444	11.125
BnaA02g02130D	cct motif family protein	1	0.057651	0.453356	0.97099	1.10797	1.10557	1.52473
BnaA02g02190D	basic salivary proline-rich protein 2-like	1	8.68322	6.17465	4.70423	3.83767	3.63743	3.96763
BnaA02g02290D	carbonic anhydrase 2	1	6.16358	14.8097	28.5923	77.6572	71.638	45.8771
BnaA02g02310D	formate mitochondrial	1	9.70587	0.99683	0	0.0210297	0	0.0171648
BnaA02g02340D	potassium transporter 8	1	0.757407	2.57079	3.85323	3.14479	4.31739	3.90736
BnaA02g02350D	heavy-metal-associated domain-containing protein	1	0.691987	1.92205	2.59799	7.96174	5.25471	3.51388
BnaA02g02390D	golgi alpha-mannosidase ii isoform 1	1	5.26835	6.95706	3.47638	3.00696	2.71374	3.3913
BnaA02g02460D	xylosyltransferase 1	1	6.00501	7.65091	5.39837	5.13261	4.38404	5.37007
BnaA02g02560D	gibberellin-regulated protein 4-like	1	0.670838	0.785859	3.68761	20.7217	7.46502	5.66051
BnaA02g02590D	probable ubiquitin conjugation factor e4	1	7.60448	5.53879	5.2667	3.15877	3.44397	4.50678
BnaA02g02610D	chaperone protein chloroplastic-like	1	13.3669	14.1573	21.5819	20.8952	22.3031	23.3154
BnaA02g02620D	chaperone protein chloroplastic-like	1	5.32042	8.18711	12.4737	11.7861	13.1306	12.9481
BnaA02g02640D	udp-glucose 6-dehydrogenase 3-like	1	4.42555	2.95644	1.94473	1.11669	1.22597	1.68331
BnaA02g02710D	solute carrier family 25 member 44-like	1	25.5868	7.85019	5.09181	4.62983	3.83296	5.16781
BnaA02g02790D	vegetative cell wall protein gp1-like	1	0.719045	2.02977	3.40973	4.57429	3.48006	2.1044
BnaA02g02800D	vegetative cell wall protein gp1-like	1	0.0552355	0.372956	1.24302	2.56579	0.816234	1.09106
BnaA02g02820D	ring u-box domain-containing protein	1	3.83236	2.7604	3.11368	0.864217	1.68814	2.13405
BnaA02g02870D	endo- -beta-glucanase 2	1	1.49231	0.974033	0.0250723	0.0210129	0.0965587	0.0307771
BnaA02g03020D	lish domain and heat repeat-containing protein kiaa1468 homolog	1	2.2484	1.61797	0.842255	0.612998	1.30682	1.35996
BnaA02g03040D	acetolactate synthase small subunit chloroplastic-like	1	0.676034	0.975598	2.29793	4.6502	3.85935	3.01588
BnaA02g03050D	nc domain-containing family protein	1	23.2956	8.96378	11.5695	6.77357	6.11485	14.921
BnaA02g03070D	c2h2 type zinc finger protein	1	37.659	18.5506	33.501	14.9473	13.4405	27.4452
BnaA02g03160D	abc transporter f family member 1	1	36.0394	28.5412	26.1153	19.0577	14.9967	23.8195
BnaA02g03180D	protein tic chloroplastic	1	0.785858	1.69217	1.61539	2.98806	2.52029	2.05033
BnaA02g03190D	dna repair protein rad4	1	0.958272	1.39135	2.28345	1.56971	2.66663	2.03516
BnaA02g03210D	probably inactive leucine-rich repeat receptor-like protein kinase at5g48380	1	12.2916	10.584	0.402063	0.0844575	0	0.098399
BnaA02g03260D	atp binding protein	1	0.551435	0.979678	0.952522	1.56323	1.84142	1.18345
BnaA02g03270D	heat stress transcription factor a-1b-like isoform x1	1	5.33901	4.5431	2.83321	2.8885	1.703	2.7087
BnaA02g03310D	cellulose synthase-like protein d2	1	1.71415	0.727465	0.381893	0.310473	0.088057	0.224163
BnaA02g03370D	udp-glucoronosyl udp-glucosyl transferase family protein	1	2.06976	5.55596	4.94093	9.91616	14.6407	6.58797
BnaA02g03400D	rubredoxin family protein	1	6.66772	21.6193	26.3553	41.11	56.067	34.093
BnaA02g03410D	BnaA02g03410D	1	20.2723	9.71365	10.3078	5.13688	8.44874	11.2584
BnaA02g03450D	phytoene synthase	1	1.52208	8.51737	8.25291	17.28	24.7746	10.9614
BnaA02g03570D	carrier protein er-ant1-like	1	1.95739	2.23398	2.63019	2.09906	2.81214	2.49616
BnaA02g03750D	cation calcium exchanger 1-like	1	3.16091	2.87301	0.938483	0.237836	0.0324879	0.24396
BnaA02g03760D	50s ribosomal protein chloroplastic-like	1	0.40133	0.486442	0.367501	1.88482	0.600487	0.96111
BnaA02g03920D	auxin-responsive protein saur21-like	1	0	0.258106	0.687263	0.181012	0.816234	1.05252
BnaA02g03930D	auxin-responsive protein saur21-like	1	0	0.288355	0.858719	1.91706	1.2389	0.914388
BnaA02g03980D	BnaA02g03980D	1	14.0384	9.08269	3.63943	0.104669	2.30906	2.45344
BnaA02g04020D	transcription regulator not2 not3 not5 family protein	1	0.100339	0.525259	0.993191	1.62503	1.54164	1.61712
BnaA02g04040D	nac domain-containing protein 92-like	1	1.68135	0.503464	1.35155	0.357744	0.228183	0.870286
BnaA02g04050D	ubiquitin hydrolase b-like isoform x1	1	2.94557	1.91469	0.851393	1.15786	0.72658	0.518024
BnaA02g04060D	BnaA02g04060D	1	0.914666	1.95291	1.71453	2.51621	2.45199	1.84917
BnaA02g04090D	gdsl esterase lipase at5g18430	1	0.170197	0.720664	3.07859	2.61285	2.75137	2.79087
BnaA02g04150D	BnaA02g04150D	1	2.70531	0.805848	0.624298	0.143279	0.314741	0
BnaA02g04180D	rhodanese-like domain-containing protein 12	1	0.556425	1.57279	3.93495	6.0146	6.89488	4.90051
BnaA02g04190D	crt homolog 1-like	1	7.92114	3.44774	0.459254	0.868269	0.474963	0.382025
BnaA02g04200D	rho gtpase-activating protein 7-like isoform x1	1	0.303467	1.12258	2.18904	3.98726	2.8131	2.57778
BnaA02g04210D	protein smg7-like	1	12.6747	7.54189	7.64858	5.97197	4.63313	6.10009
BnaA02g04250D	amino acid transporter	1	0.965473	3.27559	4.98015	4.3557	5.54393	5.60437
BnaA02g04340D	PREDICTED: uncharacterized protein LOC103851287	1	86.3625	134.891	59.9202	47.0071	54.1685	50.8554
BnaA02g04390D	protein phosphatase 1 regulatory subunit ppra-like	1	5.55463	5.20025	4.3452	3.18233	2.93907	4.18224
BnaA02g04550D	peroxidase 58-like	1	37.4944	5.96597	0.0381363	0	0	0
BnaA02g04570D	prli-interacting factor	1	5.09506	5.88917	4.28511	2.52651	2.30521	3.32132
BnaA02g04600D	zinc finger ccch domain-containing protein 25-like	1	3.64829	2.58585	1.95127	2.14052	1.72932	2.16261
BnaA02g04630D	26s protease regulatory subunit 8 homolog a-like	1	23.378	14.7542	10.2586	9.28079	8.2146	10.7312
BnaA02g04670D	probable receptor-like protein kinase at5g20050	1	33.1709	9.05727	6.46775	6.79891	3.22996	6.27206
BnaA02g04690D	mitochondrial pyruvate carrier 1-like	1	38.8444	38.4162	36.7559	29.3212	33.6254	34.393
BnaA02g04720D	atp-dependent rna helicase p62-like	1	0.619392	0.314346	0.608688	1.73153	1.36793	0.794687
BnaA02g04780D	probable galactinol--sucrose galactosyltransferase 6 isoform x1	1	167.846	55.0258	38.217	31.6555	9.86565	17.6656
BnaA02g04910D	protein bem46-like	1	2.52714	2.22938	2.62286	3.66183	2.35577	3.49018
BnaA02g04960D	germin-like protein subfamily 3 member 3	1	0.0982253	0.350471	0.619836	14.504	3.74081	1.14395
BnaA02g05060D	20 kda chloroplastic-like	1	2.36591	2.32203	2.6262	12.8787	6.03456	4.70813
BnaA02g05130D	eukaryotic translation initiation factor 2 subunit beta-like	1	2.04497	1.81707	1.15962	1.31383	1.14607	1.15942
BnaA02g05170D	indole-3-acetaldehyde oxidase-like	1	251.869	94.0072	2.34806	0.619099	0.481458	0.576966
BnaA02g05220D	somatic embryogenesis receptor kinase 2-like	1	135.51	96.4729	25.11	24.0035	22.007	21.8936
BnaA02g05240D	l-ascorbate oxidase-like	1	2.15777	2.40647	2.52243	1.6095	2.40242	1.47963
BnaA02g05320D	calmodulin	1	130.951	81.2562	73.4799	55.7608	51.399	68.8476
BnaA02g05380D	2-hydroxy-6-oxononadienedioate 2-hydroxy-6-oxononatrienedioate hydrolase 1-like	1	0.974449	1.49599	2.8564	2.18807	2.31977	2.26222
BnaA02g05410D	e3 ubiquitin-protein ligase rhf2a-like	1	19.9117	8.21537	5.74109	6.57235	4.04625	6.02013
BnaA02g05430D	chaperone protein dnaj 3-like	1	187.785	161.754	103.892	82.2753	77.1395	98.1905
BnaA02g05520D	at5g22270 mwd9_5	1	22.4869	12.2316	5.55364	3.09356	3.63072	5.10125
BnaA02g05560D	bifunctional nitrilase nitrile hydratase nit4	1	24.3307	10.7598	0.724397	1.55111	2.77183	0.827009
BnaA02g05580D	mitochondrial fission protein elm1-like	1	3.9413	3.27849	3.81207	2.77692	2.62565	3.46238
BnaA02g05610D	protein faf- chloroplastic	1	2.49866	9.89142	25.5804	35.685	32.7408	25.0923
BnaA02g05760D	fbd-associated f-box protein at5g22730-like	1	3.07331	6.06561	3.15804	2.7297	2.76583	2.3654
BnaA02g05770D	2-carboxy-d-arabinitol 1-phosphate phosphatase	1	2.58298	4.34148	5.63924	8.38329	10.2161	8.84324
BnaA02g05940D	probable alanine--trna chloroplastic isoform x1	1	5.69981	12.23	12.9987	22.1714	19.6187	14.0924
BnaA02g05980D	aspartic proteinase-like protein 2 isoform x1	1	11.1699	2.02811	4.38956	2.49209	2.61923	4.03324
BnaA02g05990D	lysosomal pro-x carboxypeptidase-like	1	5.02583	2.81185	0.852551	1.09377	1.17387	0.879567
BnaA02g06000D	lysosomal pro-x carboxypeptidase-like	1	0.883147	3.42605	6.54924	7.82191	7.24217	7.82288
BnaA02g06090D	serine carboxypeptidase-like 47	1	3.64647	0.495683	0	0	0	0
BnaA02g06100D	transcription factor rax1-like	1	0.961163	0.760118	0.843641	0	0	0.041954
BnaA02g06160D	BnaA02g06160D	1	2.99284	0.627524	0	0	0	0
BnaA02g06470D	dof zinc finger	1	0.800056	1.0044	1.80549	2.83104	1.87744	1.33109
BnaA02g06550D	btb poz domain-containing protein at5g60050	1	2.87846	4.36809	2.88853	1.44295	2.55902	2.29296
BnaA02g06580D	laccase-17-like	1	0.402566	0.777773	1.41734	1.74741	0.98784	1.93958
BnaA02g06680D	actin depolymerizing factor 1	1	72.1002	66.4416	72.6793	41.739	53.5488	65.1319
BnaA02g06880D	exocyst complex component exo70a1-like	1	2.89673	2.78859	3.17324	5.26155	3.26058	4.20694
BnaA02g06900D	probable not transcription complex subunit vip2 isoform x1	1	3.76642	3.04912	3.48553	2.58128	2.41739	2.71273
BnaA02g06950D	receptor-like protein kinase at5g59670	1	10.992	11.513	1.08186	1.35118	1.67137	1.22559
BnaA02g07010D	protein sensitivity to red light reduced 1-like	1	1.22537	2.04307	1.95835	3.10563	1.97339	2.53193
BnaA02g07140D	udp-glucuronic acid decarboxylase 3	1	18.5655	4.73239	3.35006	1.80028	1.53966	3.1727
BnaA02g07170D	copper transporter 1-like	1	0	0.0765637	1.13089	1.7996	1.87089	0.806124
BnaA02g07240D	serine threonine-protein phosphatase pp1 isozyme 2-like	1	5.12192	4.50083	4.27001	3.46691	3.38554	3.76801
BnaA02g07250D	dna-directed rna polymerase ii subunit rpb7	1	2.84361	2.1011	2.15834	1.46749	1.41351	2.02683
BnaA02g07270D	BnaA02g07270D	1	3.23665	4.22576	6.68496	5.55991	6.05162	6.45161
BnaA02g07320D	probable serine threonine-protein kinase at5g41260	1	0.142187	0.102079	1.62423	4.26825	0.972928	1.34329
BnaA02g07370D	homeobox prospero	1	4.4945	4.31928	2.50577	1.15476	1.19759	2.81409
BnaA02g07470D	dehydrodolichyl diphosphate synthase 2-like	1	0.394361	3.58012	6.64648	4.02243	12.6589	8.0124
BnaA02g07540D	u-box domain-containing protein 4-like	1	2.75437	2.69237	1.93006	0.485573	0.620813	1.79545
BnaA02g07630D	peroxidase 67-like	1	1.72344	0.997295	0.757651	0	0	0
BnaA02g07640D	atp-dependent rna helicase dhx33	1	4.70821	4.97044	1.80197	1.6764	1.61156	1.88393
BnaA02g07710D	nuclear receptor corepressor 1-like isoform x1	1	0	0.268392	0.31021	0.349524	0.947927	1.00966
BnaA02g07740D	methylesterase 18-like	1	0.757727	1.80248	5.43251	5.87598	6.79204	5.67061
BnaA02g07750D	probable inactive receptor kinase at5g58300	1	2.46136	4.21447	3.64288	5.63603	4.28187	3.62453
BnaA02g07760D	26s protease regulatory subunit 6b homolog	1	25.2617	11.7332	13.3922	7.9427	6.98853	12.3573
BnaA02g07780D	uric acid degradation bifunctional protein ttl-like isoform x1	1	11.9739	8.17623	6.26122	3.33891	3.7455	6.09167
BnaA02g07790D	calcineurin-like metallo-phosphoesterase superfamily protein	1	0.823229	0.966085	1.26734	1.49244	1.0603	2.00674
BnaA02g07800D	evolutionarily conserved c-terminal region 10	1	2.79702	1.45671	1.26456	1.12602	0.739263	1.15647
BnaA02g07840D	phototropin-2-like isoform x1	1	3.10967	16.2396	27.7761	26.7413	32.2564	26.8149
BnaA02g07860D	glucan endo- -beta-glucosidase 6	1	0.480018	1.9917	1.13254	3.86472	2.03086	2.11606
BnaA02g07930D	trafficking protein particle complex subunit 5-like	1	2.83239	1.60634	1.38289	1.07321	1.1989	1.32317
BnaA02g07980D	gtp-binding protein 6	1	1.76896	3.27491	7.02145	6.98084	6.7305	6.89841
BnaA02g08000D	apo protein chloroplastic	1	7.51085	13.4738	16.7868	23.2222	20.3381	15.9406
BnaA02g08090D	protein eceriferum 3-like	1	1.01341	2.37704	8.64373	4.83341	6.74581	5.75244
BnaA02g08150D	u4 small nuclear ribonucleoprotein 27 kda protein	1	2.06322	1.93015	1.77134	0.808898	0.753431	1.71112
BnaA02g08170D	la-related protein 6 isoform 1	1	7.98018	14.2114	27.3532	25.0583	31.013	27.7869
BnaA02g08270D	cytochrome p450 81f1-like	1	0.908878	1.15097	0.0391202	0.218726	0.066608	0.123758
BnaA02g08300D	protein chloroplast import apparatus 2-like isoform x1	1	0.165108	2.17533	1.44314	4.34262	4.48824	1.47
BnaA02g08420D	cytokinin dehydrogenase 3	1	2.21222	2.7097	0.565076	0.304866	0.367514	0.333051
BnaA02g08510D	inactive protein kinase selmodraft_444075-like	1	0.757304	1.8118	4.20032	4.53963	4.05859	4.04448
BnaA02g08660D	f-box fbd lrr-repeat protein at5g56420-like	1	1.69669	1.69398	1.15301	0.61682	0.665795	0.943304
BnaA02g08670D	f-box fbd lrr-repeat protein at5g56420-like	1	3.12775	3.36469	0.653285	0.671762	0.642537	0.632585
BnaA02g08790D	4-hydroxy-4-methyl-2-oxoglutarate aldolase 3	1	0.553934	2.02333	1.74798	2.82144	4.75484	1.31371
BnaA02g08850D	rpm1-interacting protein 4-like	1	12.4843	9.55125	12.0932	7.3392	7.40837	8.3155
BnaA02g08890D	protein tic 20- chloroplastic-like	1	1.70058	4.55006	5.37408	10.6656	10.7109	8.03244
BnaA02g08930D	cleavage and polyadenylation specificity factor subunit 6-like	1	1.81351	1.87923	1.7584	1.15234	1.03874	1.79074
BnaA02g08950D	BnaA02g08950D	1	2.75751	1.87227	1.43059	1.0359	1.08248	1.2149
BnaA02g08990D	probable serine threonine-protein kinase wnk11 isoform x2	1	1.98111	2.18017	1.83843	1.23946	1.32514	1.56333
BnaA02g09030D	lipid-transfer protein dir1	1	110.71	148.338	3.57252	1.96787	2.13609	1.19925
BnaA02g09040D	lipid-transfer protein dir1	1	1.73562	1.51986	1.16944	0.790056	0.324319	0.634083
BnaA02g09060D	enhanced downy mildew 2	1	3.67841	3.09235	3.12601	2.26976	2.05941	2.5717
BnaA02g09140D	dna topoisomerase 1	1	6.56701	6.50313	5.83878	5.60262	3.94691	6.16048
BnaA02g09150D	v-type proton atpase subunit e1	1	7.69771	5.39741	6.75651	4.87724	4.41399	5.62734
BnaA02g09160D	cell division protein homolog chloroplastic-like	1	3.87797	6.17497	7.19797	10.8317	8.6524	8.5227
BnaA02g09170D	65-kda microtubule-associated protein 1-like	1	0.666697	2.02988	3.27124	3.97209	3.88089	3.17448
BnaA02g09180D	trigger factor-like protein chloroplastic	1	2.02058	4.29953	5.94077	20.5213	11.7425	7.19201
BnaA02g09280D	splicing suppressor of white-apricot homolog isoform x2	1	5.57607	4.20511	4.65662	4.04647	3.31244	4.08702
BnaA02g09300D	dihydrolipoyllysine-residue succinyltransferase component of 2-oxoglutarate dehydrogenase complex mitochondrial-like	1	18.2949	14.5547	8.86344	5.57593	7.20241	7.53124
BnaA02g09320D	gdsl esterase lipase at5g55050-like	1	2.89247	2.60558	1.43668	1.64647	0.918432	1.13367
BnaA02g09380D	crs2-associated factor mitochondrial	1	0.579746	1.05095	0.944297	1.65509	1.48313	0.989754
BnaA02g09410D	cytochrome dm13 and domon domain-containing protein at5g54830	1	5.93049	5.11591	4.53795	2.71135	2.45448	4.21078
BnaA02g09420D	glucose-6-phosphate phosphate translocator chloroplastic-like	1	2.98498	3.16935	5.57879	6.33403	5.40842	6.1323
BnaA02g09450D	tbc1 domain family member 15-like isoform x1	1	7.66362	2.60469	0.319699	0.929176	0.576865	0.391192
BnaA02g09460D	thiamine thiazole chloroplastic-like	1	45.5964	201.037	394.396	426.185	497.392	426.266
BnaA02g09470D	autophagy-related protein 18f-like	1	1.83905	0.334024	0.482652	0.217585	0.205455	0.238937
BnaA02g09530D	zinc finger-related protein	1	1.62171	3.15947	2.2713	4.47728	2.61699	3.16353
BnaA02g09540D	50s ribosomal protein chloroplastic-like	1	0.424579	0.594789	1.10648	5.18253	1.86886	1.38083
BnaA02g09580D	minor allergen alt a 7-like	1	27.0149	18.5529	3.44729	4.26668	4.38405	4.40102
BnaA02g09590D	calcium-binding protein pbp1-like	1	11.3026	18.7176	9.43424	31.9667	35.8901	18.9622
BnaA02g09600D	b-box zinc finger protein 32-like	1	0	0.362845	2.45752	1.39355	2.77318	1.20037
BnaA02g09620D	trafficking protein particle complex ii-specific subunit 130 homolog	1	3.12151	2.34003	1.83444	1.45488	1.47726	1.96642
BnaA02g09630D	BnaA02g09630D	1	1.63888	0.58174	1.60344	0.460107	0.686245	1.05585
BnaA02g09650D	u5 small nuclear ribonucleoprotein 200 kda helicase-like	1	13.0153	11.5179	10.6464	6.84833	8.87674	9.16784
BnaA02g09660D	probable adp-ribosylation factor gtpase-activating protein agd5	1	13.5692	7.10733	6.19032	4.18124	3.63734	6.02409
BnaA02g09840D	uncharacterized calcium-binding protein at1g02270-like	1	10.0335	14.1898	22.0525	21.5391	23.1774	21.607
BnaA02g10000D	ribosomal protein l11 methyltransferase-like protein	1	0.492999	0.3986	0.641419	1.00137	0.389528	0.496601
BnaA02g10050D	---NA---	1	0	0.770348	3.86498	6.21565	3.06443	4.59966
BnaA02g10160D	PREDICTED: uncharacterized protein LOC106418863	1	3.1976	2.43186	2.90368	1.47651	1.51059	2.07743
BnaA02g10220D	cytochrome b5	1	46.5154	21.1314	20.4565	8.35559	9.88112	14.6698
BnaA02g10230D	vacuolar protein sorting-associated protein 26a	1	2.41269	1.91617	1.93364	1.38664	1.15355	1.75838
BnaA02g10290D	probable pectinesterase pectinesterase inhibitor 61	1	0.270939	1.28043	1.50293	2.48884	2.75012	1.57035
BnaA02g10410D	atp-dependent zinc metalloprotease ftsh chloroplastic mitochondrial-like	1	4.36356	12.0586	18.8449	22.2353	24.9383	18.0804
BnaA02g10420D	abscisic acid receptor pyl8-like	1	0.575771	1.40504	3.45424	3.26468	4.76638	5.50805
BnaA02g10450D	spermine synthase	1	6.00898	2.97132	4.36832	1.55681	2.20581	3.39234
BnaA02g10570D	BnaA02g10570D	1	5.70847	4.04311	4.31046	2.43261	3.64443	3.82095
BnaA02g10650D	probable wrky transcription factor 27	1	2.41624	3.21499	5.00041	5.49235	4.14642	4.56131
BnaA02g10690D	BnaA02g10690D	1	0.888771	2.46915	1.99311	4.98691	3.99527	2.95043
BnaA02g10700D	BnaA02g10700D	1	10.0528	23.9971	3.99357	5.07088	7.72134	5.69745
BnaA02g10760D	tbc domain-containing protein	1	20.2234	8.1345	9.80292	5.64172	5.43608	7.60491
BnaA02g10820D	proline--trna ligase-like	1	16.1614	16.3078	9.19966	12.2544	11.5277	10.2129
BnaA02g10850D	sec-independent protein translocase protein chloroplastic-like isoform x3	1	4.38788	7.61514	7.61959	13.7294	14.3487	7.96658
BnaA02g10880D	at5g52420 k24m7_17	1	1.19251	2.83424	3.64395	3.48168	5.57898	3.23968
BnaA02g10950D	actin-depolymerizing factor 12	1	1.46184	3.06503	0.796588	0.0757844	0.199693	0.433302
BnaA02g10990D	myosin heavy chain-related protein	1	0.583535	0.784763	2.35089	5.58667	2.09347	3.15475
BnaA02g11080D	trab domain-containing isoform x1	1	7.20133	20.3749	26.6462	25.7084	33.6719	30.374
BnaA02g11150D	molybdenum cofactor sulfurase	1	8.46557	0.111847	0	0.261528	0.445879	0.400713
BnaA02g11230D	trehalose-phosphate phosphatase a isoform x1	1	2.40954	2.5992	5.75866	12.2043	4.52973	7.77759
BnaA02g11520D	pyruvate dehydrogenase e1 component subunit beta- mitochondrial-like	1	11.9318	8.0891	5.11708	5.00977	5.94183	4.92577
BnaA02g11620D	eukaryotic translation initiation factor 3 subunit c	1	17.6171	17.676	14.4018	12.4259	11.8427	14.3669
BnaA02g11690D	f-box protein at5g50450-like	1	5.24996	3.8882	13.1094	11.5703	9.41016	9.7691
BnaA02g11720D	ribonucleoside-diphosphate reductase subunit beta	1	5.64911	3.97934	3.54437	2.92572	2.87585	3.94909
BnaA02g11800D	chloride channel protein clc-c	1	19.6241	16.975	14.7904	9.23768	10.6143	13.0829
BnaA02g11830D	methionine s-methyltransferase	1	18.7529	18.3284	10.6665	6.52079	11.7684	9.887
BnaA02g11840D	gamma-tocopherol methyltransferase	1	4.92623	8.96737	15.1973	12.2412	12.6995	14.9942
BnaA02g11850D	protein cdi-like	1	4.53417	3.67673	4.92795	11.6576	6.06208	7.4495
BnaA02g11870D	web family protein chloroplastic	1	0.307683	1.17647	2.04098	2.48432	2.58791	2.70302
BnaA02g11890D	hrd1-like protein	1	19.9892	8.03592	4.60046	3.29988	3.23464	4.05895
BnaA02g11920D	BnaA02g11920D	1	0.714276	0.762282	3.83781	3.57753	2.59338	4.78026
BnaA02g12000D	eif4-gamma eif5 eif2-epsilon domain-containing protein	1	12.8945	11.5539	10.2324	8.62651	7.69299	9.33315
BnaA02g12010D	at1g65230-like partial	1	3.68052	8.30969	17.7954	23.356	25.4237	21.5508
BnaA02g12020D	membrane-associated protein chloroplastic	1	4.69179	9.30069	13.5381	13.196	15.0525	14.331
BnaA02g12030D	membrane-associated protein chloroplastic	1	2.29968	4.87063	6.34872	7.08588	6.85977	6.93427
BnaA02g12050D	acyl carrier protein mitochondrial-like	1	40.111	26.3002	16.0165	15.1916	12.1182	14.2578
BnaA02g12070D	leucine-rich repeat receptor-like protein clavata2	1	0.780166	2.99396	3.19104	2.23477	2.70478	2.17546
BnaA02g12090D	ycf20-like protein	1	0.307534	0.378328	1.34118	0.896297	0.796558	0.830936
BnaA02g12100D	probable e3 ubiquitin-protein ligase ari8	1	2.82279	2.27706	2.49173	1.69195	1.79964	2.06394
BnaA02g12150D	2-alkenal reductase (nadp(+)-dependent)	1	0.594875	0.918962	1.37926	1.76723	2.35929	1.53485
BnaA02g12160D	endoglucanase 7	1	9.10399	4.98382	1.04787	0.649009	0.634053	1.05658
BnaA02g12230D	protein yls9-like	1	2.69079	2.57205	1.24594	0	0	0.336039
BnaA02g12250D	at1g65720 f1e22_13	1	78.0506	55.321	60.0382	30.2731	30.111	40.0121
BnaA02g12360D	---NA---	1	23.4879	6.98098	0.803329	0.772312	0.396196	0.735316
BnaA02g12390D	BnaA02g12390D	1	0.632621	1.03142	2.92731	2.55904	3.46119	2.38411
BnaA02g12410D	tropinone reductase homolog at1g07440-like	1	38.0162	19.8609	2.78605	1.43202	2.20761	1.9206
BnaA02g12480D	protein aaf	1	3.34898	8.72396	9.71706	11.3616	13.2042	9.59728
BnaA02g12490D	ankyrin repeat-containing protein at5g02620-like	1	2.74831	3.21712	0.0752847	0.0568532	0.192275	0
BnaA02g12510D	pentatricopeptide repeat-containing protein mitochondrial	1	2.18432	2.81027	2.17421	0.819471	1.36724	2.0161
BnaA02g12670D	glycerophosphodiester phosphodiesterase gdpdl3-like	1	1.24652	2.99895	0.390565	1.2304	0.86342	0.849569
BnaA02g12700D	probable receptor-like protein kinase at1g67000 isoform x1	1	2.13662	3.37344	3.10011	1.59537	0.527997	0.722587
BnaA02g12740D	probable receptor-like protein kinase at1g67000	1	3.69983	2.75766	0.383943	0.313108	0.290129	0.0903875
BnaA02g12780D	PREDICTED: uncharacterized protein LOC103852365	1	3.79221	2.52433	1.31488	1.67001	1.22384	1.39193
BnaA02g12790D	mannose-6-phosphate isomerase 2	1	32.5567	9.38622	6.713	4.94677	3.54552	4.62561
BnaA02g12910D	protein flx-like 2	1	1.09601	1.37151	0.62093	0.463804	0.524663	0.398282
BnaA02g12930D	BnaA02g12930D	1	13.6754	23.1683	22.1039	27.6427	24.4284	23.3708
BnaA02g12990D	protein crowded nuclei 1-like	1	0.119657	0.613752	1.34116	1.33519	1.35433	1.27437
BnaA02g13000D	cyclin-b1-2-like	1	17.3455	10.7362	8.0248	5.39076	6.092	7.75642
BnaA02g13080D	f-box protein at1g67340-like	1	0.454639	0.225256	0.976265	1.67564	0.597425	0.595652
BnaA02g13090D	nadh-ubiquinone oxidoreductase 11 kda subunit	1	19.1389	14.5114	11.1933	8.04944	7.93999	11.6352
BnaA02g13150D	f-box kelch-repeat protein at1g67480	1	3.18064	2.6615	3.82698	4.59517	4.06546	3.55227
BnaA02g13250D	remorin family protein	1	0.123931	0.684316	2.0022	2.66183	2.13334	1.84202
BnaA02g13300D	thionin-like	1	1.4509	7.80291	26.5197	29.1442	39.1802	33.5897
BnaA02g13320D	photosystem ii core complex proteins chloroplastic-like	1	52.3377	172.364	209.178	473.303	465.235	291.41
BnaA02g13350D	hypothetical protein EUTSA_v10019416mg	1	16.2677	12.1371	15.7698	9.26769	11.9685	11.9285
BnaA02g13400D	af385745_1 at1g67850 f12a21_2	1	3.73972	2.82077	2.49902	1.27792	0.907649	2.12001
BnaA02g13420D	PREDICTED: uncharacterized protein LOC103852434	1	3.20725	7.90026	0.902849	0	1.43249	0.395065
BnaA02g13460D	caffeoyl- o-methyltransferase at1g67980	1	166.738	100.431	22.5133	26.3516	12.4629	14.9834
BnaA02g13510D	cdp-diacylglycerol--inositol 3-phosphatidyltransferase 1-like	1	3.29434	3.95884	2.54271	2.03659	2.39168	3.25995
BnaA02g13720D	mip18 family protein at1g68310	1	5.77184	5.55176	4.00472	2.65485	2.39531	3.70539
BnaA02g13750D	at1g68340 t22e19_3	1	3.80635	3.91579	1.43012	2.16741	2.00043	2.45033
BnaA02g13850D	vq motif-containing protein chloroplastic-like	1	5.15991	0.505665	0	0	0	0
BnaA02g13920D	zinc finger protein constans-like 6-like	1	21.7787	54.961	59.8338	97.8678	106.909	60.9771
BnaA02g14000D	nuclear matrix constituent protein 1-like protein	1	3.55733	5.51731	5.96339	5.71155	5.28955	6.15854
BnaA02g14040D	ap2 erf and b3 domain-containing transcription repressor rav2	1	2.09657	3.95392	0.591831	1.1344	0.43625	0.264155
BnaA02g14110D	protein chloroplastic isoform x1	1	1.20574	1.58347	2.74227	3.86484	2.37074	2.63216
BnaA02g14150D	wpp domain-interacting tail-anchored protein 2-like isoform x1	1	0.835402	2.25895	2.51325	2.48621	3.66808	2.79906
BnaA02g14310D	probable protein s-acyltransferase 22	1	0.195583	0.307004	1.09972	3.28346	1.6417	1.48406
BnaA02g14340D	expansin a1	1	7.95837	20.6826	23.85	79.2276	60.2972	29.7549
BnaA02g14440D	BnaA02g14440D	1	11.0738	10.2753	11.5693	4.40878	6.42582	9.06313
BnaA02g14460D	sphinganine c -monooxygenase 1-like	1	9.87495	7.62226	6.86633	4.58707	5.53172	6.25793
BnaA02g14570D	myb-like protein sp	1	0.453818	2.55456	2.82403	3.67801	5.38604	3.94471
BnaA02g14660D	g3bp-like protein	1	5.35907	4.81357	3.70785	2.40141	2.40885	3.11626
BnaA02g14750D	gene product	1	2.12131	0.0876656	0.122681	0.088232	0	0
BnaA02g14760D	protein fam69a	1	30.269	34.7992	22.9023	9.18167	11.4801	15.7003
BnaA02g14790D	probable -trehalose-phosphate synthase	1	18.8051	27.6528	35.7558	45.8041	43.4044	27.9336
BnaA02g14960D	cysteine-rich receptor-like protein kinase 2	1	6.14494	9.82057	1.05085	2.00625	2.17971	1.35425
BnaA02g15020D	anthranilate phosphoribosyltransferase	1	2.90944	1.52777	0.328545	0.18297	0.27138	0.496837
BnaA02g15130D	receptor-like protein kinase at4g00960	1	0.707007	0.383683	1.25693	1.18418	0.812341	1.38543
BnaA02g15140D	nad h-quinone oxidoreductase subunit chloroplastic-like	1	5.78078	25.1514	48.1086	57.5442	79.6964	61.5803
BnaA02g15150D	transmembrane protein 214-like	1	9.3948	6.1125	4.90764	3.45081	3.95048	4.79445
BnaA02g15190D	mlp-like protein 28	1	0.580332	1.03411	3.64618	2.92171	3.26725	1.7594
BnaA02g15250D	mlp-like protein 31	1	1.79762	4.74617	12.0002	8.2356	8.1834	12.3258
BnaA02g15290D	1-phosphatidylinositol-3-phosphate 5-kinase fab1c	1	4.56255	2.37133	2.44942	1.44008	1.40603	2.03072
BnaA02g15320D	myb-like transcription factor 2	1	0.0598958	0.337065	2.25533	2.30224	3.09277	2.16405
BnaA02g15350D	probable ribose-5-phosphate isomerase 1	1	11.9524	6.22807	5.3367	5.38656	3.43325	6.5312
BnaA02g15410D	ethylene-responsive transcription factor erf020-like	1	4.26176	0.117875	0.301197	0	0.127098	0
BnaA02g15450D	scy1-like protein 2	1	14.5702	9.32663	10.9391	7.34144	6.21144	8.9507
BnaA02g15460D	receptor-like protein 12	1	0.025645	0.268445	0.62535	1.33989	0.656902	0.699721
BnaA02g15480D	BnaA02g15480D	1	1.44155	0.68003	1.15264	0.117054	0.700902	0.627791
BnaA02g15640D	probable magnesium transporter nipa4	1	3.43822	5.18181	5.1597	7.63697	6.39533	5.58579
BnaA02g15650D	histidinol-phosphate aminotransferase	1	0.81024	1.37946	1.72068	3.60005	2.83623	2.94926
BnaA02g15680D	subtilisin-like protease	1	20.5416	15.799	14.0166	5.88641	9.31247	13.9772
BnaA02g15690D	abc transporter g family member 25-like	1	3.68054	1.7369	1.26837	1.1603	1.18611	1.34896
BnaA02g15700D	at1g71970 f17m19_12	1	0.392901	1.31278	0.190223	0.189987	0	0
BnaA02g15710D	transcription factor tcp22-like	1	3.1601	7.54027	14.6941	20.1333	14.2732	14.1285
BnaA02g15720D	PREDICTED: uncharacterized protein LOC103852746	1	32.1219	27.4386	22.8981	17.8559	21.6889	20.7658
BnaA02g15950D	translation initiation factor eif-2b subunit alpha-like	1	1.22314	1.96494	2.37773	1.79928	1.92758	2.64301
BnaA02g15980D	saur-like auxin-responsive protein family	1	0.624062	1.89859	5.21428	8.19539	6.68196	9.95576
BnaA02g16030D	receptor-like protein kinase at1g72540	1	5.04143	1.38462	0.0240133	0.171274	0.149383	0.196766
BnaA02g16070D	phospholipid-transporting atpase 5	1	26.622	21.0914	4.91063	4.3917	3.83442	4.96722
BnaA02g16190D	tmv resistance protein n-like	1	3.45615	1.434	0.243347	0.226233	0.183444	0.142106
BnaA02g16240D	charged multivesicular body protein 1-like	1	27.8051	16.4849	16.4709	12.4074	11.7286	14.8212
BnaA02g16360D	p-loop containing nucleoside triphosphate hydrolases superfamily protein	1	1.22808	2.66939	3.39914	3.44271	4.45381	3.20522
BnaA02g16390D	testis-expressed sequence 2	1	2.99252	0.91611	1.20071	0.50908	0.317185	1.14352
BnaA02g16450D	BnaA02g16450D	1	0.549051	1.51893	2.18527	2.48163	2.67559	2.47922
BnaA02g16460D	nudix hydrolase chloroplastic-like	1	42.0457	53.4364	63.1863	110.603	77.2	127.896
BnaA02g16520D	alpha-dioxygenase 2-like	1	0.703628	3.49169	2.73105	4.44078	5.61856	3.90343
BnaA02g16590D	BnaA02g16590D	1	9.02018	19.6542	32.9835	40.4069	41.1909	32.6976
BnaA02g16600D	protein dennd6a	1	2.61272	2.11068	4.2108	3.2961	2.68702	3.46968
BnaA02g16680D	peptidyl-prolyl cis-trans isomerase cyp26- chloroplastic	1	0.786851	2.11503	1.82128	6.62415	10.827	2.70334
BnaA02g16700D	actin cytoskeleton-regulatory complex protein pan1-like	1	1.65453	1.77689	4.13802	6.17381	3.83383	4.45805
BnaA02g16740D	protein longifolia 1-like	1	0.266739	0.666667	1.11921	1.96783	1.65626	1.45587
BnaA02g16850D	dnaj homolog subfamily c member 21-like	1	5.13612	3.31007	3.47764	2.77568	1.89498	3.71178
BnaA02g16890D	dolichol phosphate-mannose biosynthesis regulatory protein	1	9.2982	6.4569	5.97993	3.37967	3.4337	4.63939
BnaA02g16920D	glycosyltransferase 5	1	0	0.462071	0.728573	0.858979	0.677299	0.101332
BnaA02g16970D	ac008263_4 gb	1	3.22642	10.0057	14.8207	26.2838	31.1725	20.1466
BnaA02g17040D	protein tify 10b-like	1	10.5888	8.45264	9.493	5.36934	7.51767	9.78538
BnaA02g17090D	probable 1-acyl-sn-glycerol-3-phosphate acyltransferase 4	1	53.7591	30.2632	9.33593	12.1696	9.63733	8.85931
BnaA02g17180D	ocs element-binding factor 1-like	1	0.835283	0.487459	2.82596	3.04549	4.43419	4.18225
BnaA02g17230D	atp-dependent protease la domain-containing protein	1	10.5761	70.6495	108.599	95.478	166.487	114.653
BnaA02g17240D	alkane hydroxylase mah1-like	1	1.31841	3.68784	8.34331	6.32682	6.22532	6.07655
BnaA02g17260D	protein walls are thin 1	1	0.121657	0.263128	1.39169	2.70662	1.2391	2.09527
BnaA02g17330D	histone	1	12.7516	10.7495	9.96386	6.58885	6.25453	9.35401
BnaA02g17370D	endoglucanase 10-like	1	0.453986	0.596415	1.90799	3.64413	3.33225	2.95331
BnaA02g17390D	protein disulfide-isomerase lqy1	1	0.288624	0.574924	2.36947	5.38396	4.2767	3.18774
BnaA02g17490D	PREDICTED: uncharacterized protein LOC103852982	1	8.91899	10.1907	6.76126	7.04806	8.67076	7.74692
BnaA02g17550D	rac-like gtp-binding protein arac5	1	0.194488	0.293217	0.373564	1.49183	1.21246	0.760915
BnaA02g17620D	skp1-like protein 1a	1	58.4266	47.7662	49.6787	36.9981	35.9578	48.3349
BnaA02g17660D	BnaA02g17660D	1	2.98435	0.365315	0.0841363	0.378346	0.104016	0.281872
BnaA02g17730D	eukaryotic translation initiation factor 2 (eif-2) family protein	1	15.9922	15.9989	10.4146	9.27237	9.63653	10.3119
BnaA02g17750D	l-arabinokinase-like	1	2.96765	3.85144	0.187112	0.172726	0	0
BnaA02g17830D	trihelix transcription factor gt-2-like	1	1.94196	2.13823	2.76565	2.57199	3.49344	3.02609
BnaA02g18080D	ring-h2 finger protein atl8-like	1	0.183841	0.267768	0.261108	1.04568	0.340008	1.05286
BnaA02g18150D	uncharacterized transporter ybr287w-like	1	1.79732	1.60529	1.8774	0.420621	0.700767	0.779807
BnaA02g18160D	chlorophyll a-b binding protein of lhcii type 1	1	0.92719	2.76835	4.84227	4.45942	4.09855	5.28663
BnaA02g18180D	PREDICTED: uncharacterized protein LOC106397633	1	37.1549	5.12818	1.71774	6.5051	4.53085	4.81577
BnaA02g18230D	dis3-like exonuclease 2	1	9.88858	3.59344	4.44508	3.3069	2.7134	3.77191
BnaA02g18240D	histone h3 k4-specific methyltransferase set7 9 family protein	1	1.71924	1.77969	1.66652	0.930508	0.609222	1.37189
BnaA02g18530D	vacuolar protein sorting-associated protein 45 homolog	1	12.1395	5.85461	3.12036	2.90667	2.27318	3.47495
BnaA02g18630D	PREDICTED: uncharacterized protein LOC106422680	1	2.98065	2.36335	3.82297	3.65009	3.24665	4.08883
BnaA02g18700D	PREDICTED: uncharacterized protein LOC103853106	1	4.37049	11.1934	21.5594	34.1116	20.549	23.0368
BnaA02g18770D	tetracycline resistance class b-like	1	5.07232	3.55291	0.990541	0.663178	0.955107	1.45411
BnaA02g18780D	uncharacterized methyltransferase chloroplastic-like	1	3.20125	6.00641	9.89368	11.9501	12.8761	12.2609
BnaA02g18790D	PREDICTED: uncharacterized protein LOC103853114	1	11.0253	8.78468	8.05042	6.96407	6.22868	7.33424
BnaA02g18860D	glutathione s-transferase u19-like	1	2.61009	6.70713	7.35582	13.4263	13.1775	6.49617
BnaA02g18870D	vq motif-containing protein 10-like	1	29.003	11.9922	0.384069	1.32393	0.377023	1.32554
BnaA02g18890D	ring u-box domain-containing protein	1	4.78485	4.0286	4.13811	2.47429	2.6261	2.73047
BnaA02g18970D	50s ribosomal protein chloroplastic-like	1	4.03046	5.83965	9.92832	29.0774	16.2882	13.0628
BnaA02g19070D	ubiquitin-conjugating enzyme e2 36	1	7.1986	8.14378	6.07517	4.03228	4.44403	5.56926
BnaA02g19190D	proteasome subunit alpha type-2-a	1	8.63694	5.72312	4.23245	2.78203	2.55976	2.95777
BnaA02g19290D	syntaxin-52	1	14.2446	10.503	11.7341	7.32998	8.59911	9.20927
BnaA02g19360D	pre-mrna-splicing factor cwc22 homolog	1	4.74292	3.58655	3.79503	2.68024	2.18572	3.15824
BnaA02g19370D	magnesium transporter mrs2-10	1	4.14463	2.81118	3.76126	2.34281	2.18955	3.07338
BnaA02g19510D	probable receptor-like protein kinase at1g80640	1	0.93744	1.97691	2.98564	6.46283	2.71075	2.80157
BnaA02g19540D	at1g80610 t21f11_6	1	1.67066	2.13471	0.314376	0.766266	0.795011	0.387754
BnaA02g19630D	ring domain containing protein briz2	1	5.18375	2.57339	2.91746	2.66185	1.92725	2.42624
BnaA02g19700D	sodium-coupled neutral amino acid transporter 4-like	1	3.73694	1.16808	0.761463	1.34939	0.635235	1.31078
BnaA02g19720D	glycerol kinase-like	1	2.86621	5.09932	3.21354	1.67578	2.22399	1.5226
BnaA02g19740D	dna-repair protein xrcc1	1	1.33572	2.72262	1.50307	1.17518	1.33069	1.25851
BnaA02g19750D	n-alpha-acetyltransferase auxiliary subunit-like	1	5.84046	3.70511	2.6715	2.88946	2.11443	2.90922
BnaA02g19770D	d-glycerate 3- chloroplastic-like	1	0.20146	1.14644	3.25695	6.57503	6.03438	4.89979
BnaA02g19790D	bifunctional aspartate aminotransferase and glutamate aspartate-prephenate aminotransferase-like	1	12.7824	8.67496	8.25097	4.55535	5.24777	7.56463
BnaA02g19840D	glycosyltransferase family protein 64 c3-like	1	5.04924	3.62752	4.68828	2.42712	1.98278	3.93587
BnaA02g19950D	mapk kinase substrate	1	2.64632	7.06022	12.8777	11.5703	18.1848	10.7993
BnaA02g19960D	BnaA02g19960D	1	1.89393	0.958765	0	0	0	0
BnaA02g19970D	lactoylglutathione lyase family protein	1	49.0641	9.28706	4.36229	0.658448	1.07716	3.28378
BnaA02g20020D	tetratricopeptide repeat domain-containing protein	1	0.209403	0.501521	3.13898	3.74406	2.71687	4.11385
BnaA02g20030D	protein lurp-one-related 5	1	3.72797	4.26966	2.42566	1.12553	1.80954	2.17501
BnaA02g20140D	gamma-tocopherol methyltransferase	1	1.29929	4.33896	7.04247	7.07965	9.26138	7.54782
BnaA02g20170D	rna polymerase sigma factor siga-like	1	3.8333	15.297	21.9513	33.5224	36.1098	28.2623
BnaA02g20220D	probable 26s proteasome complex subunit sem1-1	1	18.6544	14.2908	14.3554	9.15192	8.93959	13.8656
BnaA02g20230D	gamma-tocopherol methyltransferase	1	1.1211	4.19189	8.34489	7.04935	10.4532	8.32556
BnaA02g20280D	cysteine-rich receptor-like protein kinase 41	1	1.00565	2.53005	0.638546	1.07032	1.13659	1.01961
BnaA02g20310D	f1 oscp delta subunit protein	1	23.9177	24.2428	37.2987	44.7236	31.8732	33.2135
BnaA02g20470D	probable galacturonosyltransferase-like 6	1	0.2096	0.639272	1.76669	4.90935	2.92393	3.12334
BnaA02g20510D	gtp diphosphokinase chloroplastic isoform x2	1	3.72469	4.59975	4.89522	5.94835	5.73827	5.80431
BnaA02g20620D	xyloglucan 6-xylosyltransferase 2-like	1	12.3853	12.8534	7.30265	6.1789	7.10036	7.32082
BnaA02g20630D	lipid-binding protein at4g00165	1	0.226689	1.33453	1.49018	5.51219	5.78606	2.48124
BnaA02g20640D	glutathione s-transferase f3-like	1	853.561	559.231	36.9983	41.7765	23.6543	30.6478
BnaA02g20820D	elks rab6-interacting cast family member 1-like isoform x1	1	5.23113	4.97348	5.2804	2.56706	3.73645	4.64178
BnaA02g20870D	serine threonine-protein phosphatase bsl1-like	1	4.0141	3.60745	3.41873	2.54197	2.16016	3.24585
BnaA02g20890D	rna-binding protein brn1	1	2.24344	2.1932	3.97777	8.56622	3.90036	3.81291
BnaA02g20910D	rrna-processing protein fyv7	1	5.41201	6.09595	5.24759	3.95699	4.61211	5.09817
BnaA02g21020D	mediator of rna polymerase ii transcription subunit 21	1	1.21955	3.6185	5.06891	5.0675	5.0675	4.61648
BnaA02g21060D	calcium-dependent protein kinase 21	1	24.676	10.0743	3.84551	3.75102	2.04772	3.79599
BnaA02g21070D	atp synthase gamma chain chloroplastic-like	1	8.88787	12.9455	16.5217	20.211	28.3682	17.758
BnaA02g21130D	BnaA02g21130D	1	1.54878	0.447052	1.59261	1.74513	1.18674	1.62827
BnaA02g21170D	cysteine-rich receptor-like protein kinase 39	1	3.34399	2.26032	0	0	0.0308633	0
BnaA02g21180D	cysteine-rich receptor-like protein kinase 39 isoform x1	1	26.3217	32.0081	2.5612	6.44289	8.21718	3.32363
BnaA02g21230D	nhp2-like protein 1	1	2.97618	4.17844	2.94095	2.74678	2.52415	2.60734
BnaA02g21300D	monocopper oxidase-like protein sku5	1	2.5279	1.44497	3.76895	15.245	4.34792	6.90659
BnaA02g21420D	at4g12290 t4c9_130	1	119.556	195.827	77.9776	15.7785	36.7041	53.0926
BnaA02g21500D	pentatricopeptide repeat-containing protein	1	3.1849	2.15164	1.79225	1.33499	1.79813	1.0172
BnaA02g21550D	BnaA02g21550D	1	10.4762	6.11328	7.45633	5.36678	4.3417	6.41993
BnaA02g21590D	calcineurin-like phosphoesterase domain-containing protein	1	13.1861	8.86054	6.96702	3.24011	3.89639	4.98765
BnaA02g21660D	osmotin-like protein osm34	1	7.67861	13.2877	1.94858	0.126058	0.0802005	0.0598047
BnaA02g21800D	translation initiation factor if-2	1	4.59995	3.5972	3.17492	2.35783	2.61693	3.10128
BnaA02g21820D	v-type proton atpase subunit e1	1	12.131	7.28204	6.71909	3.78003	6.05196	7.01086
BnaA02g21920D	BnaA02g21920D	1	3.16729	2.51157	1.52962	0.942102	0.964148	1.03745
BnaA02g22110D	transmembrane protein 56-like	1	16.1027	8.86658	7.55814	4.68123	5.18043	5.82215
BnaA02g22150D	casein kinase i isoform alpha-like	1	7.77568	6.67231	6.07216	4.858	5.03183	5.91875
BnaA02g22320D	photosynthetic ndh subunit of subcomplex b chloroplastic	1	3.09144	9.62286	17.5691	28.6836	36.6152	23.782
BnaA02g22400D	van3-binding protein	1	0.280079	0.695009	1.44	1.83624	2.95581	1.20472
BnaA02g22420D	probable indole-3-pyruvate monooxygenase yucca5	1	0.0448466	0.289946	0.438226	1.54864	0.714001	0.959927
BnaA02g22480D	phytochelatin synthase	1	18.3995	12.8706	3.5344	5.09394	2.51882	3.40376
BnaA02g22560D	ethylene-responsive transcription factor 9	1	1.7177	1.0008	0.787279	0.706622	0.0969614	0.232026
BnaA02g22580D	probable serine threonine-protein kinase at1g54610	1	31.9918	25.3504	19.2515	15.6681	12.3068	18.1989
BnaA02g22660D	tubulin beta-4 chain	1	69.3743	56.0196	62.0384	84.5304	61.2519	66.2441
BnaA02g22810D	dna-3-methyladenine glycosylase 1-like	1	1.12584	5.41751	12.7096	21.1575	14.6982	12.8676
BnaA02g22920D	zinc finger family protein	1	0.543698	0.506954	0.4086	1.73703	1.43062	0.997897
BnaA02g22960D	prostaglandin e synthase 2	1	8.57351	7.45846	5.67712	3.22414	3.71814	3.83986
BnaA02g23050D	b-cell receptor-associated protein 31-like	1	25.0652	15.7929	11.2507	6.81501	7.62212	9.282
BnaA02g23180D	allene oxide synthase	1	116.192	37.3847	52.2403	16.4345	31.8801	60.5578
BnaA02g23220D	wrky transcription factor 20	1	1.24417	0	0.339077	0	0.333253	0.396398
BnaA02g23310D	proteasome subunit alpha type-1-a-like	1	8.19234	5.59852	4.6505	2.93244	2.84266	4.49872
BnaA02g23330D	uncharacterized acetyltransferase at3g50280-like	1	6.23485	7.20878	0.390611	1.13638	0.582959	0.377301
BnaA02g23370D	26s protease regulatory subunit 10b homolog a	1	12.1051	6.47524	5.23418	3.83718	4.46949	5.30492
BnaA02g23460D	probable sucrose-phosphate synthase 4	1	14.3157	46.303	51.0607	79.1881	114.558	62.3276
BnaA02g23500D	non-lysosomal glucosylceramidase-like	1	1.80469	7.17256	19.0526	25.5101	20.7687	20.8673
BnaA02g23510D	alpha beta hydrolase domain-containing protein 11-like	1	0.625754	0.588008	1.99289	6.06897	3.53261	4.04839
BnaA02g23540D	alpha beta hydrolase domain-containing protein 11-like	1	2.79198	2.70863	5.71387	12.8246	7.65105	8.33099
BnaA02g23580D	thioredoxin family protein	1	1.80183	1.93365	2.09714	2.47446	2.72765	2.84306
BnaA02g23600D	BnaA02g23600D	1	0.165689	1.39529	1.88111	3.0527	3.20248	2.5287
BnaA02g23650D	glutathione s-transferase omega-like 2	1	24.1829	8.27385	3.94649	3.29508	2.37178	3.18815
BnaA02g23660D	cytochrome chloroplastic	1	1.21004	0.805697	3.02303	4.64719	3.11188	2.72821
BnaA02g23670D	receptor-like protein kinase at3g47110	1	9.30399	5.81978	6.19244	0.801395	1.05149	2.12423
BnaA02g23680D	boi-related e3 ubiquitin-protein ligase 1-like	1	10.1941	5.8636	6.02344	4.12509	4.44784	3.81077
BnaA02g23720D	regulatory protein npr3	1	3.58954	3.15524	0.300841	0.401709	0.767547	0.487342
BnaA02g23810D	disease resistance protein rps4-like	1	3.11766	6.70742	9.23322	11.3507	8.56095	9.22528
BnaA02g23910D	PREDICTED: uncharacterized protein LOC106381669	1	70.9474	72.338	53.809	33.6013	53.2564	47.9561
BnaA02g23970D	cyclin-dependent kinase f-4-like	1	2.15425	1.06215	1.79567	0.815584	0.161695	0.809472
BnaA02g24000D	probable disease resistance protein at5g45490	1	8.1272	9.81021	5.23505	3.23717	5.36789	5.29085
BnaA02g24020D	probable disease resistance protein at5g45510 isoform x1	1	34.1727	28.7713	16.8795	12.8459	13.8087	15.9696
BnaA02g24040D	ras-related protein raba1c	1	6.1516	2.18212	1.23042	0.910199	0.514048	1.22765
BnaA02g24130D	senescence-specific cysteine protease sag12-like	1	2.63528	4.76243	0.333527	0	0	0.0338916
BnaA02g24140D	ubiquitin-like modifier-activating enzyme atg7	1	12.6208	6.86581	5.59122	3.14637	2.78509	3.96789
BnaA02g24150D	magnesium-chelatase subunit - chloroplastic	1	8.68205	18.528	16.1333	33.7705	38.7219	22.966
BnaA02g24160D	nudix hydrolase 11	1	0.0618528	0.972987	1.10188	1.67128	1.20812	1.46995
BnaA02g24170D	gdsl esterase lipase at5g45950	1	0.128874	0.939232	1.61241	3.54344	5.79945	1.92894
BnaA02g24220D	28 kda heat- and acid-stable phospho	1	10.5851	13.1575	19.6479	16.2019	19.3303	19.4961
BnaA02g24310D	phosphate triose-phosphate translocator precursor	1	19.8036	54.069	90.4607	116.061	110.366	104.332
BnaA02g24400D	3-oxoacyl-	1	0.302682	0.286006	0.588357	1.70977	0.835766	0.697155
BnaA02g24470D	probable wrky transcription factor 8	1	3.89699	1.7245	0.118369	0.089804	0.0974858	0.0987628
BnaA02g24560D	disease resistance protein rps6-like	1	2.11423	0.399791	0.222953	0.881367	0.198807	0.469349
BnaA02g24580D	accelerated cell death 11-like	1	5.7272	0.367521	0	0	0	0
BnaA02g24690D	mitochondrial carnitine acylcarnitine carrier-like protein	1	7.56844	23.4877	21.0115	40.0557	64.5753	33.3338
BnaA02g24720D	protein tplate	1	14.4753	8.11593	6.72138	6.51783	4.11395	7.48275
BnaA02g24730D	probable lrr receptor-like serine threonine-protein kinase at1g29720 isoform x2	1	0.946763	1.71527	2.11509	4.96139	3.82051	1.92308
BnaA02g24890D	regulator of nonsense transcripts 1 homolog	1	7.97502	6.26698	5.71893	4.13671	4.25468	5.10589
BnaA02g24900D	atp synthase subunit delta mitochondrial-like	1	13.06	10.4397	6.30502	6.90691	7.5079	7.17703
BnaA02g24930D	cysteine-rich receptor-like protein kinase 39	1	2.14061	1.82567	0.339092	0.0938939	0.304596	0.264975
BnaA02g24970D	coiled-coil domain-containing protein 97-like	1	4.35512	2.97962	3.93258	1.73324	1.69795	3.47616
BnaA02g25020D	chlorophyll a-b binding family protein	1	4.60791	20.2866	34.709	40.4788	44.9696	39.1645
BnaA02g25030D	bax inhibitor 1-like	1	12.1394	9.75689	9.21271	6.591	7.6384	9.15588
BnaA02g25070D	vesicle-associated protein 2-1-like	1	0.0829275	0.328064	1.24321	0.89316	1.42307	1.1792
BnaA02g25080D	rrp15-like protein	1	0.401717	1.76048	2.32452	1.88732	2.79838	2.2966
BnaA02g25150D	protein nim1-interacting 2-like	1	29.7552	21.0208	0.88704	2.51152	2.76515	0.646237
BnaA02g25160D	disease resistance protein	1	0.215023	1.09242	1.4586	2.28145	2.02299	1.5637
BnaA02g25170D	disease resistance protein rps5-like	1	0.428984	1.24569	1.47828	1.36611	1.55646	1.37964
BnaA02g25180D	cc-nbs-lrr class disease resistance protein	1	1.90457	4.44519	4.71206	3.90103	5.41873	4.3624
BnaA02g25390D	tryptophan rna-binding attenuator-like protein	1	1.66469	1.7611	2.36345	3.26578	3.09256	3.01149
BnaA02g25550D	---NA---	1	44.0942	5.35103	1.3073	0.286555	0.41211	0.937398
BnaA02g25600D	nuclear transcription factor y subunit b-2-like	1	15.2814	24.7495	39.8331	38.8906	54.0611	45.4797
BnaA02g25740D	protein c2-domain aba-related 10-like	1	18.5558	14.7521	7.86397	8.24198	5.82329	7.6656
BnaA02g25750D	probable nad h dehydrogenase subunit chloroplastic	1	2.35259	5.52127	8.67469	13.1009	16.1174	11.3401
BnaA02g25830D	glucan endo- -beta-glucosidase 3	1	0.413108	0.528765	1.18406	1.22501	1.17703	1.41901
BnaA02g25880D	dolichyl-diphosphooligosaccharide--protein glycosyltransferase subunit 1b-like	1	7.37882	5.76847	2.36124	2.12543	1.84866	2.12975
BnaA02g26140D	glutamate decarboxylase 4-like	1	50.679	25.3264	0.539875	0.234227	0.73055	0.304664
BnaA02g26250D	tobamovirus multiplication protein 3	1	6.59752	3.37505	4.4887	3.77953	2.55811	3.68444
BnaA02g26260D	phytosulfokine receptor 1-like	1	2.12354	0.945118	0.95115	0.566743	0.175104	0.509837
BnaA02g26270D	f-box protein pp2-b1-like	1	11.4058	1.49426	3.00193	1.86706	2.24597	3.23007
BnaA02g26360D	transmembrane protein 64	1	6.22372	4.14865	2.83281	1.33535	1.79827	1.79203
BnaA02g26450D	2-c-methyl-d-erythritol 4-phosphate chloroplastic	1	0.679778	0.330681	0.76327	2.16704	1.73361	1.20073
BnaA02g26460D	nadh dehydrogenase	1	61.9755	33.3228	33.4043	21.2626	28.6944	30.3959
BnaA02g26500D	f-box protein at1g11270-like	1	10.7656	7.80228	9.09532	5.13026	5.03861	5.76241
BnaA02g26510D	cullin-associated nedd8-dissociated protein 1	1	5.51972	5.00218	3.66636	3.36435	3.14034	3.36421
BnaA02g26570D	udp-galactose udp-glucose transporter 1	1	3.69041	2.46626	1.88081	1.84186	1.86825	2.41072
BnaA02g26600D	sucrose transport protein suc3-like isoform x1	1	14.3146	7.33173	2.27708	1.09076	2.07634	2.29519
BnaA02g26610D	f-box kelch-repeat protein skip11	1	65.4484	32.7702	9.512	4.77797	5.62683	8.3289
BnaA02g26660D	ribonuclease 1	1	2.28486	0.86098	0.533549	0.577872	0.436062	0.224131
BnaA02g26680D	signal peptide peptidase-like	1	9.63589	9.36615	5.52826	3.10613	4.91855	4.99425
BnaA02g26760D	transmembrane emp24 domain-containing protein p24delta8-like	1	3.81242	0	0.0600269	0	0	0
BnaA02g26810D	phytanoyl- dioxygenase	1	14.5653	7.84498	8.95975	4.3046	5.43239	7.0767
BnaA02g26890D	sec12-like protein 2 isoform x1	1	11.634	6.74338	3.7067	3.36407	3.60431	3.7033
BnaA02g26910D	mitogen-activated protein kinase 17	1	4.74353	2.24623	18.1122	26.9539	7.23961	17.8138
BnaA02g26980D	BnaA02g26980D	1	23.7193	6.99742	8.47627	6.98515	3.85148	6.46112
BnaA02g27030D	quiescin-sulfhydryl oxidase 2	1	5.98001	5.14837	4.59102	2.93949	2.93962	4.04806
BnaA02g27040D	by genscan and genefinder	1	2.71293	4.87805	5.41457	5.17291	4.51025	4.5442
BnaA02g27130D	amino-acid permease bat1-like	1	7.09393	4.57947	3.09835	0.351228	1.05322	2.53851
BnaA02g27160D	sec-independent protein translocase protein chloroplastic-like	1	5.98619	15.2604	25.2772	25.1474	28.6842	25.0355
BnaA02g27170D	sarcoplasmic reticulum histidine-rich calcium-binding	1	12.5134	6.80931	9.83988	3.3084	5.01142	6.69832
BnaA02g27180D	cytochrome b-c1 complex subunit 6-like	1	7.17409	4.50005	2.73429	2.14658	2.79443	3.32699
BnaA02g27190D	fasciclin-like arabinogalactan protein 19	1	1.43926	0.743635	0.366646	0	0	0.181093
BnaA02g27260D	act domain-containing protein 5	1	14.9388	18.01	15.4158	11.0026	7.40131	11.7485
BnaA02g27270D	cytosolic sulfotransferase 11-like	1	11.7726	21.0291	30.408	19.3536	36.0604	27.5484
BnaA02g27280D	cytosolic sulfotransferase 12-like	1	53.1779	13.496	0.797009	1.95308	0.692981	1.32134
BnaA02g27290D	cytosolic sulfotransferase 12-like	1	40.3715	13.0175	2.66038	1.83232	0.473312	1.70164
BnaA02g27300D	cytosolic sulfotransferase 12-like	1	7.75362	3.45925	0.543843	0.374742	0.10431	0.384179
BnaA02g27340D	BnaA02g27340D	1	2.39542	7.95656	19.7976	14.1121	10.5255	23.3812
BnaA02g27480D	at3g25550 mwl2_17	1	20.6394	7.88003	6.29084	4.60711	3.06003	5.28799
BnaA02g27550D	phospholipid-transporting atpase 10	1	41.5666	16.9364	2.94883	2.21603	1.78807	2.01043
BnaA02g27680D	ethylene-responsive transcription factor erf119-like	1	10.7432	16.6951	6.5502	6.71045	4.13038	3.65786
BnaA02g27830D	---NA---	1	80.5379	35.101	9.026	2.14001	2.17411	3.18189
BnaA02g27860D	cytochrome p450 71b21	1	29.2849	47.0008	19.1157	20.6294	16.8208	14.3397
BnaA02g27870D	cytochrome p450 71b23-like	1	39.6212	38.4225	16.471	9.88565	10.2448	10.2074
BnaA02g27980D	thiamine thiazole chloroplastic-like	1	26.4298	107.869	261.725	239.499	275.471	264
BnaA02g27990D	tbc1 domain family member 15-like isoform x1	1	1.47664	1.42387	0	0.317208	0.420866	0.0984446
BnaA02g28030D	ribosomal protein s21 family protein	1	4.0125	2.53069	2.23168	1.14038	1.00176	1.95198
BnaA02g28080D	plant intracellular ras-group-related lrr protein 2	1	18.8616	13.9601	1.31995	1.84452	1.18835	1.47535
BnaA02g28130D	aquaporin tip1-2	1	24.0725	58.516	163.309	376.931	265.24	192.271
BnaA02g28150D	at3g26650 mlj15_5	1	2.69006	6.15133	9.13636	15.5067	20.2592	11.1061
BnaA02g28160D	probable magnesium transporter nipa8 isoform x1	1	16.5094	9.26375	3.96529	4.70853	2.58351	3.63191
BnaA02g28200D	light-regulated protein	1	18.3747	20.9654	3.36319	3.7821	3.49526	2.76274
BnaA02g28260D	momilactone a synthase-like	1	36.6587	49.1608	35.2172	32.2539	35.9864	37.9893
BnaA02g28270D	mitochondrial editing factor 14	1	9.0399	8.04844	7.07535	5.29249	4.14773	8.8051
BnaA02g28290D	protein auxin signaling f-box 2	1	2.77494	4.24477	5.9451	7.17693	5.51126	5.13323
BnaA02g28300D	translocon-associated protein subunit beta	1	0.584869	0.551067	1.18923	1.50401	1.23009	1.68958
BnaA02g28400D	hydroxyproline-rich glycoprotein family protein	1	11.6178	8.47899	6.13099	4.57826	3.0443	4.99546
BnaA02g28410D	double-stranded rna-binding protein 3-like	1	0.0544822	0.161014	1.08972	0.969821	0.868843	0.734784
BnaA02g28610D	b2	1	12.7646	19.1374	13.4571	12.3955	12.3516	12.8507
BnaA02g28660D	plastid ribosomal protein s21	1	5.02926	6.22743	7.24225	25.3572	16.7887	10.6541
BnaA02g28700D	at3g27210 k17e12_3	1	9.75522	11.5254	12.4234	15.8395	11.9789	23.3891
BnaA02g28770D	lag1 and cln8 lipid-sensing domain containing protein	1	28.5277	17.9531	9.29019	7.17396	6.67177	6.71769
BnaA02g28880D	succinate dehydrogenase	1	14.5882	9.20719	8.3052	6.13933	6.8771	8.62883
BnaA02g28940D	proteasome subunit beta type-7-a-like	1	19.7126	8.56568	7.1751	4.2966	5.05479	6.23249
BnaA02g28950D	eukaryotic translation initiation factor 3 subunit i	1	11.0245	10.293	7.72372	7.41778	5.96354	7.37249
BnaA02g28980D	lob domain-containing protein 25	1	2.18466	1.79006	1.45178	1.33471	0.875091	1.20175
BnaA02g29010D	chlorophyll a-b binding protein chloroplastic-like	1	99.3654	328.339	1567.32	2173.85	1266.21	1721.08
BnaA02g29050D	at3g27760 mgf10_16	1	14.0534	9.38555	7.40938	5.47336	5.39467	6.09132
BnaA02g29080D	50s ribosomal protein l12- chloroplastic-like	1	21.3911	38.8309	47.8158	125.315	95.2971	64.4565
BnaA02g29090D	BnaA02g29090D	1	1.90836	0.330017	0	0.0688556	0	0
BnaA02g29170D	wat1-related protein at3g28100-like isoform x1	1	1.60004	1.51753	0.503473	0.192175	0.456352	0.159592
BnaA02g29210D	xyloglucan glycosyltransferase 4-like	1	5.2449	1.12598	0.0711022	0.129067	0.0733768	0.0567085
BnaA02g29300D	probable inactive receptor kinase at1g27190	1	44.1521	27.5333	14.8341	18.8075	14.8988	15.6697
BnaA02g29350D	probable receptor-like protein kinase at5g15080 isoform x1	1	7.52999	4.95291	5.14911	3.801	3.84092	4.73949
BnaA02g29360D	v-type proton atpase subunit d1-like	1	16.4331	11.8626	14.4089	11.1346	12.1751	14.0455
BnaA02g29380D	cytochrome p450 81d11-like	1	1.51292	3.15675	3.96198	6.02349	8.51653	3.05016
BnaA02g29490D	myb-related protein 306-like	1	0.267394	0.813502	0.925494	2.87741	1.68366	1.18646
BnaA02g29540D	protein aig2-like	1	5.06986	1.5245	0.829836	0	0	0
BnaA02g29610D	probable calcium-binding protein cml30	1	4.3168	11.6172	14.4312	25.7049	23.8572	19.5839
BnaA02g29670D	glycine-rich protein	1	9.46683	8.18114	4.90769	3.24152	2.87349	3.99019
BnaA02g29730D	transmembrane protein 230-like	1	4.76012	3.46094	2.8088	1.93886	1.66711	2.61285
BnaA02g29770D	upf0301 protein plut_0637-like	1	80.8316	51.3832	2.04385	4.13782	1.68718	1.1413
BnaA02g29930D	bahd acyltransferase at3g29680-like	1	2.64329	8.04194	8.56671	13.6494	11.5038	10.0123
BnaA02g29990D	nitrile-specifier protein 5-like	1	336.315	65.2803	26.6751	1.88501	3.98049	16.064
BnaA02g30130D	glutamate receptor -like	1	8.07484	2.28949	0.135052	0.0200267	0.0193325	0
BnaA02g30350D	cyclin-c1-2	1	2.85925	3.46748	4.33985	4.30308	4.13212	4.56623
BnaA02g30360D	cyclin-c1-1	1	1.76826	1.18144	0.811725	0.629588	0.461905	0.601852
BnaA02g30370D	probable e3 ubiquitin-protein ligase dtx3	1	8.01517	4.46933	3.26842	2.66884	2.74888	3.31417
BnaA02g30380D	b-cell receptor-associated protein 31-like protein	1	4.00813	3.09207	2.29933	2.42718	1.76783	2.00069
BnaA02g30430D	PREDICTED: uncharacterized protein LOC103854560	1	2.16944	2.78282	1.97488	5.00008	3.78105	2.60534
BnaA02g30520D	5 -nucleotidase domain-containing protein 4-like	1	2.53426	4.7589	4.70857	5.86952	5.08858	5.06295
BnaA02g30610D	PREDICTED: uncharacterized protein LOC103854577	1	0.104119	0.210386	0.885728	0.613798	1.59937	1.14604
BnaA02g30650D	probable polygalacturonase	1	0.432597	0.366699	0.517754	1.64959	1.29195	0.958774
BnaA02g30680D	proline-rich antigen homolog	1	0.934913	1.80844	3.37464	2.27743	5.20903	3.98998
BnaA02g30820D	atp-citrate synthase beta chain protein 2	1	4.95885	7.08679	10.2112	9.46098	11.8594	10.3941
BnaA02g30870D	BnaA02g30870D	1	25.6486	31.5422	25.814	22.1365	21.7464	22.8482
BnaA02g30900D	nardilysin-like isoform x2	1	32.9864	86.4164	61.975	75.6915	87.7112	64.4699
BnaA02g30980D	protein phr1-like 1-like isoform x2	1	4.42108	3.45174	3.2306	1.74325	0.978826	2.98378
BnaA02g31140D	e3 ubiquitin-protein ligase atl31-like	1	18.1256	12.7031	0.290448	0.87692	1.20604	0.507028
BnaA02g31150D	signal peptidase complex subunit 3b	1	11.844	4.05977	1.14841	2.07239	1.30689	1.51932
BnaA02g31180D	serine--trna ligase	1	21.1052	21.8328	15.1108	13.5165	11.9803	15.1568
BnaA02g31190D	mitochondrial rho gtpase 1-like	1	4.81979	3.99798	3.57382	2.59054	3.02335	3.3767
BnaA02g31290D	hypoxia-responsive family protein	1	18.0054	1.20655	0.590949	0.874741	0.323874	0.843376
BnaA02g31390D	topless-related protein 3	1	8.51625	6.61576	6.17607	3.76349	3.51818	5.18759
BnaA02g31420D	protein dehydration-induced 19 homolog 6	1	2.71458	1.62011	1.79674	1.31813	1.20311	2.08051
BnaA02g31430D	calmodulin-binding protein 60 g-like isoform x1	1	15.4672	8.65027	0.415929	0.394726	0.422033	0.713978
BnaA02g31470D	solute carrier family 40 member chloroplastic	1	1.7932	3.15342	3.0701	4.53292	5.23989	2.72577
BnaA02g31540D	probable wrky transcription factor 50	1	3.98349	2.67294	0.159722	0.0913918	0.20327	0
BnaA02g31580D	elongation factor 2-like	1	72.0276	78.4685	45.8422	43.8186	39.9851	44.6437
BnaA02g31670D	dead-box atp-dependent rna helicase chloroplastic-like	1	2.10533	3.71973	7.31482	11.1986	5.48739	7.07249
BnaA02g31710D	glutamate--trna cytoplasmic-like	1	4.70392	4.856	4.44128	3.59806	2.99303	3.44082
BnaA02g31730D	heavy-metal-associated domain-containing protein	1	11.4967	9.08714	0.262322	0.942108	0.878634	0.235105
BnaA02g31820D	receptor-like protein kinase 5	1	34.6377	31.6395	5.8613	4.42013	3.11625	3.69848
BnaA02g31880D	rhomboid-like protein chloroplastic	1	1.22068	2.22015	2.79855	3.41553	2.83527	1.92401
BnaA02g31920D	polyadenylate-binding protein-interacting protein 6-like	1	4.59486	2.29364	1.59047	1.24396	1.40557	1.35942
BnaA02g31990D	cytochrome b-c1 complex subunit 7-1	1	2.23126	0.666385	0	0.0722558	0	0
BnaA02g32070D	flotillin-like protein 1	1	1.3679	1.12321	0	0.0256448	0	0.0687697
BnaA02g32150D	cytochrome p450 71b11-like	1	10.4137	11.5031	1.83488	1.51015	2.29821	1.15423
BnaA02g32220D	probable folate-biopterin transporter 2	1	1.21807	1.37067	0.150717	0.392735	0.35543	0.415123
BnaA02g32290D	chromosomal protein d1-like isoform x2	1	18.4979	17.9327	28.1328	30.8835	26.2199	26.1779
BnaA02g32340D	BnaA02g32340D	1	0.217263	0.526633	0.814496	1.57862	1.69743	1.17799
BnaA02g32390D	protein response to low sulfur 2	1	0.2822	0.461317	1.58364	0.400249	1.77914	1.15448
BnaA02g32400D	pathogenesis-related protein 5-like	1	3.40428	1.48962	1.00523	0.584962	0.540273	1.06554
BnaA02g32630D	probable disease resistance protein at1g59620 isoform x2	1	0.894591	1.06422	1.21309	1.96808	1.98252	1.27177
BnaA02g32800D	probable manganese-transporting atpase pdr2	1	4.39868	4.18899	3.8864	2.64	2.25417	2.83235
BnaA02g32850D	26s proteasome non-atpase regulatory subunit 14 homolog	1	9.00846	4.43465	3.25087	2.34712	2.67975	3.49625
BnaA02g32870D	sphingoid long-chain bases kinase 1	1	16.7029	9.7532	8.11959	5.22568	4.43935	7.03631
BnaA02g32880D	ferredoxin-thioredoxin variable chain-like	1	15.0906	17.8086	34.6302	31.4893	29.3837	36.9966
BnaA02g32910D	gem-like protein 8	1	2.02605	1.08279	0.936398	0.32509	0.482288	0.587988
BnaA02g32960D	serine carboxypeptidase-like 34	1	2.49931	2.42748	3.26057	16.6966	5.47172	3.68754
BnaA02g33080D	protein mei2-like 1	1	6.6985	7.20988	6.50139	3.68241	5.41241	6.35812
BnaA02g33090D	protein mei2-like 1 isoform x1	1	5.26824	5.86247	4.59262	2.63797	4.2414	3.97804
BnaA02g33100D	signal recognition particle subunit srp68	1	4.86806	3.09285	2.38421	2.10861	1.68327	2.39951
BnaA02g33110D	adp-ribosylation factor gtpase-activating protein agd1	1	2.23651	1.91716	1.43778	1.10659	0.989759	1.15357
BnaA02g33140D	bcl-2-associated athanogene 2	1	0.140475	0.322161	1.22596	0.86859	1.45673	1.01158
BnaA02g33160D	bcl-2-associated athanogene 2	1	0.1653	0.399225	1.03228	0.383233	1.48078	0.913964
BnaA02g33190D	PREDICTED: uncharacterized protein LOC103854979	1	6.02468	21.1397	35.2118	47.5903	60.7512	42.3066
BnaA02g33200D	peptidoglycan-binding domain-containing protein	1	3.16067	4.06335	0.976212	0.371626	0.90568	1.00952
BnaA02g33250D	BnaA02g33250D	1	0.429528	1.07365	1.99615	1.77335	2.81459	1.83707
BnaA02g33270D	probable carboxylesterase 120	1	276.061	192.558	42.8458	12.3258	24.0889	25.7893
BnaA02g33280D	---NA---	1	14.0905	11.3149	6.10925	0	1.90136	5.10651
BnaA02g33370D	21 kda	1	8.0939	28.7646	159.9	150.055	112.352	172.927
BnaA02g33480D	ubiquitin-conjugating enzyme e2 2	1	2.06358	0.247479	0.0899462	0.109132	0.0779441	0.270652
BnaA02g33520D	atpase plasma membrane-type	1	0	0.120441	1.57689	1.97557	1.43871	1.3033
BnaA02g33580D	BnaA02g33580D	1	4.07327	7.90779	3.94983	4.43881	2.81491	4.46073
BnaA02g33610D	nucleobase-ascorbate transporter 6-like	1	0.0992528	0.155513	0.755252	1.12126	0.984053	1.04675
BnaA02g33680D	zinc finger family protein	1	2.06693	2.50233	1.772	1.05395	1.1413	1.15037
BnaA02g33710D	cbs domain-containing protein cbscbspb1-like	1	6.18053	2.46673	1.45775	1.10241	1.12046	1.25787
BnaA02g33780D	flavonol synthase 3-like	1	0.0366508	0.256642	0.706819	0.560357	1.36569	0.808971
BnaA02g33880D	probable e3 ubiquitin-protein ligase ari15	1	6.57345	5.67687	0.374166	0.137814	0.188266	0.182344
BnaA02g33900D	e3 ligase sha1	1	0.842619	3.87402	6.51983	8.98964	15.8825	8.50974
BnaA02g33910D	nac domain-containing protein 102-like	1	99.1804	50.2378	33.3971	18.3103	20.889	26.4472
BnaA02g33980D	e3 ubiquitin-protein ligase rglg1-like isoform x1	1	9.1306	3.27113	1.42692	0.37392	0.58953	0.734736
BnaA02g34000D	sal2 phosphatase-like	1	19.6036	21.6741	6.56064	9.01708	8.80242	7.91883
BnaA02g34010D	protein trichome birefringence-like 14	1	1.74404	1.55072	1.1238	0.907718	0.604634	1.02557
BnaA02g34030D	photosystem i reaction center subunit chloroplastic-like	1	1.52567	4.36605	14.4626	24.1741	18.8205	16.6927
BnaA02g34040D	phosphatidylinositol 4-kinase beta 1-like isoform x2	1	7.5219	6.04471	4.66527	4.00548	3.23213	4.78045
BnaA02g34050D	non-specific lipid-transfer protein at5g64080	1	0.115971	0.918419	1.28894	2.68609	2.73692	1.82894
BnaA02g34110D	metacaspase 3	1	17.8225	7.64333	3.72121	1.78924	3.29697	1.97023
BnaA02g34120D	protein exordium-like 2	1	132.333	81.7175	46.2676	57.8508	24.415	55.8515
BnaA02g34210D	leucine-rich repeat extensin-like protein 3	1	1.66342	1.66405	1.88956	0.0702327	0.726513	1.24275
BnaA02g34300D	BnaA02g34300D	1	0.620744	0.864057	1.96613	2.38493	2.29413	1.7993
BnaA02g34370D	ethylene-responsive transcription factor abr1-like	1	7.23213	0.376029	0.947345	0.245598	0.145513	0.783845
BnaA02g34440D	flotillin-like protein 3	1	89.5684	31.2188	1.09813	1.4807	1.41499	1.20968
BnaA02g34470D	PREDICTED: uncharacterized protein LOC106382887	1	4.14842	5.96957	8.38876	17.03	12.2053	11.2571
BnaA02g34760D	oxygen-evolving enhancer protein 1- chloroplastic-like	1	72.1808	183.462	340.279	511.901	454.949	414.577
BnaA02g34800D	---NA---	1	0.388262	0	0.538616	0.738248	0.327524	0.88008
[truncated: 36,022 more rows]
